# Supplementary material for: Evidence against tetrapod-wide digit identities and for a limited frame shift in bird wings
Source: Nat Commun. 2019 Jul 19;10:3244. doi: 10.1038/s41467-019-11215-8 (PMC6642197; doi:10.1038/s41467-019-11215-8)
Supplement: Supplementary file 5 — Supplementary Data 1 [file 41467_2019_11215_MOESM5_ESM.txt]

gene_list	species	gene_id	gene_symbol
transcription_factors	human	ENSG00000133997	MED6
transcription_factors	human	ENSG00000278570	NR2E3
transcription_factors	human	ENSG00000177485	ZBTB33
transcription_factors	human	ENSG00000108840	HDAC5
transcription_factors	human	ENSG00000175221	MED16
transcription_factors	human	ENSG00000282092	MED16
transcription_factors	human	ENSG00000167670	CHAF1A
transcription_factors	human	ENSG00000100281	HMGXB4
transcription_factors	human	ENSG00000025434	NR1H3
transcription_factors	human	ENSG00000102103	PQBP1
transcription_factors	human	ENSG00000138073	PREB
transcription_factors	human	ENSG00000006194	ZNF263
transcription_factors	human	ENSG00000015153	YAF2
transcription_factors	human	ENSG00000141232	TOB1
transcription_factors	human	ENSG00000064607	SUGP2
transcription_factors	human	ENSG00000115816	CEBPZ
transcription_factors	human	ENSG00000130726	TRIM28
transcription_factors	human	ENSG00000281709	ZNF197
transcription_factors	human	ENSG00000186448	ZNF197
transcription_factors	human	ENSG00000152454	ZNF256
transcription_factors	human	ENSG00000076053	RBM7
transcription_factors	human	ENSG00000183684	ALYREF
transcription_factors	human	ENSG00000179981	TSHZ1
transcription_factors	human	ENSG00000197579	TOPORS
transcription_factors	human	ENSG00000165584	SSX3
transcription_factors	human	ENSG00000205927	OLIG2
transcription_factors	human	ENSG00000144677	CTDSPL
transcription_factors	human	ENSG00000180855	ZNF443
transcription_factors	human	ENSG00000282958	HNRNPR
transcription_factors	human	ENSG00000125944	HNRNPR
transcription_factors	human	ENSG00000133226	SRRM1
transcription_factors	human	ENSG00000174485	DENND4A
transcription_factors	human	ENSG00000176842	IRX5
transcription_factors	human	ENSG00000150459	SAP18
transcription_factors	human	ENSG00000174446	SNAPC5
transcription_factors	human	ENSG00000185947	ZNF267
transcription_factors	human	ENSG00000185811	IKZF1
transcription_factors	human	ENSG00000132274	TRIM22
transcription_factors	human	ENSG00000158806	NPM2
transcription_factors	human	ENSG00000064961	HMG20B
transcription_factors	human	ENSG00000140382	HMG20A
transcription_factors	human	ENSG00000127528	KLF2
transcription_factors	human	ENSG00000164442	CITED2
transcription_factors	human	ENSG00000213928	IRF9
transcription_factors	human	ENSG00000102098	SCML2
transcription_factors	human	ENSG00000131788	PIAS3
transcription_factors	human	ENSG00000239306	RBM14
transcription_factors	human	ENSG00000197223	C1D
transcription_factors	human	ENSG00000113722	CDX1
transcription_factors	human	ENSG00000165556	CDX2
transcription_factors	human	ENSG00000143575	HAX1
transcription_factors	human	ENSG00000131264	CDX4
transcription_factors	human	ENSG00000179456	ZBTB18
transcription_factors	human	ENSG00000182952	HMGN4
transcription_factors	human	ENSG00000171148	TADA3
transcription_factors	human	ENSG00000159184	HOXB13
transcription_factors	human	ENSG00000107175	CREB3
transcription_factors	human	ENSG00000140396	NCOA2
transcription_factors	human	ENSG00000245848	CEBPA
transcription_factors	human	ENSG00000172216	CEBPB
transcription_factors	human	ENSG00000132382	MYBBP1A
transcription_factors	human	ENSG00000221869	CEBPD
transcription_factors	human	ENSG00000121417	ZNF211
transcription_factors	human	ENSG00000282712	DEAF1
transcription_factors	human	ENSG00000177030	DEAF1
transcription_factors	human	ENSG00000172977	KAT5
transcription_factors	human	ENSG00000092067	CEBPE
transcription_factors	human	ENSG00000156127	BATF
transcription_factors	human	ENSG00000153879	CEBPG
transcription_factors	human	ENSG00000109854	HTATIP2
transcription_factors	human	ENSG00000175550	DRAP1
transcription_factors	human	ENSG00000125817	CENPB
transcription_factors	human	ENSG00000123933	MXD4
transcription_factors	human	ENSG00000186834	HEXIM1
transcription_factors	human	ENSG00000125826	RBCK1
transcription_factors	human	ENSG00000179361	ARID3B
transcription_factors	human	ENSG00000132664	POLR3F
transcription_factors	human	ENSG00000186141	POLR3C
transcription_factors	human	ENSG00000116679	IVNS1ABP
transcription_factors	human	ENSG00000221926	TRIM16
transcription_factors	human	ENSG00000162227	TAF6L
transcription_factors	human	ENSG00000169220	RGS14
transcription_factors	human	ENSG00000173253	DMRT2
transcription_factors	human	ENSG00000121774	KHDRBS1
transcription_factors	human	ENSG00000138136	LBX1
transcription_factors	human	ENSG00000105610	KLF1
transcription_factors	human	ENSG00000102974	CTCF
transcription_factors	human	ENSG00000162419	GMEB1
transcription_factors	human	ENSG00000136535	TBR1
transcription_factors	human	ENSG00000102908	NFAT5
transcription_factors	human	ENSG00000101190	TCFL5
transcription_factors	human	ENSG00000170577	SIX2
transcription_factors	human	ENSG00000108557	RAI1
transcription_factors	human	ENSG00000116793	PHTF1
transcription_factors	human	ENSG00000117139	KDM5B
transcription_factors	human	ENSG00000015171	ZMYND11
transcription_factors	human	ENSG00000188529	SRSF10
transcription_factors	human	ENSG00000186130	ZBTB6
transcription_factors	human	ENSG00000257267	ZNF271P
transcription_factors	human	ENSG00000263002	ZNF234
transcription_factors	human	ENSG00000174652	ZNF266
transcription_factors	human	ENSG00000171606	ZNF274
transcription_factors	human	ENSG00000198039	ZNF273
transcription_factors	human	ENSG00000197714	ZNF460
transcription_factors	human	ENSG00000090612	ZNF268
transcription_factors	human	ENSG00000063587	ZNF275
transcription_factors	human	ENSG00000080603	SRCAP
transcription_factors	human	ENSG00000183207	RUVBL2
transcription_factors	human	ENSG00000109819	PPARGC1A
transcription_factors	human	ENSG00000112983	BRD8
transcription_factors	human	ENSG00000090060	PAPOLA
transcription_factors	human	ENSG00000113649	TCERG1
transcription_factors	human	ENSG00000238134	EHMT2
transcription_factors	human	ENSG00000227333	EHMT2
transcription_factors	human	ENSG00000236759	EHMT2
transcription_factors	human	ENSG00000206376	EHMT2
transcription_factors	human	ENSG00000224143	EHMT2
transcription_factors	human	ENSG00000204371	EHMT2
transcription_factors	human	ENSG00000232045	EHMT2
transcription_factors	human	ENSG00000205937	RNPS1
transcription_factors	human	ENSG00000113387	SUB1
transcription_factors	human	ENSG00000263465	SRSF8
transcription_factors	human	ENSG00000005302	MSL3
transcription_factors	human	ENSG00000112249	ASCC3
transcription_factors	human	ENSG00000121022	COPS5
transcription_factors	human	ENSG00000170653	ATF7
transcription_factors	human	ENSG00000124380	SNRNP27
transcription_factors	human	ENSG00000148704	VAX1
transcription_factors	human	ENSG00000242441	GTF2A1L
transcription_factors	human	ENSG00000153922	CHD1
transcription_factors	human	ENSG00000123124	WWP1
transcription_factors	human	ENSG00000173575	CHD2
transcription_factors	human	ENSG00000039600	SOX30
transcription_factors	human	ENSG00000119397	CNTRL
transcription_factors	human	ENSG00000226402	TRIM31
transcription_factors	human	ENSG00000224168	TRIM31
transcription_factors	human	ENSG00000224542	TRIM31
transcription_factors	human	ENSG00000137397	TRIM31
transcription_factors	human	ENSG00000225130	TRIM31
transcription_factors	human	ENSG00000233573	TRIM31
transcription_factors	human	ENSG00000204616	TRIM31
transcription_factors	human	ENSG00000223531	TRIM31
transcription_factors	human	ENSG00000160207	HSF2BP
transcription_factors	human	ENSG00000111642	CHD4
transcription_factors	human	ENSG00000101191	DIDO1
transcription_factors	human	ENSG00000105323	HNRNPUL1
transcription_factors	human	ENSG00000126856	PRDM7
transcription_factors	human	ENSG00000138738	PRDM5
transcription_factors	human	ENSG00000110851	PRDM4
transcription_factors	human	ENSG00000053254	FOXN3
transcription_factors	human	ENSG00000148606	POLR3A
transcription_factors	human	ENSG00000104859	CLASRP
transcription_factors	human	ENSG00000136045	PWP1
transcription_factors	human	ENSG00000136504	KAT7
transcription_factors	human	ENSG00000125285	SOX21
transcription_factors	human	ENSG00000164985	PSIP1
transcription_factors	human	ENSG00000198554	WDHD1
transcription_factors	human	ENSG00000198604	BAZ1A
transcription_factors	human	ENSG00000061337	LZTS1
transcription_factors	human	ENSG00000198839	ZNF277
transcription_factors	human	ENSG00000159409	CELF3
transcription_factors	human	ENSG00000092201	SUPT16H
transcription_factors	human	ENSG00000064703	DDX20
transcription_factors	human	ENSG00000165156	ZHX1
transcription_factors	human	ENSG00000079263	SP140
transcription_factors	human	ENSG00000118922	KLF12
transcription_factors	human	ENSG00000102349	KLF8
transcription_factors	human	ENSG00000106536	POU6F2
transcription_factors	human	ENSG00000056487	PHF21B
transcription_factors	human	ENSG00000159479	MED8
transcription_factors	human	ENSG00000124232	RBPJL
transcription_factors	human	ENSG00000122882	ECD
transcription_factors	human	ENSG00000215021	PHB2
transcription_factors	human	ENSG00000122565	CBX3
transcription_factors	human	ENSG00000197134	ZNF257
transcription_factors	human	ENSG00000141946	ZIM3
transcription_factors	human	ENSG00000132773	TOE1
transcription_factors	human	ENSG00000172006	ZNF554
transcription_factors	human	ENSG00000156853	ZNF689
transcription_factors	human	ENSG00000281661	ZNF501
transcription_factors	human	ENSG00000186446	ZNF501
transcription_factors	human	ENSG00000161914	ZNF653
transcription_factors	human	ENSG00000049167	ERCC8
transcription_factors	human	ENSG00000137166	FOXP4
transcription_factors	human	ENSG00000184221	OLIG1
transcription_factors	human	ENSG00000133612	AGAP3
transcription_factors	human	ENSG00000126733	DACH2
transcription_factors	human	ENSG00000233608	TWIST2
transcription_factors	human	ENSG00000178338	ZNF354B
transcription_factors	human	ENSG00000265763	ZNF488
transcription_factors	human	ENSG00000152766	ANKRD22
transcription_factors	human	ENSG00000167528	ZNF641
transcription_factors	human	ENSG00000170374	SP7
transcription_factors	human	ENSG00000139154	AEBP2
transcription_factors	human	ENSG00000151136	BTBD11
transcription_factors	human	ENSG00000166211	SPIC
transcription_factors	human	ENSG00000139445	FOXN4
transcription_factors	human	ENSG00000140044	JDP2
transcription_factors	human	ENSG00000168096	ANKS3
transcription_factors	human	ENSG00000197044	ZNF441
transcription_factors	human	ENSG00000177599	ZNF491
transcription_factors	human	ENSG00000171295	ZNF440
transcription_factors	human	ENSG00000189144	ZNF573
transcription_factors	human	ENSG00000171970	ZNF57
transcription_factors	human	ENSG00000197587	DMBX1
transcription_factors	human	ENSG00000116205	TCEANC2
transcription_factors	human	ENSG00000176256	HMGB4
transcription_factors	human	ENSG00000182463	TSHZ2
transcription_factors	human	ENSG00000169548	ZNF280A
transcription_factors	human	ENSG00000275499	ZNF280A
transcription_factors	human	ENSG00000100124	ANKRD54
transcription_factors	human	ENSG00000163795	ZNF513
transcription_factors	human	ENSG00000067082	KLF6
transcription_factors	human	ENSG00000179059	ZFP42
transcription_factors	human	ENSG00000155846	PPARGC1B
transcription_factors	human	ENSG00000152409	JMY
transcription_factors	human	ENSG00000248483	POU5F2
transcription_factors	human	ENSG00000197362	ZNF786
transcription_factors	human	ENSG00000266265	KLF14
transcription_factors	human	ENSG00000146926	ASB10
transcription_factors	human	ENSG00000168303	MPLKIP
transcription_factors	human	ENSG00000143320	CRABP2
transcription_factors	human	ENSG00000122728	TAF1L
transcription_factors	human	ENSG00000118260	CREB1
transcription_factors	human	ENSG00000115966	ATF2
transcription_factors	human	ENSG00000005339	CREBBP
transcription_factors	human	ENSG00000228628	ATF6B
transcription_factors	human	ENSG00000234539	ATF6B
transcription_factors	human	ENSG00000213676	ATF6B
transcription_factors	human	ENSG00000168468	ATF6B
transcription_factors	human	ENSG00000111269	CREBL2
transcription_factors	human	ENSG00000095794	CREM
transcription_factors	human	ENSG00000165259	HDX
transcription_factors	human	ENSG00000165192	ASB11
transcription_factors	human	ENSG00000148331	ASB6
transcription_factors	human	ENSG00000177981	ASB8
transcription_factors	human	ENSG00000102048	ASB9
transcription_factors	human	ENSG00000198816	ZNF358
transcription_factors	human	ENSG00000105392	CRX
transcription_factors	human	ENSG00000196867	ZFP28
transcription_factors	human	ENSG00000130700	GATA5
transcription_factors	human	ENSG00000130584	ZBTB46
transcription_factors	human	ENSG00000124092	CTCFL
transcription_factors	human	ENSG00000008405	CRY1
transcription_factors	human	ENSG00000275004	ZNF280B
transcription_factors	human	ENSG00000277421	ZNF280B
transcription_factors	human	ENSG00000130701	RBBP8NL
transcription_factors	human	ENSG00000143799	PARP1
transcription_factors	human	ENSG00000146809	ASB15
transcription_factors	human	ENSG00000198881	ASB12
transcription_factors	human	ENSG00000133937	GSC
transcription_factors	human	ENSG00000184939	ZFP90
transcription_factors	human	ENSG00000167981	ZNF597
transcription_factors	human	ENSG00000197162	ZNF785
transcription_factors	human	ENSG00000229809	ZNF688
transcription_factors	human	ENSG00000175183	CSRP2
transcription_factors	human	ENSG00000198464	ZNF480
transcription_factors	human	ENSG00000258405	ZNF578
transcription_factors	human	ENSG00000196724	ZNF418
transcription_factors	human	ENSG00000173480	ZNF417
transcription_factors	human	ENSG00000198028	ZNF560
transcription_factors	human	ENSG00000171443	ZNF524
transcription_factors	human	ENSG00000188868	ZNF563
transcription_factors	human	ENSG00000177045	SIX5
transcription_factors	human	ENSG00000197050	ZNF420
transcription_factors	human	ENSG00000196357	ZNF565
transcription_factors	human	ENSG00000018869	ZNF582
transcription_factors	human	ENSG00000198440	ZNF583
transcription_factors	human	ENSG00000153896	ZNF599
transcription_factors	human	ENSG00000167785	ZNF558
transcription_factors	human	ENSG00000183072	NKX2-5
transcription_factors	human	ENSG00000160352	ZNF714
transcription_factors	human	ENSG00000186300	ZNF555
transcription_factors	human	ENSG00000171827	ZNF570
transcription_factors	human	ENSG00000143578	CREB3L4
transcription_factors	human	ENSG00000116273	PHF13
transcription_factors	human	ENSG00000159692	CTBP1
transcription_factors	human	ENSG00000174332	GLIS1
transcription_factors	human	ENSG00000168036	CTNNB1
transcription_factors	human	ENSG00000115593	SMYD1
transcription_factors	human	ENSG00000257923	CUX1
transcription_factors	human	ENSG00000170448	NFXL1
transcription_factors	human	ENSG00000272602	ZNF595
transcription_factors	human	ENSG00000170561	IRX2
transcription_factors	human	ENSG00000165066	NKX6-3
transcription_factors	human	ENSG00000173258	ZNF483
transcription_factors	human	ENSG00000101883	RHOXF1
transcription_factors	human	ENSG00000102383	ZDHHC15
transcription_factors	human	ENSG00000119919	NKX2-3
transcription_factors	human	ENSG00000153071	DAB2
transcription_factors	human	ENSG00000276644	DACH1
transcription_factors	human	ENSG00000231617	DAXX
transcription_factors	human	ENSG00000204209	DAXX
transcription_factors	human	ENSG00000206279	DAXX
transcription_factors	human	ENSG00000206206	DAXX
transcription_factors	human	ENSG00000229396	DAXX
transcription_factors	human	ENSG00000227046	DAXX
transcription_factors	human	ENSG00000179588	ZFPM1
transcription_factors	human	ENSG00000184517	ZFP1
transcription_factors	human	ENSG00000175322	ZNF519
transcription_factors	human	ENSG00000183791	TCEB3C
transcription_factors	human	ENSG00000105516	DBP
transcription_factors	human	ENSG00000167554	ZNF610
transcription_factors	human	ENSG00000251369	ZNF550
transcription_factors	human	ENSG00000170684	ZNF296
transcription_factors	human	ENSG00000160570	DEDD2
transcription_factors	human	ENSG00000249709	ZNF564
transcription_factors	human	ENSG00000242852	ZNF709
transcription_factors	human	ENSG00000197647	ZNF433
transcription_factors	human	ENSG00000178150	ZNF114
transcription_factors	human	ENSG00000189042	ZNF567
transcription_factors	human	ENSG00000188283	ZNF383
transcription_factors	human	ENSG00000197020	ZNF100
transcription_factors	human	ENSG00000274746	ZNF100
transcription_factors	human	ENSG00000171817	ZNF540
transcription_factors	human	ENSG00000179862	CITED4
transcription_factors	human	ENSG00000167986	DDB1
transcription_factors	human	ENSG00000134574	DDB2
transcription_factors	human	ENSG00000175197	DDIT3
transcription_factors	human	ENSG00000106624	AEBP1
transcription_factors	human	ENSG00000108654	DDX5
transcription_factors	human	ENSG00000104964	AES
transcription_factors	human	ENSG00000178175	ZNF366
transcription_factors	human	ENSG00000177468	OLIG3
transcription_factors	human	ENSG00000146757	ZNF92
transcription_factors	human	ENSG00000197123	ZNF679
transcription_factors	human	ENSG00000181444	ZNF467
transcription_factors	human	ENSG00000180535	BHLHA15
transcription_factors	human	ENSG00000172748	ZNF596
transcription_factors	human	ENSG00000107249	GLIS3
transcription_factors	human	ENSG00000175787	ZNF169
transcription_factors	human	ENSG00000176896	TCEANC
transcription_factors	human	ENSG00000004848	ARX
transcription_factors	human	ENSG00000130511	SSBP4
transcription_factors	human	ENSG00000180613	GSX2
transcription_factors	human	ENSG00000196705	ZNF431
transcription_factors	human	ENSG00000126746	ZNF384
transcription_factors	human	ENSG00000171456	ASXL1
transcription_factors	human	ENSG00000197372	ZNF675
transcription_factors	human	ENSG00000100413	POLR3H
transcription_factors	human	ENSG00000144355	DLX1
transcription_factors	human	ENSG00000115844	DLX2
transcription_factors	human	ENSG00000064195	DLX3
transcription_factors	human	ENSG00000108813	DLX4
transcription_factors	human	ENSG00000105880	DLX5
transcription_factors	human	ENSG00000006377	DLX6
transcription_factors	human	ENSG00000137090	DMRT1
transcription_factors	human	ENSG00000130816	DNMT1
transcription_factors	human	ENSG00000119772	DNMT3A
transcription_factors	human	ENSG00000117505	DR1
transcription_factors	human	ENSG00000116017	ARID3A
transcription_factors	human	ENSG00000157514	TSC22D3
transcription_factors	human	ENSG00000135144	DTX1
transcription_factors	human	ENSG00000101412	E2F1
transcription_factors	human	ENSG00000282899	E2F2
transcription_factors	human	ENSG00000007968	E2F2
transcription_factors	human	ENSG00000112242	E2F3
transcription_factors	human	ENSG00000205250	E2F4
transcription_factors	human	ENSG00000133740	E2F5
transcription_factors	human	ENSG00000169016	E2F6
transcription_factors	human	ENSG00000167967	E4F1
transcription_factors	human	ENSG00000164330	EBF1
transcription_factors	human	ENSG00000169297	NR0B1
transcription_factors	human	ENSG00000156508	EEF1A1
transcription_factors	human	ENSG00000120738	EGR1
transcription_factors	human	ENSG00000122877	EGR2
transcription_factors	human	ENSG00000106546	AHR
transcription_factors	human	ENSG00000179388	EGR3
transcription_factors	human	ENSG00000135625	EGR4
transcription_factors	human	ENSG00000170100	ZNF778
transcription_factors	human	ENSG00000283620	ZNF48
transcription_factors	human	ENSG00000180035	ZNF48
transcription_factors	human	ENSG00000107105	ELAVL2
transcription_factors	human	ENSG00000198551	ZNF627
transcription_factors	human	ENSG00000120690	ELF1
transcription_factors	human	ENSG00000196967	ZNF585A
transcription_factors	human	ENSG00000188171	ZNF626
transcription_factors	human	ENSG00000109381	ELF2
transcription_factors	human	ENSG00000163435	ELF3
transcription_factors	human	ENSG00000102034	ELF4
transcription_factors	human	ENSG00000135374	ELF5
transcription_factors	human	ENSG00000126767	ELK1
transcription_factors	human	ENSG00000184492	FOXD4L1
transcription_factors	human	ENSG00000111145	ELK3
transcription_factors	human	ENSG00000158711	ELK4
transcription_factors	human	ENSG00000171574	ZNF584
transcription_factors	human	ENSG00000180532	ZSCAN4
transcription_factors	human	ENSG00000135638	EMX1
transcription_factors	human	ENSG00000169989	TIGD4
transcription_factors	human	ENSG00000170370	EMX2
transcription_factors	human	ENSG00000163064	EN1
transcription_factors	human	ENSG00000164778	EN2
transcription_factors	human	ENSG00000074800	ENO1
transcription_factors	human	ENSG00000112232	KHDRBS2
transcription_factors	human	ENSG00000100393	EP300
transcription_factors	human	ENSG00000116016	EPAS1
transcription_factors	human	ENSG00000173275	ZNF449
transcription_factors	human	ENSG00000154227	CERS3
transcription_factors	human	ENSG00000160113	NR2F6
transcription_factors	human	ENSG00000104884	ERCC2
transcription_factors	human	ENSG00000112319	EYA4
transcription_factors	human	ENSG00000163161	ERCC3
transcription_factors	human	ENSG00000225830	ERCC6
transcription_factors	human	ENSG00000105722	ERF
transcription_factors	human	ENSG00000157554	ERG
transcription_factors	human	ENSG00000091831	ESR1
transcription_factors	human	ENSG00000140009	ESR2
transcription_factors	human	ENSG00000173153	ESRRA
transcription_factors	human	ENSG00000119715	ESRRB
transcription_factors	human	ENSG00000196482	ESRRG
transcription_factors	human	ENSG00000134954	ETS1
transcription_factors	human	ENSG00000157557	ETS2
transcription_factors	human	ENSG00000006468	ETV1
transcription_factors	human	ENSG00000105672	ETV2
transcription_factors	human	ENSG00000117036	ETV3
transcription_factors	human	ENSG00000175832	ETV4
transcription_factors	human	ENSG00000244405	ETV5
transcription_factors	human	ENSG00000139083	ETV6
transcription_factors	human	ENSG00000085276	MECOM
transcription_factors	human	ENSG00000106038	EVX1
transcription_factors	human	ENSG00000182944	EWSR1
transcription_factors	human	ENSG00000064655	EYA2
transcription_factors	human	ENSG00000158161	EYA3
transcription_factors	human	ENSG00000108799	EZH1
transcription_factors	human	ENSG00000106462	EZH2
transcription_factors	human	ENSG00000171634	BPTF
transcription_factors	human	ENSG00000169840	GSX1
transcription_factors	human	ENSG00000175395	ZNF25
transcription_factors	human	ENSG00000171988	JMJD1C
transcription_factors	human	ENSG00000213588	ZBTB9
transcription_factors	human	ENSG00000236515	ZBTB9
transcription_factors	human	ENSG00000204366	ZBTB12
transcription_factors	human	ENSG00000234196	ZBTB12
transcription_factors	human	ENSG00000237900	ZBTB12
transcription_factors	human	ENSG00000206366	ZBTB12
transcription_factors	human	ENSG00000234852	ZBTB12
transcription_factors	human	ENSG00000164651	SP8
transcription_factors	human	ENSG00000153814	JAZF1
transcription_factors	human	ENSG00000185002	RFX6
transcription_factors	human	ENSG00000187987	ZSCAN23
transcription_factors	human	ENSG00000115641	FHL2
transcription_factors	human	ENSG00000105967	TFEC
transcription_factors	human	ENSG00000161405	IKZF3
transcription_factors	human	ENSG00000030419	IKZF2
transcription_factors	human	ENSG00000169136	ATF5
transcription_factors	human	ENSG00000143033	MTF2
transcription_factors	human	ENSG00000213079	SCAF8
transcription_factors	human	ENSG00000120784	ZFP30
transcription_factors	human	ENSG00000168813	ZNF507
transcription_factors	human	ENSG00000101544	ADNP2
transcription_factors	human	ENSG00000081386	ZNF510
transcription_factors	human	ENSG00000281178	MLXIP
transcription_factors	human	ENSG00000175727	MLXIP
transcription_factors	human	ENSG00000135299	ANKRD6
transcription_factors	human	ENSG00000178764	ZHX2
transcription_factors	human	ENSG00000198815	FOXJ3
transcription_factors	human	ENSG00000126804	ZBTB1
transcription_factors	human	ENSG00000176165	FOXG1
transcription_factors	human	ENSG00000118217	ATF6
transcription_factors	human	ENSG00000130956	HABP4
transcription_factors	human	ENSG00000283100	SIRT2
transcription_factors	human	ENSG00000068903	SIRT2
transcription_factors	human	ENSG00000118985	ELL2
transcription_factors	human	ENSG00000100603	SNW1
transcription_factors	human	ENSG00000103241	FOXF1
transcription_factors	human	ENSG00000137273	FOXF2
transcription_factors	human	ENSG00000119401	TRIM32
transcription_factors	human	ENSG00000010803	SCMH1
transcription_factors	human	ENSG00000054598	FOXC1
transcription_factors	human	ENSG00000251493	FOXD1
transcription_factors	human	ENSG00000170122	FOXD4
transcription_factors	human	ENSG00000151240	DIP2C
transcription_factors	human	ENSG00000148843	PDCD11
transcription_factors	human	ENSG00000168269	FOXI1
transcription_factors	human	ENSG00000173120	KDM2A
transcription_factors	human	ENSG00000113716	HMGXB3
transcription_factors	human	ENSG00000176678	FOXL1
transcription_factors	human	ENSG00000186790	FOXE3
transcription_factors	human	ENSG00000065526	SPEN
transcription_factors	human	ENSG00000129654	FOXJ1
transcription_factors	human	ENSG00000176692	FOXC2
transcription_factors	human	ENSG00000127663	KDM4B
transcription_factors	human	ENSG00000188994	ZNF292
transcription_factors	human	ENSG00000178919	FOXE1
transcription_factors	human	ENSG00000186487	MYT1L
transcription_factors	human	ENSG00000111206	FOXM1
transcription_factors	human	ENSG00000174306	ZHX3
transcription_factors	human	ENSG00000198646	NCOA6
transcription_factors	human	ENSG00000186564	FOXD2
transcription_factors	human	ENSG00000179772	FOXS1
transcription_factors	human	ENSG00000150907	FOXO1
transcription_factors	human	ENSG00000282960	AL513412.1
transcription_factors	human	ENSG00000107077	KDM4C
transcription_factors	human	ENSG00000118689	FOXO3
transcription_factors	human	ENSG00000102935	ZNF423
transcription_factors	human	ENSG00000169155	ZBTB43
transcription_factors	human	ENSG00000167202	TBC1D2B
transcription_factors	human	ENSG00000169635	HIC2
transcription_factors	human	ENSG00000151702	FLI1
transcription_factors	human	ENSG00000172943	PHF8
transcription_factors	human	ENSG00000079432	CIC
transcription_factors	human	ENSG00000130749	ZC3H4
transcription_factors	human	ENSG00000064999	ANKS1A
transcription_factors	human	ENSG00000127511	SIN3B
transcription_factors	human	ENSG00000119042	SATB2
transcription_factors	human	ENSG00000111249	CUX2
transcription_factors	human	ENSG00000102081	FMR1
transcription_factors	human	ENSG00000043143	JADE2
transcription_factors	human	ENSG00000105662	CRTC1
transcription_factors	human	ENSG00000101126	ADNP
transcription_factors	human	ENSG00000124523	SIRT5
transcription_factors	human	ENSG00000089163	SIRT4
transcription_factors	human	ENSG00000142082	SIRT3
transcription_factors	human	ENSG00000096717	SIRT1
transcription_factors	human	ENSG00000169946	ZFPM2
transcription_factors	human	ENSG00000281766	RYBP
transcription_factors	human	ENSG00000163602	RYBP
transcription_factors	human	ENSG00000120948	TARDBP
transcription_factors	human	ENSG00000164683	HEY1
transcription_factors	human	ENSG00000183741	CBX6
transcription_factors	human	ENSG00000118482	PHF3
transcription_factors	human	ENSG00000100307	CBX7
transcription_factors	human	ENSG00000135547	HEY2
transcription_factors	human	ENSG00000178691	SUZ12
transcription_factors	human	ENSG00000281813	KAT6B
transcription_factors	human	ENSG00000156650	KAT6B
transcription_factors	human	ENSG00000162702	ZNF281
transcription_factors	human	ENSG00000170345	FOS
transcription_factors	human	ENSG00000125740	FOSB
transcription_factors	human	ENSG00000100003	SEC14L2
transcription_factors	human	ENSG00000100320	RBFOX2
transcription_factors	human	ENSG00000277564	RBFOX2
transcription_factors	human	ENSG00000075426	FOSL2
transcription_factors	human	ENSG00000100105	PATZ1
transcription_factors	human	ENSG00000269699	ZIM2
transcription_factors	human	ENSG00000054796	SPO11
transcription_factors	human	ENSG00000145687	SSBP2
transcription_factors	human	ENSG00000157216	SSBP3
transcription_factors	human	ENSG00000137699	TRIM29
transcription_factors	human	ENSG00000196652	ZKSCAN5
transcription_factors	human	ENSG00000185022	MAFF
transcription_factors	human	ENSG00000100425	BRD1
transcription_factors	human	ENSG00000170162	VGLL2
transcription_factors	human	ENSG00000138767	CNOT6L
transcription_factors	human	ENSG00000228049	POLR2J2
transcription_factors	human	ENSG00000116833	NR5A2
transcription_factors	human	ENSG00000097007	ABL1
transcription_factors	human	ENSG00000136931	NR5A1
transcription_factors	human	ENSG00000089280	FUS
transcription_factors	human	ENSG00000186496	ZNF396
transcription_factors	human	ENSG00000154328	NEIL2
transcription_factors	human	ENSG00000177311	ZBTB38
transcription_factors	human	ENSG00000108001	EBF3
transcription_factors	human	ENSG00000178177	LCORL
transcription_factors	human	ENSG00000111877	MCM9
transcription_factors	human	ENSG00000196419	XRCC6
transcription_factors	human	ENSG00000154727	GABPA
transcription_factors	human	ENSG00000104064	GABPB1
transcription_factors	human	ENSG00000161940	BCL6B
transcription_factors	human	ENSG00000121406	ZNF549
transcription_factors	human	ENSG00000168267	PTF1A
transcription_factors	human	ENSG00000156150	ALX3
transcription_factors	human	ENSG00000146414	SHPRH
transcription_factors	human	ENSG00000054611	TBC1D22A
transcription_factors	human	ENSG00000283460	RAD54B
transcription_factors	human	ENSG00000197275	RAD54B
transcription_factors	human	ENSG00000100225	FBXO7
transcription_factors	human	ENSG00000083812	ZNF324
transcription_factors	human	ENSG00000124664	SPDEF
transcription_factors	human	ENSG00000116035	VAX2
transcription_factors	human	ENSG00000151014	NOCT
transcription_factors	human	ENSG00000137709	POU2F3
transcription_factors	human	ENSG00000251247	ZNF345
transcription_factors	human	ENSG00000068654	POLR1A
transcription_factors	human	ENSG00000142528	ZNF473
transcription_factors	human	ENSG00000034677	RNF19A
transcription_factors	human	ENSG00000153207	AHCTF1
transcription_factors	human	ENSG00000188986	NELFB
transcription_factors	human	ENSG00000018408	WWTR1
transcription_factors	human	ENSG00000169375	SIN3A
transcription_factors	human	ENSG00000161642	ZNF385A
transcription_factors	human	ENSG00000197256	KANK2
transcription_factors	human	ENSG00000172273	HINFP
transcription_factors	human	ENSG00000036549	ZZZ3
transcription_factors	human	ENSG00000185513	L3MBTL1
transcription_factors	human	ENSG00000112200	ZNF451
transcription_factors	human	ENSG00000116254	CHD5
transcription_factors	human	ENSG00000184402	SS18L1
transcription_factors	human	ENSG00000152217	SETBP1
transcription_factors	human	ENSG00000103199	ZNF500
transcription_factors	human	ENSG00000039560	RAI14
transcription_factors	human	ENSG00000171016	PYGO1
transcription_factors	human	ENSG00000181722	ZBTB20
transcription_factors	human	ENSG00000170604	IRF2BP1
transcription_factors	human	ENSG00000119403	PHF19
transcription_factors	human	ENSG00000130684	ZNF337
transcription_factors	human	ENSG00000101216	GMEB2
transcription_factors	human	ENSG00000102145	GATA1
transcription_factors	human	ENSG00000179348	GATA2
transcription_factors	human	ENSG00000107485	GATA3
transcription_factors	human	ENSG00000136327	NKX2-8
transcription_factors	human	ENSG00000136574	GATA4
transcription_factors	human	ENSG00000141448	GATA6
transcription_factors	human	ENSG00000165887	ANKRD2
transcription_factors	human	ENSG00000214114	MYCBP
transcription_factors	human	ENSG00000135373	EHF
transcription_factors	human	ENSG00000168505	GBX2
transcription_factors	human	ENSG00000106852	LHX6
transcription_factors	human	ENSG00000176046	NUPR1
transcription_factors	human	ENSG00000163909	HEYL
transcription_factors	human	ENSG00000276072	AATF
transcription_factors	human	ENSG00000275700	AATF
transcription_factors	human	ENSG00000162676	GFI1
transcription_factors	human	ENSG00000105856	HBP1
transcription_factors	human	ENSG00000267508	ZNF285
transcription_factors	human	ENSG00000105821	DNAJC2
transcription_factors	human	ENSG00000187140	FOXD3
transcription_factors	human	ENSG00000171956	FOXB1
transcription_factors	human	ENSG00000011590	ZBTB32
transcription_factors	human	ENSG00000197157	SND1
transcription_factors	human	ENSG00000148677	ANKRD1
transcription_factors	human	ENSG00000114861	FOXP1
transcription_factors	human	ENSG00000135801	TAF5L
transcription_factors	human	ENSG00000066422	ZBTB11
transcription_factors	human	ENSG00000072364	AFF4
transcription_factors	human	ENSG00000096070	BRPF3
transcription_factors	human	ENSG00000263310	SALL3
transcription_factors	human	ENSG00000277015	SALL3
transcription_factors	human	ENSG00000256463	SALL3
transcription_factors	human	ENSG00000172346	CSDC2
transcription_factors	human	ENSG00000151650	VENTX
transcription_factors	human	ENSG00000170748	RBMXL2
transcription_factors	human	ENSG00000198131	ZNF544
transcription_factors	human	ENSG00000147274	RBMX
transcription_factors	human	ENSG00000103460	TOX3
transcription_factors	human	ENSG00000075292	ZNF638
transcription_factors	human	ENSG00000102241	HTATSF1
transcription_factors	human	ENSG00000111087	GLI1
transcription_factors	human	ENSG00000074047	GLI2
transcription_factors	human	ENSG00000106571	GLI3
transcription_factors	human	ENSG00000250571	GLI4
transcription_factors	human	ENSG00000136717	BIN1
transcription_factors	human	ENSG00000235178	ZNF311
transcription_factors	human	ENSG00000223687	ZNF311
transcription_factors	human	ENSG00000225351	ZNF311
transcription_factors	human	ENSG00000233831	ZNF311
transcription_factors	human	ENSG00000169260	ZNF311
transcription_factors	human	ENSG00000235589	ZNF311
transcription_factors	human	ENSG00000197935	ZNF311
transcription_factors	human	ENSG00000150051	MKX
transcription_factors	human	ENSG00000167771	RCOR2
transcription_factors	human	ENSG00000177469	PTRF
transcription_factors	human	ENSG00000152433	ZNF547
transcription_factors	human	ENSG00000152467	ZSCAN1
transcription_factors	human	ENSG00000167637	ZNF283
transcription_factors	human	ENSG00000197619	ZNF615
transcription_factors	human	ENSG00000181007	ZFP82
transcription_factors	human	ENSG00000196268	ZNF493
transcription_factors	human	ENSG00000181666	HKR1
transcription_factors	human	ENSG00000162664	ZNF326
transcription_factors	human	ENSG00000178187	ZNF454
transcription_factors	human	ENSG00000274352	ZNF707
transcription_factors	human	ENSG00000181135	ZNF707
transcription_factors	human	ENSG00000181638	ZFP41
transcription_factors	human	ENSG00000187559	FOXD4L3
transcription_factors	human	ENSG00000068781	STON1-GTF2A1L
transcription_factors	human	ENSG00000064393	HIPK2
transcription_factors	human	ENSG00000163884	KLF15
transcription_factors	human	ENSG00000136146	MED4
transcription_factors	human	ENSG00000113580	NR3C1
transcription_factors	human	ENSG00000160007	ARHGAP35
transcription_factors	human	ENSG00000161526	SAP30BP
transcription_factors	human	ENSG00000166164	BRD7
transcription_factors	human	ENSG00000063515	GSC2
transcription_factors	human	ENSG00000165417	GTF2A1
transcription_factors	human	ENSG00000140307	GTF2A2
transcription_factors	human	ENSG00000137947	GTF2B
transcription_factors	human	ENSG00000153767	GTF2E1
transcription_factors	human	ENSG00000197265	GTF2E2
transcription_factors	human	ENSG00000125651	GTF2F1
transcription_factors	human	ENSG00000188342	GTF2F2
transcription_factors	human	ENSG00000110768	GTF2H1
transcription_factors	human	ENSG00000145736	GTF2H2
transcription_factors	human	ENSG00000275045	GTF2H2
transcription_factors	human	ENSG00000276910	GTF2H2
transcription_factors	human	ENSG00000111358	GTF2H3
transcription_factors	human	ENSG00000226384	GTF2H4
transcription_factors	human	ENSG00000221974	GTF2H4
transcription_factors	human	ENSG00000233149	GTF2H4
transcription_factors	human	ENSG00000234370	GTF2H4
transcription_factors	human	ENSG00000236895	GTF2H4
transcription_factors	human	ENSG00000213780	GTF2H4
transcription_factors	human	ENSG00000263001	GTF2I
transcription_factors	human	ENSG00000122034	GTF3A
transcription_factors	human	ENSG00000185024	BRF1
transcription_factors	human	ENSG00000077235	GTF3C1
transcription_factors	human	ENSG00000115207	GTF3C2
transcription_factors	human	ENSG00000146109	ABT1
transcription_factors	human	ENSG00000159714	ZDHHC1
transcription_factors	human	ENSG00000134317	GRHL1
transcription_factors	human	ENSG00000115112	TFCP2L1
transcription_factors	human	ENSG00000276296	TFPT
transcription_factors	human	ENSG00000276323	TFPT
transcription_factors	human	ENSG00000278161	TFPT
transcription_factors	human	ENSG00000273833	TFPT
transcription_factors	human	ENSG00000105619	TFPT
transcription_factors	human	ENSG00000274073	TFPT
transcription_factors	human	ENSG00000275086	TFPT
transcription_factors	human	ENSG00000276022	TFPT
transcription_factors	human	ENSG00000276263	TFPT
transcription_factors	human	ENSG00000276504	TFPT
transcription_factors	human	ENSG00000118900	UBN1
transcription_factors	human	ENSG00000198791	CNOT7
transcription_factors	human	ENSG00000259956	RBM15B
transcription_factors	human	ENSG00000167565	SERTAD3
transcription_factors	human	ENSG00000142182	DNMT3L
transcription_factors	human	ENSG00000197019	SERTAD1
transcription_factors	human	ENSG00000143418	CERS2
transcription_factors	human	ENSG00000148572	NRBF2
transcription_factors	human	ENSG00000123636	BAZ2B
transcription_factors	human	ENSG00000226266	AC009961.3
transcription_factors	human	ENSG00000073861	TBX21
transcription_factors	human	ENSG00000164438	TLX3
transcription_factors	human	ENSG00000189060	H1F0
transcription_factors	human	ENSG00000187837	HIST1H1C
transcription_factors	human	ENSG00000134438	RAX
transcription_factors	human	ENSG00000124575	HIST1H1D
transcription_factors	human	ENSG00000168298	HIST1H1E
transcription_factors	human	ENSG00000184357	HIST1H1B
transcription_factors	human	ENSG00000187475	HIST1H1T
transcription_factors	human	ENSG00000158373	HIST1H2BD
transcription_factors	human	ENSG00000276410	HIST1H2BB
transcription_factors	human	ENSG00000172534	HCFC1
transcription_factors	human	ENSG00000180353	HCLS1
transcription_factors	human	ENSG00000197386	HTT
transcription_factors	human	ENSG00000116478	HDAC1
transcription_factors	human	ENSG00000196591	HDAC2
transcription_factors	human	ENSG00000143321	HDGF
transcription_factors	human	ENSG00000005513	SOX8
transcription_factors	human	ENSG00000100987	VSX1
transcription_factors	human	ENSG00000115041	KCNIP3
transcription_factors	human	ENSG00000154832	CXXC1
transcription_factors	human	ENSG00000177932	ZNF354C
transcription_factors	human	ENSG00000066379	ZNRD1
transcription_factors	human	ENSG00000224859	ZNRD1
transcription_factors	human	ENSG00000236808	ZNRD1
transcription_factors	human	ENSG00000235443	ZNRD1
transcription_factors	human	ENSG00000235176	ZNRD1
transcription_factors	human	ENSG00000236949	ZNRD1
transcription_factors	human	ENSG00000233795	ZNRD1
transcription_factors	human	ENSG00000206502	ZNRD1
transcription_factors	human	ENSG00000213977	TAX1BP3
transcription_factors	human	ENSG00000152804	HHEX
transcription_factors	human	ENSG00000177374	HIC1
transcription_factors	human	ENSG00000100644	HIF1A
transcription_factors	human	ENSG00000078140	UBE2K
transcription_factors	human	ENSG00000095951	HIVEP1
transcription_factors	human	ENSG00000010818	HIVEP2
transcription_factors	human	ENSG00000204859	ZBTB48
transcription_factors	human	ENSG00000130675	MNX1
transcription_factors	human	ENSG00000108924	HLF
transcription_factors	human	ENSG00000136630	HLX
transcription_factors	human	ENSG00000164104	HMGB2
transcription_factors	human	ENSG00000029993	HMGB3
transcription_factors	human	ENSG00000205581	HMGN1
transcription_factors	human	ENSG00000198830	HMGN2
transcription_factors	human	ENSG00000137309	HMGA1
transcription_factors	human	ENSG00000123358	NR4A1
transcription_factors	human	ENSG00000215612	HMX1
transcription_factors	human	ENSG00000129514	FOXA1
transcription_factors	human	ENSG00000125798	FOXA2
transcription_factors	human	ENSG00000170608	FOXA3
transcription_factors	human	ENSG00000101076	HNF4A
transcription_factors	human	ENSG00000164749	HNF4G
transcription_factors	human	ENSG00000169856	ONECUT1
transcription_factors	human	ENSG00000197451	HNRNPAB
transcription_factors	human	ENSG00000138668	HNRNPD
transcription_factors	human	ENSG00000165119	HNRNPK
transcription_factors	human	ENSG00000107807	TLX1
transcription_factors	human	ENSG00000115297	TLX2
transcription_factors	human	ENSG00000105991	HOXA1
transcription_factors	human	ENSG00000105996	HOXA2
transcription_factors	human	ENSG00000105997	HOXA3
transcription_factors	human	ENSG00000197576	HOXA4
transcription_factors	human	ENSG00000106004	HOXA5
transcription_factors	human	ENSG00000106006	HOXA6
transcription_factors	human	ENSG00000122592	HOXA7
transcription_factors	human	ENSG00000078399	HOXA9
transcription_factors	human	ENSG00000253293	HOXA10
transcription_factors	human	ENSG00000005073	HOXA11
transcription_factors	human	ENSG00000106031	HOXA13
transcription_factors	human	ENSG00000120094	HOXB1
transcription_factors	human	ENSG00000173917	HOXB2
transcription_factors	human	ENSG00000120093	HOXB3
transcription_factors	human	ENSG00000182742	HOXB4
transcription_factors	human	ENSG00000120075	HOXB5
transcription_factors	human	ENSG00000108511	HOXB6
transcription_factors	human	ENSG00000260027	HOXB7
transcription_factors	human	ENSG00000120068	HOXB8
transcription_factors	human	ENSG00000170689	HOXB9
transcription_factors	human	ENSG00000166313	APBB1
transcription_factors	human	ENSG00000198353	HOXC4
transcription_factors	human	ENSG00000172789	HOXC5
transcription_factors	human	ENSG00000197757	HOXC6
transcription_factors	human	ENSG00000037965	HOXC8
transcription_factors	human	ENSG00000180806	HOXC9
transcription_factors	human	ENSG00000180818	HOXC10
transcription_factors	human	ENSG00000123388	HOXC11
transcription_factors	human	ENSG00000123407	HOXC12
transcription_factors	human	ENSG00000123364	HOXC13
transcription_factors	human	ENSG00000163697	APBB2
transcription_factors	human	ENSG00000128645	HOXD1
transcription_factors	human	ENSG00000128652	HOXD3
transcription_factors	human	ENSG00000170166	HOXD4
transcription_factors	human	ENSG00000278500	AC009336.19
transcription_factors	human	ENSG00000175879	HOXD8
transcription_factors	human	ENSG00000128709	HOXD9
transcription_factors	human	ENSG00000128710	HOXD10
transcription_factors	human	ENSG00000128713	HOXD11
transcription_factors	human	ENSG00000170178	HOXD12
transcription_factors	human	ENSG00000128714	HOXD13
transcription_factors	human	ENSG00000134982	APC
transcription_factors	human	ENSG00000160224	AIRE
transcription_factors	human	ENSG00000100823	APEX1
transcription_factors	human	ENSG00000114315	HES1
transcription_factors	human	ENSG00000230989	HSBP1
transcription_factors	human	ENSG00000185122	HSF1
transcription_factors	human	ENSG00000025156	HSF2
transcription_factors	human	ENSG00000102878	HSF4
transcription_factors	human	ENSG00000185669	SNAI3
transcription_factors	human	ENSG00000170802	FOXN2
transcription_factors	human	ENSG00000137494	ANKRD42
transcription_factors	human	ENSG00000119614	VSX2
transcription_factors	human	ENSG00000281526	ZNF546
transcription_factors	human	ENSG00000187187	ZNF546
transcription_factors	human	ENSG00000140968	IRF8
transcription_factors	human	ENSG00000183831	ANKRD45
transcription_factors	human	ENSG00000116819	TFAP2E
transcription_factors	human	ENSG00000125968	ID1
transcription_factors	human	ENSG00000115738	ID2
transcription_factors	human	ENSG00000283060	ID3
transcription_factors	human	ENSG00000117318	ID3
transcription_factors	human	ENSG00000172201	ID4
transcription_factors	human	ENSG00000175893	ZDHHC21
transcription_factors	human	ENSG00000167612	ANKRD33
transcription_factors	human	ENSG00000163565	IFI16
transcription_factors	human	ENSG00000176222	ZNF404
transcription_factors	human	ENSG00000197928	ZNF677
transcription_factors	human	ENSG00000182318	ZSCAN22
transcription_factors	human	ENSG00000280755	AC009950.1
transcription_factors	human	ENSG00000135899	SP110
transcription_factors	human	ENSG00000143032	BARHL2
transcription_factors	human	ENSG00000183733	FIGLA
transcription_factors	human	ENSG00000234669	ZFP57
transcription_factors	human	ENSG00000223858	ZFP57
transcription_factors	human	ENSG00000226858	ZFP57
transcription_factors	human	ENSG00000206510	ZFP57
transcription_factors	human	ENSG00000232099	ZFP57
transcription_factors	human	ENSG00000204644	ZFP57
transcription_factors	human	ENSG00000227858	ZFP57
transcription_factors	human	ENSG00000223852	ZFP57
transcription_factors	human	ENSG00000197779	ZNF81
transcription_factors	human	ENSG00000167800	TBX10
transcription_factors	human	ENSG00000178665	ZNF713
transcription_factors	human	ENSG00000184659	FOXD4L4
transcription_factors	human	ENSG00000132740	IGHMBP2
transcription_factors	human	ENSG00000168214	RBPJ
transcription_factors	human	ENSG00000197013	ZNF429
transcription_factors	human	ENSG00000283034	ZNF445
transcription_factors	human	ENSG00000185219	ZNF445
transcription_factors	human	ENSG00000104365	IKBKB
transcription_factors	human	ENSG00000205857	NANOGNB
transcription_factors	human	ENSG00000141568	FOXK2
transcription_factors	human	ENSG00000143621	ILF2
transcription_factors	human	ENSG00000129351	ILF3
transcription_factors	human	ENSG00000153487	ING1
transcription_factors	human	ENSG00000168556	ING2
transcription_factors	human	ENSG00000173404	INSM1
transcription_factors	human	ENSG00000139515	PDX1
transcription_factors	human	ENSG00000125347	IRF1
transcription_factors	human	ENSG00000168310	IRF2
transcription_factors	human	ENSG00000126456	IRF3
transcription_factors	human	ENSG00000137265	IRF4
transcription_factors	human	ENSG00000128604	IRF5
transcription_factors	human	ENSG00000117595	IRF6
transcription_factors	human	ENSG00000276561	IRF7
transcription_factors	human	ENSG00000185507	IRF7
transcription_factors	human	ENSG00000169083	AR
transcription_factors	human	ENSG00000016082	ISL1
transcription_factors	human	ENSG00000008083	JARID2
transcription_factors	human	ENSG00000177606	JUN
transcription_factors	human	ENSG00000171223	JUNB
transcription_factors	human	ENSG00000130522	JUND
transcription_factors	human	ENSG00000198453	ZNF568
transcription_factors	human	ENSG00000187626	ZKSCAN4
transcription_factors	human	ENSG00000182759	MAFA
transcription_factors	human	ENSG00000144218	AFF3
transcription_factors	human	ENSG00000274577	LHX1
transcription_factors	human	ENSG00000273706	LHX1
transcription_factors	human	ENSG00000166407	LMO1
transcription_factors	human	ENSG00000135363	LMO2
transcription_factors	human	ENSG00000012211	PRICKLE3
transcription_factors	human	ENSG00000162761	LMX1A
transcription_factors	human	ENSG00000165462	PHOX2A
transcription_factors	human	ENSG00000136944	LMX1B
transcription_factors	human	ENSG00000177125	ZBTB34
transcription_factors	human	ENSG00000143437	ARNT
transcription_factors	human	ENSG00000133794	ARNTL
transcription_factors	human	ENSG00000104903	LYL1
transcription_factors	human	ENSG00000059728	MXD1
transcription_factors	human	ENSG00000170365	SMAD1
transcription_factors	human	ENSG00000175387	SMAD2
transcription_factors	human	ENSG00000166949	SMAD3
transcription_factors	human	ENSG00000141646	SMAD4
transcription_factors	human	ENSG00000113658	SMAD5
transcription_factors	human	ENSG00000137834	SMAD6
transcription_factors	human	ENSG00000101665	SMAD7
transcription_factors	human	ENSG00000120693	SMAD9
transcription_factors	human	ENSG00000178573	MAF
transcription_factors	human	ENSG00000197063	MAFG
transcription_factors	human	ENSG00000125952	MAX
transcription_factors	human	ENSG00000103495	MAZ
transcription_factors	human	ENSG00000141644	MBD1
transcription_factors	human	ENSG00000073111	MCM2
transcription_factors	human	ENSG00000112118	MCM3
transcription_factors	human	ENSG00000104738	MCM4
transcription_factors	human	ENSG00000100297	MCM5
transcription_factors	human	ENSG00000076003	MCM6
transcription_factors	human	ENSG00000166508	MCM7
transcription_factors	human	ENSG00000198625	MDM4
transcription_factors	human	ENSG00000169057	MECP2
transcription_factors	human	ENSG00000068305	MEF2A
transcription_factors	human	ENSG00000064489	BORCS8-MEF2B
transcription_factors	human	ENSG00000081189	MEF2C
transcription_factors	human	ENSG00000116604	MEF2D
transcription_factors	human	ENSG00000143995	MEIS1
transcription_factors	human	ENSG00000134138	MEIS2
transcription_factors	human	ENSG00000133895	MEN1
transcription_factors	human	ENSG00000005102	MEOX1
transcription_factors	human	ENSG00000106511	MEOX2
transcription_factors	human	ENSG00000179583	CIITA
transcription_factors	human	ENSG00000187098	MITF
transcription_factors	human	ENSG00000139352	ASCL1
transcription_factors	human	ENSG00000118058	KMT2A
transcription_factors	human	ENSG00000130382	MLLT1
transcription_factors	human	ENSG00000172493	AFF1
transcription_factors	human	ENSG00000183734	ASCL2
transcription_factors	human	ENSG00000171843	MLLT3
transcription_factors	human	ENSG00000275851	MLLT6
transcription_factors	human	ENSG00000275023	MLLT6
transcription_factors	human	ENSG00000184481	FOXO4
transcription_factors	human	ENSG00000151623	NR3C2
transcription_factors	human	ENSG00000163563	MNDA
transcription_factors	human	ENSG00000070444	MNT
transcription_factors	human	ENSG00000125931	CITED1
transcription_factors	human	ENSG00000163132	MSX1
transcription_factors	human	ENSG00000120149	MSX2
transcription_factors	human	ENSG00000188786	MTF1
transcription_factors	human	ENSG00000119950	MXI1
transcription_factors	human	ENSG00000118513	MYB
transcription_factors	human	ENSG00000185697	MYBL1
transcription_factors	human	ENSG00000101057	MYBL2
transcription_factors	human	ENSG00000136997	MYC
transcription_factors	human	ENSG00000116990	MYCL
transcription_factors	human	ENSG00000134323	MYCN
transcription_factors	human	ENSG00000111049	MYF5
transcription_factors	human	ENSG00000111046	MYF6
transcription_factors	human	ENSG00000140836	ZFHX3
transcription_factors	human	ENSG00000129152	MYOD1
transcription_factors	human	ENSG00000122180	MYOG
transcription_factors	human	ENSG00000123268	ATF1
transcription_factors	human	ENSG00000196132	MYT1
transcription_factors	human	ENSG00000276876	MYT1
transcription_factors	human	ENSG00000138386	NAB1
transcription_factors	human	ENSG00000166886	NAB2
transcription_factors	human	ENSG00000162772	ATF3
transcription_factors	human	ENSG00000186462	NAP1L2
transcription_factors	human	ENSG00000186310	NAP1L3
transcription_factors	human	ENSG00000273562	NAP1L4
transcription_factors	human	ENSG00000205531	NAP1L4
transcription_factors	human	ENSG00000128272	ATF4
transcription_factors	human	ENSG00000182636	NDN
transcription_factors	human	ENSG00000149311	ATM
transcription_factors	human	ENSG00000142599	RERE
transcription_factors	human	ENSG00000172238	ATOH1
transcription_factors	human	ENSG00000162992	NEUROD1
transcription_factors	human	ENSG00000171532	NEUROD2
transcription_factors	human	ENSG00000181965	NEUROG1
transcription_factors	human	ENSG00000131196	NFATC1
transcription_factors	human	ENSG00000101096	NFATC2
transcription_factors	human	ENSG00000162599	NFIA
transcription_factors	human	ENSG00000072736	NFATC3
transcription_factors	human	ENSG00000100968	NFATC4
transcription_factors	human	ENSG00000123405	NFE2
transcription_factors	human	ENSG00000082641	NFE2L1
transcription_factors	human	ENSG00000116044	NFE2L2
transcription_factors	human	ENSG00000147862	NFIB
transcription_factors	human	ENSG00000141905	NFIC
transcription_factors	human	ENSG00000165030	NFIL3
transcription_factors	human	ENSG00000008441	NFIX
transcription_factors	human	ENSG00000109320	NFKB1
transcription_factors	human	ENSG00000077150	NFKB2
transcription_factors	human	ENSG00000100906	NFKBIA
transcription_factors	human	ENSG00000282905	NFKBIB
transcription_factors	human	ENSG00000104825	NFKBIB
transcription_factors	human	ENSG00000236196	NFKBIL1
transcription_factors	human	ENSG00000206440	NFKBIL1
transcription_factors	human	ENSG00000227565	NFKBIL1
transcription_factors	human	ENSG00000235125	NFKBIL1
transcription_factors	human	ENSG00000236346	NFKBIL1
transcription_factors	human	ENSG00000204498	NFKBIL1
transcription_factors	human	ENSG00000234530	NFKBIL1
transcription_factors	human	ENSG00000160949	TONSL
transcription_factors	human	ENSG00000170322	NFRKB
transcription_factors	human	ENSG00000086102	NFX1
transcription_factors	human	ENSG00000001167	NFYA
transcription_factors	human	ENSG00000120837	NFYB
transcription_factors	human	ENSG00000066136	NFYC
transcription_factors	human	ENSG00000171786	NHLH1
transcription_factors	human	ENSG00000177551	NHLH2
transcription_factors	human	ENSG00000125820	NKX2-2
transcription_factors	human	ENSG00000167034	NKX3-1
transcription_factors	human	ENSG00000163623	NKX6-1
transcription_factors	human	ENSG00000243678	NME2
transcription_factors	human	ENSG00000147140	NONO
transcription_factors	human	ENSG00000111596	CNOT2
transcription_factors	human	ENSG00000274176	CNOT3
transcription_factors	human	ENSG00000274616	CNOT3
transcription_factors	human	ENSG00000277600	CNOT3
transcription_factors	human	ENSG00000273943	CNOT3
transcription_factors	human	ENSG00000088038	CNOT3
transcription_factors	human	ENSG00000276082	CNOT3
transcription_factors	human	ENSG00000275979	CNOT3
transcription_factors	human	ENSG00000277114	CNOT3
transcription_factors	human	ENSG00000274941	CNOT3
transcription_factors	human	ENSG00000277615	CNOT3
transcription_factors	human	ENSG00000080802	CNOT4
transcription_factors	human	ENSG00000134250	NOTCH2
transcription_factors	human	ENSG00000074181	NOTCH3
transcription_factors	human	ENSG00000232339	NOTCH4
transcription_factors	human	ENSG00000234876	NOTCH4
transcription_factors	human	ENSG00000223355	NOTCH4
transcription_factors	human	ENSG00000238196	NOTCH4
transcription_factors	human	ENSG00000235396	NOTCH4
transcription_factors	human	ENSG00000204301	NOTCH4
transcription_factors	human	ENSG00000206312	NOTCH4
transcription_factors	human	ENSG00000130751	NPAS1
transcription_factors	human	ENSG00000170485	NPAS2
transcription_factors	human	ENSG00000181163	NPM1
transcription_factors	human	ENSG00000106459	NRF1
transcription_factors	human	ENSG00000129535	NRL
transcription_factors	human	ENSG00000065978	YBX1
transcription_factors	human	ENSG00000153234	NR4A2
transcription_factors	human	ENSG00000173276	ZBTB21
transcription_factors	human	ENSG00000184302	SIX6
transcription_factors	human	ENSG00000115942	ORC2
transcription_factors	human	ENSG00000115507	OTX1
transcription_factors	human	ENSG00000165588	OTX2
transcription_factors	human	ENSG00000172818	OVOL1
transcription_factors	human	ENSG00000170515	PA2G4
transcription_factors	human	ENSG00000122859	NEUROG3
transcription_factors	human	ENSG00000140694	PARN
transcription_factors	human	ENSG00000274829	PARN
transcription_factors	human	ENSG00000177425	PAWR
transcription_factors	human	ENSG00000125813	PAX1
transcription_factors	human	ENSG00000075891	PAX2
transcription_factors	human	ENSG00000135903	PAX3
transcription_factors	human	ENSG00000106331	PAX4
transcription_factors	human	ENSG00000196092	PAX5
transcription_factors	human	ENSG00000007372	PAX6
transcription_factors	human	ENSG00000104177	MYEF2
transcription_factors	human	ENSG00000113430	IRX4
transcription_factors	human	ENSG00000009709	PAX7
transcription_factors	human	ENSG00000198807	PAX9
transcription_factors	human	ENSG00000110315	RNF141
transcription_factors	human	ENSG00000185630	PBX1
transcription_factors	human	ENSG00000232005	PBX2
transcription_factors	human	ENSG00000236353	PBX2
transcription_factors	human	ENSG00000206315	PBX2
transcription_factors	human	ENSG00000237344	PBX2
transcription_factors	human	ENSG00000224952	PBX2
transcription_factors	human	ENSG00000225987	PBX2
transcription_factors	human	ENSG00000204304	PBX2
transcription_factors	human	ENSG00000167081	PBX3
transcription_factors	human	ENSG00000166228	PCBD1
transcription_factors	human	ENSG00000049768	FOXP3
transcription_factors	human	ENSG00000122145	TBX22
transcription_factors	human	ENSG00000277800	TBX22
transcription_factors	human	ENSG00000108590	MED31
transcription_factors	human	ENSG00000138303	ASCC1
transcription_factors	human	ENSG00000178096	BOLA1
transcription_factors	human	ENSG00000142684	ZNF593
transcription_factors	human	ENSG00000160685	ZBTB7B
transcription_factors	human	ENSG00000186184	POLR1D
transcription_factors	human	ENSG00000009950	MLXIPL
transcription_factors	human	ENSG00000006047	YBX2
transcription_factors	human	ENSG00000188706	ZDHHC9
transcription_factors	human	ENSG00000115239	ASB3
transcription_factors	human	ENSG00000131263	RLIM
transcription_factors	human	ENSG00000111653	ING4
transcription_factors	human	ENSG00000213015	ZNF580
transcription_factors	human	ENSG00000138795	LEF1
transcription_factors	human	ENSG00000121864	ZNF639
transcription_factors	human	ENSG00000104219	ZDHHC2
transcription_factors	human	ENSG00000165804	ZNF219
transcription_factors	human	ENSG00000206181	TCEB3B
transcription_factors	human	ENSG00000025293	PHF20
transcription_factors	human	ENSG00000183434	TFDP3
transcription_factors	human	ENSG00000109787	KLF3
transcription_factors	human	ENSG00000180479	ZNF571
transcription_factors	human	ENSG00000171222	SCAND1
transcription_factors	human	ENSG00000135365	PHF21A
transcription_factors	human	ENSG00000178951	ZBTB7A
transcription_factors	human	ENSG00000164048	ZNF589
transcription_factors	human	ENSG00000196247	ZNF107
transcription_factors	human	ENSG00000102243	VGLL1
transcription_factors	human	ENSG00000167157	PRRX2
transcription_factors	human	ENSG00000163935	SFMBT1
transcription_factors	human	ENSG00000101158	NELFCD
transcription_factors	human	ENSG00000010030	ETV7
transcription_factors	human	ENSG00000010318	PHF7
transcription_factors	human	ENSG00000171425	ZNF581
transcription_factors	human	ENSG00000187531	SIRT7
transcription_factors	human	ENSG00000061273	HDAC7
transcription_factors	human	ENSG00000099917	MED15
transcription_factors	human	ENSG00000105229	PIAS4
transcription_factors	human	ENSG00000197323	TRIM33
transcription_factors	human	ENSG00000187325	TAF9B
transcription_factors	human	ENSG00000275746	KLF13
transcription_factors	human	ENSG00000169926	KLF13
transcription_factors	human	ENSG00000065802	ASB1
transcription_factors	human	ENSG00000005981	ASB4
transcription_factors	human	ENSG00000107882	SUFU
transcription_factors	human	ENSG00000197857	ZNF44
transcription_factors	human	ENSG00000087206	UIMC1
transcription_factors	human	ENSG00000161980	POLR3K
transcription_factors	human	ENSG00000084463	WBP11
transcription_factors	human	ENSG00000054267	ARID4B
transcription_factors	human	ENSG00000048649	RSF1
transcription_factors	human	ENSG00000198300	PEG3
transcription_factors	human	ENSG00000100625	SIX4
transcription_factors	human	ENSG00000179094	PER1
transcription_factors	human	ENSG00000082175	PGR
transcription_factors	human	ENSG00000112511	PHF1
transcription_factors	human	ENSG00000239756	PHF1
transcription_factors	human	ENSG00000225553	PHF1
transcription_factors	human	ENSG00000197724	PHF2
transcription_factors	human	ENSG00000069011	PITX1
transcription_factors	human	ENSG00000164093	PITX2
transcription_factors	human	ENSG00000107859	PITX3
transcription_factors	human	ENSG00000160199	PKNOX1
transcription_factors	human	ENSG00000181690	PLAG1
transcription_factors	human	ENSG00000118495	PLAGL1
transcription_factors	human	ENSG00000126003	PLAGL2
transcription_factors	human	ENSG00000119866	BCL11A
transcription_factors	human	ENSG00000171566	PLRG1
transcription_factors	human	ENSG00000071655	MBD3
transcription_factors	human	ENSG00000140464	PML
transcription_factors	human	ENSG00000064933	PMS1
transcription_factors	human	ENSG00000127957	PMS2P3
transcription_factors	human	ENSG00000116132	PRRX1
transcription_factors	human	ENSG00000185658	BRWD1
transcription_factors	human	ENSG00000100941	PNN
transcription_factors	human	ENSG00000181222	POLR2A
transcription_factors	human	ENSG00000047315	POLR2B
transcription_factors	human	ENSG00000102978	POLR2C
transcription_factors	human	ENSG00000144231	POLR2D
transcription_factors	human	ENSG00000099817	POLR2E
transcription_factors	human	ENSG00000100142	POLR2F
transcription_factors	human	ENSG00000168002	POLR2G
transcription_factors	human	ENSG00000163882	POLR2H
transcription_factors	human	ENSG00000105258	POLR2I
transcription_factors	human	ENSG00000005075	POLR2J
transcription_factors	human	ENSG00000147669	POLR2K
transcription_factors	human	ENSG00000177700	POLR2L
transcription_factors	human	ENSG00000064835	POU1F1
transcription_factors	human	ENSG00000110777	POU2AF1
transcription_factors	human	ENSG00000177054	ZDHHC13
transcription_factors	human	ENSG00000143190	POU2F1
transcription_factors	human	ENSG00000028277	POU2F2
transcription_factors	human	ENSG00000185668	POU3F1
transcription_factors	human	ENSG00000184486	POU3F2
transcription_factors	human	ENSG00000198914	POU3F3
transcription_factors	human	ENSG00000071243	ING3
transcription_factors	human	ENSG00000196767	POU3F4
transcription_factors	human	ENSG00000152192	POU4F1
transcription_factors	human	ENSG00000151615	POU4F2
transcription_factors	human	ENSG00000091010	POU4F3
transcription_factors	human	ENSG00000085224	ATRX
transcription_factors	human	ENSG00000230336	POU5F1
transcription_factors	human	ENSG00000229094	POU5F1
transcription_factors	human	ENSG00000235068	POU5F1
transcription_factors	human	ENSG00000204531	POU5F1
transcription_factors	human	ENSG00000237582	POU5F1
transcription_factors	human	ENSG00000206454	POU5F1
transcription_factors	human	ENSG00000233911	POU5F1
transcription_factors	human	ENSG00000212993	POU5F1B
transcription_factors	human	ENSG00000099364	FBXL19
transcription_factors	human	ENSG00000069812	HES2
transcription_factors	human	ENSG00000184271	POU6F1
transcription_factors	human	ENSG00000186951	PPARA
transcription_factors	human	ENSG00000112033	PPARD
transcription_factors	human	ENSG00000132170	PPARG
transcription_factors	human	ENSG00000125686	MED1
transcription_factors	human	ENSG00000196199	MPHOSPH8
transcription_factors	human	ENSG00000163497	FEV
transcription_factors	human	ENSG00000083828	ZNF586
transcription_factors	human	ENSG00000167491	GATAD2A
transcription_factors	human	ENSG00000168876	ANKRD49
transcription_factors	human	ENSG00000116580	GON4L
transcription_factors	human	ENSG00000183337	BCOR
transcription_factors	human	ENSG00000130940	CASZ1
transcription_factors	human	ENSG00000147548	WHSC1L1
transcription_factors	human	ENSG00000140987	ZSCAN32
transcription_factors	human	ENSG00000176371	ZSCAN2
transcription_factors	human	ENSG00000163516	ANKZF1
transcription_factors	human	ENSG00000163939	PBRM1
transcription_factors	human	ENSG00000130024	PHF10
transcription_factors	human	ENSG00000183336	BOLA2
transcription_factors	human	ENSG00000169627	BOLA2B
transcription_factors	human	ENSG00000167685	ZNF444
transcription_factors	human	ENSG00000129534	MIS18BP1
transcription_factors	human	ENSG00000130844	ZNF331
transcription_factors	human	ENSG00000144485	HES6
transcription_factors	human	ENSG00000123685	BATF3
transcription_factors	human	ENSG00000196782	MAML3
transcription_factors	human	ENSG00000197933	ZNF823
transcription_factors	human	ENSG00000110693	SOX6
transcription_factors	human	ENSG00000088448	ANKRD10
transcription_factors	human	ENSG00000153786	ZDHHC7
transcription_factors	human	ENSG00000215421	ZNF407
transcription_factors	human	ENSG00000189266	PNRC2
transcription_factors	human	ENSG00000147121	KRBOX4
transcription_factors	human	ENSG00000171316	CHD7
transcription_factors	human	ENSG00000083817	ZNF416
transcription_factors	human	ENSG00000166135	HIF1AN
transcription_factors	human	ENSG00000083838	ZNF446
transcription_factors	human	ENSG00000163872	YEATS2
transcription_factors	human	ENSG00000013503	POLR3B
transcription_factors	human	ENSG00000198185	ZNF334
transcription_factors	human	ENSG00000058600	POLR3E
transcription_factors	human	ENSG00000171681	ATF7IP
transcription_factors	human	ENSG00000020256	ZFP64
transcription_factors	human	ENSG00000167766	ZNF83
transcription_factors	human	ENSG00000272886	DCP1A
transcription_factors	human	ENSG00000168453	HR
transcription_factors	human	ENSG00000124496	TRERF1
transcription_factors	human	ENSG00000065970	FOXJ2
transcription_factors	human	ENSG00000145734	BDP1
transcription_factors	human	ENSG00000274803	BDP1
transcription_factors	human	ENSG00000273873	BDP1
transcription_factors	human	ENSG00000147099	HDAC8
transcription_factors	human	ENSG00000116539	ASH1L
transcription_factors	human	ENSG00000048540	LMO3
transcription_factors	human	ENSG00000281894	ZKSCAN7
transcription_factors	human	ENSG00000196345	ZKSCAN7
transcription_factors	human	ENSG00000085274	MYNN
transcription_factors	human	ENSG00000186918	ZNF395
transcription_factors	human	ENSG00000089335	ZNF302
transcription_factors	human	ENSG00000005483	KMT2E
transcription_factors	human	ENSG00000186416	NKRF
transcription_factors	human	ENSG00000178028	DMAP1
transcription_factors	human	ENSG00000131668	BARX1
transcription_factors	human	ENSG00000055332	EIF2AK2
transcription_factors	human	ENSG00000185115	NSMCE3
transcription_factors	human	ENSG00000282130	NSMCE3
transcription_factors	human	ENSG00000256771	ZNF253
transcription_factors	human	ENSG00000132792	CTNNBL1
transcription_factors	human	ENSG00000280635	PROP1
transcription_factors	human	ENSG00000274382	PROP1
transcription_factors	human	ENSG00000175325	PROP1
transcription_factors	human	ENSG00000117707	PROX1
transcription_factors	human	ENSG00000106013	ANKRD7
transcription_factors	human	ENSG00000130810	PPAN
transcription_factors	human	ENSG00000176009	ASCL3
transcription_factors	human	ENSG00000125520	SLC2A4RG
transcription_factors	human	ENSG00000125492	BARHL1
transcription_factors	human	ENSG00000218823	PAPOLB
transcription_factors	human	ENSG00000156265	MAP3K7CL
transcription_factors	human	ENSG00000163104	SMARCAD1
transcription_factors	human	ENSG00000105419	MEIS3
transcription_factors	human	ENSG00000029153	ARNTL2
transcription_factors	human	ENSG00000076924	XAB2
transcription_factors	human	ENSG00000143355	LHX9
transcription_factors	human	ENSG00000152784	PRDM8
transcription_factors	human	ENSG00000164256	PRDM9
transcription_factors	human	ENSG00000170325	PRDM10
transcription_factors	human	ENSG00000114439	BBX
transcription_factors	human	ENSG00000130338	TULP4
transcription_factors	human	ENSG00000178585	CTNNBIP1
transcription_factors	human	ENSG00000164532	TBX20
transcription_factors	human	ENSG00000156273	BACH1
transcription_factors	human	ENSG00000280706	REXO4
transcription_factors	human	ENSG00000148300	REXO4
transcription_factors	human	ENSG00000197472	ZNF695
transcription_factors	human	ENSG00000138785	INTS12
transcription_factors	human	ENSG00000101115	SALL4
transcription_factors	human	ENSG00000124201	ZNFX1
transcription_factors	human	ENSG00000283179	AL135791.1
transcription_factors	human	ENSG00000198105	ZNF248
transcription_factors	human	ENSG00000163346	PBXIP1
transcription_factors	human	ENSG00000141570	CBX8
transcription_factors	human	ENSG00000187607	ZNF286A
transcription_factors	human	ENSG00000141040	ZNF287
transcription_factors	human	ENSG00000131845	ZNF304
transcription_factors	human	ENSG00000261992	GATAD2B
transcription_factors	human	ENSG00000143614	GATAD2B
transcription_factors	human	ENSG00000113300	CNOT6
transcription_factors	human	ENSG00000196700	ZNF512B
transcription_factors	human	ENSG00000188033	ZNF490
transcription_factors	human	ENSG00000049618	ARID1B
transcription_factors	human	ENSG00000186260	MKL2
transcription_factors	human	ENSG00000057935	MTA3
transcription_factors	human	ENSG00000197024	ZNF398
transcription_factors	human	ENSG00000197566	ZNF624
transcription_factors	human	ENSG00000166188	ZNF319
transcription_factors	human	ENSG00000187514	PTMA
transcription_factors	human	ENSG00000196263	ZNF471
transcription_factors	human	ENSG00000007545	CRAMP1
transcription_factors	human	ENSG00000196588	MKL1
transcription_factors	human	ENSG00000088881	EBF4
transcription_factors	human	ENSG00000215271	HOMEZ
transcription_factors	human	ENSG00000121297	TSHZ3
transcription_factors	human	ENSG00000181472	ZBTB2
transcription_factors	human	ENSG00000183495	EP400
transcription_factors	human	ENSG00000143157	POGK
transcription_factors	human	ENSG00000109118	PHF12
transcription_factors	human	ENSG00000012822	CALCOCO1
transcription_factors	human	ENSG00000142065	ZFP14
transcription_factors	human	ENSG00000100888	CHD8
transcription_factors	human	ENSG00000171448	ZBTB26
transcription_factors	human	ENSG00000130803	ZNF317
transcription_factors	human	ENSG00000124160	NCOA5
transcription_factors	human	ENSG00000101255	TRIB3
transcription_factors	human	ENSG00000164331	ANKRA2
transcription_factors	human	ENSG00000146587	RBAK
transcription_factors	human	ENSG00000105705	SUGP1
transcription_factors	human	ENSG00000157259	GATAD1
transcription_factors	human	ENSG00000188290	HES4
transcription_factors	human	ENSG00000119725	ZNF410
transcription_factors	human	ENSG00000109705	NKX3-2
transcription_factors	human	ENSG00000138376	BARD1
transcription_factors	human	ENSG00000185129	PURA
transcription_factors	human	ENSG00000123307	NEUROD4
transcription_factors	human	ENSG00000137504	CREBZF
transcription_factors	human	ENSG00000197951	ZNF71
transcription_factors	human	ENSG00000175691	ZNF77
transcription_factors	human	ENSG00000125850	OVOL2
transcription_factors	human	ENSG00000148143	ZNF462
transcription_factors	human	ENSG00000196150	ZNF250
transcription_factors	human	ENSG00000126461	SCAF1
transcription_factors	human	ENSG00000055609	KMT2C
transcription_factors	human	ENSG00000064218	DMRT3
transcription_factors	human	ENSG00000051180	RAD51
transcription_factors	human	ENSG00000182185	RAD51B
transcription_factors	human	ENSG00000131759	RARA
transcription_factors	human	ENSG00000077092	RARB
transcription_factors	human	ENSG00000172819	RARG
transcription_factors	human	ENSG00000139687	RB1
transcription_factors	human	ENSG00000032219	ARID4A
transcription_factors	human	ENSG00000127124	HIVEP3
transcription_factors	human	ENSG00000073614	KDM5A
transcription_factors	human	ENSG00000162521	RBBP4
transcription_factors	human	ENSG00000102054	RBBP7
transcription_factors	human	ENSG00000080839	RBL1
transcription_factors	human	ENSG00000130711	PRDM12
transcription_factors	human	ENSG00000112238	PRDM13
transcription_factors	human	ENSG00000103479	RBL2
transcription_factors	human	ENSG00000256683	ZNF350
transcription_factors	human	ENSG00000162924	REL
transcription_factors	human	ENSG00000173039	RELA
transcription_factors	human	ENSG00000104856	RELB
transcription_factors	human	ENSG00000005007	UPF1
transcription_factors	human	ENSG00000133884	DPF2
transcription_factors	human	ENSG00000084093	REST
transcription_factors	human	ENSG00000035928	RFC1
transcription_factors	human	ENSG00000237462	TRIM27
transcription_factors	human	ENSG00000234495	TRIM27
transcription_factors	human	ENSG00000229006	TRIM27
transcription_factors	human	ENSG00000204713	TRIM27
transcription_factors	human	ENSG00000237071	TRIM27
transcription_factors	human	ENSG00000215641	TRIM27
transcription_factors	human	ENSG00000233948	TRIM27
transcription_factors	human	ENSG00000132005	RFX1
transcription_factors	human	ENSG00000087903	RFX2
transcription_factors	human	ENSG00000080298	RFX3
transcription_factors	human	ENSG00000111783	RFX4
transcription_factors	human	ENSG00000143390	RFX5
transcription_factors	human	ENSG00000133111	RFXAP
transcription_factors	human	ENSG00000226788	RING1
transcription_factors	human	ENSG00000204227	RING1
transcription_factors	human	ENSG00000228520	RING1
transcription_factors	human	ENSG00000206287	RING1
transcription_factors	human	ENSG00000231115	RING1
transcription_factors	human	ENSG00000235107	RING1
transcription_factors	human	ENSG00000117000	RLF
transcription_factors	human	ENSG00000069399	BCL3
transcription_factors	human	ENSG00000113916	BCL6
transcription_factors	human	ENSG00000118707	TGIF2
transcription_factors	human	ENSG00000121481	RNF2
transcription_factors	human	ENSG00000112182	BACH2
transcription_factors	human	ENSG00000063978	RNF4
transcription_factors	human	ENSG00000127870	RNF6
transcription_factors	human	ENSG00000052850	ALX4
transcription_factors	human	ENSG00000069667	RORA
transcription_factors	human	ENSG00000198963	RORB
transcription_factors	human	ENSG00000143365	RORC
transcription_factors	human	ENSG00000124782	RREB1
transcription_factors	human	ENSG00000186350	RXRA
transcription_factors	human	ENSG00000228333	RXRB
transcription_factors	human	ENSG00000204231	RXRB
transcription_factors	human	ENSG00000231321	RXRB
transcription_factors	human	ENSG00000227322	RXRB
transcription_factors	human	ENSG00000235712	RXRB
transcription_factors	human	ENSG00000206289	RXRB
transcription_factors	human	ENSG00000143171	RXRG
transcription_factors	human	ENSG00000160633	SAFB
transcription_factors	human	ENSG00000165821	SALL2
transcription_factors	human	ENSG00000103449	SALL1
transcription_factors	human	ENSG00000182568	SATB1
transcription_factors	human	ENSG00000047634	SCML1
transcription_factors	human	ENSG00000165495	PKNOX2
transcription_factors	human	ENSG00000057657	PRDM1
transcription_factors	human	ENSG00000198026	ZNF335
transcription_factors	human	ENSG00000132623	ANKEF1
transcription_factors	human	ENSG00000142025	DMRTC2
transcription_factors	human	ENSG00000143006	DMRTB1
transcription_factors	human	ENSG00000176399	DMRTA1
transcription_factors	human	ENSG00000178403	NEUROG2
transcription_factors	human	ENSG00000164600	NEUROD6
transcription_factors	human	ENSG00000142611	PRDM16
transcription_factors	human	ENSG00000147596	PRDM14
transcription_factors	human	ENSG00000151322	NPAS3
transcription_factors	human	ENSG00000123219	CENPK
transcription_factors	human	ENSG00000116560	SFPQ
transcription_factors	human	ENSG00000155229	MMS19
transcription_factors	human	ENSG00000089116	LHX5
transcription_factors	human	ENSG00000136450	SRSF1
transcription_factors	human	ENSG00000161547	SRSF2
transcription_factors	human	ENSG00000112081	SRSF3
transcription_factors	human	ENSG00000235109	ZSCAN31
transcription_factors	human	ENSG00000100650	SRSF5
transcription_factors	human	ENSG00000124193	SRSF6
transcription_factors	human	ENSG00000164736	SOX17
transcription_factors	human	ENSG00000165671	NSD1
transcription_factors	human	ENSG00000061936	SFSWAP
transcription_factors	human	ENSG00000144802	NFKBIZ
transcription_factors	human	ENSG00000124440	HIF3A
transcription_factors	human	ENSG00000106479	ZNF862
transcription_factors	human	ENSG00000125812	GZF1
transcription_factors	human	ENSG00000137054	POLR1E
transcription_factors	human	ENSG00000023041	ZDHHC6
transcription_factors	human	ENSG00000169594	BNC1
transcription_factors	human	ENSG00000221818	EBF2
transcription_factors	human	ENSG00000185960	SHOX
transcription_factors	human	ENSG00000168779	SHOX2
transcription_factors	human	ENSG00000108854	SMURF2
transcription_factors	human	ENSG00000162775	RBM15
transcription_factors	human	ENSG00000168283	BMI1
transcription_factors	human	ENSG00000159556	ISL2
transcription_factors	human	ENSG00000181827	RFX7
transcription_factors	human	ENSG00000115421	PAPOLG
transcription_factors	human	ENSG00000127152	BCL11B
transcription_factors	human	ENSG00000112246	SIM1
transcription_factors	human	ENSG00000159263	SIM2
transcription_factors	human	ENSG00000126778	SIX1
transcription_factors	human	ENSG00000138083	SIX3
transcription_factors	human	ENSG00000157933	SKI
transcription_factors	human	ENSG00000136603	SKIL
transcription_factors	human	ENSG00000198142	SOWAHC
transcription_factors	human	ENSG00000132003	ZSWIM4
transcription_factors	human	ENSG00000198093	ZNF649
transcription_factors	human	ENSG00000019549	SNAI2
transcription_factors	human	ENSG00000102038	SMARCA1
transcription_factors	human	ENSG00000080503	SMARCA2
transcription_factors	human	ENSG00000071794	HLTF
transcription_factors	human	ENSG00000127616	SMARCA4
transcription_factors	human	ENSG00000099956	SMARCB1
transcription_factors	human	ENSG00000275837	SMARCB1
transcription_factors	human	ENSG00000121413	ZSCAN18
transcription_factors	human	ENSG00000205189	ZBTB10
transcription_factors	human	ENSG00000169955	ZNF747
transcription_factors	human	ENSG00000173473	SMARCC1
transcription_factors	human	ENSG00000139613	SMARCC2
transcription_factors	human	ENSG00000066117	SMARCD1
transcription_factors	human	ENSG00000108604	SMARCD2
transcription_factors	human	ENSG00000082014	SMARCD3
transcription_factors	human	ENSG00000073584	SMARCE1
transcription_factors	human	ENSG00000168495	POLR3D
transcription_factors	human	ENSG00000124216	SNAI1
transcription_factors	human	ENSG00000023608	SNAPC1
transcription_factors	human	ENSG00000104976	SNAPC2
transcription_factors	human	ENSG00000164975	SNAPC3
transcription_factors	human	ENSG00000165684	SNAPC4
transcription_factors	human	ENSG00000125835	SNRPB
transcription_factors	human	ENSG00000167088	SNRPD1
transcription_factors	human	ENSG00000282214	CAPN15
transcription_factors	human	ENSG00000103326	CAPN15
transcription_factors	human	ENSG00000182968	SOX1
transcription_factors	human	ENSG00000181449	SOX2
transcription_factors	human	ENSG00000134595	SOX3
transcription_factors	human	ENSG00000124766	SOX4
transcription_factors	human	ENSG00000134532	SOX5
transcription_factors	human	ENSG00000125398	SOX9
transcription_factors	human	ENSG00000100146	SOX10
transcription_factors	human	ENSG00000176887	SOX11
transcription_factors	human	ENSG00000129194	SOX15
transcription_factors	human	ENSG00000177732	SOX12
transcription_factors	human	ENSG00000185591	SP1
transcription_factors	human	ENSG00000167182	SP2
transcription_factors	human	ENSG00000172845	SP3
transcription_factors	human	ENSG00000105866	SP4
transcription_factors	human	ENSG00000067066	SP100
transcription_factors	human	ENSG00000183770	FOXL2
transcription_factors	human	ENSG00000066336	SPI1
transcription_factors	human	ENSG00000269404	SPIB
transcription_factors	human	ENSG00000012048	BRCA1
transcription_factors	human	ENSG00000072310	SREBF1
transcription_factors	human	ENSG00000198911	SREBF2
transcription_factors	human	ENSG00000112658	SRF
transcription_factors	human	ENSG00000184895	SRY
transcription_factors	human	ENSG00000132109	TRIM21
transcription_factors	human	ENSG00000138385	SSB
transcription_factors	human	ENSG00000149136	SSRP1
transcription_factors	human	ENSG00000139618	BRCA2
transcription_factors	human	ENSG00000126752	SSX1
transcription_factors	human	ENSG00000241476	SSX2
transcription_factors	human	ENSG00000165583	SSX5
transcription_factors	human	ENSG00000268009	SSX4
transcription_factors	human	ENSG00000137948	BRDT
transcription_factors	human	ENSG00000185650	ZFP36L1
transcription_factors	human	ENSG00000115415	STAT1
transcription_factors	human	ENSG00000170581	STAT2
transcription_factors	human	ENSG00000168610	STAT3
transcription_factors	human	ENSG00000138378	STAT4
transcription_factors	human	ENSG00000126561	STAT5A
transcription_factors	human	ENSG00000173757	STAT5B
transcription_factors	human	ENSG00000166888	STAT6
transcription_factors	human	ENSG00000152518	ZFP36L2
transcription_factors	human	ENSG00000213246	SUPT4H1
transcription_factors	human	ENSG00000196235	SUPT5H
transcription_factors	human	ENSG00000109111	SUPT6H
transcription_factors	human	ENSG00000164458	T
transcription_factors	human	ENSG00000119138	KLF9
transcription_factors	human	ENSG00000276234	TADA2A
transcription_factors	human	ENSG00000277104	TADA2A
transcription_factors	human	ENSG00000147133	TAF1
transcription_factors	human	ENSG00000130699	TAF4
transcription_factors	human	ENSG00000280529	TAF4
transcription_factors	human	ENSG00000141384	TAF4B
transcription_factors	human	ENSG00000148835	TAF5
transcription_factors	human	ENSG00000106290	TAF6
transcription_factors	human	ENSG00000178913	TAF7
transcription_factors	human	ENSG00000102554	KLF5
transcription_factors	human	ENSG00000276463	TAF9
transcription_factors	human	ENSG00000273841	TAF9
transcription_factors	human	ENSG00000166337	TAF10
transcription_factors	human	ENSG00000064995	TAF11
transcription_factors	human	ENSG00000120656	TAF12
transcription_factors	human	ENSG00000197780	TAF13
transcription_factors	human	ENSG00000162367	TAL1
transcription_factors	human	ENSG00000186051	TAL2
transcription_factors	human	ENSG00000145741	BTF3
transcription_factors	human	ENSG00000059588	TARBP1
transcription_factors	human	ENSG00000139546	TARBP2
transcription_factors	human	ENSG00000184058	TBX1
transcription_factors	human	ENSG00000101849	TBL1X
transcription_factors	human	ENSG00000112592	TBP
transcription_factors	human	ENSG00000121068	TBX2
transcription_factors	human	ENSG00000089225	TBX5
transcription_factors	human	ENSG00000149922	TBX6
transcription_factors	human	ENSG00000092607	TBX15
transcription_factors	human	ENSG00000187735	TCEA1
transcription_factors	human	ENSG00000171703	TCEA2
transcription_factors	human	ENSG00000282941	TCEA3
transcription_factors	human	ENSG00000204219	TCEA3
transcription_factors	human	ENSG00000154582	TCEB1
transcription_factors	human	ENSG00000103363	TCEB2
transcription_factors	human	ENSG00000011007	TCEB3
transcription_factors	human	ENSG00000196628	TCF4
transcription_factors	human	ENSG00000135111	TBX3
transcription_factors	human	ENSG00000135100	HNF1A
transcription_factors	human	ENSG00000275410	HNF1B
transcription_factors	human	ENSG00000276194	HNF1B
transcription_factors	human	ENSG00000071564	TCF3
transcription_factors	human	ENSG00000081059	TCF7
transcription_factors	human	ENSG00000148737	TCF7L2
transcription_factors	human	ENSG00000148516	ZEB1
transcription_factors	human	ENSG00000005436	GCFC2
transcription_factors	human	ENSG00000140262	TCF12
transcription_factors	human	ENSG00000125878	TCF15
transcription_factors	human	ENSG00000133639	BTG1
transcription_factors	human	ENSG00000169131	ZNF354A
transcription_factors	human	ENSG00000224379	TCF19
transcription_factors	human	ENSG00000206455	TCF19
transcription_factors	human	ENSG00000224941	TCF19
transcription_factors	human	ENSG00000233890	TCF19
transcription_factors	human	ENSG00000224472	TCF19
transcription_factors	human	ENSG00000234674	TCF19
transcription_factors	human	ENSG00000137310	TCF19
transcription_factors	human	ENSG00000280467	TCF20
transcription_factors	human	ENSG00000281897	TCF20
transcription_factors	human	ENSG00000283026	TCF20
transcription_factors	human	ENSG00000282892	TCF20
transcription_factors	human	ENSG00000283681	TCF20
transcription_factors	human	ENSG00000262024	TCF20
transcription_factors	human	ENSG00000100207	TCF20
transcription_factors	human	ENSG00000276461	TCF20
transcription_factors	human	ENSG00000118526	TCF21
transcription_factors	human	ENSG00000108788	MLX
transcription_factors	human	ENSG00000070814	TCOF1
transcription_factors	human	ENSG00000187079	TEAD1
transcription_factors	human	ENSG00000197905	TEAD4
transcription_factors	human	ENSG00000007866	TEAD3
transcription_factors	human	ENSG00000167074	TEF
transcription_factors	human	ENSG00000137203	TFAP2A
transcription_factors	human	ENSG00000008196	TFAP2B
transcription_factors	human	ENSG00000087510	TFAP2C
transcription_factors	human	ENSG00000090447	TFAP4
transcription_factors	human	ENSG00000135457	TFCP2
transcription_factors	human	ENSG00000175745	NR2F1
transcription_factors	human	ENSG00000185551	NR2F2
transcription_factors	human	ENSG00000198176	TFDP1
transcription_factors	human	ENSG00000114126	TFDP2
transcription_factors	human	ENSG00000068323	TFE3
transcription_factors	human	ENSG00000140682	TGFB1I1
transcription_factors	human	ENSG00000177426	TGIF1
transcription_factors	human	ENSG00000126351	THRA
transcription_factors	human	ENSG00000151090	THRB
transcription_factors	human	ENSG00000155090	KLF10
transcription_factors	human	ENSG00000151923	TIAL1
transcription_factors	human	ENSG00000136352	NKX2-1
transcription_factors	human	ENSG00000196781	TLE1
transcription_factors	human	ENSG00000065717	TLE2
transcription_factors	human	ENSG00000140332	TLE3
transcription_factors	human	ENSG00000112333	NR2E1
transcription_factors	human	ENSG00000144747	TMF1
transcription_factors	human	ENSG00000118503	TNFAIP3
transcription_factors	human	ENSG00000077097	TOP2B
transcription_factors	human	ENSG00000141510	TP53
transcription_factors	human	ENSG00000067369	TP53BP1
transcription_factors	human	ENSG00000078900	TP73
transcription_factors	human	ENSG00000120798	NR2C1
transcription_factors	human	ENSG00000177463	NR2C2
transcription_factors	human	ENSG00000087077	TRIP6
transcription_factors	human	ENSG00000104447	TRPS1
transcription_factors	human	ENSG00000074319	TSG101
transcription_factors	human	ENSG00000078246	TULP3
transcription_factors	human	ENSG00000100084	HIRA
transcription_factors	human	ENSG00000122691	TWIST1
transcription_factors	human	ENSG00000153560	UBP1
transcription_factors	human	ENSG00000108312	UBTF
transcription_factors	human	ENSG00000131408	NR1H2
transcription_factors	human	ENSG00000158773	USF1
transcription_factors	human	ENSG00000105698	USF2
transcription_factors	human	ENSG00000111424	VDR
transcription_factors	human	ENSG00000134086	VHL
transcription_factors	human	ENSG00000109685	WHSC1
transcription_factors	human	ENSG00000185049	NELFA
transcription_factors	human	ENSG00000184937	WT1
transcription_factors	human	ENSG00000100219	XBP1
transcription_factors	human	ENSG00000154767	XPC
transcription_factors	human	ENSG00000126215	XRCC3
transcription_factors	human	ENSG00000079246	XRCC5
transcription_factors	human	ENSG00000100811	YY1
transcription_factors	human	ENSG00000168066	SF1
transcription_factors	human	ENSG00000128016	ZFP36
transcription_factors	human	ENSG00000136866	ZFP37
transcription_factors	human	ENSG00000198081	ZBTB14
transcription_factors	human	ENSG00000162300	ZFPL1
transcription_factors	human	ENSG00000005889	ZFX
transcription_factors	human	ENSG00000067646	ZFY
transcription_factors	human	ENSG00000152977	ZIC1
transcription_factors	human	ENSG00000043355	ZIC2
transcription_factors	human	ENSG00000156925	ZIC3
transcription_factors	human	ENSG00000275111	ZNF2
transcription_factors	human	ENSG00000166526	ZNF3
transcription_factors	human	ENSG00000147180	ZNF711
transcription_factors	human	ENSG00000147789	ZNF7
transcription_factors	human	ENSG00000278129	ZNF8
transcription_factors	human	ENSG00000169714	CNBP
transcription_factors	human	ENSG00000256223	ZNF10
transcription_factors	human	ENSG00000164631	ZNF12
transcription_factors	human	ENSG00000105708	ZNF14
transcription_factors	human	ENSG00000182141	ZNF708
transcription_factors	human	ENSG00000170631	ZNF16
transcription_factors	human	ENSG00000186272	ZNF17
transcription_factors	human	ENSG00000154957	ZNF18
transcription_factors	human	ENSG00000157429	ZNF19
transcription_factors	human	ENSG00000132010	ZNF20
transcription_factors	human	ENSG00000147118	ZNF182
transcription_factors	human	ENSG00000165512	ZNF22
transcription_factors	human	ENSG00000167377	ZNF23
transcription_factors	human	ENSG00000172466	ZNF24
transcription_factors	human	ENSG00000198393	ZNF26
transcription_factors	human	ENSG00000169740	ZNF32
transcription_factors	human	ENSG00000189180	ZNF33A
transcription_factors	human	ENSG00000281306	ZNF35
transcription_factors	human	ENSG00000169981	ZNF35
transcription_factors	human	ENSG00000106261	ZKSCAN1
transcription_factors	human	ENSG00000075407	ZNF37A
transcription_factors	human	ENSG00000166529	ZSCAN21
transcription_factors	human	ENSG00000147124	ZNF41
transcription_factors	human	ENSG00000099326	MZF1
transcription_factors	human	ENSG00000198521	ZNF43
transcription_factors	human	ENSG00000279566	ZNF43
transcription_factors	human	ENSG00000124459	ZNF45
transcription_factors	human	ENSG00000089775	ZBTB25
transcription_factors	human	ENSG00000187792	ZNF70
transcription_factors	human	ENSG00000185252	ZNF74
transcription_factors	human	ENSG00000186376	ZNF75D
transcription_factors	human	ENSG00000162086	ZNF75A
transcription_factors	human	ENSG00000065029	ZNF76
transcription_factors	human	ENSG00000196152	ZNF79
transcription_factors	human	ENSG00000174255	ZNF80
transcription_factors	human	ENSG00000198040	ZNF84
transcription_factors	human	ENSG00000159905	ZNF221
transcription_factors	human	ENSG00000105750	ZNF85
transcription_factors	human	ENSG00000278091	ZNF85
transcription_factors	human	ENSG00000213988	ZNF90
transcription_factors	human	ENSG00000167232	ZNF91
transcription_factors	human	ENSG00000159885	ZNF222
transcription_factors	human	ENSG00000197961	ZNF121
transcription_factors	human	ENSG00000196418	ZNF124
transcription_factors	human	ENSG00000172262	ZNF131
transcription_factors	human	ENSG00000131849	ZNF132
transcription_factors	human	ENSG00000125846	ZNF133
transcription_factors	human	ENSG00000213762	ZNF134
transcription_factors	human	ENSG00000176293	ZNF135
transcription_factors	human	ENSG00000196646	ZNF136
transcription_factors	human	ENSG00000197008	ZNF138
transcription_factors	human	ENSG00000196387	ZNF140
transcription_factors	human	ENSG00000131127	ZNF141
transcription_factors	human	ENSG00000115568	ZNF142
transcription_factors	human	ENSG00000166478	ZNF143
transcription_factors	human	ENSG00000278644	PCGF2
transcription_factors	human	ENSG00000277258	PCGF2
transcription_factors	human	ENSG00000109906	ZBTB16
transcription_factors	human	ENSG00000167635	ZNF146
transcription_factors	human	ENSG00000121060	TRIM25
transcription_factors	human	ENSG00000163848	ZNF148
transcription_factors	human	ENSG00000116809	ZBTB17
transcription_factors	human	ENSG00000179909	ZNF154
transcription_factors	human	ENSG00000204920	ZNF155
transcription_factors	human	ENSG00000147117	ZNF157
transcription_factors	human	ENSG00000136451	VEZF1
transcription_factors	human	ENSG00000197279	ZNF165
transcription_factors	human	ENSG00000103343	ZNF174
transcription_factors	human	ENSG00000105497	ZNF175
transcription_factors	human	ENSG00000188629	ZNF177
transcription_factors	human	ENSG00000167384	ZNF180
transcription_factors	human	ENSG00000096654	ZNF184
transcription_factors	human	ENSG00000197062	ZSCAN26
transcription_factors	human	ENSG00000136870	ZNF189
transcription_factors	human	ENSG00000198315	ZKSCAN8
transcription_factors	human	ENSG00000137185	ZSCAN9
transcription_factors	human	ENSG00000005801	ZNF195
transcription_factors	human	ENSG00000121741	ZMYM2
transcription_factors	human	ENSG00000010539	ZNF200
transcription_factors	human	ENSG00000166261	ZNF202
transcription_factors	human	ENSG00000122386	ZNF205
transcription_factors	human	ENSG00000010244	ZNF207
transcription_factors	human	ENSG00000160321	ZNF208
transcription_factors	human	ENSG00000085644	ZNF213
transcription_factors	human	ENSG00000149050	ZNF214
transcription_factors	human	ENSG00000149054	ZNF215
transcription_factors	human	ENSG00000171940	ZNF217
transcription_factors	human	ENSG00000178386	ZNF223
transcription_factors	human	ENSG00000267680	ZNF224
transcription_factors	human	ENSG00000256294	ZNF225
transcription_factors	human	ENSG00000167380	ZNF226
transcription_factors	human	ENSG00000131115	ZNF227
transcription_factors	human	ENSG00000062370	ZNF112
transcription_factors	human	ENSG00000278318	ZNF229
transcription_factors	human	ENSG00000159882	ZNF230
transcription_factors	human	ENSG00000167840	ZNF232
transcription_factors	human	ENSG00000130856	ZNF236
transcription_factors	human	ENSG00000116731	PRDM2
transcription_factors	human	ENSG00000009307	CSDE1
transcription_factors	human	ENSG00000159388	BTG2
transcription_factors	human	ENSG00000125618	PAX8
transcription_factors	human	ENSG00000156983	BRPF1
transcription_factors	human	ENSG00000197343	ZNF655
transcription_factors	human	ENSG00000123064	DDX54
transcription_factors	human	ENSG00000130818	ZNF426
transcription_factors	human	ENSG00000124795	DEK
transcription_factors	human	ENSG00000040633	PHF23
transcription_factors	human	ENSG00000131848	ZSCAN5A
transcription_factors	human	ENSG00000088876	ZNF343
transcription_factors	human	ENSG00000159387	IRX6
transcription_factors	human	ENSG00000177508	IRX3
transcription_factors	human	ENSG00000170549	IRX1
transcription_factors	human	ENSG00000130544	ZNF557
transcription_factors	human	ENSG00000204356	NELFE
transcription_factors	human	ENSG00000206268	NELFE
transcription_factors	human	ENSG00000233801	NELFE
transcription_factors	human	ENSG00000206357	NELFE
transcription_factors	human	ENSG00000231044	NELFE
transcription_factors	human	ENSG00000229363	NELFE
transcription_factors	human	ENSG00000123095	BHLHE41
transcription_factors	human	ENSG00000198157	HMGN5
transcription_factors	human	ENSG00000112561	TFEB
transcription_factors	human	ENSG00000090661	CERS4
transcription_factors	human	ENSG00000147421	HMBOX1
transcription_factors	human	ENSG00000164512	ANKRD55
transcription_factors	human	ENSG00000152455	SUV39H2
transcription_factors	human	ENSG00000169957	ZNF768
transcription_factors	human	ENSG00000131914	LIN28A
transcription_factors	human	ENSG00000129173	E2F8
transcription_factors	human	ENSG00000105136	ZNF419
transcription_factors	human	ENSG00000198517	MAFK
transcription_factors	human	ENSG00000163877	SNIP1
transcription_factors	human	ENSG00000175213	ZNF408
transcription_factors	human	ENSG00000138380	CARF
transcription_factors	human	ENSG00000181090	EHMT1
transcription_factors	human	ENSG00000104953	TLE6
transcription_factors	human	ENSG00000185670	ZBTB3
transcription_factors	human	ENSG00000188295	ZNF669
transcription_factors	human	ENSG00000170260	ZNF212
transcription_factors	human	ENSG00000163517	HDAC11
transcription_factors	human	ENSG00000083814	ZNF671
transcription_factors	human	ENSG00000176024	ZNF613
transcription_factors	human	ENSG00000111704	NANOG
transcription_factors	human	ENSG00000083168	KAT6A
transcription_factors	human	ENSG00000077684	JADE1
transcription_factors	human	ENSG00000198342	ZNF442
transcription_factors	human	ENSG00000144031	ANKRD53
transcription_factors	human	ENSG00000172000	ZNF556
transcription_factors	human	ENSG00000166704	ZNF606
transcription_factors	human	ENSG00000198939	ZFP2
transcription_factors	human	ENSG00000119508	NR4A3
transcription_factors	human	ENSG00000164134	NAA15
transcription_factors	human	ENSG00000107187	LHX3
transcription_factors	human	ENSG00000128886	ELL3
transcription_factors	human	ENSG00000278780	ZNF430
transcription_factors	human	ENSG00000118620	ZNF430
transcription_factors	human	ENSG00000078403	MLLT10
transcription_factors	human	ENSG00000266412	NCOA4
transcription_factors	human	ENSG00000120616	EPC1
transcription_factors	human	ENSG00000189298	ZKSCAN3
transcription_factors	human	ENSG00000114626	ABTB1
transcription_factors	human	ENSG00000196812	ZSCAN16
transcription_factors	human	ENSG00000129170	CSRP3
transcription_factors	human	ENSG00000175592	FOSL1
transcription_factors	human	ENSG00000123576	ESX1
transcription_factors	human	ENSG00000105717	PBX4
transcription_factors	human	ENSG00000184436	THAP7
transcription_factors	human	ENSG00000196378	ZNF34
transcription_factors	human	ENSG00000283009	ZNF436
transcription_factors	human	ENSG00000125945	ZNF436
transcription_factors	human	ENSG00000186660	ZFP91
transcription_factors	human	ENSG00000167548	KMT2D
transcription_factors	human	ENSG00000114416	FXR1
transcription_factors	human	ENSG00000127337	YEATS4
transcription_factors	human	ENSG00000149948	HMGA2
transcription_factors	human	ENSG00000180318	ALX1
transcription_factors	human	ENSG00000205683	DPF3
transcription_factors	human	ENSG00000270647	TAF15
transcription_factors	human	ENSG00000276833	TAF15
transcription_factors	human	ENSG00000121058	COIL
transcription_factors	human	ENSG00000166925	TSC22D4
transcription_factors	human	ENSG00000105656	ELL
transcription_factors	human	ENSG00000213020	ZNF611
transcription_factors	human	ENSG00000196793	ZNF239
transcription_factors	human	ENSG00000011332	DPF1
transcription_factors	human	ENSG00000184635	ZNF93
transcription_factors	human	ENSG00000124151	NCOA3
transcription_factors	human	ENSG00000180530	NRIP1
transcription_factors	human	ENSG00000099949	LZTR1
transcription_factors	human	ENSG00000197976	AKAP17A
transcription_factors	human	ENSG00000126012	KDM5C
transcription_factors	human	ENSG00000012817	KDM5D
transcription_factors	human	ENSG00000117713	ARID1A
transcription_factors	human	ENSG00000196367	TRRAP
transcription_factors	human	ENSG00000163508	EOMES
transcription_factors	human	ENSG00000165702	GFI1B
transcription_factors	human	ENSG00000273802	HIST1H2BG
transcription_factors	human	ENSG00000233822	HIST1H2BN
transcription_factors	human	ENSG00000152284	TCF7L1
transcription_factors	human	ENSG00000274290	HIST1H2BE
transcription_factors	human	ENSG00000275713	HIST1H2BH
transcription_factors	human	ENSG00000213347	MXD3
transcription_factors	human	ENSG00000180596	HIST1H2BC
transcription_factors	human	ENSG00000261678	SCRT1
transcription_factors	human	ENSG00000184678	HIST2H2BE
transcription_factors	human	ENSG00000171056	SOX7
transcription_factors	human	ENSG00000008197	TFAP2D
transcription_factors	human	ENSG00000100395	L3MBTL2
transcription_factors	human	ENSG00000129911	KLF16
transcription_factors	human	ENSG00000185155	MIXL1
transcription_factors	human	ENSG00000100429	HDAC10
transcription_factors	human	ENSG00000136492	BRIP1
transcription_factors	human	ENSG00000168875	SOX14
transcription_factors	human	ENSG00000132570	PCBD2
transcription_factors	human	ENSG00000156374	PCGF6
transcription_factors	human	ENSG00000160908	ZNF394
transcription_factors	human	ENSG00000122482	ZNF644
transcription_factors	human	ENSG00000150347	ARID5B
transcription_factors	human	ENSG00000100325	ASCC2
transcription_factors	human	ENSG00000125630	POLR1B
transcription_factors	human	ENSG00000101082	SLA2
transcription_factors	human	ENSG00000179632	MAF1
transcription_factors	human	ENSG00000133302	SLF1
transcription_factors	human	ENSG00000170265	ZNF282
transcription_factors	human	ENSG00000171307	ZDHHC16
transcription_factors	human	ENSG00000168395	ING5
transcription_factors	human	ENSG00000156531	PHF6
transcription_factors	human	ENSG00000186812	ZNF397
transcription_factors	human	ENSG00000131910	NR0B2
transcription_factors	human	ENSG00000171794	UTF1
transcription_factors	human	ENSG00000155438	NIFK
transcription_factors	human	ENSG00000104885	DOT1L
transcription_factors	human	ENSG00000160961	ZNF333
transcription_factors	human	ENSG00000243943	ZNF512
transcription_factors	human	ENSG00000198945	L3MBTL3
transcription_factors	human	ENSG00000196233	LCOR
transcription_factors	human	ENSG00000148826	NKX6-2
transcription_factors	human	ENSG00000125885	MCM8
transcription_factors	human	ENSG00000171476	HOPX
transcription_factors	human	ENSG00000188321	ZNF559
transcription_factors	human	ENSG00000131721	RHOXF2
transcription_factors	human	ENSG00000137338	PGBD1
transcription_factors	human	ENSG00000109101	FOXN1
transcription_factors	human	ENSG00000116830	TTF2
transcription_factors	human	ENSG00000185278	ZBTB37
transcription_factors	human	ENSG00000172059	KLF11
transcription_factors	human	ENSG00000133619	KRBA1
transcription_factors	human	ENSG00000225614	ZNF469
transcription_factors	human	ENSG00000074219	TEAD2
transcription_factors	human	ENSG00000283553	AL161905.1
transcription_factors	human	ENSG00000196284	SUPT3H
transcription_factors	human	ENSG00000164299	SPZ1
transcription_factors	human	ENSG00000274636	GLIS2
transcription_factors	human	ENSG00000126603	GLIS2
transcription_factors	human	ENSG00000179111	HES7
transcription_factors	human	ENSG00000153147	SMARCA5
transcription_factors	human	ENSG00000197937	ZNF347
transcription_factors	human	ENSG00000089094	KDM2B
transcription_factors	human	ENSG00000168348	INSM2
transcription_factors	human	ENSG00000060566	CREB3L3
transcription_factors	human	ENSG00000167674	CTB-50L17.10
transcription_factors	human	ENSG00000283617	AC074141.1
transcription_factors	human	ENSG00000161551	ZNF577
transcription_factors	human	ENSG00000162714	ZNF496
transcription_factors	human	ENSG00000173976	RAX2
transcription_factors	human	ENSG00000100410	PHF5A
transcription_factors	human	ENSG00000144026	ZNF514
transcription_factors	human	ENSG00000119574	ZBTB45
transcription_factors	human	ENSG00000130182	ZSCAN10
transcription_factors	human	ENSG00000131061	ZNF341
transcription_factors	human	ENSG00000161298	ZNF382
transcription_factors	human	ENSG00000198466	ZNF587
transcription_factors	human	ENSG00000179943	FIZ1
transcription_factors	human	ENSG00000186017	ZNF566
transcription_factors	human	ENSG00000124191	TOX2
transcription_factors	human	ENSG00000269335	IKBKG
transcription_factors	human	ENSG00000137270	GCM1
transcription_factors	human	ENSG00000060138	YBX3
transcription_factors	human	ENSG00000141582	CBX4
transcription_factors	human	ENSG00000132256	TRIM5
transcription_factors	human	ENSG00000043039	BARX2
transcription_factors	human	ENSG00000144597	EAF1
transcription_factors	human	ENSG00000276920	NKD2
transcription_factors	human	ENSG00000145506	NKD2
transcription_factors	human	ENSG00000143013	LMO4
transcription_factors	human	ENSG00000087842	PIR
transcription_factors	human	ENSG00000130589	HELZ2
transcription_factors	human	ENSG00000136367	ZFHX2
transcription_factors	human	ENSG00000117475	BLZF1
transcription_factors	human	ENSG00000215397	SCRT2
transcription_factors	human	ENSG00000170948	MBD3L1
transcription_factors	human	ENSG00000134107	BHLHE40
transcription_factors	human	ENSG00000033800	PIAS1
transcription_factors	human	ENSG00000088247	KHSRP
transcription_factors	human	ENSG00000131435	PDLIM4
transcription_factors	human	ENSG00000124813	RUNX2
transcription_factors	human	ENSG00000175792	RUVBL1
transcription_factors	human	ENSG00000118263	KLF7
transcription_factors	human	ENSG00000159216	RUNX1
transcription_factors	human	ENSG00000079102	RUNX1T1
transcription_factors	human	ENSG00000064490	RFXANK
transcription_factors	human	ENSG00000073282	TP63
transcription_factors	human	ENSG00000234616	JRK
transcription_factors	human	ENSG00000129993	CBFA2T3
transcription_factors	human	ENSG00000020633	RUNX3
transcription_factors	human	ENSG00000084676	NCOA1
transcription_factors	human	ENSG00000067955	CBFB
transcription_factors	human	ENSG00000169953	HSFY2
transcription_factors	human	ENSG00000172468	HSFY1
transcription_factors	human	ENSG00000111786	SRSF9
transcription_factors	human	ENSG00000107223	EDF1
transcription_factors	human	ENSG00000105176	URI1
transcription_factors	human	ENSG00000074266	EED
transcription_factors	human	ENSG00000143162	CREG1
transcription_factors	human	ENSG00000122779	TRIM24
transcription_factors	human	ENSG00000164105	SAP30
transcription_factors	human	ENSG00000163666	HESX1
transcription_factors	human	ENSG00000171720	HDAC3
transcription_factors	human	ENSG00000102804	TSC22D1
transcription_factors	human	ENSG00000114166	KAT2B
transcription_factors	human	ENSG00000144852	NR1I2
transcription_factors	human	ENSG00000198728	LDB1
transcription_factors	human	ENSG00000049246	PER3
transcription_factors	human	ENSG00000132326	PER2
transcription_factors	human	ENSG00000162613	FUBP1
transcription_factors	human	ENSG00000106245	BUD31
transcription_factors	human	ENSG00000112739	PRPF4B
transcription_factors	human	ENSG00000111602	TIMELESS
transcription_factors	human	ENSG00000160973	FOXH1
transcription_factors	human	ENSG00000109132	PHOX2B
transcription_factors	human	ENSG00000134046	MBD2
transcription_factors	human	ENSG00000107164	FUBP3
transcription_factors	human	ENSG00000124635	HIST1H2BJ
transcription_factors	human	ENSG00000184897	H1FX
transcription_factors	human	ENSG00000137384	TRIM15
transcription_factors	human	ENSG00000204610	TRIM15
transcription_factors	human	ENSG00000235905	TRIM15
transcription_factors	human	ENSG00000227147	TRIM15
transcription_factors	human	ENSG00000233599	TRIM15
transcription_factors	human	ENSG00000224145	TRIM15
transcription_factors	human	ENSG00000235259	TRIM15
transcription_factors	human	ENSG00000235960	TRIM15
transcription_factors	human	ENSG00000121454	LHX4
transcription_factors	human	ENSG00000144791	LIMD1
transcription_factors	human	ENSG00000168661	ZNF30
transcription_factors	human	ENSG00000103168	TAF1C
transcription_factors	human	ENSG00000115750	TAF1B
transcription_factors	human	ENSG00000143498	TAF1A
transcription_factors	human	ENSG00000204519	ZNF551
transcription_factors	human	ENSG00000009954	BAZ1B
transcription_factors	human	ENSG00000153779	TGIF2LX
transcription_factors	human	ENSG00000196214	ZNF766
transcription_factors	human	ENSG00000170949	ZNF160
transcription_factors	human	ENSG00000164758	MED30
transcription_factors	human	ENSG00000095564	BTAF1
transcription_factors	human	ENSG00000110711	AIP
transcription_factors	human	ENSG00000196757	ZNF700
transcription_factors	human	ENSG00000171291	ZNF439
transcription_factors	human	ENSG00000078043	PIAS2
transcription_factors	human	ENSG00000256229	ZNF486
transcription_factors	human	ENSG00000176679	TGIF2LY
transcription_factors	human	ENSG00000129691	ASH2L
transcription_factors	human	ENSG00000163348	PYGO2
transcription_factors	human	ENSG00000169744	LDB2
transcription_factors	human	ENSG00000185177	ZNF479
transcription_factors	human	ENSG00000129864	VCY
transcription_factors	human	ENSG00000134668	SPOCD1
transcription_factors	human	ENSG00000143178	TBX19
transcription_factors	human	ENSG00000112837	TBX18
transcription_factors	human	ENSG00000278062	ZNF251
transcription_factors	human	ENSG00000198169	ZNF251
transcription_factors	human	ENSG00000157613	CREB3L1
transcription_factors	human	ENSG00000139624	CERS5
transcription_factors	human	ENSG00000148513	ANKRD30A
transcription_factors	human	ENSG00000123609	NMI
transcription_factors	human	ENSG00000182979	MTA1
transcription_factors	human	ENSG00000154655	L3MBTL4
transcription_factors	human	ENSG00000107438	PDLIM1
transcription_factors	human	ENSG00000078699	CBFA2T2
transcription_factors	human	ENSG00000281448	ZNF502
transcription_factors	human	ENSG00000196653	ZNF502
transcription_factors	human	ENSG00000060069	CTDP1
transcription_factors	human	ENSG00000282752	CTDP1
transcription_factors	human	ENSG00000258289	CHURC1
transcription_factors	human	ENSG00000196417	ZNF765
transcription_factors	human	ENSG00000083896	YTHDC1
transcription_factors	human	ENSG00000275272	YTHDC1
transcription_factors	human	ENSG00000158796	DEDD
transcription_factors	human	ENSG00000145908	ZNF300
transcription_factors	human	ENSG00000124831	LRRFIP1
transcription_factors	human	ENSG00000162894	FCMR
transcription_factors	human	ENSG00000149480	MTA2
transcription_factors	human	ENSG00000197808	ZNF461
transcription_factors	human	ENSG00000245680	ZNF585B
transcription_factors	human	ENSG00000164611	PTTG1
transcription_factors	human	ENSG00000178860	MSC
transcription_factors	human	ENSG00000124827	GCM2
transcription_factors	human	ENSG00000203780	FANK1
transcription_factors	human	ENSG00000169951	ZNF764
transcription_factors	human	ENSG00000206280	ZBTB22
transcription_factors	human	ENSG00000236104	ZBTB22
transcription_factors	human	ENSG00000229253	ZBTB22
transcription_factors	human	ENSG00000227780	ZBTB22
transcription_factors	human	ENSG00000237056	ZBTB22
transcription_factors	human	ENSG00000180182	MED14
transcription_factors	human	ENSG00000158805	ZNF276
transcription_factors	human	ENSG00000159917	ZNF235
transcription_factors	human	ENSG00000136826	KLF4
transcription_factors	human	ENSG00000061455	PRDM6
transcription_factors	human	ENSG00000166200	COPS2
transcription_factors	human	ENSG00000071539	TRIP13
transcription_factors	human	ENSG00000100815	TRIP11
transcription_factors	human	ENSG00000118418	HMGN3
transcription_factors	human	ENSG00000103671	TRIP4
transcription_factors	human	ENSG00000273611	ZNHIT3
transcription_factors	human	ENSG00000278574	ZNHIT3
transcription_factors	human	ENSG00000148308	GTF3C5
transcription_factors	human	ENSG00000125484	GTF3C4
transcription_factors	human	ENSG00000119041	GTF3C3
transcription_factors	human	ENSG00000155508	CNOT8
transcription_factors	human	ENSG00000172465	TCEAL1
transcription_factors	human	ENSG00000277462	ZNF670
transcription_factors	human	ENSG00000106689	LHX2
transcription_factors	human	ENSG00000141052	MYOCD
transcription_factors	human	ENSG00000128573	FOXP2
transcription_factors	human	ENSG00000181896	ZNF101
transcription_factors	human	ENSG00000132485	ZRANB2
transcription_factors	human	ENSG00000159086	PAXBP1
transcription_factors	human	ENSG00000263141	PAXBP1
transcription_factors	human	ENSG00000152944	MED21
transcription_factors	human	ENSG00000113196	HAND1
transcription_factors	human	ENSG00000083844	ZNF264
transcription_factors	human	ENSG00000164379	FOXQ1
transcription_factors	human	ENSG00000112282	MED23
transcription_factors	human	ENSG00000042429	MED17
transcription_factors	human	ENSG00000105085	MED26
transcription_factors	human	ENSG00000160563	MED27
transcription_factors	human	ENSG00000155868	MED7
transcription_factors	human	ENSG00000112214	FHL5
transcription_factors	human	ENSG00000164107	HAND2
transcription_factors	human	ENSG00000124641	MED20
transcription_factors	human	ENSG00000119547	ONECUT2
transcription_factors	human	ENSG00000121075	TBX4
transcription_factors	human	ENSG00000129245	FXR2
transcription_factors	human	ENSG00000028839	TBPL1
transcription_factors	human	ENSG00000171453	POLR1C
transcription_factors	human	ENSG00000213096	ZNF254
transcription_factors	human	ENSG00000006704	GTF2IRD1
transcription_factors	human	ENSG00000126368	NR1D1
transcription_factors	human	ENSG00000134852	CLOCK
transcription_factors	human	ENSG00000143842	SOX13
transcription_factors	human	ENSG00000131051	RBM39
transcription_factors	human	ENSG00000146592	CREB5
transcription_factors	human	ENSG00000050344	NFE2L3
transcription_factors	human	ENSG00000013561	RNF14
transcription_factors	human	ENSG00000141027	NCOR1
transcription_factors	human	ENSG00000196498	NCOR2
transcription_factors	human	ENSG00000166716	ZNF592
transcription_factors	human	ENSG00000198730	CTR9
transcription_factors	human	ENSG00000130254	SAFB2
transcription_factors	human	ENSG00000256087	ZNF432
transcription_factors	human	ENSG00000158417	EIF5B
transcription_factors	human	ENSG00000106443	PHF14
transcription_factors	human	ENSG00000066135	KDM4A
transcription_factors	human	ENSG00000082153	BZW1
transcription_factors	human	ENSG00000135476	ESPL1
transcription_factors	human	ENSG00000147488	ST18
transcription_factors	human	ENSG00000167395	ZNF646
transcription_factors	human	ENSG00000048052	HDAC9
transcription_factors	human	ENSG00000184445	KNTC1
transcription_factors	human	ENSG00000158691	ZSCAN12
transcription_factors	human	ENSG00000272333	KMT2B
transcription_factors	human	ENSG00000068024	HDAC4
transcription_factors	human	ENSG00000198846	TOX
transcription_factors	human	ENSG00000102221	JADE3
transcription_factors	human	ENSG00000029363	BCLAF1
transcription_factors	human	ENSG00000015479	MATR3
transcription_factors	human	ENSG00000280987	MATR3
transcription_factors	human	ENSG00000140829	DHX38
transcription_factors	human	ENSG00000179833	SERTAD2
transcription_factors	human	ENSG00000161021	MAML1
transcription_factors	human	ENSG00000183283	DAZAP2
transcription_factors	human	ENSG00000196428	TSC22D2
transcription_factors	human	ENSG00000276340	ZNF623
transcription_factors	human	ENSG00000183309	ZNF623
transcription_factors	human	ENSG00000169554	ZEB2
transcription_factors	human	ENSG00000112365	ZBTB24
transcription_factors	human	ENSG00000092203	TOX4
transcription_factors	human	ENSG00000096401	CDC5L
transcription_factors	human	ENSG00000166860	ZBTB39
transcription_factors	human	ENSG00000119760	SUPT7L
transcription_factors	human	ENSG00000172379	ARNT2
transcription_factors	human	ENSG00000184677	ZBTB40
transcription_factors	human	ENSG00000168795	ZBTB5
transcription_factors	human	ENSG00000198265	HELZ
transcription_factors	human	ENSG00000204103	MAFB
transcription_factors	human	ENSG00000054118	THRAP3
transcription_factors	human	ENSG00000184634	MED12
transcription_factors	human	ENSG00000108510	MED13
transcription_factors	human	ENSG00000143257	NR1I3
transcription_factors	human	ENSG00000012504	NR1H4
transcription_factors	human	ENSG00000174738	NR1D2
transcription_factors	human	ENSG00000135164	DMTF1
transcription_factors	mouse	ENSMUSG00000000037	SCML2
transcription_factors	mouse	ENSMUSG00000000078	KLF6
transcription_factors	mouse	ENSMUSG00000000085	SCMH1
transcription_factors	mouse	ENSMUSG00000000093	TBX2
transcription_factors	mouse	ENSMUSG00000000094	TBX4
transcription_factors	mouse	ENSMUSG00000000103	ZFX
transcription_factors	mouse	ENSMUSG00000000103	ZFY
transcription_factors	mouse	ENSMUSG00000000134	TFE3
transcription_factors	mouse	ENSMUSG00000000247	LHX2
transcription_factors	mouse	ENSMUSG00000000275	TRIM25
transcription_factors	mouse	ENSMUSG00000000282	MNT
transcription_factors	mouse	ENSMUSG00000000317	BCL6B
transcription_factors	mouse	ENSMUSG00000000346	DAZAP2
transcription_factors	mouse	ENSMUSG00000000435	MYF5
transcription_factors	mouse	ENSMUSG00000000440	PPARG
transcription_factors	mouse	ENSMUSG00000000552	ZNF385A
transcription_factors	mouse	ENSMUSG00000000567	SOX9
transcription_factors	mouse	ENSMUSG00000000568	HNRNPD
transcription_factors	mouse	ENSMUSG00000000581	C1D
transcription_factors	mouse	ENSMUSG00000000690	HOXB6
transcription_factors	mouse	ENSMUSG00000000708	KAT2B
transcription_factors	mouse	ENSMUSG00000000730	DNMT3L
transcription_factors	mouse	ENSMUSG00000000731	AIRE
transcription_factors	mouse	ENSMUSG00000000776	POLR3D
transcription_factors	mouse	ENSMUSG00000000782	TCF7
transcription_factors	mouse	ENSMUSG00000000823	ZNF512B
transcription_factors	mouse	ENSMUSG00000000838	FMR1
transcription_factors	mouse	ENSMUSG00000000861	BCL11A
transcription_factors	mouse	ENSMUSG00000000902	SMARCB1
transcription_factors	mouse	ENSMUSG00000000938	HOXA10
transcription_factors	mouse	ENSMUSG00000000942	HOXA4
transcription_factors	mouse	ENSMUSG00000001016	ILF2
transcription_factors	mouse	ENSMUSG00000001065	ZNF276
transcription_factors	mouse	ENSMUSG00000001156	MXD1
transcription_factors	mouse	ENSMUSG00000001158	SNRNP27
transcription_factors	mouse	ENSMUSG00000001280	SP1
transcription_factors	mouse	ENSMUSG00000001288	RARG
transcription_factors	mouse	ENSMUSG00000001419	MEF2D
transcription_factors	mouse	ENSMUSG00000001424	SND1
transcription_factors	mouse	ENSMUSG00000001444	TBX21
transcription_factors	mouse	ENSMUSG00000001493	MEOX1
transcription_factors	mouse	ENSMUSG00000001496	NKX2-1
transcription_factors	mouse	ENSMUSG00000001497	PAX9
transcription_factors	mouse	ENSMUSG00000001504	IRX2
transcription_factors	mouse	ENSMUSG00000001510	DLX3
transcription_factors	mouse	ENSMUSG00000001517	FOXM1
transcription_factors	mouse	ENSMUSG00000001521	TULP3
transcription_factors	mouse	ENSMUSG00000001524	GTF2H4
transcription_factors	mouse	ENSMUSG00000001542	ELL2
transcription_factors	mouse	ENSMUSG00000001566	MNX1
transcription_factors	mouse	ENSMUSG00000001604	TCEA3
transcription_factors	mouse	ENSMUSG00000001632	BRPF1
transcription_factors	mouse	ENSMUSG00000001655	HOXC13
transcription_factors	mouse	ENSMUSG00000001656	HOXC11
transcription_factors	mouse	ENSMUSG00000001657	HOXC8
transcription_factors	mouse	ENSMUSG00000001661	HOXC6
transcription_factors	mouse	ENSMUSG00000001785	PWP1
transcription_factors	mouse	ENSMUSG00000001786	FBXO7
transcription_factors	mouse	ENSMUSG00000001819	HOXD13
transcription_factors	mouse	ENSMUSG00000001823	HOXD12
transcription_factors	mouse	ENSMUSG00000001911	NFIX
transcription_factors	mouse	ENSMUSG00000001988	NPAS1
transcription_factors	mouse	ENSMUSG00000002028	KMT2A
transcription_factors	mouse	ENSMUSG00000002052	SUPT6H
transcription_factors	mouse	ENSMUSG00000002057	FOXN1
transcription_factors	mouse	ENSMUSG00000002076	HSF2BP
transcription_factors	mouse	ENSMUSG00000002108	NR1H3
transcription_factors	mouse	ENSMUSG00000002109	DDB2
transcription_factors	mouse	ENSMUSG00000002111	SPI1
transcription_factors	mouse	ENSMUSG00000002147	STAT6
transcription_factors	mouse	ENSMUSG00000002249	TEAD3
transcription_factors	mouse	ENSMUSG00000002250	PPARD
transcription_factors	mouse	ENSMUSG00000002265	PEG3
transcription_factors	mouse	ENSMUSG00000002307	DAXX
transcription_factors	mouse	ENSMUSG00000002325	IRF9
transcription_factors	mouse	ENSMUSG00000002345	BORCS8-MEF2B
transcription_factors	mouse	ENSMUSG00000002393	NR2F6
transcription_factors	mouse	ENSMUSG00000002428	HLTF
transcription_factors	mouse	ENSMUSG00000002477	SNRPD1
transcription_factors	mouse	ENSMUSG00000002658	GTF2F1
transcription_factors	mouse	ENSMUSG00000002679	MED6
transcription_factors	mouse	ENSMUSG00000002748	BAZ1B
transcription_factors	mouse	ENSMUSG00000002833	CTB-50L17.10
transcription_factors	mouse	ENSMUSG00000002835	CHAF1A
transcription_factors	mouse	ENSMUSG00000002870	MCM2
transcription_factors	mouse	ENSMUSG00000002881	NAB1
transcription_factors	mouse	ENSMUSG00000002983	RELB
transcription_factors	mouse	ENSMUSG00000002996	HBP1
transcription_factors	mouse	ENSMUSG00000003032	KLF4
transcription_factors	mouse	ENSMUSG00000003038	HMGN2
transcription_factors	mouse	ENSMUSG00000003051	ELF3
transcription_factors	mouse	ENSMUSG00000003154	FOXJ2
transcription_factors	mouse	ENSMUSG00000003184	IRF3
transcription_factors	mouse	ENSMUSG00000003282	PLAG1
transcription_factors	mouse	ENSMUSG00000003382	ETV3
transcription_factors	mouse	ENSMUSG00000003435	SUPT5H
transcription_factors	mouse	ENSMUSG00000003545	FOSB
transcription_factors	mouse	ENSMUSG00000003575	CRTC1
transcription_factors	mouse	ENSMUSG00000003585	SEC14L2
transcription_factors	mouse	ENSMUSG00000003680	TAF6L
transcription_factors	mouse	ENSMUSG00000003778	BRD8
transcription_factors	mouse	ENSMUSG00000003847	NFAT5
transcription_factors	mouse	ENSMUSG00000003868	RUVBL2
transcription_factors	mouse	ENSMUSG00000003949	HLF
transcription_factors	mouse	ENSMUSG00000003992	SSBP2
transcription_factors	mouse	ENSMUSG00000004040	STAT3
transcription_factors	mouse	ENSMUSG00000004043	STAT5A
transcription_factors	mouse	ENSMUSG00000004044	PTRF
transcription_factors	mouse	ENSMUSG00000004099	DNMT1
transcription_factors	mouse	ENSMUSG00000004100	PPAN
transcription_factors	mouse	ENSMUSG00000004151	ETV1
transcription_factors	mouse	ENSMUSG00000004221	IKBKG
transcription_factors	mouse	ENSMUSG00000004231	PAX2
transcription_factors	mouse	ENSMUSG00000004264	PHB2
transcription_factors	mouse	ENSMUSG00000004328	HIF3A
transcription_factors	mouse	ENSMUSG00000004359	SPIC
transcription_factors	mouse	ENSMUSG00000004500	ZNF324
transcription_factors	mouse	ENSMUSG00000004661	ARID3B
transcription_factors	mouse	ENSMUSG00000004667	POLR2E
transcription_factors	mouse	ENSMUSG00000004698	HDAC9
transcription_factors	mouse	ENSMUSG00000004842	POU1F1
transcription_factors	mouse	ENSMUSG00000004872	PAX3
transcription_factors	mouse	ENSMUSG00000004885	CRABP2
transcription_factors	mouse	ENSMUSG00000004934	PIAS4
transcription_factors	mouse	ENSMUSG00000005045	CHD5
transcription_factors	mouse	ENSMUSG00000005148	KLF5
transcription_factors	mouse	ENSMUSG00000005198	POLR2A
transcription_factors	mouse	ENSMUSG00000005267	ZNF287
transcription_factors	mouse	ENSMUSG00000005373	MLXIPL
transcription_factors	mouse	ENSMUSG00000005410	MCM5
transcription_factors	mouse	ENSMUSG00000005442	CIC
transcription_factors	mouse	ENSMUSG00000005503	EVX1
transcription_factors	mouse	ENSMUSG00000005566	TRIM28
transcription_factors	mouse	ENSMUSG00000005583	MEF2C
transcription_factors	mouse	ENSMUSG00000005609	CTR9
transcription_factors	mouse	ENSMUSG00000005621	ZNF592
transcription_factors	mouse	ENSMUSG00000005677	NR1I3
transcription_factors	mouse	ENSMUSG00000005698	CTCF
transcription_factors	mouse	ENSMUSG00000005718	TFAP4
transcription_factors	mouse	ENSMUSG00000005774	RFX5
transcription_factors	mouse	ENSMUSG00000005836	GATA6
transcription_factors	mouse	ENSMUSG00000005871	APC
transcription_factors	mouse	ENSMUSG00000005883	SPO11
transcription_factors	mouse	ENSMUSG00000005886	NCOA2
transcription_factors	mouse	ENSMUSG00000005893	NR2C2
transcription_factors	mouse	ENSMUSG00000005897	NR2C1
transcription_factors	mouse	ENSMUSG00000005917	OTX1
transcription_factors	mouse	ENSMUSG00000006215	ZBTB17
transcription_factors	mouse	ENSMUSG00000006270	VAX1
transcription_factors	mouse	ENSMUSG00000006307	KMT2B
transcription_factors	mouse	ENSMUSG00000006310	ZBTB32
transcription_factors	mouse	ENSMUSG00000006311	ETV2
transcription_factors	mouse	ENSMUSG00000006335	TFPT
transcription_factors	mouse	ENSMUSG00000006362	CBFA2T3
transcription_factors	mouse	ENSMUSG00000006392	MED8
transcription_factors	mouse	ENSMUSG00000006456	RBM14
transcription_factors	mouse	ENSMUSG00000006527	SFMBT1
transcription_factors	mouse	ENSMUSG00000006586	RUNX1T1
transcription_factors	mouse	ENSMUSG00000006587	SNAI3
transcription_factors	mouse	ENSMUSG00000006599	GTF2H1
transcription_factors	mouse	ENSMUSG00000006705	PKNOX1
transcription_factors	mouse	ENSMUSG00000006720	ZNF184
transcription_factors	mouse	ENSMUSG00000006920	EZH1
transcription_factors	mouse	ENSMUSG00000006932	CTNNB1
transcription_factors	mouse	ENSMUSG00000007415	GATAD1
transcription_factors	mouse	ENSMUSG00000007670	KHSRP
transcription_factors	mouse	ENSMUSG00000007805	TWIST2
transcription_factors	mouse	ENSMUSG00000007812	ZNF655
transcription_factors	mouse	ENSMUSG00000007827	ANKRD30A
transcription_factors	mouse	ENSMUSG00000007872	ID3
transcription_factors	mouse	ENSMUSG00000007880	ARID1A
transcription_factors	mouse	ENSMUSG00000007946	PHOX2A
transcription_factors	mouse	ENSMUSG00000008136	FHL2
transcription_factors	mouse	ENSMUSG00000008193	SPIB
transcription_factors	mouse	ENSMUSG00000008206	CERS4
transcription_factors	mouse	ENSMUSG00000008305	TLE1
transcription_factors	mouse	ENSMUSG00000008384	SERTAD1
transcription_factors	mouse	ENSMUSG00000008398	ELK3
transcription_factors	mouse	ENSMUSG00000008489	ELAVL2
transcription_factors	mouse	ENSMUSG00000008496	POU2F2
transcription_factors	mouse	ENSMUSG00000008575	NFIB
transcription_factors	mouse	ENSMUSG00000008855	HDAC5
transcription_factors	mouse	ENSMUSG00000008976	GABPA
transcription_factors	mouse	ENSMUSG00000009079	EWSR1
transcription_factors	mouse	ENSMUSG00000009097	TBX1
transcription_factors	mouse	ENSMUSG00000009248	ASCL2
transcription_factors	mouse	ENSMUSG00000009406	ELK1
transcription_factors	mouse	ENSMUSG00000009471	MYOD1
transcription_factors	mouse	ENSMUSG00000009569	MKL2
transcription_factors	mouse	ENSMUSG00000009640	DMAP1
transcription_factors	mouse	ENSMUSG00000009733	TFCP2
transcription_factors	mouse	ENSMUSG00000009734	POU6F2
transcription_factors	mouse	ENSMUSG00000009739	POU6F1
transcription_factors	mouse	ENSMUSG00000009741	UBP1
transcription_factors	mouse	ENSMUSG00000010175	PROX1
transcription_factors	mouse	ENSMUSG00000010461	EYA4
transcription_factors	mouse	ENSMUSG00000010476	EBF3
transcription_factors	mouse	ENSMUSG00000010505	MYT1
transcription_factors	mouse	ENSMUSG00000011158	BRF1
transcription_factors	mouse	ENSMUSG00000011267	ZNF296
transcription_factors	mouse	ENSMUSG00000011306	SUGP1
transcription_factors	mouse	ENSMUSG00000011349	DMRTC2
transcription_factors	mouse	ENSMUSG00000011837	SNAPC2
transcription_factors	mouse	ENSMUSG00000012114	MED15
transcription_factors	mouse	ENSMUSG00000012350	EHF
transcription_factors	mouse	ENSMUSG00000012396	NANOG
transcription_factors	mouse	ENSMUSG00000012429	MPLKIP
transcription_factors	mouse	ENSMUSG00000012520	PHOX2B
transcription_factors	mouse	ENSMUSG00000013089	ETV5
transcription_factors	mouse	ENSMUSG00000013465	NELFB
transcription_factors	mouse	ENSMUSG00000013787	EHMT2
transcription_factors	mouse	ENSMUSG00000013833	MED16
transcription_factors	mouse	ENSMUSG00000013973	DEDD
transcription_factors	mouse	ENSMUSG00000014030	PAX5
transcription_factors	mouse	ENSMUSG00000014303	GLIS2
transcription_factors	mouse	ENSMUSG00000014402	TSG101
transcription_factors	mouse	ENSMUSG00000014603	ALX3
transcription_factors	mouse	ENSMUSG00000014704	HOXA2
transcription_factors	mouse	ENSMUSG00000014747	ANKRD53
transcription_factors	mouse	ENSMUSG00000014767	TBP
transcription_factors	mouse	ENSMUSG00000014859	E2F4
transcription_factors	mouse	ENSMUSG00000015053	GATA2
transcription_factors	mouse	ENSMUSG00000015092	EDF1
transcription_factors	mouse	ENSMUSG00000015149	SIRT2
transcription_factors	mouse	ENSMUSG00000015461	ATF6B
transcription_factors	mouse	ENSMUSG00000015468	NOTCH4
transcription_factors	mouse	ENSMUSG00000015501	HIVEP2
transcription_factors	mouse	ENSMUSG00000015522	ARNT
transcription_factors	mouse	ENSMUSG00000015579	NKX2-5
transcription_factors	mouse	ENSMUSG00000015605	SRF
transcription_factors	mouse	ENSMUSG00000015619	GATA3
transcription_factors	mouse	ENSMUSG00000015627	GATA5
transcription_factors	mouse	ENSMUSG00000015709	ARNT2
transcription_factors	mouse	ENSMUSG00000015714	CERS2
transcription_factors	mouse	ENSMUSG00000015839	NFE2L2
transcription_factors	mouse	ENSMUSG00000015843	RXRG
transcription_factors	mouse	ENSMUSG00000015846	RXRA
transcription_factors	mouse	ENSMUSG00000015882	LCORL
transcription_factors	mouse	ENSMUSG00000015943	BOLA1
transcription_factors	mouse	ENSMUSG00000016087	FLI1
transcription_factors	mouse	ENSMUSG00000016253	NELFCD
transcription_factors	mouse	ENSMUSG00000016458	WT1
transcription_factors	mouse	ENSMUSG00000016477	E2F3
transcription_factors	mouse	ENSMUSG00000016503	GTF3A
transcription_factors	mouse	ENSMUSG00000016624	PHF21B
transcription_factors	mouse	ENSMUSG00000016831	TOX4
transcription_factors	mouse	ENSMUSG00000016921	SRSF6
transcription_factors	mouse	ENSMUSG00000017007	RBPJL
transcription_factors	mouse	ENSMUSG00000017146	BRCA1
transcription_factors	mouse	ENSMUSG00000017421	ZNF207
transcription_factors	mouse	ENSMUSG00000017485	TOP2B
transcription_factors	mouse	ENSMUSG00000017491	RARB
transcription_factors	mouse	ENSMUSG00000017548	SUZ12
transcription_factors	mouse	ENSMUSG00000017667	ZNF334
transcription_factors	mouse	ENSMUSG00000017688	HNF4G
transcription_factors	mouse	ENSMUSG00000017724	ETV4
transcription_factors	mouse	ENSMUSG00000017801	MLX
transcription_factors	mouse	ENSMUSG00000017861	MYBL2
transcription_factors	mouse	ENSMUSG00000017897	EYA2
transcription_factors	mouse	ENSMUSG00000017950	HNF4A
transcription_factors	mouse	ENSMUSG00000018143	MAFK
transcription_factors	mouse	ENSMUSG00000018160	MED1
transcription_factors	mouse	ENSMUSG00000018168	IKZF3
transcription_factors	mouse	ENSMUSG00000018263	TBX5
transcription_factors	mouse	ENSMUSG00000018347	ZNF18
transcription_factors	mouse	ENSMUSG00000018363	SMURF2
transcription_factors	mouse	ENSMUSG00000018377	VEZF1
transcription_factors	mouse	ENSMUSG00000018379	SRSF1
transcription_factors	mouse	ENSMUSG00000018501	NCOR1
transcription_factors	mouse	ENSMUSG00000018537	PCGF2
transcription_factors	mouse	ENSMUSG00000018554	YBX2
transcription_factors	mouse	ENSMUSG00000018572	PHF23
transcription_factors	mouse	ENSMUSG00000018604	TBX3
transcription_factors	mouse	ENSMUSG00000018651	TADA2A
transcription_factors	mouse	ENSMUSG00000018654	IKZF1
transcription_factors	mouse	ENSMUSG00000018678	SP2
transcription_factors	mouse	ENSMUSG00000018697	AATF
transcription_factors	mouse	ENSMUSG00000018698	LHX1
transcription_factors	mouse	ENSMUSG00000018765	FXR2
transcription_factors	mouse	ENSMUSG00000018899	IRF1
transcription_factors	mouse	ENSMUSG00000018973	HOXB1
transcription_factors	mouse	ENSMUSG00000018983	E2F2
transcription_factors	mouse	ENSMUSG00000019230	LHX9
transcription_factors	mouse	ENSMUSG00000019256	AHR
transcription_factors	mouse	ENSMUSG00000019470	XAB2
transcription_factors	mouse	ENSMUSG00000019564	ARID3A
transcription_factors	mouse	ENSMUSG00000019738	POLR2I
transcription_factors	mouse	ENSMUSG00000019768	ESR1
transcription_factors	mouse	ENSMUSG00000019777	HDAC2
transcription_factors	mouse	ENSMUSG00000019789	HEY2
transcription_factors	mouse	ENSMUSG00000019803	NR2E1
transcription_factors	mouse	ENSMUSG00000019817	PLAGL1
transcription_factors	mouse	ENSMUSG00000019826	ZBTB24
transcription_factors	mouse	ENSMUSG00000019850	TNFAIP3
transcription_factors	mouse	ENSMUSG00000019878	HSF2
transcription_factors	mouse	ENSMUSG00000019900	RFX6
transcription_factors	mouse	ENSMUSG00000019913	SIM1
transcription_factors	mouse	ENSMUSG00000019947	ARID5B
transcription_factors	mouse	ENSMUSG00000019982	MYB
transcription_factors	mouse	ENSMUSG00000019984	MED23
transcription_factors	mouse	ENSMUSG00000020037	RFX4
transcription_factors	mouse	ENSMUSG00000020038	CRY1
transcription_factors	mouse	ENSMUSG00000020042	BTBD11
transcription_factors	mouse	ENSMUSG00000020052	ASCL1
transcription_factors	mouse	ENSMUSG00000020063	SIRT1
transcription_factors	mouse	ENSMUSG00000020098	PCBD1
transcription_factors	mouse	ENSMUSG00000020160	MEIS1
transcription_factors	mouse	ENSMUSG00000020166	CNOT2
transcription_factors	mouse	ENSMUSG00000020167	TCF3
transcription_factors	mouse	ENSMUSG00000020171	YEATS4
transcription_factors	mouse	ENSMUSG00000020186	CSRP2
transcription_factors	mouse	ENSMUSG00000020232	HMG20B
transcription_factors	mouse	ENSMUSG00000020248	NFYB
transcription_factors	mouse	ENSMUSG00000020273	PAPOLG
transcription_factors	mouse	ENSMUSG00000020275	REL
transcription_factors	mouse	ENSMUSG00000020305	ASB3
transcription_factors	mouse	ENSMUSG00000020335	ZNF354A
transcription_factors	mouse	ENSMUSG00000020358	HNRNPAB
transcription_factors	mouse	ENSMUSG00000020362	CNOT6
transcription_factors	mouse	ENSMUSG00000020364	ZNF354A
transcription_factors	mouse	ENSMUSG00000020387	JADE2
transcription_factors	mouse	ENSMUSG00000020388	PDLIM4
transcription_factors	mouse	ENSMUSG00000020397	MED7
transcription_factors	mouse	ENSMUSG00000020412	ASCC2
transcription_factors	mouse	ENSMUSG00000020415	PTTG1
transcription_factors	mouse	ENSMUSG00000020423	BTG2
transcription_factors	mouse	ENSMUSG00000020453	PATZ1
transcription_factors	mouse	ENSMUSG00000020472	ZNF496
transcription_factors	mouse	ENSMUSG00000020473	AEBP1
transcription_factors	mouse	ENSMUSG00000020484	XBP1
transcription_factors	mouse	ENSMUSG00000020485	SUPT4H1
transcription_factors	mouse	ENSMUSG00000020515	CNOT8
transcription_factors	mouse	ENSMUSG00000020526	ZNHIT3
transcription_factors	mouse	ENSMUSG00000020538	SREBF1
transcription_factors	mouse	ENSMUSG00000020542	MYOCD
transcription_factors	mouse	ENSMUSG00000020644	ID2
transcription_factors	mouse	ENSMUSG00000020647	NCOA1
transcription_factors	mouse	ENSMUSG00000020653	KLF11
transcription_factors	mouse	ENSMUSG00000020656	GRHL1
transcription_factors	mouse	ENSMUSG00000020661	DNMT3A
transcription_factors	mouse	ENSMUSG00000020679	HNF1B
transcription_factors	mouse	ENSMUSG00000020680	TAF15
transcription_factors	mouse	ENSMUSG00000020719	DDX5
transcription_factors	mouse	ENSMUSG00000020721	HELZ
transcription_factors	mouse	ENSMUSG00000020755	SAP30BP
transcription_factors	mouse	ENSMUSG00000020801	MED31
transcription_factors	mouse	ENSMUSG00000020857	NME2
transcription_factors	mouse	ENSMUSG00000020871	DLX4
transcription_factors	mouse	ENSMUSG00000020875	HOXB9
transcription_factors	mouse	ENSMUSG00000020889	NR1D1
transcription_factors	mouse	ENSMUSG00000020893	PER1
transcription_factors	mouse	ENSMUSG00000020919	STAT5B
transcription_factors	mouse	ENSMUSG00000020950	FOXG1
transcription_factors	mouse	ENSMUSG00000020962	GTF2A1
transcription_factors	mouse	ENSMUSG00000020994	PNN
transcription_factors	mouse	ENSMUSG00000021010	NPAS3
transcription_factors	mouse	ENSMUSG00000021018	POLR2H
transcription_factors	mouse	ENSMUSG00000021025	NFKBIA
transcription_factors	mouse	ENSMUSG00000021039	SNW1
transcription_factors	mouse	ENSMUSG00000021055	ESR2
transcription_factors	mouse	ENSMUSG00000021095	GSC
transcription_factors	mouse	ENSMUSG00000021099	SIX6
transcription_factors	mouse	ENSMUSG00000021109	HIF1A
transcription_factors	mouse	ENSMUSG00000021111	PAPOLA
transcription_factors	mouse	ENSMUSG00000021113	SNAPC1
transcription_factors	mouse	ENSMUSG00000021127	ZFP36L1
transcription_factors	mouse	ENSMUSG00000021134	SRSF5
transcription_factors	mouse	ENSMUSG00000021144	MTA1
transcription_factors	mouse	ENSMUSG00000021156	ZMYND11
transcription_factors	mouse	ENSMUSG00000021188	TRIP11
transcription_factors	mouse	ENSMUSG00000021217	TSHZ3
transcription_factors	mouse	ENSMUSG00000021221	DPF3
transcription_factors	mouse	ENSMUSG00000021239	VSX2
transcription_factors	mouse	ENSMUSG00000021250	FOS
transcription_factors	mouse	ENSMUSG00000021255	ESRRB
transcription_factors	mouse	ENSMUSG00000021264	YY1
transcription_factors	mouse	ENSMUSG00000021287	XRCC3
transcription_factors	mouse	ENSMUSG00000021318	GLI3
transcription_factors	mouse	ENSMUSG00000021326	TRIM27
transcription_factors	mouse	ENSMUSG00000021327	ZKSCAN3
transcription_factors	mouse	ENSMUSG00000021356	IRF4
transcription_factors	mouse	ENSMUSG00000021359	TFAP2A
transcription_factors	mouse	ENSMUSG00000021362	GCM2
transcription_factors	mouse	ENSMUSG00000021366	HIVEP1
transcription_factors	mouse	ENSMUSG00000021377	DEK
transcription_factors	mouse	ENSMUSG00000021379	ID4
transcription_factors	mouse	ENSMUSG00000021381	BARX1
transcription_factors	mouse	ENSMUSG00000021413	PRPF4B
transcription_factors	mouse	ENSMUSG00000021469	MSX2
transcription_factors	mouse	ENSMUSG00000021476	HABP4
transcription_factors	mouse	ENSMUSG00000021485	MXD3
transcription_factors	mouse	ENSMUSG00000021488	NSD1
transcription_factors	mouse	ENSMUSG00000021496	PCBD2
transcription_factors	mouse	ENSMUSG00000021506	PITX1
transcription_factors	mouse	ENSMUSG00000021510	ZNF91
transcription_factors	mouse	ENSMUSG00000021510	ZNF208
transcription_factors	mouse	ENSMUSG00000021514	ZNF274
transcription_factors	mouse	ENSMUSG00000021540	SMAD5
transcription_factors	mouse	ENSMUSG00000021546	HNRNPK
transcription_factors	mouse	ENSMUSG00000021567	NKD2
transcription_factors	mouse	ENSMUSG00000021569	TRIP13
transcription_factors	mouse	ENSMUSG00000021597	SLF1
transcription_factors	mouse	ENSMUSG00000021604	IRX4
transcription_factors	mouse	ENSMUSG00000021639	GTF2H2
transcription_factors	mouse	ENSMUSG00000021660	BTF3
transcription_factors	mouse	ENSMUSG00000021661	ANKRA2
transcription_factors	mouse	ENSMUSG00000021690	JMY
transcription_factors	mouse	ENSMUSG00000021694	ERCC8
transcription_factors	mouse	ENSMUSG00000021714	CENPK
transcription_factors	mouse	ENSMUSG00000021767	KAT6B
transcription_factors	mouse	ENSMUSG00000021775	NR1D2
transcription_factors	mouse	ENSMUSG00000021779	THRB
transcription_factors	mouse	ENSMUSG00000021810	ECD
transcription_factors	mouse	ENSMUSG00000021848	OTX2
transcription_factors	mouse	ENSMUSG00000021890	EAF1
transcription_factors	mouse	ENSMUSG00000021902	PHF7
transcription_factors	mouse	ENSMUSG00000021908	NCOA4
transcription_factors	mouse	ENSMUSG00000021944	GATA4
transcription_factors	mouse	ENSMUSG00000021945	ZMYM2
transcription_factors	mouse	ENSMUSG00000021962	DCP1A
transcription_factors	mouse	ENSMUSG00000021963	SAP18
transcription_factors	mouse	ENSMUSG00000021972	HMBOX1
transcription_factors	mouse	ENSMUSG00000022010	TSC22D1
transcription_factors	mouse	ENSMUSG00000022053	EBF2
transcription_factors	mouse	ENSMUSG00000022061	NKX3-1
transcription_factors	mouse	ENSMUSG00000022096	HR
transcription_factors	mouse	ENSMUSG00000022105	RB1
transcription_factors	mouse	ENSMUSG00000022109	MED4
transcription_factors	mouse	ENSMUSG00000022150	DAB2
transcription_factors	mouse	ENSMUSG00000022205	SUB1
transcription_factors	mouse	ENSMUSG00000022228	ZSCAN26
transcription_factors	mouse	ENSMUSG00000022246	RAI14
transcription_factors	mouse	ENSMUSG00000022280	RNF19A
transcription_factors	mouse	ENSMUSG00000022306	ZFPM2
transcription_factors	mouse	ENSMUSG00000022346	MYC
transcription_factors	mouse	ENSMUSG00000022361	ZHX1
transcription_factors	mouse	ENSMUSG00000022383	PPARA
transcription_factors	mouse	ENSMUSG00000022387	BRD1
transcription_factors	mouse	ENSMUSG00000022389	TEF
transcription_factors	mouse	ENSMUSG00000022394	L3MBTL2
transcription_factors	mouse	ENSMUSG00000022463	SREBF2
transcription_factors	mouse	ENSMUSG00000022471	XRCC6
transcription_factors	mouse	ENSMUSG00000022475	HDAC7
transcription_factors	mouse	ENSMUSG00000022476	POLR3H
transcription_factors	mouse	ENSMUSG00000022479	VDR
transcription_factors	mouse	ENSMUSG00000022484	HOXC10
transcription_factors	mouse	ENSMUSG00000022485	HOXC5
transcription_factors	mouse	ENSMUSG00000022504	CIITA
transcription_factors	mouse	ENSMUSG00000022508	BCL6
transcription_factors	mouse	ENSMUSG00000022510	TP63
transcription_factors	mouse	ENSMUSG00000022515	ANKS3
transcription_factors	mouse	ENSMUSG00000022521	CREBBP
transcription_factors	mouse	ENSMUSG00000022526	ZNF251
transcription_factors	mouse	ENSMUSG00000022528	HES1
transcription_factors	mouse	ENSMUSG00000022529	ZNF263
transcription_factors	mouse	ENSMUSG00000022553	MAF1
transcription_factors	mouse	ENSMUSG00000022556	HSF1
transcription_factors	mouse	ENSMUSG00000022601	ZBTB11
transcription_factors	mouse	ENSMUSG00000022634	YAF2
transcription_factors	mouse	ENSMUSG00000022641	BBX
transcription_factors	mouse	ENSMUSG00000022673	MCM4
transcription_factors	mouse	ENSMUSG00000022676	SNAI2
transcription_factors	mouse	ENSMUSG00000022685	PARN
transcription_factors	mouse	ENSMUSG00000022702	HIRA
transcription_factors	mouse	ENSMUSG00000022708	ZBTB20
transcription_factors	mouse	ENSMUSG00000022738	GSC2
transcription_factors	mouse	ENSMUSG00000022760	THAP7
transcription_factors	mouse	ENSMUSG00000022761	LZTR1
transcription_factors	mouse	ENSMUSG00000022809	NR1I2
transcription_factors	mouse	ENSMUSG00000022811	ZNF148
transcription_factors	mouse	ENSMUSG00000022828	GTF2E1
transcription_factors	mouse	ENSMUSG00000022831	HCLS1
transcription_factors	mouse	ENSMUSG00000022895	ETS2
transcription_factors	mouse	ENSMUSG00000022914	BRWD1
transcription_factors	mouse	ENSMUSG00000022952	RUNX1
transcription_factors	mouse	ENSMUSG00000022974	PAXBP1
transcription_factors	mouse	ENSMUSG00000022987	ZNF641
transcription_factors	mouse	ENSMUSG00000023018	SMARCD1
transcription_factors	mouse	ENSMUSG00000023021	CERS5
transcription_factors	mouse	ENSMUSG00000023027	ATF1
transcription_factors	mouse	ENSMUSG00000023034	NR4A1
transcription_factors	mouse	ENSMUSG00000023051	TARBP2
transcription_factors	mouse	ENSMUSG00000023055	CALCOCO1
transcription_factors	mouse	ENSMUSG00000023079	GTF2IRD1
transcription_factors	mouse	ENSMUSG00000023087	NOCT
transcription_factors	mouse	ENSMUSG00000023150	IVNS1ABP
transcription_factors	mouse	ENSMUSG00000023165	SSX2
transcription_factors	mouse	ENSMUSG00000023165	SSX3
transcription_factors	mouse	ENSMUSG00000023165	SSX1
transcription_factors	mouse	ENSMUSG00000023165	SSX5
transcription_factors	mouse	ENSMUSG00000023165	SSX4
transcription_factors	mouse	ENSMUSG00000023333	GCM1
transcription_factors	mouse	ENSMUSG00000023348	TRIP6
transcription_factors	mouse	ENSMUSG00000023350	PHF8
transcription_factors	mouse	ENSMUSG00000023353	AGAP3
transcription_factors	mouse	ENSMUSG00000023391	DLX2
transcription_factors	mouse	ENSMUSG00000023411	NFATC4
transcription_factors	mouse	ENSMUSG00000023443	ESX1
transcription_factors	mouse	ENSMUSG00000023781	HES7
transcription_factors	mouse	ENSMUSG00000023852	CHD1
transcription_factors	mouse	ENSMUSG00000023883	PHF10
transcription_factors	mouse	ENSMUSG00000023902	ZSCAN10
transcription_factors	mouse	ENSMUSG00000023927	SATB1
transcription_factors	mouse	ENSMUSG00000023932	CDC5L
transcription_factors	mouse	ENSMUSG00000023984	MED20
transcription_factors	mouse	ENSMUSG00000023990	TFEB
transcription_factors	mouse	ENSMUSG00000023991	FOXP4
transcription_factors	mouse	ENSMUSG00000023994	NFYA
transcription_factors	mouse	ENSMUSG00000024079	EIF2AK2
transcription_factors	mouse	ENSMUSG00000024081	CEBPZ
transcription_factors	mouse	ENSMUSG00000024134	SIX2
transcription_factors	mouse	ENSMUSG00000024137	E4F1
transcription_factors	mouse	ENSMUSG00000024140	EPAS1
transcription_factors	mouse	ENSMUSG00000024154	GTF2A1L
transcription_factors	mouse	ENSMUSG00000024176	SOX8
transcription_factors	mouse	ENSMUSG00000024193	PHF1
transcription_factors	mouse	ENSMUSG00000024201	KDM4B
transcription_factors	mouse	ENSMUSG00000024206	RFX2
transcription_factors	mouse	ENSMUSG00000024212	MLLT1
transcription_factors	mouse	ENSMUSG00000024215	SPDEF
transcription_factors	mouse	ENSMUSG00000024219	ANKS1A
transcription_factors	mouse	ENSMUSG00000024220	ZNF76
transcription_factors	mouse	ENSMUSG00000024238	ZEB1
transcription_factors	mouse	ENSMUSG00000024240	EPC1
transcription_factors	mouse	ENSMUSG00000024258	POLR2D
transcription_factors	mouse	ENSMUSG00000024276	ZNF397
transcription_factors	mouse	ENSMUSG00000024325	RING1
transcription_factors	mouse	ENSMUSG00000024369	NELFE
transcription_factors	mouse	ENSMUSG00000024381	BIN1
transcription_factors	mouse	ENSMUSG00000024382	ERCC3
transcription_factors	mouse	ENSMUSG00000024406	POU5F1
transcription_factors	mouse	ENSMUSG00000024406	POU5F1B
transcription_factors	mouse	ENSMUSG00000024431	NR3C1
transcription_factors	mouse	ENSMUSG00000024454	HDAC3
transcription_factors	mouse	ENSMUSG00000024497	POU4F3
transcription_factors	mouse	ENSMUSG00000024498	TCERG1
transcription_factors	mouse	ENSMUSG00000024513	MBD2
transcription_factors	mouse	ENSMUSG00000024515	SMAD4
transcription_factors	mouse	ENSMUSG00000024518	RAX
transcription_factors	mouse	ENSMUSG00000024548	SETBP1
transcription_factors	mouse	ENSMUSG00000024560	CXXC1
transcription_factors	mouse	ENSMUSG00000024561	MBD1
transcription_factors	mouse	ENSMUSG00000024563	SMAD2
transcription_factors	mouse	ENSMUSG00000024565	SALL3
transcription_factors	mouse	ENSMUSG00000024613	TCOF1
transcription_factors	mouse	ENSMUSG00000024619	CDX1
transcription_factors	mouse	ENSMUSG00000024622	HMGXB3
transcription_factors	mouse	ENSMUSG00000024695	ZFP91
transcription_factors	mouse	ENSMUSG00000024740	DDB1
transcription_factors	mouse	ENSMUSG00000024774	ANKRD22
transcription_factors	mouse	ENSMUSG00000024792	ZFPL1
transcription_factors	mouse	ENSMUSG00000024803	ANKRD1
transcription_factors	mouse	ENSMUSG00000024826	DPF2
transcription_factors	mouse	ENSMUSG00000024831	IGHMBP2
transcription_factors	mouse	ENSMUSG00000024837	DMRT1
transcription_factors	mouse	ENSMUSG00000024847	AIP
transcription_factors	mouse	ENSMUSG00000024912	FOSL1
transcription_factors	mouse	ENSMUSG00000024914	DRAP1
transcription_factors	mouse	ENSMUSG00000024921	SMARCA2
transcription_factors	mouse	ENSMUSG00000024922	OVOL1
transcription_factors	mouse	ENSMUSG00000024926	KAT5
transcription_factors	mouse	ENSMUSG00000024927	RELA
transcription_factors	mouse	ENSMUSG00000024947	MEN1
transcription_factors	mouse	ENSMUSG00000024949	SF1
transcription_factors	mouse	ENSMUSG00000024955	ESRRA
transcription_factors	mouse	ENSMUSG00000024968	RCOR2
transcription_factors	mouse	ENSMUSG00000024982	ZDHHC6
transcription_factors	mouse	ENSMUSG00000024985	TCF7L2
transcription_factors	mouse	ENSMUSG00000024986	HHEX
transcription_factors	mouse	ENSMUSG00000025025	MXI1
transcription_factors	mouse	ENSMUSG00000025047	PDCD11
transcription_factors	mouse	ENSMUSG00000025049	TAF5
transcription_factors	mouse	ENSMUSG00000025050	PCGF6
transcription_factors	mouse	ENSMUSG00000025056	NR0B1
transcription_factors	mouse	ENSMUSG00000025105	BNC1
transcription_factors	mouse	ENSMUSG00000025134	ALYREF
transcription_factors	mouse	ENSMUSG00000025138	SIRT7
transcription_factors	mouse	ENSMUSG00000025157	ZDHHC16
transcription_factors	mouse	ENSMUSG00000025159	MMS19
transcription_factors	mouse	ENSMUSG00000025172	ANKRD2
transcription_factors	mouse	ENSMUSG00000025215	TLX1
transcription_factors	mouse	ENSMUSG00000025216	LBX1
transcription_factors	mouse	ENSMUSG00000025223	LDB1
transcription_factors	mouse	ENSMUSG00000025225	NFKB2
transcription_factors	mouse	ENSMUSG00000025229	PITX3
transcription_factors	mouse	ENSMUSG00000025231	SUFU
transcription_factors	mouse	ENSMUSG00000025239	LIMD1
transcription_factors	mouse	ENSMUSG00000025246	TBL1X
transcription_factors	mouse	ENSMUSG00000025280	POLR3A
transcription_factors	mouse	ENSMUSG00000025323	SP4
transcription_factors	mouse	ENSMUSG00000025332	KDM5C
transcription_factors	mouse	ENSMUSG00000025364	PA2G4
transcription_factors	mouse	ENSMUSG00000025369	SMARCC2
transcription_factors	mouse	ENSMUSG00000025402	NAB2
transcription_factors	mouse	ENSMUSG00000025407	GLI1
transcription_factors	mouse	ENSMUSG00000025408	DDIT3
transcription_factors	mouse	ENSMUSG00000025423	PIAS2
transcription_factors	mouse	ENSMUSG00000025486	SIRT3
transcription_factors	mouse	ENSMUSG00000025498	IRF7
transcription_factors	mouse	ENSMUSG00000025529	ZNF711
transcription_factors	mouse	ENSMUSG00000025578	CBX8
transcription_factors	mouse	ENSMUSG00000025592	DACH2
transcription_factors	mouse	ENSMUSG00000025602	ZNF202
transcription_factors	mouse	ENSMUSG00000025610	MAP3K7CL
transcription_factors	mouse	ENSMUSG00000025612	BACH1
transcription_factors	mouse	ENSMUSG00000025626	PHF6
transcription_factors	mouse	ENSMUSG00000025764	JADE1
transcription_factors	mouse	ENSMUSG00000025821	ZNF282
transcription_factors	mouse	ENSMUSG00000025878	UIMC1
transcription_factors	mouse	ENSMUSG00000025880	SMAD7
transcription_factors	mouse	ENSMUSG00000025902	SOX17
transcription_factors	mouse	ENSMUSG00000025912	MYBL1
transcription_factors	mouse	ENSMUSG00000025917	COPS5
transcription_factors	mouse	ENSMUSG00000025927	TFAP2B
transcription_factors	mouse	ENSMUSG00000025930	MSC
transcription_factors	mouse	ENSMUSG00000025958	CREB1
transcription_factors	mouse	ENSMUSG00000025959	KLF7
transcription_factors	mouse	ENSMUSG00000025997	IKZF2
transcription_factors	mouse	ENSMUSG00000026017	CARF
transcription_factors	mouse	ENSMUSG00000026037	ORC2
transcription_factors	mouse	ENSMUSG00000026058	KHDRBS2
transcription_factors	mouse	ENSMUSG00000026077	NPAS2
transcription_factors	mouse	ENSMUSG00000026083	EIF5B
transcription_factors	mouse	ENSMUSG00000026098	PMS1
transcription_factors	mouse	ENSMUSG00000026104	STAT1
transcription_factors	mouse	ENSMUSG00000026135	ZNF142
transcription_factors	mouse	ENSMUSG00000026187	XRCC5
transcription_factors	mouse	ENSMUSG00000026196	BARD1
transcription_factors	mouse	ENSMUSG00000026199	ANKZF1
transcription_factors	mouse	ENSMUSG00000026222	SP100
transcription_factors	mouse	ENSMUSG00000026238	PTMA
transcription_factors	mouse	ENSMUSG00000026283	ING5
transcription_factors	mouse	ENSMUSG00000026305	LRRFIP1
transcription_factors	mouse	ENSMUSG00000026311	ASB1
transcription_factors	mouse	ENSMUSG00000026313	HDAC4
transcription_factors	mouse	ENSMUSG00000026355	MCM6
transcription_factors	mouse	ENSMUSG00000026377	NIFK
transcription_factors	mouse	ENSMUSG00000026380	TFCP2L1
transcription_factors	mouse	ENSMUSG00000026398	NR5A2
transcription_factors	mouse	ENSMUSG00000026436	ELK4
transcription_factors	mouse	ENSMUSG00000026459	MYOG
transcription_factors	mouse	ENSMUSG00000026468	LHX4
transcription_factors	mouse	ENSMUSG00000026484	RNF2
transcription_factors	mouse	ENSMUSG00000026491	AHCTF1
transcription_factors	mouse	ENSMUSG00000026496	PARP1
transcription_factors	mouse	ENSMUSG00000026497	MIXL1
transcription_factors	mouse	ENSMUSG00000026536	MNDA
transcription_factors	mouse	ENSMUSG00000026565	POU2F1
transcription_factors	mouse	ENSMUSG00000026572	TBX19
transcription_factors	mouse	ENSMUSG00000026577	BLZF1
transcription_factors	mouse	ENSMUSG00000026586	PRRX1
transcription_factors	mouse	ENSMUSG00000026610	ESRRG
transcription_factors	mouse	ENSMUSG00000026628	ATF3
transcription_factors	mouse	ENSMUSG00000026630	BATF3
transcription_factors	mouse	ENSMUSG00000026638	IRF6
transcription_factors	mouse	ENSMUSG00000026641	USF1
transcription_factors	mouse	ENSMUSG00000026646	SUV39H2
transcription_factors	mouse	ENSMUSG00000026663	ATF6
transcription_factors	mouse	ENSMUSG00000026686	LMX1A
transcription_factors	mouse	ENSMUSG00000026735	PTF1A
transcription_factors	mouse	ENSMUSG00000026739	BMI1
transcription_factors	mouse	ENSMUSG00000026743	MLLT10
transcription_factors	mouse	ENSMUSG00000026751	NR5A1
transcription_factors	mouse	ENSMUSG00000026788	ZBTB43
transcription_factors	mouse	ENSMUSG00000026799	MED27
transcription_factors	mouse	ENSMUSG00000026805	BARHL1
transcription_factors	mouse	ENSMUSG00000026815	GFI1B
transcription_factors	mouse	ENSMUSG00000026816	GTF3C5
transcription_factors	mouse	ENSMUSG00000026826	NR4A2
transcription_factors	mouse	ENSMUSG00000026842	ABL1
transcription_factors	mouse	ENSMUSG00000026843	FUBP3
transcription_factors	mouse	ENSMUSG00000026872	ZEB2
transcription_factors	mouse	ENSMUSG00000026873	PHF19
transcription_factors	mouse	ENSMUSG00000026890	LHX6
transcription_factors	mouse	ENSMUSG00000026934	LHX3
transcription_factors	mouse	ENSMUSG00000026946	NMI
transcription_factors	mouse	ENSMUSG00000026976	PAX8
transcription_factors	mouse	ENSMUSG00000026987	BAZ2B
transcription_factors	mouse	ENSMUSG00000027067	SSRP1
transcription_factors	mouse	ENSMUSG00000027102	HOXD8
transcription_factors	mouse	ENSMUSG00000027104	ATF2
transcription_factors	mouse	ENSMUSG00000027109	SP3
transcription_factors	mouse	ENSMUSG00000027168	PAX6
transcription_factors	mouse	ENSMUSG00000027186	ELF5
transcription_factors	mouse	ENSMUSG00000027201	MYEF2
transcription_factors	mouse	ENSMUSG00000027206	COPS2
transcription_factors	mouse	ENSMUSG00000027210	MEIS2
transcription_factors	mouse	ENSMUSG00000027230	CREB3L1
transcription_factors	mouse	ENSMUSG00000027246	ELL3
transcription_factors	mouse	ENSMUSG00000027323	RAD51
transcription_factors	mouse	ENSMUSG00000027353	MCM8
transcription_factors	mouse	ENSMUSG00000027361	GABPB1
transcription_factors	mouse	ENSMUSG00000027395	POLR1B
transcription_factors	mouse	ENSMUSG00000027404	SNRPB
transcription_factors	mouse	ENSMUSG00000027427	POLR3F
transcription_factors	mouse	ENSMUSG00000027434	NKX2-2
transcription_factors	mouse	ENSMUSG00000027439	GZF1
transcription_factors	mouse	ENSMUSG00000027466	RBCK1
transcription_factors	mouse	ENSMUSG00000027490	E2F1
transcription_factors	mouse	ENSMUSG00000027544	NFATC2
transcription_factors	mouse	ENSMUSG00000027547	SALL4
transcription_factors	mouse	ENSMUSG00000027551	ZFP64
transcription_factors	mouse	ENSMUSG00000027552	E2F5
transcription_factors	mouse	ENSMUSG00000027580	HELZ2
transcription_factors	mouse	ENSMUSG00000027583	ZBTB46
transcription_factors	mouse	ENSMUSG00000027620	RBM39
transcription_factors	mouse	ENSMUSG00000027636	SLA2
transcription_factors	mouse	ENSMUSG00000027641	RBL1
transcription_factors	mouse	ENSMUSG00000027649	CTNNBL1
transcription_factors	mouse	ENSMUSG00000027660	SKIL
transcription_factors	mouse	ENSMUSG00000027667	ZNF639
transcription_factors	mouse	ENSMUSG00000027678	NCOA3
transcription_factors	mouse	ENSMUSG00000027680	FXR1
transcription_factors	mouse	ENSMUSG00000027684	MECOM
transcription_factors	mouse	ENSMUSG00000027796	SMAD9
transcription_factors	mouse	ENSMUSG00000027803	WWTR1
transcription_factors	mouse	ENSMUSG00000027806	TSC22D2
transcription_factors	mouse	ENSMUSG00000027833	SHOX2
transcription_factors	mouse	ENSMUSG00000027868	TBX15
transcription_factors	mouse	ENSMUSG00000027878	NOTCH2
transcription_factors	mouse	ENSMUSG00000027905	DDX20
transcription_factors	mouse	ENSMUSG00000027938	CREB3L4
transcription_factors	mouse	ENSMUSG00000027944	HAX1
transcription_factors	mouse	ENSMUSG00000027967	NEUROG2
transcription_factors	mouse	ENSMUSG00000027985	LEF1
transcription_factors	mouse	ENSMUSG00000027998	PLRG1
transcription_factors	mouse	ENSMUSG00000028016	INTS12
transcription_factors	mouse	ENSMUSG00000028023	PITX2
transcription_factors	mouse	ENSMUSG00000028034	FUBP1
transcription_factors	mouse	ENSMUSG00000028042	ZBTB7B
transcription_factors	mouse	ENSMUSG00000028053	ASH1L
transcription_factors	mouse	ENSMUSG00000028099	POLR3C
transcription_factors	mouse	ENSMUSG00000028101	PIAS3
transcription_factors	mouse	ENSMUSG00000028137	CELF3
transcription_factors	mouse	ENSMUSG00000028150	RORC
transcription_factors	mouse	ENSMUSG00000028163	NFKB1
transcription_factors	mouse	ENSMUSG00000028180	ZRANB2
transcription_factors	mouse	ENSMUSG00000028259	FHL5
transcription_factors	mouse	ENSMUSG00000028266	LMO4
transcription_factors	mouse	ENSMUSG00000028271	GTF2B
transcription_factors	mouse	ENSMUSG00000028318	POLR1E
transcription_factors	mouse	ENSMUSG00000028341	NR4A3
transcription_factors	mouse	ENSMUSG00000028389	ZFP37
transcription_factors	mouse	ENSMUSG00000028397	KDM4C
transcription_factors	mouse	ENSMUSG00000028397	AL513412.1
transcription_factors	mouse	ENSMUSG00000028403	ZDHHC21
transcription_factors	mouse	ENSMUSG00000028417	TAL2
transcription_factors	mouse	ENSMUSG00000028423	NFX1
transcription_factors	mouse	ENSMUSG00000028466	CREB3
transcription_factors	mouse	ENSMUSG00000028483	SNAPC3
transcription_factors	mouse	ENSMUSG00000028484	PSIP1
transcription_factors	mouse	ENSMUSG00000028496	MLLT3
transcription_factors	mouse	ENSMUSG00000028565	NFIA
transcription_factors	mouse	ENSMUSG00000028610	DMRTB1
transcription_factors	mouse	ENSMUSG00000028619	TCEANC2
transcription_factors	mouse	ENSMUSG00000028634	HIVEP3
transcription_factors	mouse	ENSMUSG00000028639	YBX1
transcription_factors	mouse	ENSMUSG00000028640	TFAP2C
transcription_factors	mouse	ENSMUSG00000028647	MYCBP
transcription_factors	mouse	ENSMUSG00000028654	MYCL
transcription_factors	mouse	ENSMUSG00000028668	TCEB3
transcription_factors	mouse	ENSMUSG00000028675	PNRC2
transcription_factors	mouse	ENSMUSG00000028676	SRSF10
transcription_factors	mouse	ENSMUSG00000028688	TOE1
transcription_factors	mouse	ENSMUSG00000028707	DMBX1
transcription_factors	mouse	ENSMUSG00000028717	TAL1
transcription_factors	mouse	ENSMUSG00000028736	PAX7
transcription_factors	mouse	ENSMUSG00000028784	SPOCD1
transcription_factors	mouse	ENSMUSG00000028790	KHDRBS1
transcription_factors	mouse	ENSMUSG00000028800	HDAC1
transcription_factors	mouse	ENSMUSG00000028809	SRRM1
transcription_factors	mouse	ENSMUSG00000028820	SFPQ
transcription_factors	mouse	ENSMUSG00000028840	ZNF593
transcription_factors	mouse	ENSMUSG00000028886	EYA3
transcription_factors	mouse	ENSMUSG00000028890	MTF1
transcription_factors	mouse	ENSMUSG00000028899	TAF12
transcription_factors	mouse	ENSMUSG00000028901	GMEB1
transcription_factors	mouse	ENSMUSG00000028940	HES2
transcription_factors	mouse	ENSMUSG00000028949	SMARCD3
transcription_factors	mouse	ENSMUSG00000028952	ZBTB48
transcription_factors	mouse	ENSMUSG00000028957	PER3
transcription_factors	mouse	ENSMUSG00000028977	CASZ1
transcription_factors	mouse	ENSMUSG00000028988	CTNNBIP1
transcription_factors	mouse	ENSMUSG00000029004	KMT2E
transcription_factors	mouse	ENSMUSG00000029014	DNAJC2
transcription_factors	mouse	ENSMUSG00000029026	TP73
transcription_factors	mouse	ENSMUSG00000029050	SKI
transcription_factors	mouse	ENSMUSG00000029104	HTT
transcription_factors	mouse	ENSMUSG00000029110	RNF4
transcription_factors	mouse	ENSMUSG00000029111	NELFA
transcription_factors	mouse	ENSMUSG00000029135	FOSL2
transcription_factors	mouse	ENSMUSG00000029167	PPARGC1A
transcription_factors	mouse	ENSMUSG00000029178	KLF3
transcription_factors	mouse	ENSMUSG00000029191	RFC1
transcription_factors	mouse	ENSMUSG00000029203	UBE2K
transcription_factors	mouse	ENSMUSG00000029207	APBB2
transcription_factors	mouse	ENSMUSG00000029238	CLOCK
transcription_factors	mouse	ENSMUSG00000029249	REST
transcription_factors	mouse	ENSMUSG00000029250	POLR2B
transcription_factors	mouse	ENSMUSG00000029265	DR1
transcription_factors	mouse	ENSMUSG00000029267	MTF2
transcription_factors	mouse	ENSMUSG00000029275	GFI1
transcription_factors	mouse	ENSMUSG00000029279	BRDT
transcription_factors	mouse	ENSMUSG00000029290	ZNF326
transcription_factors	mouse	ENSMUSG00000029313	AFF1
transcription_factors	mouse	ENSMUSG00000029387	GTF2H3
transcription_factors	mouse	ENSMUSG00000029414	KNTC1
transcription_factors	mouse	ENSMUSG00000029439	SFSWAP
transcription_factors	mouse	ENSMUSG00000029475	KDM2B
transcription_factors	mouse	ENSMUSG00000029478	NCOR2
transcription_factors	mouse	ENSMUSG00000029505	EP400
transcription_factors	mouse	ENSMUSG00000029517	ANKRD7
transcription_factors	mouse	ENSMUSG00000029524	SIRT4
transcription_factors	mouse	ENSMUSG00000029538	SRSF9
transcription_factors	mouse	ENSMUSG00000029553	TFEC
transcription_factors	mouse	ENSMUSG00000029556	HNF1A
transcription_factors	mouse	ENSMUSG00000029563	FOXP2
transcription_factors	mouse	ENSMUSG00000029587	ZNF12
transcription_factors	mouse	ENSMUSG00000029595	LHX5
transcription_factors	mouse	ENSMUSG00000029599	DDX54
transcription_factors	mouse	ENSMUSG00000029603	DTX1
transcription_factors	mouse	ENSMUSG00000029627	ZNF394
transcription_factors	mouse	ENSMUSG00000029629	PHF14
transcription_factors	mouse	ENSMUSG00000029634	RNF6
transcription_factors	mouse	ENSMUSG00000029642	POLR1D
transcription_factors	mouse	ENSMUSG00000029644	PDX1
transcription_factors	mouse	ENSMUSG00000029646	CDX2
transcription_factors	mouse	ENSMUSG00000029670	ING3
transcription_factors	mouse	ENSMUSG00000029685	ASB15
transcription_factors	mouse	ENSMUSG00000029687	EZH2
transcription_factors	mouse	ENSMUSG00000029705	CUX1
transcription_factors	mouse	ENSMUSG00000029706	PAX4
transcription_factors	mouse	ENSMUSG00000029723	TSC22D4
transcription_factors	mouse	ENSMUSG00000029729	ZKSCAN1
transcription_factors	mouse	ENSMUSG00000029730	MCM7
transcription_factors	mouse	ENSMUSG00000029754	DLX6
transcription_factors	mouse	ENSMUSG00000029755	DLX5
transcription_factors	mouse	ENSMUSG00000029771	IRF5
transcription_factors	mouse	ENSMUSG00000029832	NFE2L3
transcription_factors	mouse	ENSMUSG00000029833	TRIM24
transcription_factors	mouse	ENSMUSG00000029836	CBX3
transcription_factors	mouse	ENSMUSG00000029844	HOXA1
transcription_factors	mouse	ENSMUSG00000029913	PRDM5
transcription_factors	mouse	ENSMUSG00000029920	SMARCAD1
transcription_factors	mouse	ENSMUSG00000030001	FIGLA
transcription_factors	mouse	ENSMUSG00000030016	ZNF638
transcription_factors	mouse	ENSMUSG00000030057	CNBP
transcription_factors	mouse	ENSMUSG00000030059	TMF1
transcription_factors	mouse	ENSMUSG00000030067	FOXP1
transcription_factors	mouse	ENSMUSG00000030079	RUVBL1
transcription_factors	mouse	ENSMUSG00000030083	ABTB1
transcription_factors	mouse	ENSMUSG00000030087	KLF15
transcription_factors	mouse	ENSMUSG00000030094	XPC
transcription_factors	mouse	ENSMUSG00000030103	BHLHE40
transcription_factors	mouse	ENSMUSG00000030145	ZNF248
transcription_factors	mouse	ENSMUSG00000030180	KDM5A
transcription_factors	mouse	ENSMUSG00000030189	YBX3
transcription_factors	mouse	ENSMUSG00000030199	ETV6
transcription_factors	mouse	ENSMUSG00000030213	ATF7IP
transcription_factors	mouse	ENSMUSG00000030216	WBP11
transcription_factors	mouse	ENSMUSG00000030226	LMO3
transcription_factors	mouse	ENSMUSG00000030232	AEBP2
transcription_factors	mouse	ENSMUSG00000030256	BHLHE41
transcription_factors	mouse	ENSMUSG00000030291	MED21
transcription_factors	mouse	ENSMUSG00000030330	ING4
transcription_factors	mouse	ENSMUSG00000030353	TEAD4
transcription_factors	mouse	ENSMUSG00000030380	MZF1
transcription_factors	mouse	ENSMUSG00000030386	ZNF606
transcription_factors	mouse	ENSMUSG00000030400	ERCC2
transcription_factors	mouse	ENSMUSG00000030421	URI1
transcription_factors	mouse	ENSMUSG00000030443	ZNF583
transcription_factors	mouse	ENSMUSG00000030470	CSRP3
transcription_factors	mouse	ENSMUSG00000030471	ZDHHC13
transcription_factors	mouse	ENSMUSG00000030486	ZNF235
transcription_factors	mouse	ENSMUSG00000030510	CERS3
transcription_factors	mouse	ENSMUSG00000030551	NR2F2
transcription_factors	mouse	ENSMUSG00000030557	MEF2A
transcription_factors	mouse	ENSMUSG00000030584	DPF1
transcription_factors	mouse	ENSMUSG00000030595	NFKBIB
transcription_factors	mouse	ENSMUSG00000030619	EED
transcription_factors	mouse	ENSMUSG00000030678	MAZ
transcription_factors	mouse	ENSMUSG00000030699	TBX6
transcription_factors	mouse	ENSMUSG00000030717	NUPR1
transcription_factors	mouse	ENSMUSG00000030782	TGFB1I1
transcription_factors	mouse	ENSMUSG00000030788	RNF141
transcription_factors	mouse	ENSMUSG00000030795	FUS
transcription_factors	mouse	ENSMUSG00000030796	TEAD2
transcription_factors	mouse	ENSMUSG00000030811	FBXL19
transcription_factors	mouse	ENSMUSG00000030846	TIAL1
transcription_factors	mouse	ENSMUSG00000030880	POLR3E
transcription_factors	mouse	ENSMUSG00000030921	TRIM5
transcription_factors	mouse	ENSMUSG00000030966	TRIM21
transcription_factors	mouse	ENSMUSG00000031099	SMARCA1
transcription_factors	mouse	ENSMUSG00000031103	ELF4
transcription_factors	mouse	ENSMUSG00000031131	VGLL1
transcription_factors	mouse	ENSMUSG00000031145	PRICKLE3
transcription_factors	mouse	ENSMUSG00000031157	PQBP1
transcription_factors	mouse	ENSMUSG00000031162	GATA1
transcription_factors	mouse	ENSMUSG00000031204	ASB12
transcription_factors	mouse	ENSMUSG00000031229	ATRX
transcription_factors	mouse	ENSMUSG00000031241	TBX22
transcription_factors	mouse	ENSMUSG00000031245	HMGN5
transcription_factors	mouse	ENSMUSG00000031311	NONO
transcription_factors	mouse	ENSMUSG00000031314	TAF1L
transcription_factors	mouse	ENSMUSG00000031314	TAF1
transcription_factors	mouse	ENSMUSG00000031326	CDX4
transcription_factors	mouse	ENSMUSG00000031353	RBBP7
transcription_factors	mouse	ENSMUSG00000031358	MSL3
transcription_factors	mouse	ENSMUSG00000031365	ZNF275
transcription_factors	mouse	ENSMUSG00000031379	PIR
transcription_factors	mouse	ENSMUSG00000031382	ASB11
transcription_factors	mouse	ENSMUSG00000031384	ASB9
transcription_factors	mouse	ENSMUSG00000031386	HCFC1
transcription_factors	mouse	ENSMUSG00000031393	MECP2
transcription_factors	mouse	ENSMUSG00000031431	TSC22D3
transcription_factors	mouse	ENSMUSG00000031508	ANKRD10
transcription_factors	mouse	ENSMUSG00000031537	IKBKB
transcription_factors	mouse	ENSMUSG00000031540	KAT6A
transcription_factors	mouse	ENSMUSG00000031575	ASH2L
transcription_factors	mouse	ENSMUSG00000031585	GTF2E2
transcription_factors	mouse	ENSMUSG00000031601	CNOT7
transcription_factors	mouse	ENSMUSG00000031609	SAP30
transcription_factors	mouse	ENSMUSG00000031618	NR3C2
transcription_factors	mouse	ENSMUSG00000031622	SIN3B
transcription_factors	mouse	ENSMUSG00000031627	IRF2
transcription_factors	mouse	ENSMUSG00000031660	BRD7
transcription_factors	mouse	ENSMUSG00000031665	SALL1
transcription_factors	mouse	ENSMUSG00000031666	RBL2
transcription_factors	mouse	ENSMUSG00000031681	SMAD1
transcription_factors	mouse	ENSMUSG00000031688	POU4F2
transcription_factors	mouse	ENSMUSG00000031706	RFX1
transcription_factors	mouse	ENSMUSG00000031715	SMARCA5
transcription_factors	mouse	ENSMUSG00000031734	IRX3
transcription_factors	mouse	ENSMUSG00000031737	IRX5
transcription_factors	mouse	ENSMUSG00000031738	IRX6
transcription_factors	mouse	ENSMUSG00000031783	POLR2C
transcription_factors	mouse	ENSMUSG00000031823	ZDHHC7
transcription_factors	mouse	ENSMUSG00000031832	TAF1C
transcription_factors	mouse	ENSMUSG00000031839	HSBP1
transcription_factors	mouse	ENSMUSG00000031860	PBX4
transcription_factors	mouse	ENSMUSG00000031870	PGR
transcription_factors	mouse	ENSMUSG00000031885	CBFB
transcription_factors	mouse	ENSMUSG00000031902	NFATC3
transcription_factors	mouse	ENSMUSG00000031907	ZFP90
transcription_factors	mouse	ENSMUSG00000031931	ANKRD49
transcription_factors	mouse	ENSMUSG00000031935	MED17
transcription_factors	mouse	ENSMUSG00000031965	TBX20
transcription_factors	mouse	ENSMUSG00000032013	TRIM29
transcription_factors	mouse	ENSMUSG00000032015	POU2F3
transcription_factors	mouse	ENSMUSG00000032033	BARX2
transcription_factors	mouse	ENSMUSG00000032035	ETS1
transcription_factors	mouse	ENSMUSG00000032053	POU2AF1
transcription_factors	mouse	ENSMUSG00000032119	HINFP
transcription_factors	mouse	ENSMUSG00000032178	ILF3
transcription_factors	mouse	ENSMUSG00000032187	SMARCA4
transcription_factors	mouse	ENSMUSG00000032194	KANK2
transcription_factors	mouse	ENSMUSG00000032228	TCF12
transcription_factors	mouse	ENSMUSG00000032238	RORA
transcription_factors	mouse	ENSMUSG00000032280	TLE3
transcription_factors	mouse	ENSMUSG00000032292	NR2E3
transcription_factors	mouse	ENSMUSG00000032318	ISL2
transcription_factors	mouse	ENSMUSG00000032329	HMG20A
transcription_factors	mouse	ENSMUSG00000032368	ZIC1
transcription_factors	mouse	ENSMUSG00000032386	TRIP4
transcription_factors	mouse	ENSMUSG00000032398	SNAPC5
transcription_factors	mouse	ENSMUSG00000032402	SMAD3
transcription_factors	mouse	ENSMUSG00000032405	PIAS1
transcription_factors	mouse	ENSMUSG00000032411	TFDP2
transcription_factors	mouse	ENSMUSG00000032419	TBX18
transcription_factors	mouse	ENSMUSG00000032446	EOMES
transcription_factors	mouse	ENSMUSG00000032481	SMARCC1
transcription_factors	mouse	ENSMUSG00000032652	CREBL2
transcription_factors	mouse	ENSMUSG00000032698	LMO2
transcription_factors	mouse	ENSMUSG00000032715	TRIB3
transcription_factors	mouse	ENSMUSG00000032744	HEYL
transcription_factors	mouse	ENSMUSG00000032777	GTF3C1
transcription_factors	mouse	ENSMUSG00000032897	NFYC
transcription_factors	mouse	ENSMUSG00000032998	FOXJ3
transcription_factors	mouse	ENSMUSG00000033006	SOX10
transcription_factors	mouse	ENSMUSG00000033014	TRIM33
transcription_factors	mouse	ENSMUSG00000033016	NFATC1
transcription_factors	mouse	ENSMUSG00000033020	POLR2F
transcription_factors	mouse	ENSMUSG00000033055	ANKRD54
transcription_factors	mouse	ENSMUSG00000033080	VSX1
transcription_factors	mouse	ENSMUSG00000033222	TTF2
transcription_factors	mouse	ENSMUSG00000033249	HSF4
transcription_factors	mouse	ENSMUSG00000033323	CTDP1
transcription_factors	mouse	ENSMUSG00000033326	KDM4A
transcription_factors	mouse	ENSMUSG00000033454	ZBTB1
transcription_factors	mouse	ENSMUSG00000033543	GTF2A2
transcription_factors	mouse	ENSMUSG00000033565	RBFOX2
transcription_factors	mouse	ENSMUSG00000033585	NDN
transcription_factors	mouse	ENSMUSG00000033669	ZNF7
transcription_factors	mouse	ENSMUSG00000033713	FOXN3
transcription_factors	mouse	ENSMUSG00000033726	EMX1
transcription_factors	mouse	ENSMUSG00000033730	EGR3
transcription_factors	mouse	ENSMUSG00000033740	ST18
transcription_factors	mouse	ENSMUSG00000033813	TCEA1
transcription_factors	mouse	ENSMUSG00000033837	FOXH1
transcription_factors	mouse	ENSMUSG00000033855	STON1-GTF2A1L
transcription_factors	mouse	ENSMUSG00000033863	KLF9
transcription_factors	mouse	ENSMUSG00000033871	PPARGC1B
transcription_factors	mouse	ENSMUSG00000033883	ZNF519
transcription_factors	mouse	ENSMUSG00000033883	ZNF267
transcription_factors	mouse	ENSMUSG00000033906	ZDHHC15
transcription_factors	mouse	ENSMUSG00000033961	ZNF446
transcription_factors	mouse	ENSMUSG00000033983	COIL
transcription_factors	mouse	ENSMUSG00000034041	LYL1
transcription_factors	mouse	ENSMUSG00000034071	ZNF551
transcription_factors	mouse	ENSMUSG00000034120	SRSF2
transcription_factors	mouse	ENSMUSG00000034218	ATM
transcription_factors	mouse	ENSMUSG00000034227	FOXJ1
transcription_factors	mouse	ENSMUSG00000034245	HDAC11
transcription_factors	mouse	ENSMUSG00000034266	BATF
transcription_factors	mouse	ENSMUSG00000034271	JDP2
transcription_factors	mouse	ENSMUSG00000034297	MED13
transcription_factors	mouse	ENSMUSG00000034329	BRIP1
transcription_factors	mouse	ENSMUSG00000034377	TULP4
transcription_factors	mouse	ENSMUSG00000034384	BARHL2
transcription_factors	mouse	ENSMUSG00000034429	ZNF707
transcription_factors	mouse	ENSMUSG00000034460	SIX4
transcription_factors	mouse	ENSMUSG00000034486	GBX2
transcription_factors	mouse	ENSMUSG00000034518	HMGXB4
transcription_factors	mouse	ENSMUSG00000034522	ZNF395
transcription_factors	mouse	ENSMUSG00000034538	ZNF416
transcription_factors	mouse	ENSMUSG00000034551	HDX
transcription_factors	mouse	ENSMUSG00000034673	PBX2
transcription_factors	mouse	ENSMUSG00000034681	RNPS1
transcription_factors	mouse	ENSMUSG00000034701	NEUROD1
transcription_factors	mouse	ENSMUSG00000034724	CNOT6L
transcription_factors	mouse	ENSMUSG00000034758	TLE6
transcription_factors	mouse	ENSMUSG00000034762	GLIS1
transcription_factors	mouse	ENSMUSG00000034771	TLE2
transcription_factors	mouse	ENSMUSG00000034777	VAX2
transcription_factors	mouse	ENSMUSG00000034800	ZNF2
transcription_factors	mouse	ENSMUSG00000034910	PYGO1
transcription_factors	mouse	ENSMUSG00000034957	CEBPA
transcription_factors	mouse	ENSMUSG00000034998	FOXN2
transcription_factors	mouse	ENSMUSG00000035011	ZBTB7A
transcription_factors	mouse	ENSMUSG00000035021	BAZ1A
transcription_factors	mouse	ENSMUSG00000035033	TBR1
transcription_factors	mouse	ENSMUSG00000035041	CREB3L3
transcription_factors	mouse	ENSMUSG00000035121	NEIL2
transcription_factors	mouse	ENSMUSG00000035125	GCFC2
transcription_factors	mouse	ENSMUSG00000035158	MITF
transcription_factors	mouse	ENSMUSG00000035187	NKX6-1
transcription_factors	mouse	ENSMUSG00000035277	ARX
transcription_factors	mouse	ENSMUSG00000035356	NFKBIZ
transcription_factors	mouse	ENSMUSG00000035371	SSX5
transcription_factors	mouse	ENSMUSG00000035371	SSX3
transcription_factors	mouse	ENSMUSG00000035371	SSX4
transcription_factors	mouse	ENSMUSG00000035371	SSX1
transcription_factors	mouse	ENSMUSG00000035371	SSX2
transcription_factors	mouse	ENSMUSG00000035397	KLF16
transcription_factors	mouse	ENSMUSG00000035451	FOXA1
transcription_factors	mouse	ENSMUSG00000035456	PRDM8
transcription_factors	mouse	ENSMUSG00000035478	MBD3
transcription_factors	mouse	ENSMUSG00000035529	PRDM4
transcription_factors	mouse	ENSMUSG00000035576	L3MBTL1
transcription_factors	mouse	ENSMUSG00000035623	RSF1
transcription_factors	mouse	ENSMUSG00000035632	CNOT3
transcription_factors	mouse	ENSMUSG00000035666	GTF3C4
transcription_factors	mouse	ENSMUSG00000035671	ZSWIM4
transcription_factors	mouse	ENSMUSG00000035726	SUPT16H
transcription_factors	mouse	ENSMUSG00000035799	TWIST1
transcription_factors	mouse	ENSMUSG00000035851	YTHDC1
transcription_factors	mouse	ENSMUSG00000035873	PAWR
transcription_factors	mouse	ENSMUSG00000035877	ZHX3
transcription_factors	mouse	ENSMUSG00000035923	MYF6
transcription_factors	mouse	ENSMUSG00000035934	PKNOX2
transcription_factors	mouse	ENSMUSG00000035946	GSX2
transcription_factors	mouse	ENSMUSG00000035951	ASCL3
transcription_factors	mouse	ENSMUSG00000035960	APEX1
transcription_factors	mouse	ENSMUSG00000036036	ZFP57
transcription_factors	mouse	ENSMUSG00000036054	SUGP2
transcription_factors	mouse	ENSMUSG00000036111	LMO1
transcription_factors	mouse	ENSMUSG00000036120	RFXANK
transcription_factors	mouse	ENSMUSG00000036139	HOXC9
transcription_factors	mouse	ENSMUSG00000036144	MEOX2
transcription_factors	mouse	ENSMUSG00000036180	GATAD2A
transcription_factors	mouse	ENSMUSG00000036181	HIST1H1C
transcription_factors	mouse	ENSMUSG00000036192	RORB
transcription_factors	mouse	ENSMUSG00000036211	HIST1H1T
transcription_factors	mouse	ENSMUSG00000036281	SNAPC4
transcription_factors	mouse	ENSMUSG00000036306	LZTS1
transcription_factors	mouse	ENSMUSG00000036315	ZNRD1
transcription_factors	mouse	ENSMUSG00000036376	ABT1
transcription_factors	mouse	ENSMUSG00000036450	HIF1AN
transcription_factors	mouse	ENSMUSG00000036461	ELF1
transcription_factors	mouse	ENSMUSG00000036478	BTG1
transcription_factors	mouse	ENSMUSG00000036602	ALX1
transcription_factors	mouse	ENSMUSG00000036615	RFXAP
transcription_factors	mouse	ENSMUSG00000036721	ZSCAN12
transcription_factors	mouse	ENSMUSG00000036822	TOPORS
transcription_factors	mouse	ENSMUSG00000036867	SMAD6
transcription_factors	mouse	ENSMUSG00000036893	EHMT1
transcription_factors	mouse	ENSMUSG00000036980	TAF6
transcription_factors	mouse	ENSMUSG00000036985	ZDHHC9
transcription_factors	mouse	ENSMUSG00000036986	PML
transcription_factors	mouse	ENSMUSG00000037007	ZNF3
transcription_factors	mouse	ENSMUSG00000037017	ZSCAN21
transcription_factors	mouse	ENSMUSG00000037025	FOXA2
transcription_factors	mouse	ENSMUSG00000037029	ZNF146
transcription_factors	mouse	ENSMUSG00000037032	APBB1
transcription_factors	mouse	ENSMUSG00000037034	PAX1
transcription_factors	mouse	ENSMUSG00000037070	RBMX
transcription_factors	mouse	ENSMUSG00000037138	AFF3
transcription_factors	mouse	ENSMUSG00000037169	MYCN
transcription_factors	mouse	ENSMUSG00000037174	ELF2
transcription_factors	mouse	ENSMUSG00000037235	MXD4
transcription_factors	mouse	ENSMUSG00000037236	MATR3
transcription_factors	mouse	ENSMUSG00000037279	OVOL2
transcription_factors	mouse	ENSMUSG00000037315	JADE3
transcription_factors	mouse	ENSMUSG00000037326	CAPN15
transcription_factors	mouse	ENSMUSG00000037335	HAND1
transcription_factors	mouse	ENSMUSG00000037373	CTBP1
transcription_factors	mouse	ENSMUSG00000037410	TBC1D2B
transcription_factors	mouse	ENSMUSG00000037465	KLF10
transcription_factors	mouse	ENSMUSG00000037477	TBX10
transcription_factors	mouse	ENSMUSG00000037572	WDHD1
transcription_factors	mouse	ENSMUSG00000037573	TOB1
transcription_factors	mouse	ENSMUSG00000037583	NR0B2
transcription_factors	mouse	ENSMUSG00000037608	BCLAF1
transcription_factors	mouse	ENSMUSG00000037674	RFX7
transcription_factors	mouse	ENSMUSG00000037730	MYNN
transcription_factors	mouse	ENSMUSG00000037791	PHF12
transcription_factors	mouse	ENSMUSG00000037868	EGR2
transcription_factors	mouse	ENSMUSG00000037876	JMJD1C
transcription_factors	mouse	ENSMUSG00000037935	SMARCE1
transcription_factors	mouse	ENSMUSG00000037984	NEUROD6
transcription_factors	mouse	ENSMUSG00000037992	RARA
transcription_factors	mouse	ENSMUSG00000037993	DHX38
transcription_factors	mouse	ENSMUSG00000038002	CRAMP1
transcription_factors	mouse	ENSMUSG00000038025	PHF2
transcription_factors	mouse	ENSMUSG00000038056	KMT2C
transcription_factors	mouse	ENSMUSG00000038116	PHF20
transcription_factors	mouse	ENSMUSG00000038146	NOTCH3
transcription_factors	mouse	ENSMUSG00000038151	PRDM1
transcription_factors	mouse	ENSMUSG00000038193	HAND2
transcription_factors	mouse	ENSMUSG00000038203	HOXA13
transcription_factors	mouse	ENSMUSG00000038204	ASB10
transcription_factors	mouse	ENSMUSG00000038210	HOXA11
transcription_factors	mouse	ENSMUSG00000038227	HOXA9
transcription_factors	mouse	ENSMUSG00000038236	HOXA7
transcription_factors	mouse	ENSMUSG00000038253	HOXA5
transcription_factors	mouse	ENSMUSG00000038255	NEUROD2
transcription_factors	mouse	ENSMUSG00000038331	SATB2
transcription_factors	mouse	ENSMUSG00000038342	MLXIP
transcription_factors	mouse	ENSMUSG00000038346	ZNF384
transcription_factors	mouse	ENSMUSG00000038369	NCOA6
transcription_factors	mouse	ENSMUSG00000038402	FOXF2
transcription_factors	mouse	ENSMUSG00000038406	SCAF1
transcription_factors	mouse	ENSMUSG00000038415	FOXQ1
transcription_factors	mouse	ENSMUSG00000038418	EGR1
transcription_factors	mouse	ENSMUSG00000038437	MLLT6
transcription_factors	mouse	ENSMUSG00000038482	TFDP3
transcription_factors	mouse	ENSMUSG00000038482	TFDP1
transcription_factors	mouse	ENSMUSG00000038489	POLR2L
transcription_factors	mouse	ENSMUSG00000038518	JARID2
transcription_factors	mouse	ENSMUSG00000038533	CBFA2T2
transcription_factors	mouse	ENSMUSG00000038539	ATF5
transcription_factors	mouse	ENSMUSG00000038615	NFE2L1
transcription_factors	mouse	ENSMUSG00000038622	MED30
transcription_factors	mouse	ENSMUSG00000038628	POLR3K
transcription_factors	mouse	ENSMUSG00000038630	ZNF483
transcription_factors	mouse	ENSMUSG00000038679	TRPS1
transcription_factors	mouse	ENSMUSG00000038691	MBD3L1
transcription_factors	mouse	ENSMUSG00000038692	HOXB4
transcription_factors	mouse	ENSMUSG00000038697	TAF5L
transcription_factors	mouse	ENSMUSG00000038700	HOXB5
transcription_factors	mouse	ENSMUSG00000038705	GMEB2
transcription_factors	mouse	ENSMUSG00000038718	PBX3
transcription_factors	mouse	ENSMUSG00000038721	HOXB7
transcription_factors	mouse	ENSMUSG00000038722	BUD31
transcription_factors	mouse	ENSMUSG00000038765	LMX1B
transcription_factors	mouse	ENSMUSG00000038774	ASCC3
transcription_factors	mouse	ENSMUSG00000038784	CNOT4
transcription_factors	mouse	ENSMUSG00000038797	ZSCAN2
transcription_factors	mouse	ENSMUSG00000038805	SIX3
transcription_factors	mouse	ENSMUSG00000038872	ZFHX3
transcription_factors	mouse	ENSMUSG00000038895	ZNF653
transcription_factors	mouse	ENSMUSG00000038909	KAT7
transcription_factors	mouse	ENSMUSG00000038914	DIDO1
transcription_factors	mouse	ENSMUSG00000038932	TCFL5
transcription_factors	mouse	ENSMUSG00000038954	SUPT3H
transcription_factors	mouse	ENSMUSG00000038954	AL161905.1
transcription_factors	mouse	ENSMUSG00000038980	RBBP8NL
transcription_factors	mouse	ENSMUSG00000039068	ZZZ3
transcription_factors	mouse	ENSMUSG00000039086	SS18L1
transcription_factors	mouse	ENSMUSG00000039087	RREB1
transcription_factors	mouse	ENSMUSG00000039089	L3MBTL3
transcription_factors	mouse	ENSMUSG00000039095	EN2
transcription_factors	mouse	ENSMUSG00000039117	TAF4
transcription_factors	mouse	ENSMUSG00000039153	RUNX2
transcription_factors	mouse	ENSMUSG00000039191	RBPJ
transcription_factors	mouse	ENSMUSG00000039199	ZDHHC1
transcription_factors	mouse	ENSMUSG00000039219	ARID4B
transcription_factors	mouse	ENSMUSG00000039275	FOXK2
transcription_factors	mouse	ENSMUSG00000039377	HLX
transcription_factors	mouse	ENSMUSG00000039410	PRDM16
transcription_factors	mouse	ENSMUSG00000039470	ZDHHC2
transcription_factors	mouse	ENSMUSG00000039473	UBN1
transcription_factors	mouse	ENSMUSG00000039476	PRRX2
transcription_factors	mouse	ENSMUSG00000039483	ASB6
transcription_factors	mouse	ENSMUSG00000039501	ZNFX1
transcription_factors	mouse	ENSMUSG00000039521	FOXP3
transcription_factors	mouse	ENSMUSG00000039634	ZNF189
transcription_factors	mouse	ENSMUSG00000039656	RXRB
transcription_factors	mouse	ENSMUSG00000039706	LDB2
transcription_factors	mouse	ENSMUSG00000039745	HTATIP2
transcription_factors	mouse	ENSMUSG00000039771	POLR2J
transcription_factors	mouse	ENSMUSG00000039789	ZNF597
transcription_factors	mouse	ENSMUSG00000039804	NCOA5
transcription_factors	mouse	ENSMUSG00000039830	OLIG2
transcription_factors	mouse	ENSMUSG00000039834	ZNF335
transcription_factors	mouse	ENSMUSG00000039852	RERE
transcription_factors	mouse	ENSMUSG00000039910	CITED2
transcription_factors	mouse	ENSMUSG00000039967	ZNF292
transcription_factors	mouse	ENSMUSG00000039989	CBX4
transcription_factors	mouse	ENSMUSG00000039994	TIMELESS
transcription_factors	mouse	ENSMUSG00000040033	STAT2
transcription_factors	mouse	ENSMUSG00000040158	TAX1BP3
transcription_factors	mouse	ENSMUSG00000040183	ANKRD6
transcription_factors	mouse	ENSMUSG00000040187	ARNTL2
transcription_factors	mouse	ENSMUSG00000040270	BACH2
transcription_factors	mouse	ENSMUSG00000040289	HEY1
transcription_factors	mouse	ENSMUSG00000040310	ALX4
transcription_factors	mouse	ENSMUSG00000040363	BCOR
transcription_factors	mouse	ENSMUSG00000040433	ZBTB38
transcription_factors	mouse	ENSMUSG00000040463	MYBBP1A
transcription_factors	mouse	ENSMUSG00000040478	PRDM13
transcription_factors	mouse	ENSMUSG00000040481	BPTF
transcription_factors	mouse	ENSMUSG00000040489	SOX30
transcription_factors	mouse	ENSMUSG00000040565	BTAF1
transcription_factors	mouse	ENSMUSG00000040596	POGK
transcription_factors	mouse	ENSMUSG00000040610	TLX3
transcription_factors	mouse	ENSMUSG00000040632	NRL
transcription_factors	mouse	ENSMUSG00000040681	HMGN1
transcription_factors	mouse	ENSMUSG00000040713	CREG1
transcription_factors	mouse	ENSMUSG00000040721	ZFHX2
transcription_factors	mouse	ENSMUSG00000040725	HNRNPUL1
transcription_factors	mouse	ENSMUSG00000040726	HESX1
transcription_factors	mouse	ENSMUSG00000040732	ERG
transcription_factors	mouse	ENSMUSG00000040761	SPEN
transcription_factors	mouse	ENSMUSG00000040841	SIX5
transcription_factors	mouse	ENSMUSG00000040857	ERF
transcription_factors	mouse	ENSMUSG00000040891	FOXA3
transcription_factors	mouse	ENSMUSG00000040929	RFX3
transcription_factors	mouse	ENSMUSG00000041058	WWP1
transcription_factors	mouse	ENSMUSG00000041147	BRCA2
transcription_factors	mouse	ENSMUSG00000041215	YEATS2
transcription_factors	mouse	ENSMUSG00000041229	PHF8
transcription_factors	mouse	ENSMUSG00000041235	CHD7
transcription_factors	mouse	ENSMUSG00000041258	ZNF236
transcription_factors	mouse	ENSMUSG00000041272	TOX
transcription_factors	mouse	ENSMUSG00000041287	SOX15
transcription_factors	mouse	ENSMUSG00000041303	GTF3C3
transcription_factors	mouse	ENSMUSG00000041309	NKX6-2
transcription_factors	mouse	ENSMUSG00000041343	ANKRD42
transcription_factors	mouse	ENSMUSG00000041420	MEIS3
transcription_factors	mouse	ENSMUSG00000041459	TARDBP
transcription_factors	mouse	ENSMUSG00000041483	ZNF281
transcription_factors	mouse	ENSMUSG00000041515	IRF8
transcription_factors	mouse	ENSMUSG00000041540	SOX5
transcription_factors	mouse	ENSMUSG00000041565	L3MBTL4
transcription_factors	mouse	ENSMUSG00000041578	CRX
transcription_factors	mouse	ENSMUSG00000041649	KLF8
transcription_factors	mouse	ENSMUSG00000041852	TCF20
transcription_factors	mouse	ENSMUSG00000041859	MCM3
transcription_factors	mouse	ENSMUSG00000041911	DLX1
transcription_factors	mouse	ENSMUSG00000042002	FOXN4
transcription_factors	mouse	ENSMUSG00000042097	ZNF239
transcription_factors	mouse	ENSMUSG00000042109	CSDC2
transcription_factors	mouse	ENSMUSG00000042185	NFRKB
transcription_factors	mouse	ENSMUSG00000042197	ZNF451
transcription_factors	mouse	ENSMUSG00000042207	KDM5B
transcription_factors	mouse	ENSMUSG00000042258	ISL1
transcription_factors	mouse	ENSMUSG00000042292	MKL1
transcription_factors	mouse	ENSMUSG00000042323	PBRM1
transcription_factors	mouse	ENSMUSG00000042372	DMRT3
transcription_factors	mouse	ENSMUSG00000042390	GATAD2B
transcription_factors	mouse	ENSMUSG00000042396	RBM7
transcription_factors	mouse	ENSMUSG00000042406	ATF4
transcription_factors	mouse	ENSMUSG00000042414	PRDM14
transcription_factors	mouse	ENSMUSG00000042419	NFKBIL1
transcription_factors	mouse	ENSMUSG00000042448	HOXD1
transcription_factors	mouse	ENSMUSG00000042472	ZNF410
transcription_factors	mouse	ENSMUSG00000042474	FCMR
transcription_factors	mouse	ENSMUSG00000042477	TFAP2E
transcription_factors	mouse	ENSMUSG00000042496	PRDM10
transcription_factors	mouse	ENSMUSG00000042499	HOXD11
transcription_factors	mouse	ENSMUSG00000042508	DMTF1
transcription_factors	mouse	ENSMUSG00000042548	ASXL1
transcription_factors	mouse	ENSMUSG00000042557	SIN3A
transcription_factors	mouse	ENSMUSG00000042589	CUX2
transcription_factors	mouse	ENSMUSG00000042596	TFAP2D
transcription_factors	mouse	ENSMUSG00000042607	ASB4
transcription_factors	mouse	ENSMUSG00000042613	PBXIP1
transcription_factors	mouse	ENSMUSG00000042622	MAFF
transcription_factors	mouse	ENSMUSG00000042625	SAFB2
transcription_factors	mouse	ENSMUSG00000042745	ID1
transcription_factors	mouse	ENSMUSG00000042810	KRBA1
transcription_factors	mouse	ENSMUSG00000042812	FOXF1
transcription_factors	mouse	ENSMUSG00000042821	SNAI1
transcription_factors	mouse	ENSMUSG00000042903	FOXO4
transcription_factors	mouse	ENSMUSG00000043013	ONECUT1
transcription_factors	mouse	ENSMUSG00000043059	ZNF513
transcription_factors	mouse	ENSMUSG00000043099	HIC1
transcription_factors	mouse	ENSMUSG00000043219	HOXA6
transcription_factors	mouse	ENSMUSG00000043342	HOXD9
transcription_factors	mouse	ENSMUSG00000043467	ZBTB37
transcription_factors	mouse	ENSMUSG00000043668	TOX3
transcription_factors	mouse	ENSMUSG00000043753	DMRTA1
transcription_factors	mouse	ENSMUSG00000043866	TAF10
transcription_factors	mouse	ENSMUSG00000043909	TP53BP1
transcription_factors	mouse	ENSMUSG00000043962	THRAP3
transcription_factors	mouse	ENSMUSG00000043969	EMX2
transcription_factors	mouse	ENSMUSG00000043991	PURA
transcription_factors	mouse	ENSMUSG00000044030	IRF2BP1
transcription_factors	mouse	ENSMUSG00000044149	NKRF
transcription_factors	mouse	ENSMUSG00000044167	FOXO1
transcription_factors	mouse	ENSMUSG00000044220	NKX2-3
transcription_factors	mouse	ENSMUSG00000044312	NEUROG3
transcription_factors	mouse	ENSMUSG00000044452	ZNF507
transcription_factors	mouse	ENSMUSG00000044475	ASCC1
transcription_factors	mouse	ENSMUSG00000044518	FOXE3
transcription_factors	mouse	ENSMUSG00000044519	ZNF488
transcription_factors	mouse	ENSMUSG00000044542	PROP1
transcription_factors	mouse	ENSMUSG00000044617	ZBTB39
transcription_factors	mouse	ENSMUSG00000044676	ZNF19
transcription_factors	mouse	ENSMUSG00000044786	ZFP36
transcription_factors	mouse	ENSMUSG00000044807	ZNF354C
transcription_factors	mouse	ENSMUSG00000044835	ANKRD45
transcription_factors	mouse	ENSMUSG00000044876	ZNF444
transcription_factors	mouse	ENSMUSG00000044927	H1FX
transcription_factors	mouse	ENSMUSG00000045179	SOX3
transcription_factors	mouse	ENSMUSG00000045248	MED26
transcription_factors	mouse	ENSMUSG00000045251	ZNF688
transcription_factors	mouse	ENSMUSG00000045302	PREB
transcription_factors	mouse	ENSMUSG00000045333	ZNF423
transcription_factors	mouse	ENSMUSG00000045336	HSFY2
transcription_factors	mouse	ENSMUSG00000045336	HSFY1
transcription_factors	mouse	ENSMUSG00000045440	INSM2
transcription_factors	mouse	ENSMUSG00000045482	TRRAP
transcription_factors	mouse	ENSMUSG00000045515	POU3F3
transcription_factors	mouse	ENSMUSG00000045591	OLIG3
transcription_factors	mouse	ENSMUSG00000045598	ZNF48
transcription_factors	mouse	ENSMUSG00000045680	TCF21
transcription_factors	mouse	ENSMUSG00000045817	ZFP36L2
transcription_factors	mouse	ENSMUSG00000045969	ING1
transcription_factors	mouse	ENSMUSG00000045991	ONECUT2
transcription_factors	mouse	ENSMUSG00000045996	POLR2K
transcription_factors	mouse	ENSMUSG00000046160	OLIG1
transcription_factors	mouse	ENSMUSG00000046179	E2F8
transcription_factors	mouse	ENSMUSG00000046201	SCAF8
transcription_factors	mouse	ENSMUSG00000046229	SCAND1
transcription_factors	mouse	ENSMUSG00000046380	JRK
transcription_factors	mouse	ENSMUSG00000046532	AR
transcription_factors	mouse	ENSMUSG00000046556	ZNF319
transcription_factors	mouse	ENSMUSG00000046711	HMGA1
transcription_factors	mouse	ENSMUSG00000046714	FOXC2
transcription_factors	mouse	ENSMUSG00000046957	SPZ1
transcription_factors	mouse	ENSMUSG00000046962	ZBTB21
transcription_factors	mouse	ENSMUSG00000046982	TSHZ1
transcription_factors	mouse	ENSMUSG00000047003	ZFP41
transcription_factors	mouse	ENSMUSG00000047034	ANKRD33
transcription_factors	mouse	ENSMUSG00000047036	ZNF445
transcription_factors	mouse	ENSMUSG00000047242	TAF9B
transcription_factors	mouse	ENSMUSG00000047246	HIST1H2BE
transcription_factors	mouse	ENSMUSG00000047264	ZNF358
transcription_factors	mouse	ENSMUSG00000047342	ZNF286A
transcription_factors	mouse	ENSMUSG00000047371	ZNF768
transcription_factors	mouse	ENSMUSG00000047407	TGIF1
transcription_factors	mouse	ENSMUSG00000047409	CTDSPL
transcription_factors	mouse	ENSMUSG00000047473	ZFP30
transcription_factors	mouse	ENSMUSG00000047534	MIS18BP1
transcription_factors	mouse	ENSMUSG00000047591	MAFA
transcription_factors	mouse	ENSMUSG00000047603	ZNF235
transcription_factors	mouse	ENSMUSG00000047638	NR1H4
transcription_factors	mouse	ENSMUSG00000047669	MSL3
transcription_factors	mouse	ENSMUSG00000047721	BOLA2
transcription_factors	mouse	ENSMUSG00000047721	BOLA2B
transcription_factors	mouse	ENSMUSG00000047751	UTF1
transcription_factors	mouse	ENSMUSG00000047777	PHF13
transcription_factors	mouse	ENSMUSG00000047819	TIGD4
transcription_factors	mouse	ENSMUSG00000047821	TRIM16
transcription_factors	mouse	ENSMUSG00000047824	PYGO2
transcription_factors	mouse	ENSMUSG00000047861	FOXI1
transcription_factors	mouse	ENSMUSG00000047907	TSHZ2
transcription_factors	mouse	ENSMUSG00000047911	NPM2
transcription_factors	mouse	ENSMUSG00000048012	ZNF473
transcription_factors	mouse	ENSMUSG00000048015	NEUROD4
transcription_factors	mouse	ENSMUSG00000048047	ZBTB33
transcription_factors	mouse	ENSMUSG00000048100	TAF13
transcription_factors	mouse	ENSMUSG00000048109	RBM15
transcription_factors	mouse	ENSMUSG00000048118	ARID4A
transcription_factors	mouse	ENSMUSG00000048138	DMRT2
transcription_factors	mouse	ENSMUSG00000048154	KMT2D
transcription_factors	mouse	ENSMUSG00000048175	ASB8
transcription_factors	mouse	ENSMUSG00000048251	BCL11B
transcription_factors	mouse	ENSMUSG00000048264	DIP2C
transcription_factors	mouse	ENSMUSG00000048280	ZNF91
transcription_factors	mouse	ENSMUSG00000048280	ZNF208
transcription_factors	mouse	ENSMUSG00000048349	POU4F1
transcription_factors	mouse	ENSMUSG00000048385	SCRT1
transcription_factors	mouse	ENSMUSG00000048402	GLI2
transcription_factors	mouse	ENSMUSG00000048410	ZNF407
transcription_factors	mouse	ENSMUSG00000048450	MSX1
transcription_factors	mouse	ENSMUSG00000048490	NRIP1
transcription_factors	mouse	ENSMUSG00000048540	NHLH2
transcription_factors	mouse	ENSMUSG00000048562	SP8
transcription_factors	mouse	ENSMUSG00000048686	HMGB4
transcription_factors	mouse	ENSMUSG00000048728	ZNF454
transcription_factors	mouse	ENSMUSG00000048756	FOXO3
transcription_factors	mouse	ENSMUSG00000048763	HOXB3
transcription_factors	mouse	ENSMUSG00000048874	PHF3
transcription_factors	mouse	ENSMUSG00000048878	HEXIM1
transcription_factors	mouse	ENSMUSG00000048904	NEUROG1
transcription_factors	mouse	ENSMUSG00000048921	ZNF689
transcription_factors	mouse	ENSMUSG00000048930	TADA3
transcription_factors	mouse	ENSMUSG00000049230	MYEF2
transcription_factors	mouse	ENSMUSG00000049295	ZNF219
transcription_factors	mouse	ENSMUSG00000049321	ZFP2
transcription_factors	mouse	ENSMUSG00000049470	AFF4
transcription_factors	mouse	ENSMUSG00000049532	SALL2
transcription_factors	mouse	ENSMUSG00000049536	TCEAL1
transcription_factors	mouse	ENSMUSG00000049553	POLR1A
transcription_factors	mouse	ENSMUSG00000049577	ZFPM1
transcription_factors	mouse	ENSMUSG00000049600	ZBTB45
transcription_factors	mouse	ENSMUSG00000049604	HOXB13
transcription_factors	mouse	ENSMUSG00000049606	ZNF644
transcription_factors	mouse	ENSMUSG00000049641	VGLL2
transcription_factors	mouse	ENSMUSG00000049657	ZBTB5
transcription_factors	mouse	ENSMUSG00000049658	BDP1
transcription_factors	mouse	ENSMUSG00000049672	ZBTB14
transcription_factors	mouse	ENSMUSG00000049691	NKX3-2
transcription_factors	mouse	ENSMUSG00000049739	ZNF646
transcription_factors	mouse	ENSMUSG00000049764	ZNF280B
transcription_factors	mouse	ENSMUSG00000049800	SERTAD2
transcription_factors	mouse	ENSMUSG00000049823	ZBTB12
transcription_factors	mouse	ENSMUSG00000049878	RLF
transcription_factors	mouse	ENSMUSG00000049985	ANKRD55
transcription_factors	mouse	ENSMUSG00000050197	RHOXF1
transcription_factors	mouse	ENSMUSG00000050213	SNIP1
transcription_factors	mouse	ENSMUSG00000050240	HIC2
transcription_factors	mouse	ENSMUSG00000050295	FOXC1
transcription_factors	mouse	ENSMUSG00000050328	HOXC12
transcription_factors	mouse	ENSMUSG00000050368	HOXD10
transcription_factors	mouse	ENSMUSG00000050397	FOXL2
transcription_factors	mouse	ENSMUSG00000050410	TCF19
transcription_factors	mouse	ENSMUSG00000050567	MAML1
transcription_factors	mouse	ENSMUSG00000050714	ZBTB26
transcription_factors	mouse	ENSMUSG00000050747	TRIM15
transcription_factors	mouse	ENSMUSG00000050846	ZNF623
transcription_factors	mouse	ENSMUSG00000050919	ZNF366
transcription_factors	mouse	ENSMUSG00000050954	ZNF337
transcription_factors	mouse	ENSMUSG00000050966	LIN28A
transcription_factors	mouse	ENSMUSG00000051038	RHOXF1
transcription_factors	mouse	ENSMUSG00000051149	ADNP
transcription_factors	mouse	ENSMUSG00000051159	CITED1
transcription_factors	mouse	ENSMUSG00000051176	ZFP42
transcription_factors	mouse	ENSMUSG00000051184	ZNF524
transcription_factors	mouse	ENSMUSG00000051223	BZW1
transcription_factors	mouse	ENSMUSG00000051224	TCEANC
transcription_factors	mouse	ENSMUSG00000051316	TAF7
transcription_factors	mouse	ENSMUSG00000051351	ZNF436
transcription_factors	mouse	ENSMUSG00000051367	SIX1
transcription_factors	mouse	ENSMUSG00000051390	ZBTB22
transcription_factors	mouse	ENSMUSG00000051413	PLAGL2
transcription_factors	mouse	ENSMUSG00000051451	CREBZF
transcription_factors	mouse	ENSMUSG00000051469	ZNF24
transcription_factors	mouse	ENSMUSG00000051490	FOXD4L1
transcription_factors	mouse	ENSMUSG00000051490	FOXD4L3
transcription_factors	mouse	ENSMUSG00000051490	FOXD4
transcription_factors	mouse	ENSMUSG00000051490	FOXD4L4
transcription_factors	mouse	ENSMUSG00000051499	ZNF786
transcription_factors	mouse	ENSMUSG00000051510	MAFG
transcription_factors	mouse	ENSMUSG00000051627	HIST1H1E
transcription_factors	mouse	ENSMUSG00000051675	TRIM32
transcription_factors	mouse	ENSMUSG00000051817	SOX12
transcription_factors	mouse	ENSMUSG00000051864	TBC1D22A
transcription_factors	mouse	ENSMUSG00000051910	SOX6
transcription_factors	mouse	ENSMUSG00000051977	PRDM7
transcription_factors	mouse	ENSMUSG00000052040	KLF13
transcription_factors	mouse	ENSMUSG00000052056	ZNF217
transcription_factors	mouse	ENSMUSG00000052087	RGS14
transcription_factors	mouse	ENSMUSG00000052271	BHLHA15
transcription_factors	mouse	ENSMUSG00000052293	TAF9
transcription_factors	mouse	ENSMUSG00000052406	REXO4
transcription_factors	mouse	ENSMUSG00000052414	ATF7
transcription_factors	mouse	ENSMUSG00000052435	CEBPE
transcription_factors	mouse	ENSMUSG00000052477	SP140
transcription_factors	mouse	ENSMUSG00000052534	PBX1
transcription_factors	mouse	ENSMUSG00000052565	HIST1H1D
transcription_factors	mouse	ENSMUSG00000052675	ZNF112
transcription_factors	mouse	ENSMUSG00000052684	JUN
transcription_factors	mouse	ENSMUSG00000052763	ZNF212
transcription_factors	mouse	ENSMUSG00000052837	JUNB
transcription_factors	mouse	ENSMUSG00000052942	GLIS3
transcription_factors	mouse	ENSMUSG00000053007	CREB5
transcription_factors	mouse	ENSMUSG00000053111	FANK1
transcription_factors	mouse	ENSMUSG00000053129	GSX1
transcription_factors	mouse	ENSMUSG00000053134	SUPT7L
transcription_factors	mouse	ENSMUSG00000053175	BCL3
transcription_factors	mouse	ENSMUSG00000053211	ZFY
transcription_factors	mouse	ENSMUSG00000053211	ZFX
transcription_factors	mouse	ENSMUSG00000053297	ZNF169
transcription_factors	mouse	ENSMUSG00000053411	CBX7
transcription_factors	mouse	ENSMUSG00000053477	TCF4
transcription_factors	mouse	ENSMUSG00000053552	EBF4
transcription_factors	mouse	ENSMUSG00000053641	DENND4A
transcription_factors	mouse	ENSMUSG00000053747	SOX14
transcription_factors	mouse	ENSMUSG00000053754	CHD8
transcription_factors	mouse	ENSMUSG00000053877	SRCAP
transcription_factors	mouse	ENSMUSG00000053909	RHOXF1
transcription_factors	mouse	ENSMUSG00000053950	ADNP2
transcription_factors	mouse	ENSMUSG00000053985	ZFP14
transcription_factors	mouse	ENSMUSG00000054021	SIRT5
transcription_factors	mouse	ENSMUSG00000054051	ERCC6
transcription_factors	mouse	ENSMUSG00000054191	KLF1
transcription_factors	mouse	ENSMUSG00000054199	GON4L
transcription_factors	mouse	ENSMUSG00000054203	MNDA
transcription_factors	mouse	ENSMUSG00000054272	ZSCAN4
transcription_factors	mouse	ENSMUSG00000054321	TAF4B
transcription_factors	mouse	ENSMUSG00000054387	MDM4
transcription_factors	mouse	ENSMUSG00000054452	AES
transcription_factors	mouse	ENSMUSG00000054499	DEDD2
transcription_factors	mouse	ENSMUSG00000054611	KDM2A
transcription_factors	mouse	ENSMUSG00000054715	ZSCAN22
transcription_factors	mouse	ENSMUSG00000054717	HMGB2
transcription_factors	mouse	ENSMUSG00000054737	ZNF182
transcription_factors	mouse	ENSMUSG00000054823	WHSC1L1
transcription_factors	mouse	ENSMUSG00000054931	ZKSCAN3
transcription_factors	mouse	ENSMUSG00000054939	ZNF174
transcription_factors	mouse	ENSMUSG00000054967	ZNF250
transcription_factors	mouse	ENSMUSG00000055024	EP300
transcription_factors	mouse	ENSMUSG00000055027	SMYD1
transcription_factors	mouse	ENSMUSG00000055044	PDLIM1
transcription_factors	mouse	ENSMUSG00000055053	NFIC
transcription_factors	mouse	ENSMUSG00000055116	ARNTL
transcription_factors	mouse	ENSMUSG00000055148	KLF2
transcription_factors	mouse	ENSMUSG00000055150	ZNF471
transcription_factors	mouse	ENSMUSG00000055197	FEV
transcription_factors	mouse	ENSMUSG00000055200	SERTAD3
transcription_factors	mouse	ENSMUSG00000055210	FOXD2
transcription_factors	mouse	ENSMUSG00000055305	ZNF235
transcription_factors	mouse	ENSMUSG00000055313	PGBD1
transcription_factors	mouse	ENSMUSG00000055320	TEAD1
transcription_factors	mouse	ENSMUSG00000055435	MAF
transcription_factors	mouse	ENSMUSG00000055633	ZNF580
transcription_factors	mouse	ENSMUSG00000055639	DACH1
transcription_factors	mouse	ENSMUSG00000055733	NAP1L3
transcription_factors	mouse	ENSMUSG00000055799	TCF7L1
transcription_factors	mouse	ENSMUSG00000055817	MTA3
transcription_factors	mouse	ENSMUSG00000055835	ZFP1
transcription_factors	mouse	ENSMUSG00000055839	TCEB2
transcription_factors	mouse	ENSMUSG00000055866	PER2
transcription_factors	mouse	ENSMUSG00000055917	ZNF277
transcription_factors	mouse	ENSMUSG00000055991	ZKSCAN5
transcription_factors	mouse	ENSMUSG00000056216	CEBPG
transcription_factors	mouse	ENSMUSG00000056234	NCOA4
transcription_factors	mouse	ENSMUSG00000056459	ZBTB25
transcription_factors	mouse	ENSMUSG00000056501	CEBPB
transcription_factors	mouse	ENSMUSG00000056537	RLIM
transcription_factors	mouse	ENSMUSG00000056592	ZNF175
transcription_factors	mouse	ENSMUSG00000056592	ZNF81
transcription_factors	mouse	ENSMUSG00000056592	ZNF41
transcription_factors	mouse	ENSMUSG00000056648	HOXB8
transcription_factors	mouse	ENSMUSG00000056673	KDM5D
transcription_factors	mouse	ENSMUSG00000056749	NFIL3
transcription_factors	mouse	ENSMUSG00000056758	HMGA2
transcription_factors	mouse	ENSMUSG00000056824	ZNF510
transcription_factors	mouse	ENSMUSG00000056854	POU3F4
transcription_factors	mouse	ENSMUSG00000057098	EBF1
transcription_factors	mouse	ENSMUSG00000057101	ZNF180
transcription_factors	mouse	ENSMUSG00000057110	CNTRL
transcription_factors	mouse	ENSMUSG00000057113	NPM1
transcription_factors	mouse	ENSMUSG00000057143	TRIM5
transcription_factors	mouse	ENSMUSG00000057156	HOMEZ
transcription_factors	mouse	ENSMUSG00000057236	RBBP4
transcription_factors	mouse	ENSMUSG00000057406	WHSC1
transcription_factors	mouse	ENSMUSG00000057469	E2F6
transcription_factors	mouse	ENSMUSG00000057551	ZNF317
transcription_factors	mouse	ENSMUSG00000057596	TRIM5
transcription_factors	mouse	ENSMUSG00000057637	PRDM2
transcription_factors	mouse	ENSMUSG00000057895	ZNF35
transcription_factors	mouse	ENSMUSG00000058028	ZSCAN5A
transcription_factors	mouse	ENSMUSG00000058063	TRIM31
transcription_factors	mouse	ENSMUSG00000058093	ZNF208
transcription_factors	mouse	ENSMUSG00000058093	ZNF91
transcription_factors	mouse	ENSMUSG00000058230	ARHGAP35
transcription_factors	mouse	ENSMUSG00000058239	USF2
transcription_factors	mouse	ENSMUSG00000058290	ESPL1
transcription_factors	mouse	ENSMUSG00000058298	MCM9
transcription_factors	mouse	ENSMUSG00000058301	UPF1
transcription_factors	mouse	ENSMUSG00000058318	PHF21A
transcription_factors	mouse	ENSMUSG00000058388	PHTF1
transcription_factors	mouse	ENSMUSG00000058402	ZNF420
transcription_factors	mouse	ENSMUSG00000058440	NRF1
transcription_factors	mouse	ENSMUSG00000058638	ZNF274
transcription_factors	mouse	ENSMUSG00000058665	EN1
transcription_factors	mouse	ENSMUSG00000058669	NKX2-8
transcription_factors	mouse	ENSMUSG00000058670	DMTF1
transcription_factors	mouse	ENSMUSG00000058756	THRA
transcription_factors	mouse	ENSMUSG00000058773	HIST1H1B
transcription_factors	mouse	ENSMUSG00000058794	NFE2
transcription_factors	mouse	ENSMUSG00000058886	DEAF1
transcription_factors	mouse	ENSMUSG00000059040	ENO1
transcription_factors	mouse	ENSMUSG00000059060	RAD51B
transcription_factors	mouse	ENSMUSG00000059119	NAP1L4
transcription_factors	mouse	ENSMUSG00000059246	FOXB1
transcription_factors	mouse	ENSMUSG00000059273	ZC3H4
transcription_factors	mouse	ENSMUSG00000059323	TONSL
transcription_factors	mouse	ENSMUSG00000059325	HOPX
transcription_factors	mouse	ENSMUSG00000059436	MAX
transcription_factors	mouse	ENSMUSG00000059475	ZNF426
transcription_factors	mouse	ENSMUSG00000059540	TCEA2
transcription_factors	mouse	ENSMUSG00000059552	TP53
transcription_factors	mouse	ENSMUSG00000059669	TAF1B
transcription_factors	mouse	ENSMUSG00000059689	ZNF32
transcription_factors	mouse	ENSMUSG00000059824	DBP
transcription_factors	mouse	ENSMUSG00000059842	ZNF341
transcription_factors	mouse	ENSMUSG00000059878	ZNF22
transcription_factors	mouse	ENSMUSG00000060206	ZNF462
transcription_factors	mouse	ENSMUSG00000060244	ALYREF
transcription_factors	mouse	ENSMUSG00000060257	SCRT2
transcription_factors	mouse	ENSMUSG00000060261	GTF2I
transcription_factors	mouse	ENSMUSG00000060284	SP7
transcription_factors	mouse	ENSMUSG00000060397	ZNF8
transcription_factors	mouse	ENSMUSG00000060441	TRIM5
transcription_factors	mouse	ENSMUSG00000060450	RNF14
transcription_factors	mouse	ENSMUSG00000060601	NR1H2
transcription_factors	mouse	ENSMUSG00000060862	ZBTB40
transcription_factors	mouse	ENSMUSG00000060969	IRX1
transcription_factors	mouse	ENSMUSG00000061013	MKX
transcription_factors	mouse	ENSMUSG00000061028	CLASRP
transcription_factors	mouse	ENSMUSG00000061062	HDAC1
transcription_factors	mouse	ENSMUSG00000061079	ZNF143
transcription_factors	mouse	ENSMUSG00000061104	SAP18
transcription_factors	mouse	ENSMUSG00000061143	MAML3
transcription_factors	mouse	ENSMUSG00000061360	PHF5A
transcription_factors	mouse	ENSMUSG00000061374	FIZ1
transcription_factors	mouse	ENSMUSG00000061436	HIPK2
transcription_factors	mouse	ENSMUSG00000061517	SOX21
transcription_factors	mouse	ENSMUSG00000061524	ZIC2
transcription_factors	mouse	ENSMUSG00000061589	DOT1L
transcription_factors	mouse	ENSMUSG00000061887	SSBP3
transcription_factors	mouse	ENSMUSG00000061898	RBAK
transcription_factors	mouse	ENSMUSG00000061911	MYT1L
transcription_factors	mouse	ENSMUSG00000062012	ZNF205
transcription_factors	mouse	ENSMUSG00000062040	ZNF585A
transcription_factors	mouse	ENSMUSG00000062040	ZNF585B
transcription_factors	mouse	ENSMUSG00000062115	RAI1
transcription_factors	mouse	ENSMUSG00000062175	TGIF2
transcription_factors	mouse	ENSMUSG00000062327	T
transcription_factors	mouse	ENSMUSG00000062519	ZNF398
transcription_factors	mouse	ENSMUSG00000062713	SIM2
transcription_factors	mouse	ENSMUSG00000062761	ZNF512
transcription_factors	mouse	ENSMUSG00000062814	SSX3
transcription_factors	mouse	ENSMUSG00000062814	SSX4
transcription_factors	mouse	ENSMUSG00000062814	SSX2
transcription_factors	mouse	ENSMUSG00000062814	SSX5
transcription_factors	mouse	ENSMUSG00000062814	SSX1
transcription_factors	mouse	ENSMUSG00000062906	HDAC10
transcription_factors	mouse	ENSMUSG00000062939	STAT4
transcription_factors	mouse	ENSMUSG00000063049	ING2
transcription_factors	mouse	ENSMUSG00000063060	SOX7
transcription_factors	mouse	ENSMUSG00000063273	NAA15
transcription_factors	mouse	ENSMUSG00000063488	ZKSCAN7
transcription_factors	mouse	ENSMUSG00000063524	ENO1
transcription_factors	mouse	ENSMUSG00000063568	JAZF1
transcription_factors	mouse	ENSMUSG00000063632	SOX11
transcription_factors	mouse	ENSMUSG00000063659	ZBTB18
transcription_factors	mouse	ENSMUSG00000063672	NKX6-3
transcription_factors	mouse	ENSMUSG00000063870	CHD4
transcription_factors	mouse	ENSMUSG00000063889	CREM
transcription_factors	mouse	ENSMUSG00000063894	ZKSCAN8
transcription_factors	mouse	ENSMUSG00000063952	BRPF3
transcription_factors	mouse	ENSMUSG00000064127	MED14
transcription_factors	mouse	ENSMUSG00000066037	HNRNPR
transcription_factors	mouse	ENSMUSG00000066258	TRIM5
transcription_factors	mouse	ENSMUSG00000066456	HMGN3
transcription_factors	mouse	ENSMUSG00000066687	ZBTB16
transcription_factors	mouse	ENSMUSG00000066798	ZBTB6
transcription_factors	mouse	ENSMUSG00000067071	HES6
transcription_factors	mouse	ENSMUSG00000067148	POLR1C
transcription_factors	mouse	ENSMUSG00000067261	FOXD3
transcription_factors	mouse	ENSMUSG00000067438	HMX1
transcription_factors	mouse	ENSMUSG00000067567	HDAC8
transcription_factors	mouse	ENSMUSG00000067860	ZIC3
transcription_factors	mouse	ENSMUSG00000067873	HTATSF1
transcription_factors	mouse	ENSMUSG00000067942	ZNF160
transcription_factors	mouse	ENSMUSG00000067942	ZNF347
transcription_factors	mouse	ENSMUSG00000067995	GTF2F2
transcription_factors	mouse	ENSMUSG00000068079	TCF15
transcription_factors	mouse	ENSMUSG00000068154	INSM1
transcription_factors	mouse	ENSMUSG00000068218	SSX4
transcription_factors	mouse	ENSMUSG00000068218	SSX2
transcription_factors	mouse	ENSMUSG00000068218	SSX1
transcription_factors	mouse	ENSMUSG00000068218	SSX5
transcription_factors	mouse	ENSMUSG00000068218	SSX3
transcription_factors	mouse	ENSMUSG00000068219	SSX2
transcription_factors	mouse	ENSMUSG00000068219	SSX1
transcription_factors	mouse	ENSMUSG00000068219	SSX4
transcription_factors	mouse	ENSMUSG00000068219	SSX3
transcription_factors	mouse	ENSMUSG00000068219	SSX5
transcription_factors	mouse	ENSMUSG00000068267	CENPB
transcription_factors	mouse	ENSMUSG00000068327	TLX2
transcription_factors	mouse	ENSMUSG00000068551	ZNF467
transcription_factors	mouse	ENSMUSG00000068823	CSDE1
transcription_factors	mouse	ENSMUSG00000068854	HIST1H2BJ
transcription_factors	mouse	ENSMUSG00000068882	SSB
transcription_factors	mouse	ENSMUSG00000068962	ZNF235
transcription_factors	mouse	ENSMUSG00000068966	ZBTB34
transcription_factors	mouse	ENSMUSG00000069036	SRY
transcription_factors	mouse	ENSMUSG00000069114	ZBTB10
transcription_factors	mouse	ENSMUSG00000069171	NR2F1
transcription_factors	mouse	ENSMUSG00000069378	PRDM6
transcription_factors	mouse	ENSMUSG00000069729	ARID1B
transcription_factors	mouse	ENSMUSG00000070002	ELL
transcription_factors	mouse	ENSMUSG00000070003	SSBP4
transcription_factors	mouse	ENSMUSG00000070031	SP140
transcription_factors	mouse	ENSMUSG00000070034	AC009950.1
transcription_factors	mouse	ENSMUSG00000070034	SP110
transcription_factors	mouse	ENSMUSG00000070495	CTCFL
transcription_factors	mouse	ENSMUSG00000070643	SOX13
transcription_factors	mouse	ENSMUSG00000070691	RUNX3
transcription_factors	mouse	ENSMUSG00000070713	HMGN2
transcription_factors	mouse	ENSMUSG00000070803	CITED4
transcription_factors	mouse	ENSMUSG00000070822	ZSCAN18
transcription_factors	mouse	ENSMUSG00000070828	ZSCAN4
transcription_factors	mouse	ENSMUSG00000070990	FOXE1
transcription_factors	mouse	ENSMUSG00000071054	SAFB
transcription_factors	mouse	ENSMUSG00000071076	JUND
transcription_factors	mouse	ENSMUSG00000071151	TAF10
transcription_factors	mouse	ENSMUSG00000071172	SRSF3
transcription_factors	mouse	ENSMUSG00000071256	ZNF213
transcription_factors	mouse	ENSMUSG00000071262	TCF20
transcription_factors	mouse	ENSMUSG00000071341	EGR4
transcription_factors	mouse	ENSMUSG00000071359	TBPL1
transcription_factors	mouse	ENSMUSG00000071637	CEBPD
transcription_factors	mouse	ENSMUSG00000071646	MTA2
transcription_factors	mouse	ENSMUSG00000071661	ZBTB3
transcription_factors	mouse	ENSMUSG00000071662	POLR2G
transcription_factors	mouse	ENSMUSG00000071757	ZHX2
transcription_factors	mouse	ENSMUSG00000071816	SSX5
transcription_factors	mouse	ENSMUSG00000071816	SSX3
transcription_factors	mouse	ENSMUSG00000071816	SSX1
transcription_factors	mouse	ENSMUSG00000071816	SSX4
transcription_factors	mouse	ENSMUSG00000071816	SSX2
transcription_factors	mouse	ENSMUSG00000072258	TAF1A
transcription_factors	mouse	ENSMUSG00000072294	KLF12
transcription_factors	mouse	ENSMUSG00000072623	ZNF25
transcription_factors	mouse	ENSMUSG00000072872	RYBP
transcription_factors	mouse	ENSMUSG00000072889	NFXL1
transcription_factors	mouse	ENSMUSG00000073043	ATOH1
transcription_factors	mouse	ENSMUSG00000073176	ZNF449
transcription_factors	mouse	ENSMUSG00000073209	KLF14
transcription_factors	mouse	ENSMUSG00000073371	HMGN2
transcription_factors	mouse	ENSMUSG00000073489	MNDA
transcription_factors	mouse	ENSMUSG00000073894	RBMXL2
transcription_factors	mouse	ENSMUSG00000074102	RBM15B
transcription_factors	mouse	ENSMUSG00000074220	ZNF382
transcription_factors	mouse	ENSMUSG00000074282	ZNF45
transcription_factors	mouse	ENSMUSG00000074472	ZNF709
transcription_factors	mouse	ENSMUSG00000074500	ZNF558
transcription_factors	mouse	ENSMUSG00000074607	TOX2
transcription_factors	mouse	ENSMUSG00000074622	MAFB
transcription_factors	mouse	ENSMUSG00000074637	SOX2
transcription_factors	mouse	ENSMUSG00000074676	FOXS1
transcription_factors	mouse	ENSMUSG00000074771	ANKEF1
transcription_factors	mouse	ENSMUSG00000074817	PAPOLB
transcription_factors	mouse	ENSMUSG00000074824	ZNF85
transcription_factors	mouse	ENSMUSG00000074824	ZNF714
transcription_factors	mouse	ENSMUSG00000074824	ZNF141
transcription_factors	mouse	ENSMUSG00000074824	ZNF486
transcription_factors	mouse	ENSMUSG00000074824	ZNF100
transcription_factors	mouse	ENSMUSG00000074824	ZNF254
transcription_factors	mouse	ENSMUSG00000074824	ZNF257
transcription_factors	mouse	ENSMUSG00000074824	ZNF43
transcription_factors	mouse	ENSMUSG00000074824	ZNF273
transcription_factors	mouse	ENSMUSG00000074824	ZNF253
transcription_factors	mouse	ENSMUSG00000074824	ZNF93
transcription_factors	mouse	ENSMUSG00000074824	ZNF708
transcription_factors	mouse	ENSMUSG00000074824	ZNF195
transcription_factors	mouse	ENSMUSG00000074824	ZNF679
transcription_factors	mouse	ENSMUSG00000074824	ZNF90
transcription_factors	mouse	ENSMUSG00000074824	ZNF675
transcription_factors	mouse	ENSMUSG00000074824	ZNF493
transcription_factors	mouse	ENSMUSG00000074824	ZNF138
transcription_factors	mouse	ENSMUSG00000074824	ZNF431
transcription_factors	mouse	ENSMUSG00000074824	ZNF626
transcription_factors	mouse	ENSMUSG00000074824	ZNF479
transcription_factors	mouse	ENSMUSG00000074824	ZNF595
transcription_factors	mouse	ENSMUSG00000074824	ZNF107
transcription_factors	mouse	ENSMUSG00000074824	ZNF429
transcription_factors	mouse	ENSMUSG00000074824	ZNF430
transcription_factors	mouse	ENSMUSG00000074824	ZNF695
transcription_factors	mouse	ENSMUSG00000074824	ZNF92
transcription_factors	mouse	ENSMUSG00000075000	NRBF2
transcription_factors	mouse	ENSMUSG00000075031	HIST1H2BB
transcription_factors	mouse	ENSMUSG00000075040	ZNF408
transcription_factors	mouse	ENSMUSG00000075327	ZBTB2
transcription_factors	mouse	ENSMUSG00000075394	HOXC4
transcription_factors	mouse	ENSMUSG00000075588	HOXB2
transcription_factors	mouse	ENSMUSG00000076431	SOX4
transcription_factors	mouse	ENSMUSG00000078249	HMGA1
transcription_factors	mouse	ENSMUSG00000078302	FOXD1
transcription_factors	mouse	ENSMUSG00000078616	TRIM5
transcription_factors	mouse	ENSMUSG00000078619	SMARCD2
transcription_factors	mouse	ENSMUSG00000078671	CHD2
transcription_factors	mouse	ENSMUSG00000078768	ZNF566
transcription_factors	mouse	ENSMUSG00000078773	RAD54B
transcription_factors	mouse	ENSMUSG00000078941	TAF9
transcription_factors	mouse	ENSMUSG00000079033	BORCS8-MEF2B
transcription_factors	mouse	ENSMUSG00000079056	KCNIP3
transcription_factors	mouse	ENSMUSG00000079076	RUVBL1
transcription_factors	mouse	ENSMUSG00000079184	MPHOSPH8
transcription_factors	mouse	ENSMUSG00000079190	SP140
transcription_factors	mouse	ENSMUSG00000079192	SP140
transcription_factors	mouse	ENSMUSG00000079277	HOXD3
transcription_factors	mouse	ENSMUSG00000079466	PRDM12
transcription_factors	mouse	ENSMUSG00000079487	MED12
transcription_factors	mouse	ENSMUSG00000079509	ZFY
transcription_factors	mouse	ENSMUSG00000079509	ZFX
transcription_factors	mouse	ENSMUSG00000079560	HOXA3
transcription_factors	mouse	ENSMUSG00000079605	ZBTB9
transcription_factors	mouse	ENSMUSG00000079658	TCEB1
transcription_factors	mouse	ENSMUSG00000079697	SSX3
transcription_factors	mouse	ENSMUSG00000079697	SSX2
transcription_factors	mouse	ENSMUSG00000079697	SSX1
transcription_factors	mouse	ENSMUSG00000079697	SSX4
transcription_factors	mouse	ENSMUSG00000079697	SSX5
transcription_factors	mouse	ENSMUSG00000079699	SSX4
transcription_factors	mouse	ENSMUSG00000079699	SSX2
transcription_factors	mouse	ENSMUSG00000079699	SSX1
transcription_factors	mouse	ENSMUSG00000079699	SSX5
transcription_factors	mouse	ENSMUSG00000079699	SSX3
transcription_factors	mouse	ENSMUSG00000079701	SSX3
transcription_factors	mouse	ENSMUSG00000079701	SSX4
transcription_factors	mouse	ENSMUSG00000079701	SSX1
transcription_factors	mouse	ENSMUSG00000079701	SSX2
transcription_factors	mouse	ENSMUSG00000079701	SSX5
transcription_factors	mouse	ENSMUSG00000079702	SSX5
transcription_factors	mouse	ENSMUSG00000079702	SSX4
transcription_factors	mouse	ENSMUSG00000079702	SSX3
transcription_factors	mouse	ENSMUSG00000079702	SSX1
transcription_factors	mouse	ENSMUSG00000079702	SSX2
transcription_factors	mouse	ENSMUSG00000079703	SSX2
transcription_factors	mouse	ENSMUSG00000079703	SSX1
transcription_factors	mouse	ENSMUSG00000079703	SSX5
transcription_factors	mouse	ENSMUSG00000079703	SSX4
transcription_factors	mouse	ENSMUSG00000079703	SSX3
transcription_factors	mouse	ENSMUSG00000079704	SSX2
transcription_factors	mouse	ENSMUSG00000079704	SSX3
transcription_factors	mouse	ENSMUSG00000079704	SSX5
transcription_factors	mouse	ENSMUSG00000079704	SSX1
transcription_factors	mouse	ENSMUSG00000079704	SSX4
transcription_factors	mouse	ENSMUSG00000079705	SSX3
transcription_factors	mouse	ENSMUSG00000079705	SSX2
transcription_factors	mouse	ENSMUSG00000079705	SSX5
transcription_factors	mouse	ENSMUSG00000079705	SSX1
transcription_factors	mouse	ENSMUSG00000079705	SSX4
transcription_factors	mouse	ENSMUSG00000079794	SP140
transcription_factors	mouse	ENSMUSG00000079808	AC009950.1
transcription_factors	mouse	ENSMUSG00000079808	SP110
transcription_factors	mouse	ENSMUSG00000082229	NAP1L2
transcription_factors	mouse	ENSMUSG00000089715	CBX6
transcription_factors	mouse	ENSMUSG00000089844	SP140
transcription_factors	mouse	ENSMUSG00000089922	FOXG1
transcription_factors	mouse	ENSMUSG00000090112	SHPRH
transcription_factors	mouse	ENSMUSG00000090125	POU3F1
transcription_factors	mouse	ENSMUSG00000090258	CHURC1
transcription_factors	mouse	ENSMUSG00000090272	MNDA
transcription_factors	mouse	ENSMUSG00000090290	TARBP1
transcription_factors	mouse	ENSMUSG00000090602	NPM1
transcription_factors	mouse	ENSMUSG00000090673	LCOR
transcription_factors	mouse	ENSMUSG00000090714	ZSCAN4
transcription_factors	mouse	ENSMUSG00000090854	ALYREF
transcription_factors	mouse	ENSMUSG00000090987	ALYREF
transcription_factors	mouse	ENSMUSG00000091101	ALYREF
transcription_factors	mouse	ENSMUSG00000091230	HIST1H1B
transcription_factors	mouse	ENSMUSG00000091775	HMGN2
transcription_factors	mouse	ENSMUSG00000091779	ALYREF
transcription_factors	mouse	ENSMUSG00000092558	MED20
transcription_factors	mouse	ENSMUSG00000093668	POU5F2
transcription_factors	mouse	ENSMUSG00000093795	ALYREF
transcription_factors	mouse	ENSMUSG00000094144	ALYREF
transcription_factors	mouse	ENSMUSG00000094228	ALYREF
transcription_factors	mouse	ENSMUSG00000094314	ALYREF
transcription_factors	mouse	ENSMUSG00000094374	GTF2A1
transcription_factors	mouse	ENSMUSG00000094514	SP100
transcription_factors	mouse	ENSMUSG00000094649	MPLKIP
transcription_factors	mouse	ENSMUSG00000094799	SP110
transcription_factors	mouse	ENSMUSG00000094799	AC009950.1
transcription_factors	mouse	ENSMUSG00000094870	ZNF131
transcription_factors	mouse	ENSMUSG00000094874	AC009950.1
transcription_factors	mouse	ENSMUSG00000094874	SP110
transcription_factors	mouse	ENSMUSG00000094915	SP100
transcription_factors	mouse	ENSMUSG00000095022	ALYREF
transcription_factors	mouse	ENSMUSG00000095092	SP110
transcription_factors	mouse	ENSMUSG00000095092	AC009950.1
transcription_factors	mouse	ENSMUSG00000095139	POU3F2
transcription_factors	mouse	ENSMUSG00000095161	ALYREF
transcription_factors	mouse	ENSMUSG00000095206	ZNF554
transcription_factors	mouse	ENSMUSG00000095250	SP110
transcription_factors	mouse	ENSMUSG00000095250	AC009950.1
transcription_factors	mouse	ENSMUSG00000095316	SSX3
transcription_factors	mouse	ENSMUSG00000095316	SSX5
transcription_factors	mouse	ENSMUSG00000095316	SSX1
transcription_factors	mouse	ENSMUSG00000095316	SSX4
transcription_factors	mouse	ENSMUSG00000095316	SSX2
transcription_factors	mouse	ENSMUSG00000095339	ZSCAN4
transcription_factors	mouse	ENSMUSG00000095500	SP140
transcription_factors	mouse	ENSMUSG00000095672	SP110
transcription_factors	mouse	ENSMUSG00000095672	AC009950.1
transcription_factors	mouse	ENSMUSG00000095673	ALYREF
transcription_factors	mouse	ENSMUSG00000095936	ZSCAN4
transcription_factors	mouse	ENSMUSG00000096014	SOX1
transcription_factors	mouse	ENSMUSG00000096210	H1F0
transcription_factors	mouse	ENSMUSG00000096640	ALYREF
transcription_factors	mouse	ENSMUSG00000096744	ALYREF
transcription_factors	mouse	ENSMUSG00000096807	HIST1H2BD
transcription_factors	mouse	ENSMUSG00000097084	FOXL1
transcription_factors	mouse	ENSMUSG00000097333	ZNF431
transcription_factors	mouse	ENSMUSG00000097333	ZNF85
transcription_factors	mouse	ENSMUSG00000097333	ZNF273
transcription_factors	mouse	ENSMUSG00000097333	ZNF90
transcription_factors	mouse	ENSMUSG00000097333	ZNF254
transcription_factors	mouse	ENSMUSG00000097333	ZNF708
transcription_factors	mouse	ENSMUSG00000097333	ZNF695
transcription_factors	mouse	ENSMUSG00000097333	ZNF107
transcription_factors	mouse	ENSMUSG00000097333	ZNF493
transcription_factors	mouse	ENSMUSG00000097333	ZNF141
transcription_factors	mouse	ENSMUSG00000097333	ZNF479
transcription_factors	mouse	ENSMUSG00000097333	ZNF595
transcription_factors	mouse	ENSMUSG00000097333	ZNF100
transcription_factors	mouse	ENSMUSG00000097333	ZNF626
transcription_factors	mouse	ENSMUSG00000097333	ZNF257
transcription_factors	mouse	ENSMUSG00000097333	ZNF92
transcription_factors	mouse	ENSMUSG00000097333	ZNF675
transcription_factors	mouse	ENSMUSG00000097333	ZNF430
transcription_factors	mouse	ENSMUSG00000097333	ZNF195
transcription_factors	mouse	ENSMUSG00000097333	ZNF93
transcription_factors	mouse	ENSMUSG00000097333	ZNF486
transcription_factors	mouse	ENSMUSG00000097333	ZNF714
transcription_factors	mouse	ENSMUSG00000097333	ZNF43
transcription_factors	mouse	ENSMUSG00000097333	ZNF429
transcription_factors	mouse	ENSMUSG00000097333	ZNF679
transcription_factors	mouse	ENSMUSG00000097333	ZNF253
transcription_factors	mouse	ENSMUSG00000097333	ZNF138
transcription_factors	mouse	ENSMUSG00000097427	ALYREF
transcription_factors	mouse	ENSMUSG00000097550	ALYREF
transcription_factors	mouse	ENSMUSG00000097878	ALYREF
transcription_factors	mouse	ENSMUSG00000098022	ZFP82
transcription_factors	mouse	ENSMUSG00000098188	SOWAHC
transcription_factors	mouse	ENSMUSG00000099083	ATF7
transcription_factors	mouse	ENSMUSG00000099689	ZNF383
transcription_factors	mouse	ENSMUSG00000100133	TGIF2LY
transcription_factors	mouse	ENSMUSG00000100133	TGIF2LX
transcription_factors	mouse	ENSMUSG00000100194	TGIF2LX
transcription_factors	mouse	ENSMUSG00000100194	TGIF2LY
transcription_factors	mouse	ENSMUSG00000100622	HMGN2
transcription_factors	mouse	ENSMUSG00000100642	AC009336.19
transcription_factors	mouse	ENSMUSG00000100937	NSMCE3
transcription_factors	mouse	ENSMUSG00000101174	HOXD4
transcription_factors	mouse	ENSMUSG00000101678	GTF3C2
transcription_factors	mouse	ENSMUSG00000106864	GTF3C2
transcription_factors	mouse	ENSMUSG00000107023	SRCAP
transcription_factors	mouse	ENSMUSG00000108631	TGFB1I1
transcription_factors	mouse	ENSMUSG00000109129	ZNF524
transcription_factors	mouse	ENSMUSG00000109398	ZNF582
transcription_factors	mouse	ENSMUSG00000109969	ZSCAN4
transcription_factors	mouse	ENSMUSG00000110103	ZSCAN4
transcription_factors	mouse	ENSMUSG00000110107	ZNF606
transcription_factors	mouse	ENSMUSG00000110190	ZSCAN4
transcription_factors	alligator	AMISG016154	AATF
transcription_factors	alligator	AMISG020309	ABL1
transcription_factors	alligator	AMISG011379	ABT1
transcription_factors	alligator	AMISG000945	ABTB1
transcription_factors	alligator	AMISG012122	ADNP
transcription_factors	alligator	AMISG012299	ADNP2
transcription_factors	alligator	AMISG016841	AEBP1
transcription_factors	alligator	AMISG012701	AEBP2
transcription_factors	alligator	AMISG001884	AES
transcription_factors	alligator	AMISG014873	AFF1
transcription_factors	alligator	AMISG003656	AFF3
transcription_factors	alligator	AMISG013875	AFF4
transcription_factors	alligator	AMISG011465	AGAP3
transcription_factors	alligator	AMISG004852	AGAP3
transcription_factors	alligator	AMISG017756	AHCTF1
transcription_factors	alligator	AMISG019161	AHR
transcription_factors	alligator	AMISG002151	AIP
transcription_factors	alligator	AMISG000698	AIRE
transcription_factors	alligator	AMISG016604	AKAP17A
transcription_factors	alligator	AMISG004048	ALX1
transcription_factors	alligator	AMISG015448	ALX3
transcription_factors	alligator	AMISG000607	ALX4
transcription_factors	alligator	AMISG004117	ANKEF1
transcription_factors	alligator	AMISG012532	ANKRA2
transcription_factors	alligator	AMISG005554	ANKRD1
transcription_factors	alligator	AMISG014194	ANKRD10
transcription_factors	alligator	AMISG005364	ANKRD2
transcription_factors	alligator	AMISG022096	ANKRD22
transcription_factors	alligator	AMISG002463	ANKRD33
transcription_factors	alligator	AMISG019331	ANKRD42
transcription_factors	alligator	AMISG022933	ANKRD45
transcription_factors	alligator	AMISG012598	ANKRD49
transcription_factors	alligator	AMISG002927	ANKRD53
transcription_factors	alligator	AMISG011853	ANKRD54
transcription_factors	alligator	AMISG021839	ANKRD55
transcription_factors	alligator	AMISG002607	ANKRD6
transcription_factors	alligator	AMISG003584	ANKRD7
transcription_factors	alligator	AMISG021132	ANKS1A
transcription_factors	alligator	AMISG006379	ANKS3
transcription_factors	alligator	AMISG011666	ANKZF1
transcription_factors	alligator	AMISG009063	APBB1
transcription_factors	alligator	AMISG005961	APBB2
transcription_factors	alligator	AMISG011030	APC
transcription_factors	alligator	AMISG010152	APEX1
transcription_factors	alligator	AMISG000624	AR
transcription_factors	alligator	AMISG020599	ARHGAP35
transcription_factors	alligator	AMISG005616	ARID1A
transcription_factors	alligator	AMISG019375	ARID1B
transcription_factors	alligator	AMISG020016	ARID3B
transcription_factors	alligator	AMISG011540	ARID4A
transcription_factors	alligator	AMISG002772	ARID4B
transcription_factors	alligator	AMISG014417	ARID5B
transcription_factors	alligator	AMISG019342	ARNT
transcription_factors	alligator	AMISG014531	ARNT2
transcription_factors	alligator	AMISG021895	ARNTL
transcription_factors	alligator	AMISG007426	ASB1
transcription_factors	alligator	AMISG004850	ASB10
transcription_factors	alligator	AMISG019205	ASB12
transcription_factors	alligator	AMISG002582	ASB15
transcription_factors	alligator	AMISG002064	ASB3
transcription_factors	alligator	AMISG021913	ASB4
transcription_factors	alligator	AMISG008221	ASB6
transcription_factors	alligator	AMISG021638	ASB8
transcription_factors	alligator	AMISG016332	ASB9
transcription_factors	alligator	AMISG022255	ASCC1
transcription_factors	alligator	AMISG020737	ASCC1
transcription_factors	alligator	AMISG004090	ASCC2
transcription_factors	alligator	AMISG002670	ASCC3
transcription_factors	alligator	AMISG021801	ASCL1
transcription_factors	alligator	AMISG012152	ASCL3
transcription_factors	alligator	AMISG000220	ASH1L
transcription_factors	alligator	AMISG021718	ASH2L
transcription_factors	alligator	AMISG014451	ASXL1
transcription_factors	alligator	AMISG002457	ATF1
transcription_factors	alligator	AMISG007555	ATF2
transcription_factors	alligator	AMISG002570	ATF3
transcription_factors	alligator	AMISG013556	ATF4
transcription_factors	alligator	AMISG020587	ATF5
transcription_factors	alligator	AMISG022857	ATF6
transcription_factors	alligator	AMISG021654	ATF7
transcription_factors	alligator	AMISG022480	ATF7IP
transcription_factors	alligator	AMISG013562	ATM
transcription_factors	alligator	AMISG005348	ATRX
transcription_factors	alligator	AMISG019101	BACH1
transcription_factors	alligator	AMISG002603	BACH2
transcription_factors	alligator	AMISG020120	BARD1
transcription_factors	alligator	AMISG020290	BARHL1
transcription_factors	alligator	AMISG008977	BARHL2
transcription_factors	alligator	AMISG012937	BARX1
transcription_factors	alligator	AMISG009845	BARX2
transcription_factors	alligator	AMISG004774	BATF
transcription_factors	alligator	AMISG002569	BATF3
transcription_factors	alligator	AMISG018427	BAZ1A
transcription_factors	alligator	AMISG008435	BAZ1B
transcription_factors	alligator	AMISG021551	BAZ2B
transcription_factors	alligator	AMISG007851	BBX
transcription_factors	alligator	AMISG017697	BCL11B
transcription_factors	alligator	AMISG005081	BCL3
transcription_factors	alligator	AMISG022303	BCL6
transcription_factors	alligator	AMISG004254	BCL6B
transcription_factors	alligator	AMISG000914	BCLAF1
transcription_factors	alligator	AMISG010368	BCOR
transcription_factors	alligator	AMISG019586	BDP1
transcription_factors	alligator	AMISG012056	BHLHA15
transcription_factors	alligator	AMISG006549	BHLHE40
transcription_factors	alligator	AMISG012721	BHLHE41
transcription_factors	alligator	AMISG018272	BIN1
transcription_factors	alligator	AMISG012774	BLZF1
transcription_factors	alligator	AMISG018843	BMI1
transcription_factors	alligator	AMISG002366	BNC1
transcription_factors	alligator	AMISG013167	BOLA1
transcription_factors	alligator	AMISG010782	BOLA2
transcription_factors	alligator	AMISG005634	BPTF
transcription_factors	alligator	AMISG019068	BRCA1
transcription_factors	alligator	AMISG018574	BRCA2
transcription_factors	alligator	AMISG006238	BRD1
transcription_factors	alligator	AMISG022323	BRD7
transcription_factors	alligator	AMISG007535	BRD8
transcription_factors	alligator	AMISG008969	BRDT
transcription_factors	alligator	AMISG021421	BRF1
transcription_factors	alligator	AMISG003956	BRIP1
transcription_factors	alligator	AMISG014714	BRPF1
transcription_factors	alligator	AMISG016500	BRPF3
transcription_factors	alligator	AMISG007376	BRWD1
transcription_factors	alligator	AMISG004991	BTAF1
transcription_factors	alligator	AMISG010333	BTBD11
transcription_factors	alligator	AMISG012533	BTF3
transcription_factors	alligator	AMISG005938	BTG1
transcription_factors	alligator	AMISG003111	BTG2
transcription_factors	alligator	AMISG015970	BUD31
transcription_factors	alligator	AMISG014401	BZW1
transcription_factors	alligator	AMISG021656	CALCOCO1
transcription_factors	alligator	AMISG007829	CASZ1
transcription_factors	alligator	AMISG001167	CBFA2T2
transcription_factors	alligator	AMISG002301	CBFA2T3
transcription_factors	alligator	AMISG015762	CBFB
transcription_factors	alligator	AMISG019004	CBX3
transcription_factors	alligator	AMISG018304	CBX6
transcription_factors	alligator	AMISG018303	CBX7
transcription_factors	alligator	AMISG016266	CDC5L
transcription_factors	alligator	AMISG020643	CDX1
transcription_factors	alligator	AMISG010941	CDX2
transcription_factors	alligator	AMISG004582	CDX4
transcription_factors	alligator	AMISG010404	CEBPA
transcription_factors	alligator	AMISG012128	CEBPB
transcription_factors	alligator	AMISG017241	CEBPD
transcription_factors	alligator	AMISG013801	CEBPE
transcription_factors	alligator	AMISG012207	CEBPZ
transcription_factors	alligator	AMISG019354	CELF3
transcription_factors	alligator	AMISG004450	CENPK
transcription_factors	alligator	AMISG019345	CERS2
transcription_factors	alligator	AMISG003849	CERS3
transcription_factors	alligator	AMISG002453	CERS5
transcription_factors	alligator	AMISG021395	CHAF1A
transcription_factors	alligator	AMISG002041	CHD1
transcription_factors	alligator	AMISG003263	CHD2
transcription_factors	alligator	AMISG020234	CHD4
transcription_factors	alligator	AMISG014347	CHD7
transcription_factors	alligator	AMISG007310	CHD8
transcription_factors	alligator	AMISG008814	CHURC1
transcription_factors	alligator	AMISG017306	CIC
transcription_factors	alligator	AMISG005491	CIITA
transcription_factors	alligator	AMISG005057	CITED1
transcription_factors	alligator	AMISG022874	CITED4
transcription_factors	alligator	AMISG003288	CLASRP
transcription_factors	alligator	AMISG020270	CLOCK
transcription_factors	alligator	AMISG019503	CNBP
transcription_factors	alligator	AMISG006646	CNOT2
transcription_factors	alligator	AMISG023058	CNOT3
transcription_factors	alligator	AMISG000139	CNOT4
transcription_factors	alligator	AMISG018906	CNOT6
transcription_factors	alligator	AMISG010039	CNOT7
transcription_factors	alligator	AMISG006678	CNOT8
transcription_factors	alligator	AMISG010799	CNTRL
transcription_factors	alligator	AMISG005662	COIL
transcription_factors	alligator	AMISG010537	COPS2
transcription_factors	alligator	AMISG000878	COPS5
transcription_factors	alligator	AMISG022113	CREB1
transcription_factors	alligator	AMISG005914	CREB3
transcription_factors	alligator	AMISG021406	CREB3L3
transcription_factors	alligator	AMISG000265	CREB3L4
transcription_factors	alligator	AMISG011190	CREB5
transcription_factors	alligator	AMISG023293	CREBBP
transcription_factors	alligator	AMISG000425	CREBL2
transcription_factors	alligator	AMISG007901	CREG1
transcription_factors	alligator	AMISG011864	CREM
transcription_factors	alligator	AMISG018033	CRTC1
transcription_factors	alligator	AMISG010331	CRY1
transcription_factors	alligator	AMISG002997	CSDC2
transcription_factors	alligator	AMISG003075	CSDE1
transcription_factors	alligator	AMISG017289	CSRP2
transcription_factors	alligator	AMISG016428	CSRP3
transcription_factors	alligator	AMISG006209	CTCF
transcription_factors	alligator	AMISG007094	CTCFL
transcription_factors	alligator	AMISG003756	CTDP1
transcription_factors	alligator	AMISG002095	CTDSPL
transcription_factors	alligator	AMISG011796	CTNNBIP1
transcription_factors	alligator	AMISG007793	CTNNBL1
transcription_factors	alligator	AMISG007223	CTR9
transcription_factors	alligator	AMISG019224	CUX1
transcription_factors	alligator	AMISG003671	CUX2
transcription_factors	alligator	AMISG007170	CXXC1
transcription_factors	alligator	AMISG011178	DAB2
transcription_factors	alligator	AMISG011345	DACH1
transcription_factors	alligator	AMISG006193	DACH2
transcription_factors	alligator	AMISG015906	DAXX
transcription_factors	alligator	AMISG002810	DAZAP2
transcription_factors	alligator	AMISG000966	DCP1A
transcription_factors	alligator	AMISG018935	DDB1
transcription_factors	alligator	AMISG013828	DDB2
transcription_factors	alligator	AMISG008040	DDIT3
transcription_factors	alligator	AMISG010207	DDX20
transcription_factors	alligator	AMISG005640	DDX5
transcription_factors	alligator	AMISG014169	DDX54
transcription_factors	alligator	AMISG005388	DEAF1
transcription_factors	alligator	AMISG011967	DEDD
transcription_factors	alligator	AMISG017310	DEDD2
transcription_factors	alligator	AMISG001619	DEK
transcription_factors	alligator	AMISG000485	DENND4A
transcription_factors	alligator	AMISG006511	DHX38
transcription_factors	alligator	AMISG012388	DIDO1
transcription_factors	alligator	AMISG017220	DIP2C
transcription_factors	alligator	AMISG001765	DLX1
transcription_factors	alligator	AMISG001766	DLX2
transcription_factors	alligator	AMISG007102	DLX3
transcription_factors	alligator	AMISG007103	DLX4
transcription_factors	alligator	AMISG006340	DLX5
transcription_factors	alligator	AMISG006341	DLX6
transcription_factors	alligator	AMISG017509	DMAP1
transcription_factors	alligator	AMISG009914	DMBX1
transcription_factors	alligator	AMISG013523	DMRT1
transcription_factors	alligator	AMISG013525	DMRT2
transcription_factors	alligator	AMISG013524	DMRT3
transcription_factors	alligator	AMISG009509	DMRTA1
transcription_factors	alligator	AMISG014258	DMRTB1
transcription_factors	alligator	AMISG017305	DMRTC2
transcription_factors	alligator	AMISG019326	DMTF1
transcription_factors	alligator	AMISG008506	DNAJC2
transcription_factors	alligator	AMISG009819	DNMT1
transcription_factors	alligator	AMISG005779	DNMT3A
transcription_factors	alligator	AMISG022295	DNMT3L
transcription_factors	alligator	AMISG002342	DOT1L
transcription_factors	alligator	AMISG021379	DPF3
transcription_factors	alligator	AMISG006719	DR1
transcription_factors	alligator	AMISG008930	DRAP1
transcription_factors	alligator	AMISG003676	DTX1
transcription_factors	alligator	AMISG014172	DTX1
transcription_factors	alligator	AMISG001163	E2F1
transcription_factors	alligator	AMISG013303	E2F2
transcription_factors	alligator	AMISG019576	E2F3
transcription_factors	alligator	AMISG020217	E2F5
transcription_factors	alligator	AMISG007229	E2F6
transcription_factors	alligator	AMISG016429	E2F8
transcription_factors	alligator	AMISG015778	E4F1
transcription_factors	alligator	AMISG008395	EAF1
transcription_factors	alligator	AMISG010346	EBF1
transcription_factors	alligator	AMISG005105	EBF2
transcription_factors	alligator	AMISG002170	EBF3
transcription_factors	alligator	AMISG000928	EBF4
transcription_factors	alligator	AMISG015888	ECD
transcription_factors	alligator	AMISG014996	EDF1
transcription_factors	alligator	AMISG016255	EED
transcription_factors	alligator	AMISG020856	EEF1A1
transcription_factors	alligator	AMISG007543	EGR1
transcription_factors	alligator	AMISG022607	EGR2
transcription_factors	alligator	AMISG019665	EGR3
transcription_factors	alligator	AMISG005789	EGR4
transcription_factors	alligator	AMISG015479	EHF
transcription_factors	alligator	AMISG016765	EHMT1
transcription_factors	alligator	AMISG010881	EHMT2
transcription_factors	alligator	AMISG002702	EIF2AK2
transcription_factors	alligator	AMISG003658	EIF5B
transcription_factors	alligator	AMISG004707	ELAVL2
transcription_factors	alligator	AMISG011557	ELF1
transcription_factors	alligator	AMISG019594	ELF2
transcription_factors	alligator	AMISG006732	ELF3
transcription_factors	alligator	AMISG015478	ELF5
transcription_factors	alligator	AMISG007182	ELK1
transcription_factors	alligator	AMISG008982	ELK3
transcription_factors	alligator	AMISG006577	ELK4
transcription_factors	alligator	AMISG018039	ELL
transcription_factors	alligator	AMISG000675	ELL2
transcription_factors	alligator	AMISG012267	ELL3
transcription_factors	alligator	AMISG000839	EMX1
transcription_factors	alligator	AMISG013589	EMX2
transcription_factors	alligator	AMISG002889	EN1
transcription_factors	alligator	AMISG018847	ENO1
transcription_factors	alligator	AMISG023258	EOMES
transcription_factors	alligator	AMISG016907	EP300
transcription_factors	alligator	AMISG012683	EP400
transcription_factors	alligator	AMISG006358	EPAS1
transcription_factors	alligator	AMISG013258	EPC1
transcription_factors	alligator	AMISG013695	ERCC3
transcription_factors	alligator	AMISG022751	ERCC6
transcription_factors	alligator	AMISG013680	ERCC8
transcription_factors	alligator	AMISG017307	ERF
transcription_factors	alligator	AMISG017957	ERG
transcription_factors	alligator	AMISG022743	ESPL1
transcription_factors	alligator	AMISG006724	ESR1
transcription_factors	alligator	AMISG019025	ESR2
transcription_factors	alligator	AMISG006795	ESRRA
transcription_factors	alligator	AMISG004782	ESRRB
transcription_factors	alligator	AMISG003902	ESRRG
transcription_factors	alligator	AMISG017956	ETS2
transcription_factors	alligator	AMISG013663	ETV1
transcription_factors	alligator	AMISG019075	ETV4
transcription_factors	alligator	AMISG008856	ETV5
transcription_factors	alligator	AMISG000418	ETV6
transcription_factors	alligator	AMISG016514	ETV7
transcription_factors	alligator	AMISG019022	EVX1
transcription_factors	alligator	AMISG014175	EWSR1
transcription_factors	alligator	AMISG021518	EYA2
transcription_factors	alligator	AMISG006099	EYA3
transcription_factors	alligator	AMISG009761	EYA4
transcription_factors	alligator	AMISG004954	EZH1
transcription_factors	alligator	AMISG022071	EZH2
transcription_factors	alligator	AMISG020901	FANK1
transcription_factors	alligator	AMISG007405	FBXL19
transcription_factors	alligator	AMISG010339	FBXO7
transcription_factors	alligator	AMISG003229	FEV
transcription_factors	alligator	AMISG020470	FHL2
transcription_factors	alligator	AMISG000995	FHL5
transcription_factors	alligator	AMISG014956	FIZ1
transcription_factors	alligator	AMISG006759	FMR1
transcription_factors	alligator	AMISG004771	FOS
transcription_factors	alligator	AMISG003300	FOSB
transcription_factors	alligator	AMISG008600	FOXA1
transcription_factors	alligator	AMISG003357	FOXA2
transcription_factors	alligator	AMISG003278	FOXA3
transcription_factors	alligator	AMISG022387	FOXC2
transcription_factors	alligator	AMISG022260	FOXD1
transcription_factors	alligator	AMISG016781	FOXD3
transcription_factors	alligator	AMISG010474	FOXE1
transcription_factors	alligator	AMISG022261	FOXE3
transcription_factors	alligator	AMISG022389	FOXF1
transcription_factors	alligator	AMISG006768	FOXF2
transcription_factors	alligator	AMISG005483	FOXG1
transcription_factors	alligator	AMISG001043	FOXH1
transcription_factors	alligator	AMISG020147	FOXI1
transcription_factors	alligator	AMISG012783	FOXI1
transcription_factors	alligator	AMISG015060	FOXJ1
transcription_factors	alligator	AMISG016576	FOXJ2
transcription_factors	alligator	AMISG008114	FOXK2
transcription_factors	alligator	AMISG001465	FOXL2
transcription_factors	alligator	AMISG014135	FOXM1
transcription_factors	alligator	AMISG009698	FOXN1
transcription_factors	alligator	AMISG020067	FOXN2
transcription_factors	alligator	AMISG011419	FOXN3
transcription_factors	alligator	AMISG017127	FOXN4
transcription_factors	alligator	AMISG003055	FOXO1
transcription_factors	alligator	AMISG019513	FOXO3
transcription_factors	alligator	AMISG006476	FOXO4
transcription_factors	alligator	AMISG010300	FOXP1
transcription_factors	alligator	AMISG012400	FOXP2
transcription_factors	alligator	AMISG011363	FOXP3
transcription_factors	alligator	AMISG008372	FOXP4
transcription_factors	alligator	AMISG006769	FOXQ1
transcription_factors	alligator	AMISG002262	FOXS1
transcription_factors	alligator	AMISG015614	FUBP1
transcription_factors	alligator	AMISG020312	FUBP3
transcription_factors	alligator	AMISG007415	FUS
transcription_factors	alligator	AMISG006763	FXR1
transcription_factors	alligator	AMISG004238	FXR2
transcription_factors	alligator	AMISG013905	GABPA
transcription_factors	alligator	AMISG009168	GABPB1
transcription_factors	alligator	AMISG019841	GATA1
transcription_factors	alligator	AMISG008473	GATA2
transcription_factors	alligator	AMISG019808	GATA3
transcription_factors	alligator	AMISG008964	GATA4
transcription_factors	alligator	AMISG010442	GATA5
transcription_factors	alligator	AMISG012155	GATA6
transcription_factors	alligator	AMISG014334	GATAD1
transcription_factors	alligator	AMISG018011	GATAD2A
transcription_factors	alligator	AMISG000269	GATAD2B
transcription_factors	alligator	AMISG011202	GBX2
transcription_factors	alligator	AMISG011527	GCFC2
transcription_factors	alligator	AMISG000891	GCM1
transcription_factors	alligator	AMISG023191	GCM2
transcription_factors	alligator	AMISG021909	GFI1
transcription_factors	alligator	AMISG020284	GFI1B
transcription_factors	alligator	AMISG008044	GLI1
transcription_factors	alligator	AMISG000631	GLI2
transcription_factors	alligator	AMISG018772	GLI3
transcription_factors	alligator	AMISG021087	GLIS1
transcription_factors	alligator	AMISG008961	GLIS2
transcription_factors	alligator	AMISG021576	GLIS3
transcription_factors	alligator	AMISG018664	GMEB1
transcription_factors	alligator	AMISG016493	GMEB2
transcription_factors	alligator	AMISG019945	GON4L
transcription_factors	alligator	AMISG001779	GRHL1
transcription_factors	alligator	AMISG017931	GSC
transcription_factors	alligator	AMISG000094	GSC2
transcription_factors	alligator	AMISG010939	GSX1
transcription_factors	alligator	AMISG019420	GSX2
transcription_factors	alligator	AMISG002320	GTF2A1
transcription_factors	alligator	AMISG007299	GTF2A2
transcription_factors	alligator	AMISG007092	GTF2B
transcription_factors	alligator	AMISG011429	GTF2E1
transcription_factors	alligator	AMISG013989	GTF2E2
transcription_factors	alligator	AMISG021745	GTF2F1
transcription_factors	alligator	AMISG018794	GTF2F2
transcription_factors	alligator	AMISG007440	GTF2H1
transcription_factors	alligator	AMISG017974	GTF2H2
transcription_factors	alligator	AMISG010155	GTF2H3
transcription_factors	alligator	AMISG006749	GTF2H4
transcription_factors	alligator	AMISG016295	GTF2I
transcription_factors	alligator	AMISG016297	GTF2IRD1
transcription_factors	alligator	AMISG010934	GTF3A
transcription_factors	alligator	AMISG019222	GTF3C1
transcription_factors	alligator	AMISG005756	GTF3C2
transcription_factors	alligator	AMISG015835	GTF3C3
transcription_factors	alligator	AMISG020288	GTF3C4
transcription_factors	alligator	AMISG022135	GZF1
transcription_factors	alligator	AMISG022136	GZF1
transcription_factors	alligator	AMISG011856	H1F0
transcription_factors	alligator	AMISG008469	H1FX
transcription_factors	alligator	AMISG006682	HAND1
transcription_factors	alligator	AMISG005944	HAND2
transcription_factors	alligator	AMISG000255	HAX1
transcription_factors	alligator	AMISG010556	HBP1
transcription_factors	alligator	AMISG019862	HCFC1
transcription_factors	alligator	AMISG006593	HCLS1
transcription_factors	alligator	AMISG012874	HDAC1
transcription_factors	alligator	AMISG016533	HDAC10
transcription_factors	alligator	AMISG006448	HDAC11
transcription_factors	alligator	AMISG004810	HDAC2
transcription_factors	alligator	AMISG003267	HDAC3
transcription_factors	alligator	AMISG019104	HDAC4
transcription_factors	alligator	AMISG004868	HDAC5
transcription_factors	alligator	AMISG008020	HDAC7
transcription_factors	alligator	AMISG015013	HDAC8
transcription_factors	alligator	AMISG019037	HDAC9
transcription_factors	alligator	AMISG013718	HDX
transcription_factors	alligator	AMISG013007	HELZ
transcription_factors	alligator	AMISG016494	HELZ2
transcription_factors	alligator	AMISG006464	HES4
transcription_factors	alligator	AMISG003221	HES6
transcription_factors	alligator	AMISG001552	HESX1
transcription_factors	alligator	AMISG005174	HEXIM1
transcription_factors	alligator	AMISG022999	HEY1
transcription_factors	alligator	AMISG020522	HEY2
transcription_factors	alligator	AMISG019128	HEYL
transcription_factors	alligator	AMISG003876	HHEX
transcription_factors	alligator	AMISG002144	HIC1
transcription_factors	alligator	AMISG012419	HIC2
transcription_factors	alligator	AMISG014750	HIF1A
transcription_factors	alligator	AMISG010610	HIF1AN
transcription_factors	alligator	AMISG020612	HIF3A
transcription_factors	alligator	AMISG022236	HIPK2
transcription_factors	alligator	AMISG020463	HIRA
transcription_factors	alligator	AMISG012186	HIST1H1T
transcription_factors	alligator	AMISG001068	HIST2H2BE
transcription_factors	alligator	AMISG023186	HIVEP1
transcription_factors	alligator	AMISG020928	HIVEP2
transcription_factors	alligator	AMISG020832	HIVEP3
transcription_factors	alligator	AMISG009347	HLF
transcription_factors	alligator	AMISG016884	HLTF
transcription_factors	alligator	AMISG010499	HLX
transcription_factors	alligator	AMISG020920	HMBOX1
transcription_factors	alligator	AMISG009641	HMG20A
transcription_factors	alligator	AMISG010188	HMG20B
transcription_factors	alligator	AMISG021140	HMGA1
transcription_factors	alligator	AMISG010598	HMGA2
transcription_factors	alligator	AMISG018144	HMGB2
transcription_factors	alligator	AMISG010006	HMGB3
transcription_factors	alligator	AMISG007375	HMGN1
transcription_factors	alligator	AMISG000721	HMGN3
transcription_factors	alligator	AMISG020640	HMGXB3
transcription_factors	alligator	AMISG006608	HMGXB4
transcription_factors	alligator	AMISG020498	HMX1
transcription_factors	alligator	AMISG009492	HNF1A
transcription_factors	alligator	AMISG016148	HNF1B
transcription_factors	alligator	AMISG021505	HNF4A
transcription_factors	alligator	AMISG008766	HNF4G
transcription_factors	alligator	AMISG023043	HNRNPAB
transcription_factors	alligator	AMISG020862	HNRNPD
transcription_factors	alligator	AMISG001649	HNRNPK
transcription_factors	alligator	AMISG004348	HNRNPR
transcription_factors	alligator	AMISG013804	HOMEZ
transcription_factors	alligator	AMISG019012	HOXA1
transcription_factors	alligator	AMISG019020	HOXA11
transcription_factors	alligator	AMISG019021	HOXA13
transcription_factors	alligator	AMISG019014	HOXA2
transcription_factors	alligator	AMISG019016	HOXA5
transcription_factors	alligator	AMISG019017	HOXA6
transcription_factors	alligator	AMISG019018	HOXA7
transcription_factors	alligator	AMISG019019	HOXA9
transcription_factors	alligator	AMISG021173	HOXB1
transcription_factors	alligator	AMISG021166	HOXB13
transcription_factors	alligator	AMISG021172	HOXB2
transcription_factors	alligator	AMISG021171	HOXB3
transcription_factors	alligator	AMISG003694	HOXB4
transcription_factors	alligator	AMISG021170	HOXB6
transcription_factors	alligator	AMISG021169	HOXB7
transcription_factors	alligator	AMISG021168	HOXB8
transcription_factors	alligator	AMISG021167	HOXB9
transcription_factors	alligator	AMISG003690	HOXC10
transcription_factors	alligator	AMISG003688	HOXC11
transcription_factors	alligator	AMISG003687	HOXC13
transcription_factors	alligator	AMISG003693	HOXC5
transcription_factors	alligator	AMISG003692	HOXC6
transcription_factors	alligator	AMISG001994	HOXD11
transcription_factors	alligator	AMISG001995	HOXD12
transcription_factors	alligator	AMISG001996	HOXD13
transcription_factors	alligator	AMISG001990	HOXD3
transcription_factors	alligator	AMISG001991	HOXD4
transcription_factors	alligator	AMISG001993	HOXD8
transcription_factors	alligator	AMISG001992	HOXD9
transcription_factors	alligator	AMISG019680	HR
transcription_factors	alligator	AMISG022842	HSBP1
transcription_factors	alligator	AMISG000758	HSF1
transcription_factors	alligator	AMISG016913	HSF1
transcription_factors	alligator	AMISG002025	HSF2
transcription_factors	alligator	AMISG011320	HSF2BP
transcription_factors	alligator	AMISG015765	HSF4
transcription_factors	alligator	AMISG006286	HSFY2
transcription_factors	alligator	AMISG010002	HTATSF1
transcription_factors	alligator	AMISG008553	HTT
transcription_factors	alligator	AMISG008322	ID1
transcription_factors	alligator	AMISG012406	ID2
transcription_factors	alligator	AMISG004557	ID3
transcription_factors	alligator	AMISG019574	ID4
transcription_factors	alligator	AMISG022060	IGHMBP2
transcription_factors	alligator	AMISG016755	IKBKB
transcription_factors	alligator	AMISG022002	IKBKG
transcription_factors	alligator	AMISG002639	IKZF1
transcription_factors	alligator	AMISG013208	IKZF2
transcription_factors	alligator	AMISG011154	IKZF3
transcription_factors	alligator	AMISG000272	ILF2
transcription_factors	alligator	AMISG006563	ING1
transcription_factors	alligator	AMISG020554	ING2
transcription_factors	alligator	AMISG009899	ING3
transcription_factors	alligator	AMISG001963	ING4
transcription_factors	alligator	AMISG020761	ING5
transcription_factors	alligator	AMISG011491	INSM1
transcription_factors	alligator	AMISG013613	INTS12
transcription_factors	alligator	AMISG013097	IRF1
transcription_factors	alligator	AMISG015637	IRF2
transcription_factors	alligator	AMISG018247	IRF3
transcription_factors	alligator	AMISG009009	IRF4
transcription_factors	alligator	AMISG004508	IRF5
transcription_factors	alligator	AMISG000662	IRF6
transcription_factors	alligator	AMISG010218	IRF6
transcription_factors	alligator	AMISG005385	IRF7
transcription_factors	alligator	AMISG022392	IRF8
transcription_factors	alligator	AMISG009192	IRF9
transcription_factors	alligator	AMISG011625	IRX1
transcription_factors	alligator	AMISG020334	IRX2
transcription_factors	alligator	AMISG003417	IRX4
transcription_factors	alligator	AMISG021792	IRX5
transcription_factors	alligator	AMISG021786	IRX6
transcription_factors	alligator	AMISG009306	ISL1
transcription_factors	alligator	AMISG016350	ISL2
transcription_factors	alligator	AMISG018684	IVNS1ABP
transcription_factors	alligator	AMISG001145	JARID2
transcription_factors	alligator	AMISG011186	JAZF1
transcription_factors	alligator	AMISG004773	JDP2
transcription_factors	alligator	AMISG016464	JMJD1C
transcription_factors	alligator	AMISG010736	JMY
transcription_factors	alligator	AMISG019786	JUN
transcription_factors	alligator	AMISG001565	JUNB
transcription_factors	alligator	AMISG018046	JUND
transcription_factors	alligator	AMISG021748	KANK2
transcription_factors	alligator	AMISG018696	KAT2B
transcription_factors	alligator	AMISG008933	KAT5
transcription_factors	alligator	AMISG016752	KAT6A
transcription_factors	alligator	AMISG016556	KAT6B
transcription_factors	alligator	AMISG016210	KCNIP3
transcription_factors	alligator	AMISG018483	KDM2A
transcription_factors	alligator	AMISG005722	KDM2B
transcription_factors	alligator	AMISG014478	KDM4A
transcription_factors	alligator	AMISG020274	KDM4B
transcription_factors	alligator	AMISG012790	KDM4C
transcription_factors	alligator	AMISG012791	KDM4C
transcription_factors	alligator	AMISG002514	KDM5A
transcription_factors	alligator	AMISG011218	KDM5B
transcription_factors	alligator	AMISG011360	KDM5C
transcription_factors	alligator	AMISG012878	KHDRBS1
transcription_factors	alligator	AMISG021747	KHSRP
transcription_factors	alligator	AMISG022969	KLF10
transcription_factors	alligator	AMISG019530	KLF11
transcription_factors	alligator	AMISG021209	KLF12
transcription_factors	alligator	AMISG012592	KLF13
transcription_factors	alligator	AMISG015186	KLF15
transcription_factors	alligator	AMISG016940	KLF2
transcription_factors	alligator	AMISG002957	KLF3
transcription_factors	alligator	AMISG016409	KLF4
transcription_factors	alligator	AMISG019479	KLF5
transcription_factors	alligator	AMISG021247	KLF6
transcription_factors	alligator	AMISG012832	KLF7
transcription_factors	alligator	AMISG002182	KLF8
transcription_factors	alligator	AMISG002183	KLF8
transcription_factors	alligator	AMISG006172	KLF9
transcription_factors	alligator	AMISG020871	KMT2C
transcription_factors	alligator	AMISG020887	KNTC1
transcription_factors	alligator	AMISG020784	L3MBTL1
transcription_factors	alligator	AMISG016909	L3MBTL2
transcription_factors	alligator	AMISG010253	L3MBTL3
transcription_factors	alligator	AMISG020956	LBX1
transcription_factors	alligator	AMISG012810	LCORL
transcription_factors	alligator	AMISG001812	LDB1
transcription_factors	alligator	AMISG001808	LDB2
transcription_factors	alligator	AMISG006958	LEF1
transcription_factors	alligator	AMISG016155	LHX1
transcription_factors	alligator	AMISG013295	LHX2
transcription_factors	alligator	AMISG003404	LHX3
transcription_factors	alligator	AMISG011065	LHX4
transcription_factors	alligator	AMISG014162	LHX5
transcription_factors	alligator	AMISG013278	LHX6
transcription_factors	alligator	AMISG012097	LHX9
transcription_factors	alligator	AMISG015596	LIMD1
transcription_factors	alligator	AMISG005621	LIN28A
transcription_factors	alligator	AMISG012282	LMO1
transcription_factors	alligator	AMISG006492	LMO2
transcription_factors	alligator	AMISG020036	LMO3
transcription_factors	alligator	AMISG000742	LMO4
transcription_factors	alligator	AMISG022920	LMX1A
transcription_factors	alligator	AMISG003775	LMX1B
transcription_factors	alligator	AMISG011132	LRRFIP1
transcription_factors	alligator	AMISG001581	LYL1
transcription_factors	alligator	AMISG011220	LZTR1
transcription_factors	alligator	AMISG001740	LZTS1
transcription_factors	alligator	AMISG002307	MAF
transcription_factors	alligator	AMISG004697	MAF1
transcription_factors	alligator	AMISG000180	MAFA
transcription_factors	alligator	AMISG007480	MAFB
transcription_factors	alligator	AMISG011842	MAFF
transcription_factors	alligator	AMISG005819	MAFK
transcription_factors	alligator	AMISG018896	MAML1
transcription_factors	alligator	AMISG019603	MAML3
transcription_factors	alligator	AMISG019099	MAP3K7CL
transcription_factors	alligator	AMISG022436	MATR3
transcription_factors	alligator	AMISG008817	MAX
transcription_factors	alligator	AMISG015521	MAZ
transcription_factors	alligator	AMISG007169	MBD1
transcription_factors	alligator	AMISG010264	MBD2
transcription_factors	alligator	AMISG020998	MBD3
transcription_factors	alligator	AMISG000947	MCM2
transcription_factors	alligator	AMISG018821	MCM3
transcription_factors	alligator	AMISG017239	MCM4
transcription_factors	alligator	AMISG006611	MCM5
transcription_factors	alligator	AMISG005857	MCM6
transcription_factors	alligator	AMISG014920	MCM7
transcription_factors	alligator	AMISG000303	MCM8
transcription_factors	alligator	AMISG021307	MCM9
transcription_factors	alligator	AMISG021305	MCM9
transcription_factors	alligator	AMISG003531	MDM4
transcription_factors	alligator	AMISG007666	MECOM
transcription_factors	alligator	AMISG019860	MECP2
transcription_factors	alligator	AMISG005284	MED1
transcription_factors	alligator	AMISG007039	MED1
transcription_factors	alligator	AMISG006473	MED12
transcription_factors	alligator	AMISG005966	MED12
transcription_factors	alligator	AMISG003954	MED13
transcription_factors	alligator	AMISG012093	MED14
transcription_factors	alligator	AMISG007715	MED15
transcription_factors	alligator	AMISG021452	MED16
transcription_factors	alligator	AMISG010384	MED17
transcription_factors	alligator	AMISG002206	MED20
transcription_factors	alligator	AMISG002133	MED21
transcription_factors	alligator	AMISG013983	MED23
transcription_factors	alligator	AMISG020295	MED27
transcription_factors	alligator	AMISG015701	MED30
transcription_factors	alligator	AMISG014461	MED31
transcription_factors	alligator	AMISG005315	MED4
transcription_factors	alligator	AMISG004724	MED6
transcription_factors	alligator	AMISG009893	MED7
transcription_factors	alligator	AMISG005548	MED8
transcription_factors	alligator	AMISG001635	MEF2A
transcription_factors	alligator	AMISG009349	MEF2C
transcription_factors	alligator	AMISG004016	MEF2D
transcription_factors	alligator	AMISG022775	MEIS2
transcription_factors	alligator	AMISG014123	MEIS3
transcription_factors	alligator	AMISG013648	MEIS3
transcription_factors	alligator	AMISG019077	MEOX1
transcription_factors	alligator	AMISG022757	MEOX2
transcription_factors	alligator	AMISG002428	MIS18BP1
transcription_factors	alligator	AMISG010295	MITF
transcription_factors	alligator	AMISG016900	MKL1
transcription_factors	alligator	AMISG004428	MKL2
transcription_factors	alligator	AMISG003869	MKX
transcription_factors	alligator	AMISG022090	MLLT1
transcription_factors	alligator	AMISG007195	MLLT10
transcription_factors	alligator	AMISG020525	MLLT3
transcription_factors	alligator	AMISG005252	MLLT6
transcription_factors	alligator	AMISG004961	MLX
transcription_factors	alligator	AMISG011811	MLXIP
transcription_factors	alligator	AMISG008429	MLXIPL
transcription_factors	alligator	AMISG005365	MMS19
transcription_factors	alligator	AMISG016120	MNT
transcription_factors	alligator	AMISG019685	MNX1
transcription_factors	alligator	AMISG020938	MPHOSPH8
transcription_factors	alligator	AMISG005287	MPLKIP
transcription_factors	alligator	AMISG017487	MSC
transcription_factors	alligator	AMISG014340	MSL3
transcription_factors	alligator	AMISG006873	MSX1
transcription_factors	alligator	AMISG019515	MSX1
transcription_factors	alligator	AMISG019707	MSX2
transcription_factors	alligator	AMISG010974	MTA2
transcription_factors	alligator	AMISG011471	MTA3
transcription_factors	alligator	AMISG018971	MTF1
transcription_factors	alligator	AMISG006715	MTF2
transcription_factors	alligator	AMISG015155	MXD1
transcription_factors	alligator	AMISG008445	MXD4
transcription_factors	alligator	AMISG015623	MXI1
transcription_factors	alligator	AMISG017789	MYB
transcription_factors	alligator	AMISG007865	MYBBP1A
transcription_factors	alligator	AMISG000872	MYBL1
transcription_factors	alligator	AMISG020781	MYBL2
transcription_factors	alligator	AMISG017163	MYC
transcription_factors	alligator	AMISG004553	MYCBP
transcription_factors	alligator	AMISG009387	MYCN
transcription_factors	alligator	AMISG003838	MYEF2
transcription_factors	alligator	AMISG007644	MYF5
transcription_factors	alligator	AMISG007645	MYF6
transcription_factors	alligator	AMISG007668	MYNN
transcription_factors	alligator	AMISG021230	MYOCD
transcription_factors	alligator	AMISG007448	MYOD1
transcription_factors	alligator	AMISG006744	MYOG
transcription_factors	alligator	AMISG012108	MYT1
transcription_factors	alligator	AMISG010266	MYT1L
transcription_factors	alligator	AMISG019597	NAA15
transcription_factors	alligator	AMISG020834	NAB1
transcription_factors	alligator	AMISG015687	NAB2
transcription_factors	alligator	AMISG016668	NAP1L4
transcription_factors	alligator	AMISG002254	NCOA1
transcription_factors	alligator	AMISG000613	NCOA2
transcription_factors	alligator	AMISG021521	NCOA2
transcription_factors	alligator	AMISG022541	NCOA4
transcription_factors	alligator	AMISG016986	NCOA5
transcription_factors	alligator	AMISG020981	NCOA6
transcription_factors	alligator	AMISG000652	NCOR1
transcription_factors	alligator	AMISG011390	NCOR2
transcription_factors	alligator	AMISG008963	NEIL2
transcription_factors	alligator	AMISG010878	NELFE
transcription_factors	alligator	AMISG002075	NEUROD1
transcription_factors	alligator	AMISG007037	NEUROD2
transcription_factors	alligator	AMISG008015	NEUROD4
transcription_factors	alligator	AMISG021117	NEUROD6
transcription_factors	alligator	AMISG014633	NEUROG1
transcription_factors	alligator	AMISG008192	NEUROG2
transcription_factors	alligator	AMISG021494	NEUROG3
transcription_factors	alligator	AMISG006526	NFAT5
transcription_factors	alligator	AMISG003758	NFATC1
transcription_factors	alligator	AMISG015731	NFATC2
transcription_factors	alligator	AMISG017265	NFATC3
transcription_factors	alligator	AMISG022346	NFATC4
transcription_factors	alligator	AMISG003702	NFE2
transcription_factors	alligator	AMISG021177	NFE2L1
transcription_factors	alligator	AMISG004836	NFE2L2
transcription_factors	alligator	AMISG017555	NFIA
transcription_factors	alligator	AMISG001526	NFIB
transcription_factors	alligator	AMISG009733	NFIC
transcription_factors	alligator	AMISG013633	NFIL3
transcription_factors	alligator	AMISG001580	NFIX
transcription_factors	alligator	AMISG016022	NFKB1
transcription_factors	alligator	AMISG004899	NFKB2
transcription_factors	alligator	AMISG018434	NFKBIA
transcription_factors	alligator	AMISG001376	NFKBIB
transcription_factors	alligator	AMISG010490	NFKBIL1
transcription_factors	alligator	AMISG019953	NFKBIZ
transcription_factors	alligator	AMISG009851	NFRKB
transcription_factors	alligator	AMISG019430	NFX1
transcription_factors	alligator	AMISG009771	NFXL1
transcription_factors	alligator	AMISG012717	NFYA
transcription_factors	alligator	AMISG023027	NFYB
transcription_factors	alligator	AMISG012887	NFYC
transcription_factors	alligator	AMISG008681	NHLH1
transcription_factors	alligator	AMISG007354	NHLH2
transcription_factors	alligator	AMISG023095	NKRF
transcription_factors	alligator	AMISG003374	NKX2-1
transcription_factors	alligator	AMISG002166	NKX2-2
transcription_factors	alligator	AMISG021589	NKX2-5
transcription_factors	alligator	AMISG023314	NKX3-1
transcription_factors	alligator	AMISG006708	NKX3-2
transcription_factors	alligator	AMISG003624	NKX6-1
transcription_factors	alligator	AMISG006372	NKX6-2
transcription_factors	alligator	AMISG016750	NKX6-3
transcription_factors	alligator	AMISG000034	NME2
transcription_factors	alligator	AMISG008007	NMI
transcription_factors	alligator	AMISG006469	NONO
transcription_factors	alligator	AMISG009213	NOTCH2
transcription_factors	alligator	AMISG003252	NOTCH3
transcription_factors	alligator	AMISG003588	NPAS2
transcription_factors	alligator	AMISG006054	NPAS2
transcription_factors	alligator	AMISG004468	NPAS3
transcription_factors	alligator	AMISG020598	NPAS3
transcription_factors	alligator	AMISG013197	NPM1
transcription_factors	alligator	AMISG018888	NR0B1
transcription_factors	alligator	AMISG005609	NR0B2
transcription_factors	alligator	AMISG015116	NR1D1
transcription_factors	alligator	AMISG018600	NR1D2
transcription_factors	alligator	AMISG022990	NR1H2
transcription_factors	alligator	AMISG013830	NR1H3
transcription_factors	alligator	AMISG021059	NR1H4
transcription_factors	alligator	AMISG007015	NR1I3
transcription_factors	alligator	AMISG022203	NR2C1
transcription_factors	alligator	AMISG013220	NR2C2
transcription_factors	alligator	AMISG010581	NR2E1
transcription_factors	alligator	AMISG011307	NR2E3
transcription_factors	alligator	AMISG010739	NR2F1
transcription_factors	alligator	AMISG011053	NR2F6
transcription_factors	alligator	AMISG005888	NR3C1
transcription_factors	alligator	AMISG011323	NR3C2
transcription_factors	alligator	AMISG002467	NR4A1
transcription_factors	alligator	AMISG013267	NR4A2
transcription_factors	alligator	AMISG004492	NR4A3
transcription_factors	alligator	AMISG015140	NR5A1
transcription_factors	alligator	AMISG017685	NR5A2
transcription_factors	alligator	AMISG016463	NRBF2
transcription_factors	alligator	AMISG000330	NRF1
transcription_factors	alligator	AMISG013137	NRIP1
transcription_factors	alligator	AMISG009200	NRL
transcription_factors	alligator	AMISG007517	NSD1
transcription_factors	alligator	AMISG010778	NUPR1
transcription_factors	alligator	AMISG008102	OLIG1
transcription_factors	alligator	AMISG012860	OLIG3
transcription_factors	alligator	AMISG008101	OLIG3
transcription_factors	alligator	AMISG010276	ONECUT1
transcription_factors	alligator	AMISG004172	ONECUT2
transcription_factors	alligator	AMISG015960	ORC2
transcription_factors	alligator	AMISG004669	OTX1
transcription_factors	alligator	AMISG020622	OTX2
transcription_factors	alligator	AMISG008936	OVOL1
transcription_factors	alligator	AMISG003090	OVOL2
transcription_factors	alligator	AMISG007579	PA2G4
transcription_factors	alligator	AMISG004306	PAPOLA
transcription_factors	alligator	AMISG006398	PAPOLG
transcription_factors	alligator	AMISG004425	PARN
transcription_factors	alligator	AMISG012162	PARP1
transcription_factors	alligator	AMISG009487	PATZ1
transcription_factors	alligator	AMISG021289	PAWR
transcription_factors	alligator	AMISG019322	PAX1
transcription_factors	alligator	AMISG016442	PAX2
transcription_factors	alligator	AMISG012076	PAX3
transcription_factors	alligator	AMISG005113	PAX5
transcription_factors	alligator	AMISG019477	PAX6
transcription_factors	alligator	AMISG014756	PAX7
transcription_factors	alligator	AMISG016821	PAX8
transcription_factors	alligator	AMISG019450	PAX9
transcription_factors	alligator	AMISG013400	PBRM1
transcription_factors	alligator	AMISG022922	PBX1
transcription_factors	alligator	AMISG016869	PBX3
transcription_factors	alligator	AMISG009805	PBX4
transcription_factors	alligator	AMISG000246	PBXIP1
transcription_factors	alligator	AMISG020736	PCBD1
transcription_factors	alligator	AMISG020377	PCBD2
transcription_factors	alligator	AMISG005250	PCGF2
transcription_factors	alligator	AMISG018155	PCGF6
transcription_factors	alligator	AMISG018157	PDCD11
transcription_factors	alligator	AMISG018586	PDLIM1
transcription_factors	alligator	AMISG013093	PDLIM4
transcription_factors	alligator	AMISG010940	PDX1
transcription_factors	alligator	AMISG018080	PER1
transcription_factors	alligator	AMISG005581	PER2
transcription_factors	alligator	AMISG011733	PGR
transcription_factors	alligator	AMISG003509	PHB2
transcription_factors	alligator	AMISG015909	PHF1
transcription_factors	alligator	AMISG023232	PHF10
transcription_factors	alligator	AMISG016015	PHF12
transcription_factors	alligator	AMISG004528	PHF13
transcription_factors	alligator	AMISG005745	PHF14
transcription_factors	alligator	AMISG010795	PHF19
transcription_factors	alligator	AMISG017083	PHF2
transcription_factors	alligator	AMISG000469	PHF20
transcription_factors	alligator	AMISG001233	PHF21A
transcription_factors	alligator	AMISG020691	PHF21B
transcription_factors	alligator	AMISG004265	PHF23
transcription_factors	alligator	AMISG002014	PHF3
transcription_factors	alligator	AMISG003000	PHF5A
transcription_factors	alligator	AMISG007625	PHF6
transcription_factors	alligator	AMISG011371	PHF8
transcription_factors	alligator	AMISG003475	PHOX2A
transcription_factors	alligator	AMISG014337	PHOX2B
transcription_factors	alligator	AMISG021941	PHTF1
transcription_factors	alligator	AMISG015493	PIAS1
transcription_factors	alligator	AMISG018565	PIAS2
transcription_factors	alligator	AMISG003986	PIAS3
transcription_factors	alligator	AMISG021408	PIAS4
transcription_factors	alligator	AMISG016328	PIR
transcription_factors	alligator	AMISG020379	PITX1
transcription_factors	alligator	AMISG013345	PITX2
transcription_factors	alligator	AMISG004896	PITX3
transcription_factors	alligator	AMISG008486	PKNOX1
transcription_factors	alligator	AMISG014436	PLAGL1
transcription_factors	alligator	AMISG014454	PLAGL2
transcription_factors	alligator	AMISG016449	PLRG1
transcription_factors	alligator	AMISG020027	PML
transcription_factors	alligator	AMISG020024	PML
transcription_factors	alligator	AMISG013725	PMS1
transcription_factors	alligator	AMISG004738	PNN
transcription_factors	alligator	AMISG019150	PNRC2
transcription_factors	alligator	AMISG022375	POGK
transcription_factors	alligator	AMISG014358	POLR1A
transcription_factors	alligator	AMISG018552	POLR1B
transcription_factors	alligator	AMISG022522	POLR1C
transcription_factors	alligator	AMISG001437	POLR1D
transcription_factors	alligator	AMISG010938	POLR1D
transcription_factors	alligator	AMISG015164	POLR1E
transcription_factors	alligator	AMISG012439	POLR2A
transcription_factors	alligator	AMISG004598	POLR2B
transcription_factors	alligator	AMISG001543	POLR2C
transcription_factors	alligator	AMISG020700	POLR2D
transcription_factors	alligator	AMISG021442	POLR2E
transcription_factors	alligator	AMISG011849	POLR2F
transcription_factors	alligator	AMISG010953	POLR2G
transcription_factors	alligator	AMISG013753	POLR2H
transcription_factors	alligator	AMISG016681	POLR2I
transcription_factors	alligator	AMISG019231	POLR2J
transcription_factors	alligator	AMISG010755	POLR2L
transcription_factors	alligator	AMISG005578	POLR3A
transcription_factors	alligator	AMISG010326	POLR3B
transcription_factors	alligator	AMISG003984	POLR3C
transcription_factors	alligator	AMISG019674	POLR3D
transcription_factors	alligator	AMISG009660	POLR3E
transcription_factors	alligator	AMISG003095	POLR3F
transcription_factors	alligator	AMISG002998	POLR3H
transcription_factors	alligator	AMISG008538	POU1F1
transcription_factors	alligator	AMISG006903	POU2AF1
transcription_factors	alligator	AMISG007903	POU2F1
transcription_factors	alligator	AMISG017311	POU2F2
transcription_factors	alligator	AMISG016281	POU2F3
transcription_factors	alligator	AMISG008912	POU3F2
transcription_factors	alligator	AMISG009369	POU3F3
transcription_factors	alligator	AMISG018759	POU3F4
transcription_factors	alligator	AMISG020545	POU4F1
transcription_factors	alligator	AMISG003164	POU4F2
transcription_factors	alligator	AMISG000131	POU4F3
transcription_factors	alligator	AMISG000845	POU4F3
transcription_factors	alligator	AMISG001691	POU5F1
transcription_factors	alligator	AMISG002811	POU6F1
transcription_factors	alligator	AMISG005282	POU6F2
transcription_factors	alligator	AMISG009817	PPAN
transcription_factors	alligator	AMISG000473	PPARA
transcription_factors	alligator	AMISG021127	PPARD
transcription_factors	alligator	AMISG016067	PPARG
transcription_factors	alligator	AMISG000958	PPARGC1A
transcription_factors	alligator	AMISG023210	PPARGC1B
transcription_factors	alligator	AMISG019832	PQBP1
transcription_factors	alligator	AMISG005273	PRDM1
transcription_factors	alligator	AMISG009850	PRDM10
transcription_factors	alligator	AMISG020311	PRDM12
transcription_factors	alligator	AMISG000614	PRDM14
transcription_factors	alligator	AMISG015462	PRDM16
transcription_factors	alligator	AMISG010371	PRDM2
transcription_factors	alligator	AMISG010335	PRDM4
transcription_factors	alligator	AMISG009342	PRDM5
transcription_factors	alligator	AMISG007965	PRDM6
transcription_factors	alligator	AMISG008135	PRDM8
transcription_factors	alligator	AMISG005771	PREB
transcription_factors	alligator	AMISG011366	PRICKLE3
transcription_factors	alligator	AMISG017411	PROX1
transcription_factors	alligator	AMISG019321	PRPF4B
transcription_factors	alligator	AMISG002094	PRRX1
transcription_factors	alligator	AMISG008220	PRRX2
transcription_factors	alligator	AMISG004122	PSIP1
transcription_factors	alligator	AMISG001659	PTMA
transcription_factors	alligator	AMISG005450	PTRF
transcription_factors	alligator	AMISG021374	PTTG1
transcription_factors	alligator	AMISG000214	PURA
transcription_factors	alligator	AMISG010334	PWP1
transcription_factors	alligator	AMISG021631	PYGO1
transcription_factors	alligator	AMISG000245	PYGO2
transcription_factors	alligator	AMISG004361	RAD51
transcription_factors	alligator	AMISG001025	RAD51B
transcription_factors	alligator	AMISG017416	RAD54B
transcription_factors	alligator	AMISG015993	RAI1
transcription_factors	alligator	AMISG001000	RAI14
transcription_factors	alligator	AMISG015109	RARA
transcription_factors	alligator	AMISG018595	RARB
transcription_factors	alligator	AMISG022740	RARG
transcription_factors	alligator	AMISG007070	RARG
transcription_factors	alligator	AMISG003612	RAX
transcription_factors	alligator	AMISG014286	RAX2
transcription_factors	alligator	AMISG005312	RB1
transcription_factors	alligator	AMISG012854	RBBP4
transcription_factors	alligator	AMISG002272	RBBP7
transcription_factors	alligator	AMISG008314	RBCK1
transcription_factors	alligator	AMISG016241	RBFOX2
transcription_factors	alligator	AMISG020483	RBL1
transcription_factors	alligator	AMISG022561	RBL2
transcription_factors	alligator	AMISG016529	RBM15
transcription_factors	alligator	AMISG000465	RBM39
transcription_factors	alligator	AMISG021737	RBM7
transcription_factors	alligator	AMISG009998	RBMX
transcription_factors	alligator	AMISG000122	RBPJ
transcription_factors	alligator	AMISG014544	RBPJL
transcription_factors	alligator	AMISG017999	RCOR2
transcription_factors	alligator	AMISG006400	REL
transcription_factors	alligator	AMISG008932	RELA
transcription_factors	alligator	AMISG003289	RELB
transcription_factors	alligator	AMISG002789	RERE
transcription_factors	alligator	AMISG009559	REST
transcription_factors	alligator	AMISG015550	REXO4
transcription_factors	alligator	AMISG005947	RFC1
transcription_factors	alligator	AMISG009315	RFX1
transcription_factors	alligator	AMISG022088	RFX2
transcription_factors	alligator	AMISG018191	RFX3
transcription_factors	alligator	AMISG010327	RFX4
transcription_factors	alligator	AMISG019361	RFX5
transcription_factors	alligator	AMISG017640	RFX6
transcription_factors	alligator	AMISG002093	RFX7
transcription_factors	alligator	AMISG018018	RFXANK
transcription_factors	alligator	AMISG015746	RFXAP
transcription_factors	alligator	AMISG007529	RGS14
transcription_factors	alligator	AMISG015897	RING1
transcription_factors	alligator	AMISG001918	RLF
transcription_factors	alligator	AMISG000775	RLIM
transcription_factors	alligator	AMISG013873	RNF14
transcription_factors	alligator	AMISG009578	RNF141
transcription_factors	alligator	AMISG013342	RNF19A
transcription_factors	alligator	AMISG018681	RNF2
transcription_factors	alligator	AMISG022723	RNF4
transcription_factors	alligator	AMISG017437	RNF6
transcription_factors	alligator	AMISG014658	RORA
transcription_factors	alligator	AMISG003535	RORB
transcription_factors	alligator	AMISG019736	RREB1
transcription_factors	alligator	AMISG012318	RSF1
transcription_factors	alligator	AMISG007168	RUNX1
transcription_factors	alligator	AMISG000811	RUNX1T1
transcription_factors	alligator	AMISG008782	RUNX2
transcription_factors	alligator	AMISG015315	RUNX3
transcription_factors	alligator	AMISG000941	RUVBL1
transcription_factors	alligator	AMISG018228	RUVBL2
transcription_factors	alligator	AMISG017722	RXRA
transcription_factors	alligator	AMISG015894	RXRB
transcription_factors	alligator	AMISG022919	RXRG
transcription_factors	alligator	AMISG021700	RYBP
transcription_factors	alligator	AMISG012588	SAFB
transcription_factors	alligator	AMISG012587	SAFB2
transcription_factors	alligator	AMISG018841	SALL1
transcription_factors	alligator	AMISG007314	SALL2
transcription_factors	alligator	AMISG003761	SALL3
transcription_factors	alligator	AMISG015729	SALL4
transcription_factors	alligator	AMISG020537	SAP18
transcription_factors	alligator	AMISG018143	SAP30
transcription_factors	alligator	AMISG009635	SATB1
transcription_factors	alligator	AMISG017715	SATB2
transcription_factors	alligator	AMISG018248	SCAF1
transcription_factors	alligator	AMISG023189	SCAF8
transcription_factors	alligator	AMISG019546	SCMH1
transcription_factors	alligator	AMISG012322	SCML2
transcription_factors	alligator	AMISG017680	SCRT1
transcription_factors	alligator	AMISG008308	SCRT2
transcription_factors	alligator	AMISG005184	SERTAD1
transcription_factors	alligator	AMISG008618	SERTAD2
transcription_factors	alligator	AMISG005263	SETBP1
transcription_factors	alligator	AMISG002111	SF1
transcription_factors	alligator	AMISG000008	SFMBT1
transcription_factors	alligator	AMISG001897	SFPQ
transcription_factors	alligator	AMISG021864	SFSWAP
transcription_factors	alligator	AMISG010648	SHOX
transcription_factors	alligator	AMISG022220	SHOX2
transcription_factors	alligator	AMISG014000	SHPRH
transcription_factors	alligator	AMISG002672	SIM1
transcription_factors	alligator	AMISG020210	SIM2
transcription_factors	alligator	AMISG005461	SIN3A
transcription_factors	alligator	AMISG016934	SIN3A
transcription_factors	alligator	AMISG007836	SIRT1
transcription_factors	alligator	AMISG001375	SIRT2
transcription_factors	alligator	AMISG018258	SIRT3
transcription_factors	alligator	AMISG003522	SIRT4
transcription_factors	alligator	AMISG005566	SIRT5
transcription_factors	alligator	AMISG006781	SIX1
transcription_factors	alligator	AMISG006354	SIX2
transcription_factors	alligator	AMISG006353	SIX3
transcription_factors	alligator	AMISG006782	SIX4
transcription_factors	alligator	AMISG003280	SIX5
transcription_factors	alligator	AMISG006780	SIX6
transcription_factors	alligator	AMISG004636	SKI
transcription_factors	alligator	AMISG014233	SKIL
transcription_factors	alligator	AMISG004659	SLA2
transcription_factors	alligator	AMISG015019	SMAD1
transcription_factors	alligator	AMISG012169	SMAD2
transcription_factors	alligator	AMISG009562	SMAD3
transcription_factors	alligator	AMISG009563	SMAD6
transcription_factors	alligator	AMISG018440	SMAD7
transcription_factors	alligator	AMISG015747	SMAD9
transcription_factors	alligator	AMISG021097	SMARCA1
transcription_factors	alligator	AMISG021750	SMARCA4
transcription_factors	alligator	AMISG021091	SMARCA5
transcription_factors	alligator	AMISG008628	SMARCAD1
transcription_factors	alligator	AMISG003002	SMARCC1
transcription_factors	alligator	AMISG007575	SMARCC2
transcription_factors	alligator	AMISG002451	SMARCD1
transcription_factors	alligator	AMISG009251	SMARCD2
transcription_factors	alligator	AMISG022133	SMARCD3
transcription_factors	alligator	AMISG017160	SMARCE1
transcription_factors	alligator	AMISG014371	SMYD1
transcription_factors	alligator	AMISG021188	SNAI2
transcription_factors	alligator	AMISG014751	SNAPC1
transcription_factors	alligator	AMISG014917	SNAPC2
transcription_factors	alligator	AMISG004123	SNAPC3
transcription_factors	alligator	AMISG009109	SNAPC4
transcription_factors	alligator	AMISG007960	SNAPC5
transcription_factors	alligator	AMISG012456	SND1
transcription_factors	alligator	AMISG018981	SNIP1
transcription_factors	alligator	AMISG015156	SNRNP27
transcription_factors	alligator	AMISG008831	SNRPB
transcription_factors	alligator	AMISG015594	SNRPD1
transcription_factors	alligator	AMISG008591	SNW1
transcription_factors	alligator	AMISG022765	SOWAHC
transcription_factors	alligator	AMISG011848	SOX10
transcription_factors	alligator	AMISG010374	SOX11
transcription_factors	alligator	AMISG008317	SOX13
transcription_factors	alligator	AMISG003120	SOX13
transcription_factors	alligator	AMISG008875	SOX14
transcription_factors	alligator	AMISG004478	SOX17
transcription_factors	alligator	AMISG009027	SOX2
transcription_factors	alligator	AMISG006308	SOX21
transcription_factors	alligator	AMISG022509	SOX3
transcription_factors	alligator	AMISG009887	SOX30
transcription_factors	alligator	AMISG019579	SOX4
transcription_factors	alligator	AMISG019636	SOX5
transcription_factors	alligator	AMISG014583	SOX6
transcription_factors	alligator	AMISG019805	SOX7
transcription_factors	alligator	AMISG019867	SOX8
transcription_factors	alligator	AMISG011655	SOX9
transcription_factors	alligator	AMISG021647	SP1
transcription_factors	alligator	AMISG021183	SP2
transcription_factors	alligator	AMISG001277	SP3
transcription_factors	alligator	AMISG016857	SP4
transcription_factors	alligator	AMISG021646	SP7
transcription_factors	alligator	AMISG021135	SPDEF
transcription_factors	alligator	AMISG011640	SPEN
transcription_factors	alligator	AMISG019801	SPI1
transcription_factors	alligator	AMISG022992	SPIB
transcription_factors	alligator	AMISG022239	SPIC
transcription_factors	alligator	AMISG014112	SPO11
transcription_factors	alligator	AMISG001716	SRCAP
transcription_factors	alligator	AMISG015994	SREBF1
transcription_factors	alligator	AMISG002990	SREBF2
transcription_factors	alligator	AMISG012278	SRF
transcription_factors	alligator	AMISG017915	SRRM1
transcription_factors	alligator	AMISG019160	SRRM1
transcription_factors	alligator	AMISG016143	SRSF1
transcription_factors	alligator	AMISG019151	SRSF10
transcription_factors	alligator	AMISG015042	SRSF2
transcription_factors	alligator	AMISG016510	SRSF3
transcription_factors	alligator	AMISG012768	SRSF5
transcription_factors	alligator	AMISG020785	SRSF6
transcription_factors	alligator	AMISG014644	SRSF9
transcription_factors	alligator	AMISG010433	SS18L1
transcription_factors	alligator	AMISG006668	SSBP2
transcription_factors	alligator	AMISG002978	SSBP3
transcription_factors	alligator	AMISG003125	SSRP1
transcription_factors	alligator	AMISG004055	ST18
transcription_factors	alligator	AMISG007567	STAT2
transcription_factors	alligator	AMISG005449	STAT3
transcription_factors	alligator	AMISG018123	STAT4
transcription_factors	alligator	AMISG018122	STAT4
transcription_factors	alligator	AMISG005447	STAT5B
transcription_factors	alligator	AMISG015688	STAT6
transcription_factors	alligator	AMISG005540	SUB1
transcription_factors	alligator	AMISG001407	SUFU
transcription_factors	alligator	AMISG018013	SUGP1
transcription_factors	alligator	AMISG018024	SUGP2
transcription_factors	alligator	AMISG007309	SUPT16H
transcription_factors	alligator	AMISG008781	SUPT3H
transcription_factors	alligator	AMISG001370	SUPT5H
transcription_factors	alligator	AMISG009692	SUPT6H
transcription_factors	alligator	AMISG002222	SUPT7L
transcription_factors	alligator	AMISG006658	SUV39H2
transcription_factors	alligator	AMISG005657	SUZ12
transcription_factors	alligator	AMISG009605	T
transcription_factors	alligator	AMISG016152	TADA2A
transcription_factors	alligator	AMISG014712	TADA3
transcription_factors	alligator	AMISG006468	TAF1
transcription_factors	alligator	AMISG021133	TAF11
transcription_factors	alligator	AMISG015455	TAF13
transcription_factors	alligator	AMISG012562	TAF15
transcription_factors	alligator	AMISG013548	TAF1A
transcription_factors	alligator	AMISG001778	TAF1B
transcription_factors	alligator	AMISG010430	TAF4
transcription_factors	alligator	AMISG004145	TAF4B
transcription_factors	alligator	AMISG018156	TAF5
transcription_factors	alligator	AMISG013353	TAF5L
transcription_factors	alligator	AMISG014928	TAF6
transcription_factors	alligator	AMISG010976	TAF6L
transcription_factors	alligator	AMISG009446	TAF7
transcription_factors	alligator	AMISG020667	TAF9
transcription_factors	alligator	AMISG017978	TAF9
transcription_factors	alligator	AMISG022264	TAL1
transcription_factors	alligator	AMISG021602	TAL2
transcription_factors	alligator	AMISG012352	TARBP1
transcription_factors	alligator	AMISG021652	TARBP2
transcription_factors	alligator	AMISG007825	TARDBP
transcription_factors	alligator	AMISG000643	TAX1BP3
transcription_factors	alligator	AMISG008575	TBC1D22A
transcription_factors	alligator	AMISG002599	TBC1D2B
transcription_factors	alligator	AMISG000598	TBL1X
transcription_factors	alligator	AMISG020571	TBL1X
transcription_factors	alligator	AMISG004237	TBP
transcription_factors	alligator	AMISG009759	TBPL1
transcription_factors	alligator	AMISG008290	TBR1
transcription_factors	alligator	AMISG008180	TBX1
transcription_factors	alligator	AMISG017569	TBX10
transcription_factors	alligator	AMISG022083	TBX15
transcription_factors	alligator	AMISG021124	TBX18
transcription_factors	alligator	AMISG021012	TBX19
transcription_factors	alligator	AMISG012556	TBX2
transcription_factors	alligator	AMISG005563	TBX20
transcription_factors	alligator	AMISG020655	TBX21
transcription_factors	alligator	AMISG021349	TBX22
transcription_factors	alligator	AMISG014156	TBX3
transcription_factors	alligator	AMISG012555	TBX4
transcription_factors	alligator	AMISG014157	TBX5
transcription_factors	alligator	AMISG007712	TBX6
transcription_factors	alligator	AMISG004473	TCEA1
transcription_factors	alligator	AMISG004919	TCEA2
transcription_factors	alligator	AMISG013305	TCEA3
transcription_factors	alligator	AMISG002982	TCEANC2
transcription_factors	alligator	AMISG003451	TCEB1
transcription_factors	alligator	AMISG009880	TCEB2
transcription_factors	alligator	AMISG019143	TCEB3
transcription_factors	alligator	AMISG000133	TCERG1
transcription_factors	alligator	AMISG003211	TCF12
transcription_factors	alligator	AMISG008311	TCF15
transcription_factors	alligator	AMISG022492	TCF20
transcription_factors	alligator	AMISG009760	TCF21
transcription_factors	alligator	AMISG020997	TCF3
transcription_factors	alligator	AMISG018420	TCF4
transcription_factors	alligator	AMISG020362	TCF7
transcription_factors	alligator	AMISG016845	TCF7L1
transcription_factors	alligator	AMISG002643	TCF7L2
transcription_factors	alligator	AMISG012387	TCFL5
transcription_factors	alligator	AMISG020647	TCOF1
transcription_factors	alligator	AMISG021899	TEAD1
transcription_factors	alligator	AMISG019443	TEAD3
transcription_factors	alligator	AMISG018219	TEAD4
transcription_factors	alligator	AMISG014137	TEAD4
transcription_factors	alligator	AMISG021618	TEF
transcription_factors	alligator	AMISG022647	TFAP2A
transcription_factors	alligator	AMISG016846	TFAP2B
transcription_factors	alligator	AMISG009226	TFAP2C
transcription_factors	alligator	AMISG016847	TFAP2D
transcription_factors	alligator	AMISG001903	TFAP2E
transcription_factors	alligator	AMISG008962	TFAP4
transcription_factors	alligator	AMISG002813	TFCP2
transcription_factors	alligator	AMISG015653	TFCP2L1
transcription_factors	alligator	AMISG021877	TFDP1
transcription_factors	alligator	AMISG017768	TFDP2
transcription_factors	alligator	AMISG019854	TFE3
transcription_factors	alligator	AMISG002217	TFEB
transcription_factors	alligator	AMISG004968	TFEC
transcription_factors	alligator	AMISG023056	TFPT
transcription_factors	alligator	AMISG015173	TGIF1
transcription_factors	alligator	AMISG020985	TGIF2
transcription_factors	alligator	AMISG020149	THAP7
transcription_factors	alligator	AMISG000557	THRAP3
transcription_factors	alligator	AMISG015117	THRB
transcription_factors	alligator	AMISG017899	TIAL1
transcription_factors	alligator	AMISG008612	TIGD4
transcription_factors	alligator	AMISG007565	TIMELESS
transcription_factors	alligator	AMISG007850	TLE1
transcription_factors	alligator	AMISG008729	TLE2
transcription_factors	alligator	AMISG008728	TLE2
transcription_factors	alligator	AMISG017781	TLE3
transcription_factors	alligator	AMISG020957	TLX1
transcription_factors	alligator	AMISG016708	TLX2
transcription_factors	alligator	AMISG013198	TLX3
transcription_factors	alligator	AMISG002719	TMF1
transcription_factors	alligator	AMISG019756	TNFAIP3
transcription_factors	alligator	AMISG000039	TOB1
transcription_factors	alligator	AMISG008085	TOE1
transcription_factors	alligator	AMISG017672	TONSL
transcription_factors	alligator	AMISG018594	TOP2B
transcription_factors	alligator	AMISG006182	TOPORS
transcription_factors	alligator	AMISG012192	TOX
transcription_factors	alligator	AMISG013013	TOX2
transcription_factors	alligator	AMISG011160	TOX3
transcription_factors	alligator	AMISG007312	TOX4
transcription_factors	alligator	AMISG012443	TP53
transcription_factors	alligator	AMISG012273	TP53BP1
transcription_factors	alligator	AMISG022033	TP63
transcription_factors	alligator	AMISG017318	TP73
transcription_factors	alligator	AMISG018648	TRERF1
transcription_factors	alligator	AMISG008315	TRIB3
transcription_factors	alligator	AMISG002548	TRIM16
transcription_factors	alligator	AMISG011387	TRIM16
transcription_factors	alligator	AMISG012027	TRIM24
transcription_factors	alligator	AMISG014239	TRIM24
transcription_factors	alligator	AMISG017071	TRIM25
transcription_factors	alligator	AMISG014315	TRIM27
transcription_factors	alligator	AMISG010226	TRIM27
transcription_factors	alligator	AMISG005516	TRIM28
transcription_factors	alligator	AMISG002951	TRIM29
transcription_factors	alligator	AMISG000148	TRIM32
transcription_factors	alligator	AMISG003071	TRIM33
transcription_factors	alligator	AMISG015445	TRIP11
transcription_factors	alligator	AMISG016079	TRIP13
transcription_factors	alligator	AMISG004977	TRIP4
transcription_factors	alligator	AMISG004253	TRIP6
transcription_factors	alligator	AMISG014027	TRPS1
transcription_factors	alligator	AMISG009982	TRRAP
transcription_factors	alligator	AMISG001228	TSC22D1
transcription_factors	alligator	AMISG005975	TSC22D2
transcription_factors	alligator	AMISG017218	TSC22D3
transcription_factors	alligator	AMISG017219	TSC22D3
transcription_factors	alligator	AMISG023138	TSHZ1
transcription_factors	alligator	AMISG009004	TSHZ1
transcription_factors	alligator	AMISG004559	TSHZ2
transcription_factors	alligator	AMISG021009	TTF2
transcription_factors	alligator	AMISG014136	TULP3
transcription_factors	alligator	AMISG005825	TULP4
transcription_factors	alligator	AMISG008455	TWIST1
transcription_factors	alligator	AMISG008019	TWIST2
transcription_factors	alligator	AMISG005952	UBE2K
transcription_factors	alligator	AMISG016391	UBN1
transcription_factors	alligator	AMISG007041	UBP1
transcription_factors	alligator	AMISG020680	UBP1
transcription_factors	alligator	AMISG004872	UBTF
transcription_factors	alligator	AMISG007515	UIMC1
transcription_factors	alligator	AMISG018031	UPF1
transcription_factors	alligator	AMISG023133	URI1
transcription_factors	alligator	AMISG011959	USF1
transcription_factors	alligator	AMISG012688	USF2
transcription_factors	alligator	AMISG013582	VAX1
transcription_factors	alligator	AMISG015485	VAX2
transcription_factors	alligator	AMISG017925	VENTX
transcription_factors	alligator	AMISG016142	VEZF1
transcription_factors	alligator	AMISG010001	VGLL1
transcription_factors	alligator	AMISG011949	VGLL2
transcription_factors	alligator	AMISG018960	VHL
transcription_factors	alligator	AMISG016204	VSX1
transcription_factors	alligator	AMISG004749	VSX2
transcription_factors	alligator	AMISG001079	WBP11
transcription_factors	alligator	AMISG015964	WDHD1
transcription_factors	alligator	AMISG021725	WHSC1
transcription_factors	alligator	AMISG001785	WT1
transcription_factors	alligator	AMISG002613	WWP1
transcription_factors	alligator	AMISG005982	WWTR1
transcription_factors	alligator	AMISG003251	XAB2
transcription_factors	alligator	AMISG007464	XBP1
transcription_factors	alligator	AMISG015192	XPC
transcription_factors	alligator	AMISG000017	XRCC3
transcription_factors	alligator	AMISG013688	XRCC5
transcription_factors	alligator	AMISG002994	XRCC6
transcription_factors	alligator	AMISG004412	YBX1
transcription_factors	alligator	AMISG004260	YBX2
transcription_factors	alligator	AMISG003335	YEATS2
transcription_factors	alligator	AMISG019764	YEATS4
transcription_factors	alligator	AMISG013328	YTHDC1
transcription_factors	alligator	AMISG008663	YY1
transcription_factors	alligator	AMISG006025	YY1
transcription_factors	alligator	AMISG022021	ZBTB1
transcription_factors	alligator	AMISG014857	ZBTB10
transcription_factors	alligator	AMISG019957	ZBTB11
transcription_factors	alligator	AMISG010880	ZBTB12
transcription_factors	alligator	AMISG008763	ZBTB16
transcription_factors	alligator	AMISG021020	ZBTB17
transcription_factors	alligator	AMISG003819	ZBTB2
transcription_factors	alligator	AMISG009722	ZBTB20
transcription_factors	alligator	AMISG015905	ZBTB22
transcription_factors	alligator	AMISG015569	ZBTB24
transcription_factors	alligator	AMISG022022	ZBTB25
transcription_factors	alligator	AMISG013287	ZBTB26
transcription_factors	alligator	AMISG010955	ZBTB3
transcription_factors	alligator	AMISG023102	ZBTB33
transcription_factors	alligator	AMISG018531	ZBTB34
transcription_factors	alligator	AMISG022937	ZBTB37
transcription_factors	alligator	AMISG008451	ZBTB38
transcription_factors	alligator	AMISG015683	ZBTB39
transcription_factors	alligator	AMISG004402	ZBTB40
transcription_factors	alligator	AMISG018532	ZBTB43
transcription_factors	alligator	AMISG005512	ZBTB45
transcription_factors	alligator	AMISG004932	ZBTB46
transcription_factors	alligator	AMISG004530	ZBTB48
transcription_factors	alligator	AMISG015165	ZBTB5
transcription_factors	alligator	AMISG013286	ZBTB6
transcription_factors	alligator	AMISG021407	ZBTB7A
transcription_factors	alligator	AMISG000241	ZBTB7B
transcription_factors	alligator	AMISG015912	ZBTB9
transcription_factors	alligator	AMISG021047	ZC3H4
transcription_factors	alligator	AMISG009633	ZDHHC1
transcription_factors	alligator	AMISG016427	ZDHHC13
transcription_factors	alligator	AMISG009309	ZDHHC15
transcription_factors	alligator	AMISG005366	ZDHHC16
transcription_factors	alligator	AMISG010038	ZDHHC2
transcription_factors	alligator	AMISG023022	ZDHHC21
transcription_factors	alligator	AMISG005134	ZDHHC6
transcription_factors	alligator	AMISG011004	ZDHHC7
transcription_factors	alligator	AMISG003152	ZDHHC9
transcription_factors	alligator	AMISG012625	ZEB2
transcription_factors	alligator	AMISG013813	ZFHX2
transcription_factors	alligator	AMISG006513	ZFHX3
transcription_factors	alligator	AMISG000295	ZFP36
transcription_factors	alligator	AMISG001027	ZFP36L1
transcription_factors	alligator	AMISG015726	ZFP64
transcription_factors	alligator	AMISG017093	ZFP91
transcription_factors	alligator	AMISG006456	ZFPM1
transcription_factors	alligator	AMISG004226	ZFPM2
transcription_factors	alligator	AMISG014516	ZFX
transcription_factors	alligator	AMISG001124	ZHX2
transcription_factors	alligator	AMISG003605	ZHX3
transcription_factors	alligator	AMISG021661	ZIC1
transcription_factors	alligator	AMISG013858	ZIC2
transcription_factors	alligator	AMISG009995	ZIC3
transcription_factors	alligator	AMISG017185	ZKSCAN7
transcription_factors	alligator	AMISG020936	ZMYM2
transcription_factors	alligator	AMISG017221	ZMYND11
transcription_factors	alligator	AMISG006271	ZNF131
transcription_factors	alligator	AMISG011349	ZNF142
transcription_factors	alligator	AMISG021129	ZNF143
transcription_factors	alligator	AMISG004367	ZNF143
transcription_factors	alligator	AMISG017604	ZNF148
transcription_factors	alligator	AMISG005647	ZNF207
transcription_factors	alligator	AMISG021685	ZNF212
transcription_factors	alligator	AMISG004560	ZNF217
transcription_factors	alligator	AMISG007304	ZNF219
transcription_factors	alligator	AMISG003964	ZNF236
transcription_factors	alligator	AMISG019881	ZNF276
transcription_factors	alligator	AMISG007364	ZNF277
transcription_factors	alligator	AMISG012333	ZNF281
transcription_factors	alligator	AMISG003178	ZNF292
transcription_factors	alligator	AMISG015920	ZNF319
transcription_factors	alligator	AMISG017819	ZNF326
transcription_factors	alligator	AMISG016983	ZNF335
transcription_factors	alligator	AMISG022601	ZNF341
transcription_factors	alligator	AMISG008043	ZNF358
transcription_factors	alligator	AMISG016600	ZNF366
transcription_factors	alligator	AMISG001962	ZNF384
transcription_factors	alligator	AMISG003705	ZNF385A
transcription_factors	alligator	AMISG001156	ZNF395
transcription_factors	alligator	AMISG006825	ZNF397
transcription_factors	alligator	AMISG009007	ZNF407
transcription_factors	alligator	AMISG004741	ZNF410
transcription_factors	alligator	AMISG022745	ZNF419
transcription_factors	alligator	AMISG022316	ZNF423
transcription_factors	alligator	AMISG017835	ZNF432
transcription_factors	alligator	AMISG016690	ZNF451
transcription_factors	alligator	AMISG004362	ZNF462
transcription_factors	alligator	AMISG017838	ZNF467
transcription_factors	alligator	AMISG006455	ZNF469
transcription_factors	alligator	AMISG020106	ZNF488
transcription_factors	alligator	AMISG018561	ZNF507
transcription_factors	alligator	AMISG005767	ZNF512
transcription_factors	alligator	AMISG004925	ZNF512B
transcription_factors	alligator	AMISG005760	ZNF513
transcription_factors	alligator	AMISG014957	ZNF524
transcription_factors	alligator	AMISG014959	ZNF581
transcription_factors	alligator	AMISG022780	ZNF592
transcription_factors	alligator	AMISG015335	ZNF593
transcription_factors	alligator	AMISG002933	ZNF638
transcription_factors	alligator	AMISG008383	ZNF639
transcription_factors	alligator	AMISG008975	ZNF644
transcription_factors	alligator	AMISG007403	ZNF646
transcription_factors	alligator	AMISG001586	ZNF653
transcription_factors	alligator	AMISG021688	ZNF689
transcription_factors	alligator	AMISG002357	ZNF711
transcription_factors	alligator	AMISG014323	ZNF84
transcription_factors	alligator	AMISG008833	ZNFX1
transcription_factors	alligator	AMISG004198	ZNRD1
transcription_factors	alligator	AMISG013391	ZRANB2
transcription_factors	alligator	AMISG015618	ZZZ3
transcription_factors	anolis	ENSACAG00000000004	GTF3C5
transcription_factors	anolis	ENSACAG00000000015	KAT2B
transcription_factors	anolis	ENSACAG00000000030	SALL2
transcription_factors	anolis	ENSACAG00000000034	KDM5A
transcription_factors	anolis	ENSACAG00000000054	MYOD1
transcription_factors	anolis	ENSACAG00000000060	GTF2H1
transcription_factors	anolis	ENSACAG00000000062	TSG101
transcription_factors	anolis	ENSACAG00000000074	NAP1L4
transcription_factors	anolis	ENSACAG00000000079	NR2F2
transcription_factors	anolis	ENSACAG00000000088	CHD2
transcription_factors	anolis	ENSACAG00000000128	KLF11
transcription_factors	anolis	ENSACAG00000000132	GRHL1
transcription_factors	anolis	ENSACAG00000000152	TAF1B
transcription_factors	anolis	ENSACAG00000000153	PHTF1
transcription_factors	anolis	ENSACAG00000000156	NAB1
transcription_factors	anolis	ENSACAG00000000163	NPM2
transcription_factors	anolis	ENSACAG00000000206	HELZ
transcription_factors	anolis	ENSACAG00000000251	POLR2J2
transcription_factors	anolis	ENSACAG00000000251	POLR2J
transcription_factors	anolis	ENSACAG00000000262	HIVEP3
transcription_factors	anolis	ENSACAG00000000263	E2F6
transcription_factors	anolis	ENSACAG00000000269	BPTF
transcription_factors	anolis	ENSACAG00000000295	ASH2L
transcription_factors	anolis	ENSACAG00000000315	TRIM15
transcription_factors	anolis	ENSACAG00000000318	ZNF507
transcription_factors	anolis	ENSACAG00000000329	EBF4
transcription_factors	anolis	ENSACAG00000000340	TBPL1
transcription_factors	anolis	ENSACAG00000000347	TP63
transcription_factors	anolis	ENSACAG00000000375	SUPT5H
transcription_factors	anolis	ENSACAG00000000397	AHCTF1
transcription_factors	anolis	ENSACAG00000000428	TFDP3
transcription_factors	anolis	ENSACAG00000000428	TFDP1
transcription_factors	anolis	ENSACAG00000000432	BHLHE41
transcription_factors	anolis	ENSACAG00000000464	MYBBP1A
transcription_factors	anolis	ENSACAG00000000465	DACH1
transcription_factors	anolis	ENSACAG00000000474	SMURF2
transcription_factors	anolis	ENSACAG00000000476	MEIS2
transcription_factors	anolis	ENSACAG00000000478	SALL3
transcription_factors	anolis	ENSACAG00000000488	MEF2C
transcription_factors	anolis	ENSACAG00000000520	RREB1
transcription_factors	anolis	ENSACAG00000000539	TBL1X
transcription_factors	anolis	ENSACAG00000000561	FXR1
transcription_factors	anolis	ENSACAG00000000606	SP7
transcription_factors	anolis	ENSACAG00000000610	SP1
transcription_factors	anolis	ENSACAG00000000619	NCOA1
transcription_factors	anolis	ENSACAG00000000630	TRIM31
transcription_factors	anolis	ENSACAG00000000635	PKNOX2
transcription_factors	anolis	ENSACAG00000000643	MTA2
transcription_factors	anolis	ENSACAG00000000645	TRIM15
transcription_factors	anolis	ENSACAG00000000664	MCM8
transcription_factors	anolis	ENSACAG00000000665	ING5
transcription_factors	anolis	ENSACAG00000000680	BARX1
transcription_factors	anolis	ENSACAG00000000694	IRX2
transcription_factors	anolis	ENSACAG00000000715	FOXL1
transcription_factors	anolis	ENSACAG00000000716	TBX3
transcription_factors	anolis	ENSACAG00000000718	PHF2
transcription_factors	anolis	ENSACAG00000000719	ELF1
transcription_factors	anolis	ENSACAG00000000729	IRX4
transcription_factors	anolis	ENSACAG00000000741	PPARGC1A
transcription_factors	anolis	ENSACAG00000000760	ANKRD22
transcription_factors	anolis	ENSACAG00000000815	SMAD5
transcription_factors	anolis	ENSACAG00000000843	DDX5
transcription_factors	anolis	ENSACAG00000000847	FANK1
transcription_factors	anolis	ENSACAG00000000848	NELFCD
transcription_factors	anolis	ENSACAG00000000851	ASB15
transcription_factors	anolis	ENSACAG00000000857	LHX4
transcription_factors	anolis	ENSACAG00000000889	MED27
transcription_factors	anolis	ENSACAG00000000915	NFIL3
transcription_factors	anolis	ENSACAG00000000916	KLF9
transcription_factors	anolis	ENSACAG00000000941	NFATC1
transcription_factors	anolis	ENSACAG00000000947	CREM
transcription_factors	anolis	ENSACAG00000000949	KLF5
transcription_factors	anolis	ENSACAG00000001005	POLR2G
transcription_factors	anolis	ENSACAG00000001024	TBX22
transcription_factors	anolis	ENSACAG00000001028	BRIP1
transcription_factors	anolis	ENSACAG00000001033	TBX4
transcription_factors	anolis	ENSACAG00000001050	CTCF
transcription_factors	anolis	ENSACAG00000001056	HIRA
transcription_factors	anolis	ENSACAG00000001069	CTB-50L17.10
transcription_factors	anolis	ENSACAG00000001072	MCM6
transcription_factors	anolis	ENSACAG00000001080	TRERF1
transcription_factors	anolis	ENSACAG00000001091	ANKS3
transcription_factors	anolis	ENSACAG00000001100	TARBP2
transcription_factors	anolis	ENSACAG00000001142	TARBP1
transcription_factors	anolis	ENSACAG00000001148	CTDP1
transcription_factors	anolis	ENSACAG00000001151	ZNF326
transcription_factors	anolis	ENSACAG00000001166	KLF6
transcription_factors	anolis	ENSACAG00000001173	NRIP1
transcription_factors	anolis	ENSACAG00000001181	SREBF1
transcription_factors	anolis	ENSACAG00000001199	ATF7
transcription_factors	anolis	ENSACAG00000001237	TAF5L
transcription_factors	anolis	ENSACAG00000001244	ASCC1
transcription_factors	anolis	ENSACAG00000001255	NEUROG1
transcription_factors	anolis	ENSACAG00000001256	FOXA1
transcription_factors	anolis	ENSACAG00000001260	HSF2
transcription_factors	anolis	ENSACAG00000001283	SUPT6H
transcription_factors	anolis	ENSACAG00000001289	ARID4B
transcription_factors	anolis	ENSACAG00000001290	CHAF1A
transcription_factors	anolis	ENSACAG00000001291	CALCOCO1
transcription_factors	anolis	ENSACAG00000001336	ATF6
transcription_factors	anolis	ENSACAG00000001337	C1D
transcription_factors	anolis	ENSACAG00000001351	TOPORS
transcription_factors	anolis	ENSACAG00000001359	ADNP2
transcription_factors	anolis	ENSACAG00000001362	GTF2B
transcription_factors	anolis	ENSACAG00000001380	PITX1
transcription_factors	anolis	ENSACAG00000001382	ZDHHC15
transcription_factors	anolis	ENSACAG00000001390	ANKRD42
transcription_factors	anolis	ENSACAG00000001400	PCBD2
transcription_factors	anolis	ENSACAG00000001411	CEBPZ
transcription_factors	anolis	ENSACAG00000001416	MSL3
transcription_factors	anolis	ENSACAG00000001421	RAI1
transcription_factors	anolis	ENSACAG00000001448	DMTF1
transcription_factors	anolis	ENSACAG00000001472	LZTS1
transcription_factors	anolis	ENSACAG00000001479	HNRNPK
transcription_factors	anolis	ENSACAG00000001481	PAX9
transcription_factors	anolis	ENSACAG00000001528	NKX2-1
transcription_factors	anolis	ENSACAG00000001535	NR1I3
transcription_factors	anolis	ENSACAG00000001573	TAF11
transcription_factors	anolis	ENSACAG00000001592	ANKS1A
transcription_factors	anolis	ENSACAG00000001608	ZNF644
transcription_factors	anolis	ENSACAG00000001622	TP73
transcription_factors	anolis	ENSACAG00000001630	MED23
transcription_factors	anolis	ENSACAG00000001680	TCEANC
transcription_factors	anolis	ENSACAG00000001698	TOB1
transcription_factors	anolis	ENSACAG00000001714	SERTAD2
transcription_factors	anolis	ENSACAG00000001722	KNTC1
transcription_factors	anolis	ENSACAG00000001764	KLF12
transcription_factors	anolis	ENSACAG00000001775	ZNFX1
transcription_factors	anolis	ENSACAG00000001786	ZNF395
transcription_factors	anolis	ENSACAG00000001792	EN1
transcription_factors	anolis	ENSACAG00000001811	SIN3B
transcription_factors	anolis	ENSACAG00000001813	HEY2
transcription_factors	anolis	ENSACAG00000001848	NFKBIA
transcription_factors	anolis	ENSACAG00000001871	KDM2B
transcription_factors	anolis	ENSACAG00000001879	LMX1B
transcription_factors	anolis	ENSACAG00000001895	NEIL2
transcription_factors	anolis	ENSACAG00000001897	JADE2
transcription_factors	anolis	ENSACAG00000001901	RSF1
transcription_factors	anolis	ENSACAG00000001906	CREBZF
transcription_factors	anolis	ENSACAG00000001907	MPHOSPH8
transcription_factors	anolis	ENSACAG00000001912	GATA4
transcription_factors	anolis	ENSACAG00000001915	ORC2
transcription_factors	anolis	ENSACAG00000001951	DMBX1
transcription_factors	anolis	ENSACAG00000001961	NOCT
transcription_factors	anolis	ENSACAG00000001970	MAP3K7CL
transcription_factors	anolis	ENSACAG00000001973	ANKEF1
transcription_factors	anolis	ENSACAG00000001974	BACH1
transcription_factors	anolis	ENSACAG00000001979	ELF2
transcription_factors	anolis	ENSACAG00000001981	MMS19
transcription_factors	anolis	ENSACAG00000001999	ZDHHC16
transcription_factors	anolis	ENSACAG00000002002	ASCC2
transcription_factors	anolis	ENSACAG00000002012	LCORL
transcription_factors	anolis	ENSACAG00000002041	HDAC10
transcription_factors	anolis	ENSACAG00000002042	HLX
transcription_factors	anolis	ENSACAG00000002053	SNRPB
transcription_factors	anolis	ENSACAG00000002056	TAF4B
transcription_factors	anolis	ENSACAG00000002061	SRSF6
transcription_factors	anolis	ENSACAG00000002062	FHL5
transcription_factors	anolis	ENSACAG00000002083	MEIS1
transcription_factors	anolis	ENSACAG00000002092	NAA15
transcription_factors	anolis	ENSACAG00000002123	POLR2B
transcription_factors	anolis	ENSACAG00000002143	L3MBTL1
transcription_factors	anolis	ENSACAG00000002180	THRAP3
transcription_factors	anolis	ENSACAG00000002181	TAF1A
transcription_factors	anolis	ENSACAG00000002189	ZMYM2
transcription_factors	anolis	ENSACAG00000002224	IVNS1ABP
transcription_factors	anolis	ENSACAG00000002228	PPARD
transcription_factors	anolis	ENSACAG00000002252	PAX6
transcription_factors	anolis	ENSACAG00000002262	TLE1
transcription_factors	anolis	ENSACAG00000002268	MAML3
transcription_factors	anolis	ENSACAG00000002281	CUX2
transcription_factors	anolis	ENSACAG00000002297	ZMYND11
transcription_factors	anolis	ENSACAG00000002328	BAZ1A
transcription_factors	anolis	ENSACAG00000002334	ZDHHC1
transcription_factors	anolis	ENSACAG00000002355	REST
transcription_factors	anolis	ENSACAG00000002356	DMRT1
transcription_factors	anolis	ENSACAG00000002366	FOXP4
transcription_factors	anolis	ENSACAG00000002401	DMRT3
transcription_factors	anolis	ENSACAG00000002411	DMRT2
transcription_factors	anolis	ENSACAG00000002412	NFX1
transcription_factors	anolis	ENSACAG00000002413	RARA
transcription_factors	anolis	ENSACAG00000002420	EED
transcription_factors	anolis	ENSACAG00000002423	SMARCA2
transcription_factors	anolis	ENSACAG00000002433	RNF2
transcription_factors	anolis	ENSACAG00000002435	AATF
transcription_factors	anolis	ENSACAG00000002441	CHD5
transcription_factors	anolis	ENSACAG00000002463	MYBL2
transcription_factors	anolis	ENSACAG00000002480	WT1
transcription_factors	anolis	ENSACAG00000002490	SPI1
transcription_factors	anolis	ENSACAG00000002492	SOX21
transcription_factors	anolis	ENSACAG00000002493	DIP2C
transcription_factors	anolis	ENSACAG00000002495	HINFP
transcription_factors	anolis	ENSACAG00000002508	LHX1
transcription_factors	anolis	ENSACAG00000002576	TBP
transcription_factors	anolis	ENSACAG00000002596	GSC2
transcription_factors	anolis	ENSACAG00000002597	PHF1
transcription_factors	anolis	ENSACAG00000002598	HOPX
transcription_factors	anolis	ENSACAG00000002617	TRIM33
transcription_factors	anolis	ENSACAG00000002620	NPAS3
transcription_factors	anolis	ENSACAG00000002626	PKNOX1
transcription_factors	anolis	ENSACAG00000002657	SIRT4
transcription_factors	anolis	ENSACAG00000002660	NFYC
transcription_factors	anolis	ENSACAG00000002664	TFEB
transcription_factors	anolis	ENSACAG00000002711	ZNF142
transcription_factors	anolis	ENSACAG00000002713	SAP18
transcription_factors	anolis	ENSACAG00000002725	RLIM
transcription_factors	anolis	ENSACAG00000002732	TCF7
transcription_factors	anolis	ENSACAG00000002744	PER2
transcription_factors	anolis	ENSACAG00000002786	IRF2
transcription_factors	anolis	ENSACAG00000002790	ANKRD2
transcription_factors	anolis	ENSACAG00000002822	GFI1B
transcription_factors	anolis	ENSACAG00000002828	POLR2H
transcription_factors	anolis	ENSACAG00000002832	EAF1
transcription_factors	anolis	ENSACAG00000002847	NR1D1
transcription_factors	anolis	ENSACAG00000002856	ZNF500
transcription_factors	anolis	ENSACAG00000002877	SRSF9
transcription_factors	anolis	ENSACAG00000002898	THRA
transcription_factors	anolis	ENSACAG00000002921	TOX4
transcription_factors	anolis	ENSACAG00000002940	NR1H3
transcription_factors	anolis	ENSACAG00000002967	ATM
transcription_factors	anolis	ENSACAG00000002971	RNF6
transcription_factors	anolis	ENSACAG00000003005	GON4L
transcription_factors	anolis	ENSACAG00000003014	ASB12
transcription_factors	anolis	ENSACAG00000003030	REL
transcription_factors	anolis	ENSACAG00000003038	SMARCA5
transcription_factors	anolis	ENSACAG00000003052	EBF1
transcription_factors	anolis	ENSACAG00000003059	MED20
transcription_factors	anolis	ENSACAG00000003061	CNTRL
transcription_factors	anolis	ENSACAG00000003077	E2F3
transcription_factors	anolis	ENSACAG00000003080	GTF2E2
transcription_factors	anolis	ENSACAG00000003097	EBF1
transcription_factors	anolis	ENSACAG00000003099	SERTAD1
transcription_factors	anolis	ENSACAG00000003119	KLF13
transcription_factors	anolis	ENSACAG00000003120	CSDE1
transcription_factors	anolis	ENSACAG00000003132	DDB2
transcription_factors	anolis	ENSACAG00000003139	CHD8
transcription_factors	anolis	ENSACAG00000003163	GTF2A2
transcription_factors	anolis	ENSACAG00000003178	CRAMP1
transcription_factors	anolis	ENSACAG00000003185	ZBTB21
transcription_factors	anolis	ENSACAG00000003191	ID4
transcription_factors	anolis	ENSACAG00000003193	SUPT16H
transcription_factors	anolis	ENSACAG00000003196	PAXBP1
transcription_factors	anolis	ENSACAG00000003204	YAF2
transcription_factors	anolis	ENSACAG00000003216	GTF3A
transcription_factors	anolis	ENSACAG00000003233	DEK
transcription_factors	anolis	ENSACAG00000003262	RFX3
transcription_factors	anolis	ENSACAG00000003304	NHLH1
transcription_factors	anolis	ENSACAG00000003304	NHLH2
transcription_factors	anolis	ENSACAG00000003305	PDX1
transcription_factors	anolis	ENSACAG00000003308	IKZF3
transcription_factors	anolis	ENSACAG00000003334	CDX2
transcription_factors	anolis	ENSACAG00000003352	CAPN15
transcription_factors	anolis	ENSACAG00000003354	RUNX1T1
transcription_factors	anolis	ENSACAG00000003359	POU2F2
transcription_factors	anolis	ENSACAG00000003369	SOX30
transcription_factors	anolis	ENSACAG00000003374	GLIS3
transcription_factors	anolis	ENSACAG00000003384	POU2F3
transcription_factors	anolis	ENSACAG00000003389	RBBP4
transcription_factors	anolis	ENSACAG00000003401	PRDM6
transcription_factors	anolis	ENSACAG00000003413	RB1
transcription_factors	anolis	ENSACAG00000003417	ASH1L
transcription_factors	anolis	ENSACAG00000003467	T
transcription_factors	anolis	ENSACAG00000003480	TRIM29
transcription_factors	anolis	ENSACAG00000003486	TAF6L
transcription_factors	anolis	ENSACAG00000003507	HMGA2
transcription_factors	anolis	ENSACAG00000003530	NFAT5
transcription_factors	anolis	ENSACAG00000003537	ZNF462
transcription_factors	anolis	ENSACAG00000003538	SIRT5
transcription_factors	anolis	ENSACAG00000003544	SMAD1
transcription_factors	anolis	ENSACAG00000003612	NR3C2
transcription_factors	anolis	ENSACAG00000003616	SLC2A4RG
transcription_factors	anolis	ENSACAG00000003621	ZNF407
transcription_factors	anolis	ENSACAG00000003631	ZBTB46
transcription_factors	anolis	ENSACAG00000003634	TCF20
transcription_factors	anolis	ENSACAG00000003638	MKL2
transcription_factors	anolis	ENSACAG00000003644	NMI
transcription_factors	anolis	ENSACAG00000003669	JARID2
transcription_factors	anolis	ENSACAG00000003671	RAD54B
transcription_factors	anolis	ENSACAG00000003681	ZIC2
transcription_factors	anolis	ENSACAG00000003681	ZIC1
transcription_factors	anolis	ENSACAG00000003684	NKX2-3
transcription_factors	anolis	ENSACAG00000003706	KLF4
transcription_factors	anolis	ENSACAG00000003721	PBX3
transcription_factors	anolis	ENSACAG00000003737	ZBTB33
transcription_factors	anolis	ENSACAG00000003788	SIX3
transcription_factors	anolis	ENSACAG00000003799	SIX2
transcription_factors	anolis	ENSACAG00000003802	ZNF16
transcription_factors	anolis	ENSACAG00000003802	ZFP28
transcription_factors	anolis	ENSACAG00000003802	ZNF573
transcription_factors	anolis	ENSACAG00000003802	ZNF184
transcription_factors	anolis	ENSACAG00000003802	ZNF189
transcription_factors	anolis	ENSACAG00000003802	ZNF208
transcription_factors	anolis	ENSACAG00000003802	ZNF585A
transcription_factors	anolis	ENSACAG00000003802	ZNF624
transcription_factors	anolis	ENSACAG00000003802	ZNF420
transcription_factors	anolis	ENSACAG00000003802	ZNF91
transcription_factors	anolis	ENSACAG00000003802	ZNF585B
transcription_factors	anolis	ENSACAG00000003802	ZNF197
transcription_factors	anolis	ENSACAG00000003802	ZNF160
transcription_factors	anolis	ENSACAG00000003802	ZNF546
transcription_factors	anolis	ENSACAG00000003802	ZNF23
transcription_factors	anolis	ENSACAG00000003802	ZNF347
transcription_factors	anolis	ENSACAG00000003802	ZNF84
transcription_factors	anolis	ENSACAG00000003835	ZNF573
transcription_factors	anolis	ENSACAG00000003835	ZNF585B
transcription_factors	anolis	ENSACAG00000003835	ZNF208
transcription_factors	anolis	ENSACAG00000003835	ZNF347
transcription_factors	anolis	ENSACAG00000003835	ZNF160
transcription_factors	anolis	ENSACAG00000003835	ZNF16
transcription_factors	anolis	ENSACAG00000003835	ZNF23
transcription_factors	anolis	ENSACAG00000003835	ZNF420
transcription_factors	anolis	ENSACAG00000003835	ZFP28
transcription_factors	anolis	ENSACAG00000003835	ZNF84
transcription_factors	anolis	ENSACAG00000003835	ZNF546
transcription_factors	anolis	ENSACAG00000003835	ZNF197
transcription_factors	anolis	ENSACAG00000003835	ZNF91
transcription_factors	anolis	ENSACAG00000003835	ZNF184
transcription_factors	anolis	ENSACAG00000003835	ZNF189
transcription_factors	anolis	ENSACAG00000003835	ZNF585A
transcription_factors	anolis	ENSACAG00000003835	ZNF624
transcription_factors	anolis	ENSACAG00000003838	PPAN
transcription_factors	anolis	ENSACAG00000003856	HNRNPUL1
transcription_factors	anolis	ENSACAG00000003858	MED7
transcription_factors	anolis	ENSACAG00000003859	TBX18
transcription_factors	anolis	ENSACAG00000003860	ZNF408
transcription_factors	anolis	ENSACAG00000003884	ZFP1
transcription_factors	anolis	ENSACAG00000003884	ZNF32
transcription_factors	anolis	ENSACAG00000003918	FXR1
transcription_factors	anolis	ENSACAG00000003920	ZNF213
transcription_factors	anolis	ENSACAG00000003921	ZNF251
transcription_factors	anolis	ENSACAG00000003921	ZNF250
transcription_factors	anolis	ENSACAG00000003921	ZNF19
transcription_factors	anolis	ENSACAG00000003921	ZNF7
transcription_factors	anolis	ENSACAG00000003921	ZNF34
transcription_factors	anolis	ENSACAG00000003921	ZNF454
transcription_factors	anolis	ENSACAG00000003946	IRF9
transcription_factors	anolis	ENSACAG00000003948	DNMT1
transcription_factors	anolis	ENSACAG00000003986	ZC3H4
transcription_factors	anolis	ENSACAG00000004001	CNOT8
transcription_factors	anolis	ENSACAG00000004022	PMS1
transcription_factors	anolis	ENSACAG00000004028	TBC1D22A
transcription_factors	anolis	ENSACAG00000004034	EPAS1
transcription_factors	anolis	ENSACAG00000004048	FOXS1
transcription_factors	anolis	ENSACAG00000004057	HDAC1
transcription_factors	anolis	ENSACAG00000004079	RELB
transcription_factors	anolis	ENSACAG00000004082	PHF19
transcription_factors	anolis	ENSACAG00000004088	RNPS1
transcription_factors	anolis	ENSACAG00000004091	HES4
transcription_factors	anolis	ENSACAG00000004098	RORC
transcription_factors	anolis	ENSACAG00000004102	SUFU
transcription_factors	anolis	ENSACAG00000004133	GLI2
transcription_factors	anolis	ENSACAG00000004146	SREBF2
transcription_factors	anolis	ENSACAG00000004148	ELF3
transcription_factors	anolis	ENSACAG00000004151	CLASRP
transcription_factors	anolis	ENSACAG00000004186	GABPB1
transcription_factors	anolis	ENSACAG00000004207	HDAC5
transcription_factors	anolis	ENSACAG00000004214	MIS18BP1
transcription_factors	anolis	ENSACAG00000004237	ZNF184
transcription_factors	anolis	ENSACAG00000004237	ZNF84
transcription_factors	anolis	ENSACAG00000004237	ZNF23
transcription_factors	anolis	ENSACAG00000004237	ZNF585B
transcription_factors	anolis	ENSACAG00000004237	ZNF585A
transcription_factors	anolis	ENSACAG00000004237	ZNF347
transcription_factors	anolis	ENSACAG00000004237	ZNF197
transcription_factors	anolis	ENSACAG00000004237	ZNF189
transcription_factors	anolis	ENSACAG00000004237	ZNF91
transcription_factors	anolis	ENSACAG00000004237	ZNF16
transcription_factors	anolis	ENSACAG00000004237	ZNF208
transcription_factors	anolis	ENSACAG00000004237	ZNF624
transcription_factors	anolis	ENSACAG00000004237	ZNF573
transcription_factors	anolis	ENSACAG00000004237	ZNF160
transcription_factors	anolis	ENSACAG00000004237	ZNF420
transcription_factors	anolis	ENSACAG00000004237	ZFP28
transcription_factors	anolis	ENSACAG00000004237	ZNF546
transcription_factors	anolis	ENSACAG00000004268	TFCP2L1
transcription_factors	anolis	ENSACAG00000004271	ZNF202
transcription_factors	anolis	ENSACAG00000004271	ZNF496
transcription_factors	anolis	ENSACAG00000004271	ZNF446
transcription_factors	anolis	ENSACAG00000004271	ZNF18
transcription_factors	anolis	ENSACAG00000004271	ZNF174
transcription_factors	anolis	ENSACAG00000004271	ZNF263
transcription_factors	anolis	ENSACAG00000004271	ZNF641
transcription_factors	anolis	ENSACAG00000004293	ZRANB2
transcription_factors	anolis	ENSACAG00000004296	ZBTB18
transcription_factors	anolis	ENSACAG00000004303	ANKRD53
transcription_factors	anolis	ENSACAG00000004363	CREBL2
transcription_factors	anolis	ENSACAG00000004375	TRIM15
transcription_factors	anolis	ENSACAG00000004382	TRIM15
transcription_factors	anolis	ENSACAG00000004390	ISL1
transcription_factors	anolis	ENSACAG00000004391	ASB9
transcription_factors	anolis	ENSACAG00000004399	RELA
transcription_factors	anolis	ENSACAG00000004408	CTNNB1
transcription_factors	anolis	ENSACAG00000004410	HIST2H2BE
transcription_factors	anolis	ENSACAG00000004410	HIST1H2BB
transcription_factors	anolis	ENSACAG00000004410	HIST1H2BD
transcription_factors	anolis	ENSACAG00000004410	HIST1H2BE
transcription_factors	anolis	ENSACAG00000004410	HIST1H2BC
transcription_factors	anolis	ENSACAG00000004410	HIST1H2BG
transcription_factors	anolis	ENSACAG00000004410	HIST1H2BH
transcription_factors	anolis	ENSACAG00000004410	HIST1H2BN
transcription_factors	anolis	ENSACAG00000004410	HIST1H2BJ
transcription_factors	anolis	ENSACAG00000004417	HIST1H2BE
transcription_factors	anolis	ENSACAG00000004417	HIST1H2BJ
transcription_factors	anolis	ENSACAG00000004417	HIST1H2BG
transcription_factors	anolis	ENSACAG00000004417	HIST1H2BD
transcription_factors	anolis	ENSACAG00000004417	HIST2H2BE
transcription_factors	anolis	ENSACAG00000004417	HIST1H2BN
transcription_factors	anolis	ENSACAG00000004417	HIST1H2BC
transcription_factors	anolis	ENSACAG00000004417	HIST1H2BB
transcription_factors	anolis	ENSACAG00000004417	HIST1H2BH
transcription_factors	anolis	ENSACAG00000004423	HIST1H1T
transcription_factors	anolis	ENSACAG00000004423	HIST1H1D
transcription_factors	anolis	ENSACAG00000004423	HIST1H1B
transcription_factors	anolis	ENSACAG00000004423	HIST1H1C
transcription_factors	anolis	ENSACAG00000004423	HIST1H1E
transcription_factors	anolis	ENSACAG00000004443	YEATS4
transcription_factors	anolis	ENSACAG00000004460	RFXAP
transcription_factors	anolis	ENSACAG00000004463	SMAD9
transcription_factors	anolis	ENSACAG00000004484	KANK2
transcription_factors	anolis	ENSACAG00000004497	ARNTL
transcription_factors	anolis	ENSACAG00000004498	GFI1
transcription_factors	anolis	ENSACAG00000004508	XRCC6
transcription_factors	anolis	ENSACAG00000004510	DTX1
transcription_factors	anolis	ENSACAG00000004531	DENND4A
transcription_factors	anolis	ENSACAG00000004538	CREB3L1
transcription_factors	anolis	ENSACAG00000004541	BRCA2
transcription_factors	anolis	ENSACAG00000004545	TAL2
transcription_factors	anolis	ENSACAG00000004556	EEF1A1
transcription_factors	anolis	ENSACAG00000004584	HMGN3
transcription_factors	anolis	ENSACAG00000004592	KDM4C
transcription_factors	anolis	ENSACAG00000004592	AL513412.1
transcription_factors	anolis	ENSACAG00000004642	TEAD1
transcription_factors	anolis	ENSACAG00000004647	TRIM15
transcription_factors	anolis	ENSACAG00000004655	NIFK
transcription_factors	anolis	ENSACAG00000004668	CSDC2
transcription_factors	anolis	ENSACAG00000004674	BRDT
transcription_factors	anolis	ENSACAG00000004675	ETV6
transcription_factors	anolis	ENSACAG00000004687	YEATS2
transcription_factors	anolis	ENSACAG00000004688	TAF9B
transcription_factors	anolis	ENSACAG00000004688	TAF9
transcription_factors	anolis	ENSACAG00000004703	DDX54
transcription_factors	anolis	ENSACAG00000004715	PER1
transcription_factors	anolis	ENSACAG00000004726	ELK1
transcription_factors	anolis	ENSACAG00000004729	ZBTB34
transcription_factors	anolis	ENSACAG00000004731	ZBTB43
transcription_factors	anolis	ENSACAG00000004756	TAF5
transcription_factors	anolis	ENSACAG00000004770	PBX4
transcription_factors	anolis	ENSACAG00000004775	PHF5A
transcription_factors	anolis	ENSACAG00000004779	CNOT2
transcription_factors	anolis	ENSACAG00000004788	PPARA
transcription_factors	anolis	ENSACAG00000004796	PDCD11
transcription_factors	anolis	ENSACAG00000004798	SRF
transcription_factors	anolis	ENSACAG00000004805	MEOX1
transcription_factors	anolis	ENSACAG00000004806	MYEF2
transcription_factors	anolis	ENSACAG00000004810	TEF
transcription_factors	anolis	ENSACAG00000004818	MYOG
transcription_factors	anolis	ENSACAG00000004827	ETV4
transcription_factors	anolis	ENSACAG00000004831	TULP4
transcription_factors	anolis	ENSACAG00000004848	CITED2
transcription_factors	anolis	ENSACAG00000004854	KDM5D
transcription_factors	anolis	ENSACAG00000004854	KDM5C
transcription_factors	anolis	ENSACAG00000004865	ZNF639
transcription_factors	anolis	ENSACAG00000004904	HES7
transcription_factors	anolis	ENSACAG00000004936	BARHL2
transcription_factors	anolis	ENSACAG00000004936	BARHL1
transcription_factors	anolis	ENSACAG00000004951	MED6
transcription_factors	anolis	ENSACAG00000004973	PARN
transcription_factors	anolis	ENSACAG00000004981	PAX3
transcription_factors	anolis	ENSACAG00000005022	PA2G4
transcription_factors	anolis	ENSACAG00000005025	KAT7
transcription_factors	anolis	ENSACAG00000005034	TCEA3
transcription_factors	anolis	ENSACAG00000005037	LHX5
transcription_factors	anolis	ENSACAG00000005056	L3MBTL2
transcription_factors	anolis	ENSACAG00000005062	RBBP8NL
transcription_factors	anolis	ENSACAG00000005064	GATA5
transcription_factors	anolis	ENSACAG00000005086	TFDP2
transcription_factors	anolis	ENSACAG00000005094	ZNF160
transcription_factors	anolis	ENSACAG00000005094	ZNF208
transcription_factors	anolis	ENSACAG00000005094	ZNF23
transcription_factors	anolis	ENSACAG00000005094	ZNF546
transcription_factors	anolis	ENSACAG00000005094	ZNF585A
transcription_factors	anolis	ENSACAG00000005094	ZNF420
transcription_factors	anolis	ENSACAG00000005094	ZNF624
transcription_factors	anolis	ENSACAG00000005094	ZNF347
transcription_factors	anolis	ENSACAG00000005094	ZNF573
transcription_factors	anolis	ENSACAG00000005094	ZNF184
transcription_factors	anolis	ENSACAG00000005094	ZNF189
transcription_factors	anolis	ENSACAG00000005094	ZNF84
transcription_factors	anolis	ENSACAG00000005094	ZNF585B
transcription_factors	anolis	ENSACAG00000005094	ZNF91
transcription_factors	anolis	ENSACAG00000005094	ZFP28
transcription_factors	anolis	ENSACAG00000005094	ZNF197
transcription_factors	anolis	ENSACAG00000005094	ZNF16
transcription_factors	anolis	ENSACAG00000005103	TCEB3
transcription_factors	anolis	ENSACAG00000005103	TCEB3B
transcription_factors	anolis	ENSACAG00000005103	TCEB3C
transcription_factors	anolis	ENSACAG00000005107	KDM5B
transcription_factors	anolis	ENSACAG00000005111	TBX5
transcription_factors	anolis	ENSACAG00000005130	DLX3
transcription_factors	anolis	ENSACAG00000005132	ARID1B
transcription_factors	anolis	ENSACAG00000005143	SRSF5
transcription_factors	anolis	ENSACAG00000005146	MCM3
transcription_factors	anolis	ENSACAG00000005148	EP300
transcription_factors	anolis	ENSACAG00000005164	RUNX1
transcription_factors	anolis	ENSACAG00000005169	TP53BP1
transcription_factors	anolis	ENSACAG00000005205	RORB
transcription_factors	anolis	ENSACAG00000005251	TFAP2B
transcription_factors	anolis	ENSACAG00000005255	POLR2D
transcription_factors	anolis	ENSACAG00000005282	SCAF8
transcription_factors	anolis	ENSACAG00000005295	TRIM31
transcription_factors	anolis	ENSACAG00000005304	SCAND1
transcription_factors	anolis	ENSACAG00000005304	ZNF449
transcription_factors	anolis	ENSACAG00000005307	ZNF407
transcription_factors	anolis	ENSACAG00000005324	LZTR1
transcription_factors	anolis	ENSACAG00000005326	PNRC2
transcription_factors	anolis	ENSACAG00000005327	SRSF10
transcription_factors	anolis	ENSACAG00000005329	TSHZ1
transcription_factors	anolis	ENSACAG00000005336	TFAP2D
transcription_factors	anolis	ENSACAG00000005340	ZNF236
transcription_factors	anolis	ENSACAG00000005348	MKL1
transcription_factors	anolis	ENSACAG00000005365	NFKBIL1
transcription_factors	anolis	ENSACAG00000005391	UIMC1
transcription_factors	anolis	ENSACAG00000005397	ZBTB38
transcription_factors	anolis	ENSACAG00000005409	IRF8
transcription_factors	anolis	ENSACAG00000005435	TCFL5
transcription_factors	anolis	ENSACAG00000005453	HMGN1
transcription_factors	anolis	ENSACAG00000005460	BRWD1
transcription_factors	anolis	ENSACAG00000005462	DIDO1
transcription_factors	anolis	ENSACAG00000005480	HMGB2
transcription_factors	anolis	ENSACAG00000005483	ETV2
transcription_factors	anolis	ENSACAG00000005496	PRDM1
transcription_factors	anolis	ENSACAG00000005497	SAP30
transcription_factors	anolis	ENSACAG00000005500	HAND2
transcription_factors	anolis	ENSACAG00000005519	VEZF1
transcription_factors	anolis	ENSACAG00000005535	ASB8
transcription_factors	anolis	ENSACAG00000005539	CTDSPL
transcription_factors	anolis	ENSACAG00000005542	SRSF1
transcription_factors	anolis	ENSACAG00000005545	DR1
transcription_factors	anolis	ENSACAG00000005566	NSD1
transcription_factors	anolis	ENSACAG00000005567	RAD51B
transcription_factors	anolis	ENSACAG00000005576	PHF10
transcription_factors	anolis	ENSACAG00000005586	ESRRG
transcription_factors	anolis	ENSACAG00000005602	SCAND1
transcription_factors	anolis	ENSACAG00000005602	ZNF449
transcription_factors	anolis	ENSACAG00000005632	TOX
transcription_factors	anolis	ENSACAG00000005660	POLR1B
transcription_factors	anolis	ENSACAG00000005667	MYT1L
transcription_factors	anolis	ENSACAG00000005688	MXD3
transcription_factors	anolis	ENSACAG00000005697	NKX2-2
transcription_factors	anolis	ENSACAG00000005724	HESX1
transcription_factors	anolis	ENSACAG00000005728	MTF2
transcription_factors	anolis	ENSACAG00000005738	MED20
transcription_factors	anolis	ENSACAG00000005760	CHD7
transcription_factors	anolis	ENSACAG00000005780	TRIM15
transcription_factors	anolis	ENSACAG00000005787	NKX6-1
transcription_factors	anolis	ENSACAG00000005787	NKX6-2
transcription_factors	anolis	ENSACAG00000005811	GATA2
transcription_factors	anolis	ENSACAG00000005818	OTX1
transcription_factors	anolis	ENSACAG00000005820	HTT
transcription_factors	anolis	ENSACAG00000005840	PBX1
transcription_factors	anolis	ENSACAG00000005871	SIN3A
transcription_factors	anolis	ENSACAG00000005885	FOXD2
transcription_factors	anolis	ENSACAG00000005885	FOXD1
transcription_factors	anolis	ENSACAG00000005898	EBF2
transcription_factors	anolis	ENSACAG00000005909	STAT1
transcription_factors	anolis	ENSACAG00000005919	LMX1A
transcription_factors	anolis	ENSACAG00000005931	IRF6
transcription_factors	anolis	ENSACAG00000005956	AKAP17A
transcription_factors	anolis	ENSACAG00000005957	NR2E1
transcription_factors	anolis	ENSACAG00000005980	TAL1
transcription_factors	anolis	ENSACAG00000005984	SNRNP27
transcription_factors	anolis	ENSACAG00000006004	MXD1
transcription_factors	anolis	ENSACAG00000006005	ZZZ3
transcription_factors	anolis	ENSACAG00000006009	MXI1
transcription_factors	anolis	ENSACAG00000006023	VENTX
transcription_factors	anolis	ENSACAG00000006055	SHOX
transcription_factors	anolis	ENSACAG00000006087	CXXC1
transcription_factors	anolis	ENSACAG00000006089	ZBTB48
transcription_factors	anolis	ENSACAG00000006091	MBD1
transcription_factors	anolis	ENSACAG00000006099	ZNF384
transcription_factors	anolis	ENSACAG00000006114	TGFB1I1
transcription_factors	anolis	ENSACAG00000006150	ING4
transcription_factors	anolis	ENSACAG00000006158	ZNF573
transcription_factors	anolis	ENSACAG00000006158	ZFP28
transcription_factors	anolis	ENSACAG00000006158	ZNF23
transcription_factors	anolis	ENSACAG00000006158	ZNF197
transcription_factors	anolis	ENSACAG00000006158	ZNF208
transcription_factors	anolis	ENSACAG00000006158	ZNF184
transcription_factors	anolis	ENSACAG00000006158	ZNF585B
transcription_factors	anolis	ENSACAG00000006158	ZNF91
transcription_factors	anolis	ENSACAG00000006158	ZNF189
transcription_factors	anolis	ENSACAG00000006158	ZNF160
transcription_factors	anolis	ENSACAG00000006158	ZNF585A
transcription_factors	anolis	ENSACAG00000006158	ZNF546
transcription_factors	anolis	ENSACAG00000006158	ZNF347
transcription_factors	anolis	ENSACAG00000006158	ZNF16
transcription_factors	anolis	ENSACAG00000006158	ZNF624
transcription_factors	anolis	ENSACAG00000006158	ZNF420
transcription_factors	anolis	ENSACAG00000006158	ZNF84
transcription_factors	anolis	ENSACAG00000006174	PROX1
transcription_factors	anolis	ENSACAG00000006183	ING1
transcription_factors	anolis	ENSACAG00000006186	ANKRD10
transcription_factors	anolis	ENSACAG00000006189	PARP1
transcription_factors	anolis	ENSACAG00000006191	ZDHHC2
transcription_factors	anolis	ENSACAG00000006198	BTAF1
transcription_factors	anolis	ENSACAG00000006213	ESR1
transcription_factors	anolis	ENSACAG00000006231	CHD4
transcription_factors	anolis	ENSACAG00000006235	DDX20
transcription_factors	anolis	ENSACAG00000006249	MYT1
transcription_factors	anolis	ENSACAG00000006256	CNOT7
transcription_factors	anolis	ENSACAG00000006264	ZBTB24
transcription_factors	anolis	ENSACAG00000006286	ZNF281
transcription_factors	anolis	ENSACAG00000006301	NR5A2
transcription_factors	anolis	ENSACAG00000006310	FUBP1
transcription_factors	anolis	ENSACAG00000006317	ZBTB2
transcription_factors	anolis	ENSACAG00000006334	JADE1
transcription_factors	anolis	ENSACAG00000006343	UBN1
transcription_factors	anolis	ENSACAG00000006345	BATF3
transcription_factors	anolis	ENSACAG00000006346	SOX1
transcription_factors	anolis	ENSACAG00000006351	TCEA2
transcription_factors	anolis	ENSACAG00000006353	ATF3
transcription_factors	anolis	ENSACAG00000006364	SNRPD1
transcription_factors	anolis	ENSACAG00000006389	KLF8
transcription_factors	anolis	ENSACAG00000006408	HOXB13
transcription_factors	anolis	ENSACAG00000006412	HOXB9
transcription_factors	anolis	ENSACAG00000006423	HOXB8
transcription_factors	anolis	ENSACAG00000006434	HOXB7
transcription_factors	anolis	ENSACAG00000006435	RGS14
transcription_factors	anolis	ENSACAG00000006436	RBM39
transcription_factors	anolis	ENSACAG00000006458	HNF1B
transcription_factors	anolis	ENSACAG00000006474	HOXB6
transcription_factors	anolis	ENSACAG00000006476	ZNF592
transcription_factors	anolis	ENSACAG00000006484	HOXB5
transcription_factors	anolis	ENSACAG00000006499	HOXB4
transcription_factors	anolis	ENSACAG00000006530	PHF6
transcription_factors	anolis	ENSACAG00000006532	BBX
transcription_factors	anolis	ENSACAG00000006543	HOXD1
transcription_factors	anolis	ENSACAG00000006548	DNAJC2
transcription_factors	anolis	ENSACAG00000006565	PHF20
transcription_factors	anolis	ENSACAG00000006575	SLA2
transcription_factors	anolis	ENSACAG00000006590	ZNF451
transcription_factors	anolis	ENSACAG00000006593	SIX4
transcription_factors	anolis	ENSACAG00000006602	ZNF282
transcription_factors	anolis	ENSACAG00000006612	ZNF512B
transcription_factors	anolis	ENSACAG00000006615	NFE2L1
transcription_factors	anolis	ENSACAG00000006629	POU2AF1
transcription_factors	anolis	ENSACAG00000006636	ABT1
transcription_factors	anolis	ENSACAG00000006640	NFXL1
transcription_factors	anolis	ENSACAG00000006650	ESPL1
transcription_factors	anolis	ENSACAG00000006660	HHEX
transcription_factors	anolis	ENSACAG00000006666	BCL6
transcription_factors	anolis	ENSACAG00000006672	TFEC
transcription_factors	anolis	ENSACAG00000006675	CSRP2
transcription_factors	anolis	ENSACAG00000006691	KHDRBS2
transcription_factors	anolis	ENSACAG00000006697	ZNF146
transcription_factors	anolis	ENSACAG00000006700	BRD8
transcription_factors	anolis	ENSACAG00000006701	SNAI3
transcription_factors	anolis	ENSACAG00000006713	FOXP2
transcription_factors	anolis	ENSACAG00000006736	DDIT3
transcription_factors	anolis	ENSACAG00000006776	FUS
transcription_factors	anolis	ENSACAG00000006789	SHOX2
transcription_factors	anolis	ENSACAG00000006793	SP2
transcription_factors	anolis	ENSACAG00000006811	ZFP91
transcription_factors	anolis	ENSACAG00000006825	ZNF500
transcription_factors	anolis	ENSACAG00000006832	RARG
transcription_factors	anolis	ENSACAG00000006847	RBL1
transcription_factors	anolis	ENSACAG00000006894	HCLS1
transcription_factors	anolis	ENSACAG00000006947	ZIC2
transcription_factors	anolis	ENSACAG00000006947	ZIC1
transcription_factors	anolis	ENSACAG00000006958	TCEB2
transcription_factors	anolis	ENSACAG00000006967	SAP30BP
transcription_factors	anolis	ENSACAG00000006973	ING2
transcription_factors	anolis	ENSACAG00000006987	KMT2E
transcription_factors	anolis	ENSACAG00000007014	KMT2A
transcription_factors	anolis	ENSACAG00000007015	EPC1
transcription_factors	anolis	ENSACAG00000007044	TBX21
transcription_factors	anolis	ENSACAG00000007047	ING3
transcription_factors	anolis	ENSACAG00000007057	JUN
transcription_factors	anolis	ENSACAG00000007058	NFIC
transcription_factors	anolis	ENSACAG00000007077	TRIP4
transcription_factors	anolis	ENSACAG00000007100	ZNF277
transcription_factors	anolis	ENSACAG00000007105	EDF1
transcription_factors	anolis	ENSACAG00000007108	ZNF646
transcription_factors	anolis	ENSACAG00000007116	HLTF
transcription_factors	anolis	ENSACAG00000007117	POLR1B
transcription_factors	anolis	ENSACAG00000007132	PBRM1
transcription_factors	anolis	ENSACAG00000007144	CREB5
transcription_factors	anolis	ENSACAG00000007158	PHB2
transcription_factors	anolis	ENSACAG00000007174	JAZF1
transcription_factors	anolis	ENSACAG00000007201	RUVBL1
transcription_factors	anolis	ENSACAG00000007218	NR0B1
transcription_factors	anolis	ENSACAG00000007220	SFSWAP
transcription_factors	anolis	ENSACAG00000007227	ZFY
transcription_factors	anolis	ENSACAG00000007227	ZFX
transcription_factors	anolis	ENSACAG00000007241	NFKBIL1
transcription_factors	anolis	ENSACAG00000007254	TRIM15
transcription_factors	anolis	ENSACAG00000007268	CEBPE
transcription_factors	anolis	ENSACAG00000007272	EVX1
transcription_factors	anolis	ENSACAG00000007282	HOXD11
transcription_factors	anolis	ENSACAG00000007286	HOXA9
transcription_factors	anolis	ENSACAG00000007306	MAF1
transcription_factors	anolis	ENSACAG00000007312	TRIM31
transcription_factors	anolis	ENSACAG00000007318	TRIM15
transcription_factors	anolis	ENSACAG00000007324	KLF3
transcription_factors	anolis	ENSACAG00000007346	NCOA5
transcription_factors	anolis	ENSACAG00000007350	MDM4
transcription_factors	anolis	ENSACAG00000007353	ZEB1
transcription_factors	anolis	ENSACAG00000007359	ZBTB39
transcription_factors	anolis	ENSACAG00000007363	TRIM15
transcription_factors	anolis	ENSACAG00000007369	ABTB1
transcription_factors	anolis	ENSACAG00000007378	EP400
transcription_factors	anolis	ENSACAG00000007379	HOMEZ
transcription_factors	anolis	ENSACAG00000007381	ZFHX2
transcription_factors	anolis	ENSACAG00000007386	SHPRH
transcription_factors	anolis	ENSACAG00000007391	ZNF2
transcription_factors	anolis	ENSACAG00000007391	ZNF157
transcription_factors	anolis	ENSACAG00000007391	ZNF25
transcription_factors	anolis	ENSACAG00000007411	ZNF324
transcription_factors	anolis	ENSACAG00000007426	FOSB
transcription_factors	anolis	ENSACAG00000007442	TRIM15
transcription_factors	anolis	ENSACAG00000007447	TRIM15
transcription_factors	anolis	ENSACAG00000007455	MCM2
transcription_factors	anolis	ENSACAG00000007463	SND1
transcription_factors	anolis	ENSACAG00000007473	TBX20
transcription_factors	anolis	ENSACAG00000007478	SMARCB1
transcription_factors	anolis	ENSACAG00000007482	APC
transcription_factors	anolis	ENSACAG00000007488	SSRP1
transcription_factors	anolis	ENSACAG00000007490	APC
transcription_factors	anolis	ENSACAG00000007514	POLR2C
transcription_factors	anolis	ENSACAG00000007527	WWTR1
transcription_factors	anolis	ENSACAG00000007545	TONSL
transcription_factors	anolis	ENSACAG00000007573	ATF4
transcription_factors	anolis	ENSACAG00000007579	RFC1
transcription_factors	anolis	ENSACAG00000007594	ZNF385A
transcription_factors	anolis	ENSACAG00000007597	RAX
transcription_factors	anolis	ENSACAG00000007630	KDM2A
transcription_factors	anolis	ENSACAG00000007651	FBXL19
transcription_factors	anolis	ENSACAG00000007675	GTF3C2
transcription_factors	anolis	ENSACAG00000007677	NFIA
transcription_factors	anolis	ENSACAG00000007680	TSC22D2
transcription_factors	anolis	ENSACAG00000007689	RBM15B
transcription_factors	anolis	ENSACAG00000007699	MLXIPL
transcription_factors	anolis	ENSACAG00000007714	SMARCC2
transcription_factors	anolis	ENSACAG00000007728	PQBP1
transcription_factors	anolis	ENSACAG00000007731	ZNF488
transcription_factors	anolis	ENSACAG00000007786	GATA6
transcription_factors	anolis	ENSACAG00000007796	CBX7
transcription_factors	anolis	ENSACAG00000007819	MXD4
transcription_factors	anolis	ENSACAG00000007826	ZNF500
transcription_factors	anolis	ENSACAG00000007827	NELFA
transcription_factors	anolis	ENSACAG00000007829	MKX
transcription_factors	anolis	ENSACAG00000007834	ESRRA
transcription_factors	anolis	ENSACAG00000007842	IRF2BP1
transcription_factors	anolis	ENSACAG00000007869	FOXA3
transcription_factors	anolis	ENSACAG00000007871	GATA1
transcription_factors	anolis	ENSACAG00000007899	FMR1
transcription_factors	anolis	ENSACAG00000007905	WHSC1
transcription_factors	anolis	ENSACAG00000007919	ANKRD1
transcription_factors	anolis	ENSACAG00000007941	SATB1
transcription_factors	anolis	ENSACAG00000007946	NPAS2
transcription_factors	anolis	ENSACAG00000007974	SUB1
transcription_factors	anolis	ENSACAG00000007975	ZBTB6
transcription_factors	anolis	ENSACAG00000007975	ZBTB26
transcription_factors	anolis	ENSACAG00000007985	POLR3A
transcription_factors	anolis	ENSACAG00000007997	NR4A2
transcription_factors	anolis	ENSACAG00000008029	DNMT3A
transcription_factors	anolis	ENSACAG00000008050	LEF1
transcription_factors	anolis	ENSACAG00000008059	EMX1
transcription_factors	anolis	ENSACAG00000008065	HSBP1
transcription_factors	anolis	ENSACAG00000008099	APEX1
transcription_factors	anolis	ENSACAG00000008103	ZNF276
transcription_factors	anolis	ENSACAG00000008115	DHX38
transcription_factors	anolis	ENSACAG00000008123	FOXJ1
transcription_factors	anolis	ENSACAG00000008128	ETV5
transcription_factors	anolis	ENSACAG00000008130	FOXD4
transcription_factors	anolis	ENSACAG00000008130	FOXD4L1
transcription_factors	anolis	ENSACAG00000008130	FOXD4L4
transcription_factors	anolis	ENSACAG00000008130	FOXD4L3
transcription_factors	anolis	ENSACAG00000008131	TBX15
transcription_factors	anolis	ENSACAG00000008164	AFF3
transcription_factors	anolis	ENSACAG00000008177	SOX12
transcription_factors	anolis	ENSACAG00000008187	HIVEP2
transcription_factors	anolis	ENSACAG00000008188	TRIB3
transcription_factors	anolis	ENSACAG00000008195	RBCK1
transcription_factors	anolis	ENSACAG00000008203	TAF7
transcription_factors	anolis	ENSACAG00000008217	FOXC2
transcription_factors	anolis	ENSACAG00000008217	FOXC1
transcription_factors	anolis	ENSACAG00000008228	SFMBT1
transcription_factors	anolis	ENSACAG00000008236	IKZF1
transcription_factors	anolis	ENSACAG00000008238	ZFHX3
transcription_factors	anolis	ENSACAG00000008268	ARX
transcription_factors	anolis	ENSACAG00000008305	EIF5B
transcription_factors	anolis	ENSACAG00000008313	ASB6
transcription_factors	anolis	ENSACAG00000008337	KDM4B
transcription_factors	anolis	ENSACAG00000008367	KLF1
transcription_factors	anolis	ENSACAG00000008368	TAF10
transcription_factors	anolis	ENSACAG00000008370	LDB2
transcription_factors	anolis	ENSACAG00000008379	EIF2AK2
transcription_factors	anolis	ENSACAG00000008424	MAFF
transcription_factors	anolis	ENSACAG00000008446	TOX2
transcription_factors	anolis	ENSACAG00000008462	RAI14
transcription_factors	anolis	ENSACAG00000008482	RFX7
transcription_factors	anolis	ENSACAG00000008484	SMYD1
transcription_factors	anolis	ENSACAG00000008493	MED30
transcription_factors	anolis	ENSACAG00000008494	HIVEP1
transcription_factors	anolis	ENSACAG00000008540	INTS12
transcription_factors	anolis	ENSACAG00000008544	OTX2
transcription_factors	anolis	ENSACAG00000008549	TBX10
transcription_factors	anolis	ENSACAG00000008553	SRSF2
transcription_factors	anolis	ENSACAG00000008553	SRSF8
transcription_factors	anolis	ENSACAG00000008561	GCM1
transcription_factors	anolis	ENSACAG00000008567	CBFA2T2
transcription_factors	anolis	ENSACAG00000008573	ZBTB22
transcription_factors	anolis	ENSACAG00000008590	EBF3
transcription_factors	anolis	ENSACAG00000008591	TRIM15
transcription_factors	anolis	ENSACAG00000008592	ASXL1
transcription_factors	anolis	ENSACAG00000008611	CTR9
transcription_factors	anolis	ENSACAG00000008641	ATRX
transcription_factors	anolis	ENSACAG00000008675	ZNF500
transcription_factors	anolis	ENSACAG00000008677	GCM2
transcription_factors	anolis	ENSACAG00000008679	RERE
transcription_factors	anolis	ENSACAG00000008709	KAT6B
transcription_factors	anolis	ENSACAG00000008717	PTF1A
transcription_factors	anolis	ENSACAG00000008719	SOX9
transcription_factors	anolis	ENSACAG00000008739	MBD2
transcription_factors	anolis	ENSACAG00000008743	PLAGL2
transcription_factors	anolis	ENSACAG00000008761	E2F1
transcription_factors	anolis	ENSACAG00000008765	SIM2
transcription_factors	anolis	ENSACAG00000008769	SUGP1
transcription_factors	anolis	ENSACAG00000008791	GATAD2B
transcription_factors	anolis	ENSACAG00000008797	RNF141
transcription_factors	anolis	ENSACAG00000008801	TFAP2A
transcription_factors	anolis	ENSACAG00000008818	ZNF341
transcription_factors	anolis	ENSACAG00000008826	GTF2I
transcription_factors	anolis	ENSACAG00000008839	KAT5
transcription_factors	anolis	ENSACAG00000008843	PCBD1
transcription_factors	anolis	ENSACAG00000008863	TCF4
transcription_factors	anolis	ENSACAG00000008899	ERCC8
transcription_factors	anolis	ENSACAG00000008903	DMRTB1
transcription_factors	anolis	ENSACAG00000008907	POU3F3
transcription_factors	anolis	ENSACAG00000008910	GLIS1
transcription_factors	anolis	ENSACAG00000008939	TOP2B
transcription_factors	anolis	ENSACAG00000008962	RING1
transcription_factors	anolis	ENSACAG00000008988	NR4A3
transcription_factors	anolis	ENSACAG00000009040	ZNF512
transcription_factors	anolis	ENSACAG00000009057	CHURC1
transcription_factors	anolis	ENSACAG00000009100	MLLT10
transcription_factors	anolis	ENSACAG00000009109	GATA3
transcription_factors	anolis	ENSACAG00000009136	BRD1
transcription_factors	anolis	ENSACAG00000009139	ZDHHC9
transcription_factors	anolis	ENSACAG00000009142	TEAD3
transcription_factors	anolis	ENSACAG00000009177	KLF10
transcription_factors	anolis	ENSACAG00000009216	TRIM25
transcription_factors	anolis	ENSACAG00000009230	NFATC4
transcription_factors	anolis	ENSACAG00000009232	ZSWIM4
transcription_factors	anolis	ENSACAG00000009248	COIL
transcription_factors	anolis	ENSACAG00000009257	RARB
transcription_factors	anolis	ENSACAG00000009258	PHF3
transcription_factors	anolis	ENSACAG00000009265	ZBTB16
transcription_factors	anolis	ENSACAG00000009298	EWSR1
transcription_factors	anolis	ENSACAG00000009324	TRIP13
transcription_factors	anolis	ENSACAG00000009330	NR5A1
transcription_factors	anolis	ENSACAG00000009335	CLOCK
transcription_factors	anolis	ENSACAG00000009338	ZNF143
transcription_factors	anolis	ENSACAG00000009346	HTATSF1
transcription_factors	anolis	ENSACAG00000009369	TRIP11
transcription_factors	anolis	ENSACAG00000009375	HDGF
transcription_factors	anolis	ENSACAG00000009391	ZNHIT3
transcription_factors	anolis	ENSACAG00000009400	VGLL1
transcription_factors	anolis	ENSACAG00000009402	ZHX2
transcription_factors	anolis	ENSACAG00000009410	ONECUT2
transcription_factors	anolis	ENSACAG00000009425	HDAC4
transcription_factors	anolis	ENSACAG00000009434	ANKRA2
transcription_factors	anolis	ENSACAG00000009455	NCOA6
transcription_factors	anolis	ENSACAG00000009483	ZDHHC6
transcription_factors	anolis	ENSACAG00000009495	CREG1
transcription_factors	anolis	ENSACAG00000009496	AR
transcription_factors	anolis	ENSACAG00000009504	SUZ12
transcription_factors	anolis	ENSACAG00000009506	FOSL2
transcription_factors	anolis	ENSACAG00000009509	BTF3
transcription_factors	anolis	ENSACAG00000009521	SEC14L2
transcription_factors	anolis	ENSACAG00000009531	BCL3
transcription_factors	anolis	ENSACAG00000009540	NFKBIB
transcription_factors	anolis	ENSACAG00000009551	RBMXL2
transcription_factors	anolis	ENSACAG00000009553	FOXE1
transcription_factors	anolis	ENSACAG00000009554	WWP1
transcription_factors	anolis	ENSACAG00000009578	TGIF1
transcription_factors	anolis	ENSACAG00000009583	SIRT2
transcription_factors	anolis	ENSACAG00000009597	XRCC5
transcription_factors	anolis	ENSACAG00000009608	ZHX1
transcription_factors	anolis	ENSACAG00000009638	NAB2
transcription_factors	anolis	ENSACAG00000009642	KLF7
transcription_factors	anolis	ENSACAG00000009653	ZBTB14
transcription_factors	anolis	ENSACAG00000009672	CREB1
transcription_factors	anolis	ENSACAG00000009680	STAT6
transcription_factors	anolis	ENSACAG00000009693	AIP
transcription_factors	anolis	ENSACAG00000009697	YTHDC1
transcription_factors	anolis	ENSACAG00000009699	NEUROD6
transcription_factors	anolis	ENSACAG00000009713	ZNF366
transcription_factors	anolis	ENSACAG00000009718	ASB1
transcription_factors	anolis	ENSACAG00000009730	SUPT7L
transcription_factors	anolis	ENSACAG00000009733	TGIF2LY
transcription_factors	anolis	ENSACAG00000009733	TGIF2
transcription_factors	anolis	ENSACAG00000009733	TGIF2LX
transcription_factors	anolis	ENSACAG00000009764	POLR1C
transcription_factors	anolis	ENSACAG00000009821	SATB2
transcription_factors	anolis	ENSACAG00000009827	PBX3
transcription_factors	anolis	ENSACAG00000009830	CERS3
transcription_factors	anolis	ENSACAG00000009839	NFATC3
transcription_factors	anolis	ENSACAG00000009851	ZBTB20
transcription_factors	anolis	ENSACAG00000009858	ZFPM2
transcription_factors	anolis	ENSACAG00000009861	MYB
transcription_factors	anolis	ENSACAG00000009864	ZNF207
transcription_factors	anolis	ENSACAG00000009879	ASCL3
transcription_factors	anolis	ENSACAG00000009892	TADA3
transcription_factors	anolis	ENSACAG00000009898	ZNF74
transcription_factors	anolis	ENSACAG00000009899	SMAD6
transcription_factors	anolis	ENSACAG00000009914	SMAD3
transcription_factors	anolis	ENSACAG00000009919	ERCC3
transcription_factors	anolis	ENSACAG00000009923	MEF2A
transcription_factors	anolis	ENSACAG00000009974	BTG2
transcription_factors	anolis	ENSACAG00000010001	BDP1
transcription_factors	anolis	ENSACAG00000010028	SOX13
transcription_factors	anolis	ENSACAG00000010035	BRPF1
transcription_factors	anolis	ENSACAG00000010047	ZNF148
transcription_factors	anolis	ENSACAG00000010080	ASCC3
transcription_factors	anolis	ENSACAG00000010082	BIN1
transcription_factors	anolis	ENSACAG00000010103	FOSL1
transcription_factors	anolis	ENSACAG00000010106	PRDM8
transcription_factors	anolis	ENSACAG00000010109	GTF2H2
transcription_factors	anolis	ENSACAG00000010160	HMBOX1
transcription_factors	anolis	ENSACAG00000010173	DAB2
transcription_factors	anolis	ENSACAG00000010177	TAF13
transcription_factors	anolis	ENSACAG00000010183	PIAS1
transcription_factors	anolis	ENSACAG00000010186	SMAD4
transcription_factors	anolis	ENSACAG00000010191	TRIM15
transcription_factors	anolis	ENSACAG00000010214	JMJD1C
transcription_factors	anolis	ENSACAG00000010220	ZNF208
transcription_factors	anolis	ENSACAG00000010220	ZNF546
transcription_factors	anolis	ENSACAG00000010220	ZNF420
transcription_factors	anolis	ENSACAG00000010220	ZNF23
transcription_factors	anolis	ENSACAG00000010220	ZNF84
transcription_factors	anolis	ENSACAG00000010220	ZNF189
transcription_factors	anolis	ENSACAG00000010220	ZNF197
transcription_factors	anolis	ENSACAG00000010220	ZNF585B
transcription_factors	anolis	ENSACAG00000010220	ZNF160
transcription_factors	anolis	ENSACAG00000010220	ZNF184
transcription_factors	anolis	ENSACAG00000010220	ZNF624
transcription_factors	anolis	ENSACAG00000010220	ZNF16
transcription_factors	anolis	ENSACAG00000010220	ZNF347
transcription_factors	anolis	ENSACAG00000010220	ZNF91
transcription_factors	anolis	ENSACAG00000010220	ZFP28
transcription_factors	anolis	ENSACAG00000010220	ZNF573
transcription_factors	anolis	ENSACAG00000010220	ZNF585A
transcription_factors	anolis	ENSACAG00000010229	AGAP3
transcription_factors	anolis	ENSACAG00000010232	CTBP1
transcription_factors	anolis	ENSACAG00000010258	GTF2H4
transcription_factors	anolis	ENSACAG00000010293	USF2
transcription_factors	anolis	ENSACAG00000010302	HOXA13
transcription_factors	anolis	ENSACAG00000010304	HOXA11
transcription_factors	anolis	ENSACAG00000010315	HOXA10
transcription_factors	anolis	ENSACAG00000010317	NRBF2
transcription_factors	anolis	ENSACAG00000010322	HOXA7
transcription_factors	anolis	ENSACAG00000010325	TCF21
transcription_factors	anolis	ENSACAG00000010339	EMX2
transcription_factors	anolis	ENSACAG00000010340	EGR2
transcription_factors	anolis	ENSACAG00000010342	HNRNPD
transcription_factors	anolis	ENSACAG00000010345	SMARCC1
transcription_factors	anolis	ENSACAG00000010346	EYA4
transcription_factors	anolis	ENSACAG00000010361	GBX2
transcription_factors	anolis	ENSACAG00000010364	HOXA5
transcription_factors	anolis	ENSACAG00000010372	MYC
transcription_factors	anolis	ENSACAG00000010386	ZNF573
transcription_factors	anolis	ENSACAG00000010386	ZNF546
transcription_factors	anolis	ENSACAG00000010386	ZNF84
transcription_factors	anolis	ENSACAG00000010386	ZNF208
transcription_factors	anolis	ENSACAG00000010386	ZNF585B
transcription_factors	anolis	ENSACAG00000010386	ZNF16
transcription_factors	anolis	ENSACAG00000010386	ZNF624
transcription_factors	anolis	ENSACAG00000010386	ZNF23
transcription_factors	anolis	ENSACAG00000010386	ZNF184
transcription_factors	anolis	ENSACAG00000010386	ZNF160
transcription_factors	anolis	ENSACAG00000010386	ZNF585A
transcription_factors	anolis	ENSACAG00000010386	ZFP28
transcription_factors	anolis	ENSACAG00000010386	ZNF420
transcription_factors	anolis	ENSACAG00000010386	ZNF347
transcription_factors	anolis	ENSACAG00000010386	ZNF189
transcription_factors	anolis	ENSACAG00000010386	ZNF197
transcription_factors	anolis	ENSACAG00000010386	ZNF91
transcription_factors	anolis	ENSACAG00000010390	HOXA4
transcription_factors	anolis	ENSACAG00000010392	ZNF146
transcription_factors	anolis	ENSACAG00000010413	MAFG
transcription_factors	anolis	ENSACAG00000010422	FHL2
transcription_factors	anolis	ENSACAG00000010430	HOXA2
transcription_factors	anolis	ENSACAG00000010434	SIRT7
transcription_factors	anolis	ENSACAG00000010437	TRIM15
transcription_factors	anolis	ENSACAG00000010442	TRIM15
transcription_factors	anolis	ENSACAG00000010445	ATF7IP
transcription_factors	anolis	ENSACAG00000010478	TRIM15
transcription_factors	anolis	ENSACAG00000010484	TRIM15
transcription_factors	anolis	ENSACAG00000010487	TRIM15
transcription_factors	anolis	ENSACAG00000010497	GSX2
transcription_factors	anolis	ENSACAG00000010519	TRIM15
transcription_factors	anolis	ENSACAG00000010521	TRIM15
transcription_factors	anolis	ENSACAG00000010526	ALYREF
transcription_factors	anolis	ENSACAG00000010529	ZNF91
transcription_factors	anolis	ENSACAG00000010529	ZNF16
transcription_factors	anolis	ENSACAG00000010529	ZFP28
transcription_factors	anolis	ENSACAG00000010529	ZNF585B
transcription_factors	anolis	ENSACAG00000010529	ZNF208
transcription_factors	anolis	ENSACAG00000010529	ZNF189
transcription_factors	anolis	ENSACAG00000010529	ZNF573
transcription_factors	anolis	ENSACAG00000010529	ZNF420
transcription_factors	anolis	ENSACAG00000010529	ZNF546
transcription_factors	anolis	ENSACAG00000010529	ZNF23
transcription_factors	anolis	ENSACAG00000010529	ZNF347
transcription_factors	anolis	ENSACAG00000010529	ZNF585A
transcription_factors	anolis	ENSACAG00000010529	ZNF624
transcription_factors	anolis	ENSACAG00000010529	ZNF197
transcription_factors	anolis	ENSACAG00000010529	ZNF84
transcription_factors	anolis	ENSACAG00000010529	ZNF184
transcription_factors	anolis	ENSACAG00000010529	ZNF160
transcription_factors	anolis	ENSACAG00000010535	ATF6B
transcription_factors	anolis	ENSACAG00000010558	SIRT1
transcription_factors	anolis	ENSACAG00000010563	PAX1
transcription_factors	anolis	ENSACAG00000010576	BLZF1
transcription_factors	anolis	ENSACAG00000010581	ZNF638
transcription_factors	anolis	ENSACAG00000010585	BAZ2B
transcription_factors	anolis	ENSACAG00000010590	PITX2
transcription_factors	anolis	ENSACAG00000010592	POLR3D
transcription_factors	anolis	ENSACAG00000010649	NHLH2
transcription_factors	anolis	ENSACAG00000010649	NHLH1
transcription_factors	anolis	ENSACAG00000010650	ZBTB45
transcription_factors	anolis	ENSACAG00000010664	ZNF436
transcription_factors	anolis	ENSACAG00000010668	ASB9
transcription_factors	anolis	ENSACAG00000010685	SKI
transcription_factors	anolis	ENSACAG00000010693	TBX19
transcription_factors	anolis	ENSACAG00000010694	TRIM28
transcription_factors	anolis	ENSACAG00000010695	ASB11
transcription_factors	anolis	ENSACAG00000010702	ZNF131
transcription_factors	anolis	ENSACAG00000010717	WBP11
transcription_factors	anolis	ENSACAG00000010718	ELL
transcription_factors	anolis	ENSACAG00000010730	ZNF500
transcription_factors	anolis	ENSACAG00000010735	XRCC3
transcription_factors	anolis	ENSACAG00000010749	PRDM2
transcription_factors	anolis	ENSACAG00000010769	TTF2
transcription_factors	anolis	ENSACAG00000010840	HOXC12
transcription_factors	anolis	ENSACAG00000010848	HOXC11
transcription_factors	anolis	ENSACAG00000010855	HOXC10
transcription_factors	anolis	ENSACAG00000010878	GMEB1
transcription_factors	anolis	ENSACAG00000010883	EHMT2
transcription_factors	anolis	ENSACAG00000010895	HOXC9
transcription_factors	anolis	ENSACAG00000010906	HOXC8
transcription_factors	anolis	ENSACAG00000010917	HOXC6
transcription_factors	anolis	ENSACAG00000010922	ARID5B
transcription_factors	anolis	ENSACAG00000010925	TLE6
transcription_factors	anolis	ENSACAG00000010925	TLE2
transcription_factors	anolis	ENSACAG00000010925	AES
transcription_factors	anolis	ENSACAG00000010927	HOXC5
transcription_factors	anolis	ENSACAG00000010955	HOXC4
transcription_factors	anolis	ENSACAG00000010959	TAF12
transcription_factors	anolis	ENSACAG00000010967	HOXA1
transcription_factors	anolis	ENSACAG00000010968	HIF1AN
transcription_factors	anolis	ENSACAG00000011010	PRICKLE3
transcription_factors	anolis	ENSACAG00000011018	EN2
transcription_factors	anolis	ENSACAG00000011028	DCP1A
transcription_factors	anolis	ENSACAG00000011033	PAX2
transcription_factors	anolis	ENSACAG00000011043	MSX1
transcription_factors	anolis	ENSACAG00000011044	SCAND1
transcription_factors	anolis	ENSACAG00000011044	ZNF449
transcription_factors	anolis	ENSACAG00000011108	ALX1
transcription_factors	anolis	ENSACAG00000011154	CNOT4
transcription_factors	anolis	ENSACAG00000011161	TRPS1
transcription_factors	anolis	ENSACAG00000011164	VAX2
transcription_factors	anolis	ENSACAG00000011172	TCF15
transcription_factors	anolis	ENSACAG00000011189	ZBTB12
transcription_factors	anolis	ENSACAG00000011210	CHD1
transcription_factors	anolis	ENSACAG00000011211	MNX1
transcription_factors	anolis	ENSACAG00000011213	POLR3H
transcription_factors	anolis	ENSACAG00000011254	ARNT
transcription_factors	anolis	ENSACAG00000011257	OTX2
transcription_factors	anolis	ENSACAG00000011261	GTF2E1
transcription_factors	anolis	ENSACAG00000011285	ZBTB9
transcription_factors	anolis	ENSACAG00000011290	UBE2K
transcription_factors	anolis	ENSACAG00000011293	FOXJ2
transcription_factors	anolis	ENSACAG00000011326	ATF2
transcription_factors	anolis	ENSACAG00000011351	MYCN
transcription_factors	anolis	ENSACAG00000011364	TRIM15
transcription_factors	anolis	ENSACAG00000011374	NR1D2
transcription_factors	anolis	ENSACAG00000011376	SMARCA1
transcription_factors	anolis	ENSACAG00000011390	SOX11
transcription_factors	anolis	ENSACAG00000011398	TCF7L1
transcription_factors	anolis	ENSACAG00000011401	ZFP28
transcription_factors	anolis	ENSACAG00000011401	ZNF189
transcription_factors	anolis	ENSACAG00000011401	ZNF23
transcription_factors	anolis	ENSACAG00000011401	ZNF585B
transcription_factors	anolis	ENSACAG00000011401	ZNF585A
transcription_factors	anolis	ENSACAG00000011401	ZNF546
transcription_factors	anolis	ENSACAG00000011401	ZNF420
transcription_factors	anolis	ENSACAG00000011401	ZNF184
transcription_factors	anolis	ENSACAG00000011401	ZNF160
transcription_factors	anolis	ENSACAG00000011401	ZNF16
transcription_factors	anolis	ENSACAG00000011401	ZNF573
transcription_factors	anolis	ENSACAG00000011401	ZNF84
transcription_factors	anolis	ENSACAG00000011401	ZNF91
transcription_factors	anolis	ENSACAG00000011401	ZNF197
transcription_factors	anolis	ENSACAG00000011401	ZNF347
transcription_factors	anolis	ENSACAG00000011401	ZNF208
transcription_factors	anolis	ENSACAG00000011401	ZNF624
transcription_factors	anolis	ENSACAG00000011429	CREB3
transcription_factors	anolis	ENSACAG00000011457	MAFK
transcription_factors	anolis	ENSACAG00000011460	ZHX3
transcription_factors	anolis	ENSACAG00000011465	THRB
transcription_factors	anolis	ENSACAG00000011480	HDAC11
transcription_factors	anolis	ENSACAG00000011495	SRCAP
transcription_factors	anolis	ENSACAG00000011503	MLXIP
transcription_factors	anolis	ENSACAG00000011519	HELZ2
transcription_factors	anolis	ENSACAG00000011520	HMG20A
transcription_factors	anolis	ENSACAG00000011535	ZNRD1
transcription_factors	anolis	ENSACAG00000011589	RBM7
transcription_factors	anolis	ENSACAG00000011599	ARHGAP35
transcription_factors	anolis	ENSACAG00000011613	GMEB2
transcription_factors	anolis	ENSACAG00000011646	PAX5
transcription_factors	anolis	ENSACAG00000011664	NDN
transcription_factors	anolis	ENSACAG00000011664	NSMCE3
transcription_factors	anolis	ENSACAG00000011678	NELFE
transcription_factors	anolis	ENSACAG00000011680	SCML2
transcription_factors	anolis	ENSACAG00000011685	ERCC6
transcription_factors	anolis	ENSACAG00000011693	KHDRBS1
transcription_factors	anolis	ENSACAG00000011719	FOXN4
transcription_factors	anolis	ENSACAG00000011731	ARNT2
transcription_factors	anolis	ENSACAG00000011777	HIC1
transcription_factors	anolis	ENSACAG00000011787	CASZ1
transcription_factors	anolis	ENSACAG00000011791	MNT
transcription_factors	anolis	ENSACAG00000011812	HDAC3
transcription_factors	anolis	ENSACAG00000011825	TWIST2
transcription_factors	anolis	ENSACAG00000011825	TWIST1
transcription_factors	anolis	ENSACAG00000011830	HDAC9
transcription_factors	anolis	ENSACAG00000011847	SPOCD1
transcription_factors	anolis	ENSACAG00000011860	TBR1
transcription_factors	anolis	ENSACAG00000011895	THAP7
transcription_factors	anolis	ENSACAG00000011904	PHF8
transcription_factors	anolis	ENSACAG00000011910	NR2E3
transcription_factors	anolis	ENSACAG00000011914	APBB2
transcription_factors	anolis	ENSACAG00000011934	ZBTB11
transcription_factors	anolis	ENSACAG00000011965	ZBTB5
transcription_factors	anolis	ENSACAG00000011966	TRIM15
transcription_factors	anolis	ENSACAG00000011996	JADE3
transcription_factors	anolis	ENSACAG00000011997	CERS2
transcription_factors	anolis	ENSACAG00000011998	TRIM15
transcription_factors	anolis	ENSACAG00000012005	ZNF16
transcription_factors	anolis	ENSACAG00000012005	ZNF197
transcription_factors	anolis	ENSACAG00000012005	ZNF585B
transcription_factors	anolis	ENSACAG00000012005	ZNF91
transcription_factors	anolis	ENSACAG00000012005	ZNF23
transcription_factors	anolis	ENSACAG00000012005	ZNF84
transcription_factors	anolis	ENSACAG00000012005	ZNF184
transcription_factors	anolis	ENSACAG00000012005	ZNF624
transcription_factors	anolis	ENSACAG00000012005	ZNF420
transcription_factors	anolis	ENSACAG00000012005	ZNF546
transcription_factors	anolis	ENSACAG00000012005	ZNF347
transcription_factors	anolis	ENSACAG00000012005	ZNF160
transcription_factors	anolis	ENSACAG00000012005	ZNF585A
transcription_factors	anolis	ENSACAG00000012005	ZNF208
transcription_factors	anolis	ENSACAG00000012005	ZNF573
transcription_factors	anolis	ENSACAG00000012005	ZFP28
transcription_factors	anolis	ENSACAG00000012005	ZNF189
transcription_factors	anolis	ENSACAG00000012009	CEBPD
transcription_factors	anolis	ENSACAG00000012070	PHOX2B
transcription_factors	anolis	ENSACAG00000012082	NR2C2
transcription_factors	anolis	ENSACAG00000012084	PIAS2
transcription_factors	anolis	ENSACAG00000012098	NFKBIZ
transcription_factors	anolis	ENSACAG00000012099	CNOT6L
transcription_factors	anolis	ENSACAG00000012136	PTMA
transcription_factors	anolis	ENSACAG00000012140	NKRF
transcription_factors	anolis	ENSACAG00000012141	POLR1A
transcription_factors	anolis	ENSACAG00000012157	MCM4
transcription_factors	anolis	ENSACAG00000012174	HDAC2
transcription_factors	anolis	ENSACAG00000012186	URI1
transcription_factors	anolis	ENSACAG00000012187	FOXN1
transcription_factors	anolis	ENSACAG00000012192	AFF1
transcription_factors	anolis	ENSACAG00000012200	EHMT1
transcription_factors	anolis	ENSACAG00000012205	MCM7
transcription_factors	anolis	ENSACAG00000012216	NFE2L2
transcription_factors	anolis	ENSACAG00000012222	DAZAP2
transcription_factors	anolis	ENSACAG00000012248	POU6F1
transcription_factors	anolis	ENSACAG00000012272	TRIM15
transcription_factors	anolis	ENSACAG00000012280	TSHZ3
transcription_factors	anolis	ENSACAG00000012289	TFCP2
transcription_factors	anolis	ENSACAG00000012303	TOX3
transcription_factors	anolis	ENSACAG00000012307	TRIM15
transcription_factors	anolis	ENSACAG00000012312	TRIM15
transcription_factors	anolis	ENSACAG00000012314	MED21
transcription_factors	anolis	ENSACAG00000012317	LDB1
transcription_factors	anolis	ENSACAG00000012332	SNAI2
transcription_factors	anolis	ENSACAG00000012333	NR1H4
transcription_factors	anolis	ENSACAG00000012352	PIR
transcription_factors	anolis	ENSACAG00000012354	NOTCH4
transcription_factors	anolis	ENSACAG00000012356	KLF15
transcription_factors	anolis	ENSACAG00000012362	RBPJL
transcription_factors	anolis	ENSACAG00000012364	HCFC1
transcription_factors	anolis	ENSACAG00000012368	RCOR2
transcription_factors	anolis	ENSACAG00000012378	BHLHA15
transcription_factors	anolis	ENSACAG00000012380	CREBBP
transcription_factors	anolis	ENSACAG00000012392	KAT6A
transcription_factors	anolis	ENSACAG00000012417	BTG1
transcription_factors	anolis	ENSACAG00000012429	ASB3
transcription_factors	anolis	ENSACAG00000012446	ARNTL2
transcription_factors	anolis	ENSACAG00000012467	NELFB
transcription_factors	anolis	ENSACAG00000012502	PDLIM1
transcription_factors	anolis	ENSACAG00000012505	APBB1
transcription_factors	anolis	ENSACAG00000012516	POLR3E
transcription_factors	anolis	ENSACAG00000012517	NR1H2
transcription_factors	anolis	ENSACAG00000012519	MECP2
transcription_factors	anolis	ENSACAG00000012549	PBX2
transcription_factors	anolis	ENSACAG00000012577	BHLHE40
transcription_factors	anolis	ENSACAG00000012591	NFYC
transcription_factors	anolis	ENSACAG00000012594	IKBKG
transcription_factors	anolis	ENSACAG00000012604	HSF1
transcription_factors	anolis	ENSACAG00000012639	RUVBL2
transcription_factors	anolis	ENSACAG00000012676	ZNF217
transcription_factors	anolis	ENSACAG00000012691	TSHZ2
transcription_factors	anolis	ENSACAG00000012696	RBM14
transcription_factors	anolis	ENSACAG00000012699	IRF1
transcription_factors	anolis	ENSACAG00000012706	ZFP64
transcription_factors	anolis	ENSACAG00000012748	SALL4
transcription_factors	anolis	ENSACAG00000012771	NR2C1
transcription_factors	anolis	ENSACAG00000012776	IKBKB
transcription_factors	anolis	ENSACAG00000012782	SOX6
transcription_factors	anolis	ENSACAG00000012791	FOXN3
transcription_factors	anolis	ENSACAG00000012859	ZNF23
transcription_factors	anolis	ENSACAG00000012859	ZNF208
transcription_factors	anolis	ENSACAG00000012859	ZNF16
transcription_factors	anolis	ENSACAG00000012859	ZNF420
transcription_factors	anolis	ENSACAG00000012859	ZFP28
transcription_factors	anolis	ENSACAG00000012859	ZNF189
transcription_factors	anolis	ENSACAG00000012859	ZNF546
transcription_factors	anolis	ENSACAG00000012859	ZNF160
transcription_factors	anolis	ENSACAG00000012859	ZNF91
transcription_factors	anolis	ENSACAG00000012859	ZNF585B
transcription_factors	anolis	ENSACAG00000012859	ZNF84
transcription_factors	anolis	ENSACAG00000012859	ZNF184
transcription_factors	anolis	ENSACAG00000012859	ZNF624
transcription_factors	anolis	ENSACAG00000012859	ZNF197
transcription_factors	anolis	ENSACAG00000012859	ZNF585A
transcription_factors	anolis	ENSACAG00000012859	ZNF573
transcription_factors	anolis	ENSACAG00000012859	ZNF347
transcription_factors	anolis	ENSACAG00000012867	BUD31
transcription_factors	anolis	ENSACAG00000012873	ELL2
transcription_factors	anolis	ENSACAG00000012874	CDC5L
transcription_factors	anolis	ENSACAG00000012882	MEOX2
transcription_factors	anolis	ENSACAG00000012890	HABP4
transcription_factors	anolis	ENSACAG00000012944	SUPT3H
transcription_factors	anolis	ENSACAG00000012944	AL161905.1
transcription_factors	anolis	ENSACAG00000012972	PREB
transcription_factors	anolis	ENSACAG00000012973	CBX3
transcription_factors	anolis	ENSACAG00000012996	GSC
transcription_factors	anolis	ENSACAG00000012999	PRDM5
transcription_factors	anolis	ENSACAG00000013003	RUNX2
transcription_factors	anolis	ENSACAG00000013045	SETBP1
transcription_factors	anolis	ENSACAG00000013062	ETV1
transcription_factors	anolis	ENSACAG00000013068	NFE2L3
transcription_factors	anolis	ENSACAG00000013075	NFATC2
transcription_factors	anolis	ENSACAG00000013085	BCL11B
transcription_factors	anolis	ENSACAG00000013094	HSF4
transcription_factors	anolis	ENSACAG00000013095	ELF5
transcription_factors	anolis	ENSACAG00000013152	CBFA2T3
transcription_factors	anolis	ENSACAG00000013163	ANKZF1
transcription_factors	anolis	ENSACAG00000013203	CTNNBIP1
transcription_factors	anolis	ENSACAG00000013211	CBFB
transcription_factors	anolis	ENSACAG00000013234	PCGF2
transcription_factors	anolis	ENSACAG00000013245	HNF4G
transcription_factors	anolis	ENSACAG00000013255	SLF1
transcription_factors	anolis	ENSACAG00000013266	PHF14
transcription_factors	anolis	ENSACAG00000013269	DPF1
transcription_factors	anolis	ENSACAG00000013274	HMGB3
transcription_factors	anolis	ENSACAG00000013307	SFPQ
transcription_factors	anolis	ENSACAG00000013324	NR2F1
transcription_factors	anolis	ENSACAG00000013340	RNF14
transcription_factors	anolis	ENSACAG00000013360	PPARG
transcription_factors	anolis	ENSACAG00000013402	YY1
transcription_factors	anolis	ENSACAG00000013410	HEY1
transcription_factors	anolis	ENSACAG00000013415	BRCA1
transcription_factors	anolis	ENSACAG00000013435	MED8
transcription_factors	anolis	ENSACAG00000013474	PAPOLA
transcription_factors	anolis	ENSACAG00000013474	PAPOLB
transcription_factors	anolis	ENSACAG00000013480	TRIM24
transcription_factors	anolis	ENSACAG00000013485	VDR
transcription_factors	anolis	ENSACAG00000013488	ZBTB10
transcription_factors	anolis	ENSACAG00000013491	FOXP3
transcription_factors	anolis	ENSACAG00000013501	MTA1
transcription_factors	anolis	ENSACAG00000013515	XPC
transcription_factors	anolis	ENSACAG00000013554	SMARCAD1
transcription_factors	anolis	ENSACAG00000013565	UBP1
transcription_factors	anolis	ENSACAG00000013586	MITF
transcription_factors	anolis	ENSACAG00000013594	PGR
transcription_factors	anolis	ENSACAG00000013617	CEBPG
transcription_factors	anolis	ENSACAG00000013618	ELK3
transcription_factors	anolis	ENSACAG00000013663	MLXIP
transcription_factors	anolis	ENSACAG00000013668	NR3C1
transcription_factors	anolis	ENSACAG00000013670	BNC1
transcription_factors	anolis	ENSACAG00000013679	MLX
transcription_factors	anolis	ENSACAG00000013683	FOXP1
transcription_factors	anolis	ENSACAG00000013696	POU1F1
transcription_factors	anolis	ENSACAG00000013702	IGHMBP2
transcription_factors	anolis	ENSACAG00000013707	SUPT6H
transcription_factors	anolis	ENSACAG00000013710	VSX1
transcription_factors	anolis	ENSACAG00000013716	E2F2
transcription_factors	anolis	ENSACAG00000013747	TRIM15
transcription_factors	anolis	ENSACAG00000013751	PROP1
transcription_factors	anolis	ENSACAG00000013761	SPEN
transcription_factors	anolis	ENSACAG00000013772	TRIM15
transcription_factors	anolis	ENSACAG00000013782	PIAS3
transcription_factors	anolis	ENSACAG00000013783	LMO2
transcription_factors	anolis	ENSACAG00000013786	RAD51
transcription_factors	anolis	ENSACAG00000013796	E4F1
transcription_factors	anolis	ENSACAG00000013802	DACH2
transcription_factors	anolis	ENSACAG00000013803	ZNF423
transcription_factors	anolis	ENSACAG00000013821	ZBTB17
transcription_factors	anolis	ENSACAG00000013824	ZNF570
transcription_factors	anolis	ENSACAG00000013824	ZNF471
transcription_factors	anolis	ENSACAG00000013824	ZNF331
transcription_factors	anolis	ENSACAG00000013824	ZNF30
transcription_factors	anolis	ENSACAG00000013824	ZFP82
transcription_factors	anolis	ENSACAG00000013824	ZNF283
transcription_factors	anolis	ENSACAG00000013824	ZNF582
transcription_factors	anolis	ENSACAG00000013824	ZFP14
transcription_factors	anolis	ENSACAG00000013824	ZNF302
transcription_factors	anolis	ENSACAG00000013824	ZNF140
transcription_factors	anolis	ENSACAG00000013824	ZNF383
transcription_factors	anolis	ENSACAG00000013824	ZNF565
transcription_factors	anolis	ENSACAG00000013824	ZNF566
transcription_factors	anolis	ENSACAG00000013824	ZFP30
transcription_factors	anolis	ENSACAG00000013824	ZNF540
transcription_factors	anolis	ENSACAG00000013824	ZNF583
transcription_factors	anolis	ENSACAG00000013824	ZNF404
transcription_factors	anolis	ENSACAG00000013824	ZNF461
transcription_factors	anolis	ENSACAG00000013824	ZNF571
transcription_factors	anolis	ENSACAG00000013909	GTF3C3
transcription_factors	anolis	ENSACAG00000013910	EZH2
transcription_factors	anolis	ENSACAG00000013993	ASB4
transcription_factors	anolis	ENSACAG00000014001	PAWR
transcription_factors	anolis	ENSACAG00000014008	SCAF1
transcription_factors	anolis	ENSACAG00000014018	ZNF23
transcription_factors	anolis	ENSACAG00000014018	ZNF546
transcription_factors	anolis	ENSACAG00000014018	ZNF91
transcription_factors	anolis	ENSACAG00000014018	ZNF16
transcription_factors	anolis	ENSACAG00000014018	ZNF160
transcription_factors	anolis	ENSACAG00000014018	ZNF84
transcription_factors	anolis	ENSACAG00000014018	ZNF585B
transcription_factors	anolis	ENSACAG00000014018	ZNF420
transcription_factors	anolis	ENSACAG00000014018	ZNF347
transcription_factors	anolis	ENSACAG00000014018	ZNF585A
transcription_factors	anolis	ENSACAG00000014018	ZNF197
transcription_factors	anolis	ENSACAG00000014018	ZNF184
transcription_factors	anolis	ENSACAG00000014018	ZNF189
transcription_factors	anolis	ENSACAG00000014018	ZNF573
transcription_factors	anolis	ENSACAG00000014018	ZNF208
transcription_factors	anolis	ENSACAG00000014018	ZFP28
transcription_factors	anolis	ENSACAG00000014018	ZNF624
transcription_factors	anolis	ENSACAG00000014027	IRF3
transcription_factors	anolis	ENSACAG00000014034	ZNF711
transcription_factors	anolis	ENSACAG00000014098	E2F5
transcription_factors	anolis	ENSACAG00000014101	ANKRD49
transcription_factors	anolis	ENSACAG00000014116	HDX
transcription_factors	anolis	ENSACAG00000014124	NRF1
transcription_factors	anolis	ENSACAG00000014140	L3MBTL3
transcription_factors	anolis	ENSACAG00000014158	TCEANC2
transcription_factors	anolis	ENSACAG00000014173	ENO1
transcription_factors	anolis	ENSACAG00000014184	ZNF280B
transcription_factors	anolis	ENSACAG00000014184	ZNF280A
transcription_factors	anolis	ENSACAG00000014185	RFX6
transcription_factors	anolis	ENSACAG00000014193	SP4
transcription_factors	anolis	ENSACAG00000014195	KMT2C
transcription_factors	anolis	ENSACAG00000014201	EOMES
transcription_factors	anolis	ENSACAG00000014203	KDM4A
transcription_factors	anolis	ENSACAG00000014204	SSBP3
transcription_factors	anolis	ENSACAG00000014212	MED26
transcription_factors	anolis	ENSACAG00000014215	NFKB2
transcription_factors	anolis	ENSACAG00000014216	OVOL2
transcription_factors	anolis	ENSACAG00000014235	EZH1
transcription_factors	anolis	ENSACAG00000014236	FOXN2
transcription_factors	anolis	ENSACAG00000014238	VGLL2
transcription_factors	anolis	ENSACAG00000014244	ELK4
transcription_factors	anolis	ENSACAG00000014246	TCERG1
transcription_factors	anolis	ENSACAG00000014277	TCF12
transcription_factors	anolis	ENSACAG00000014280	BRD7
transcription_factors	anolis	ENSACAG00000014283	MED14
transcription_factors	anolis	ENSACAG00000014293	POLR3F
transcription_factors	anolis	ENSACAG00000014340	ZDHHC7
transcription_factors	anolis	ENSACAG00000014348	STON1-GTF2A1L
transcription_factors	anolis	ENSACAG00000014352	ALX4
transcription_factors	anolis	ENSACAG00000014366	BACH2
transcription_factors	anolis	ENSACAG00000014399	SALL1
transcription_factors	anolis	ENSACAG00000014400	TADA2A
transcription_factors	anolis	ENSACAG00000014431	MYF5
transcription_factors	anolis	ENSACAG00000014451	ANKRD6
transcription_factors	anolis	ENSACAG00000014462	MED17
transcription_factors	anolis	ENSACAG00000014467	TLE3
transcription_factors	anolis	ENSACAG00000014478	MTA3
transcription_factors	anolis	ENSACAG00000014483	ZNF510
transcription_factors	anolis	ENSACAG00000014483	ZNF382
transcription_factors	anolis	ENSACAG00000014483	KRBOX4
transcription_factors	anolis	ENSACAG00000014483	ZNF12
transcription_factors	anolis	ENSACAG00000014483	AL135791.1
transcription_factors	anolis	ENSACAG00000014483	RBAK
transcription_factors	anolis	ENSACAG00000014483	ZNF33A
transcription_factors	anolis	ENSACAG00000014483	ZNF37A
transcription_factors	anolis	ENSACAG00000014483	ZNF248
transcription_factors	anolis	ENSACAG00000014483	ZNF334
transcription_factors	anolis	ENSACAG00000014483	ZNF567
transcription_factors	anolis	ENSACAG00000014484	POGK
transcription_factors	anolis	ENSACAG00000014487	BCOR
transcription_factors	anolis	ENSACAG00000014539	POU3F4
transcription_factors	anolis	ENSACAG00000014542	LMO3
transcription_factors	anolis	ENSACAG00000014552	LIMD1
transcription_factors	anolis	ENSACAG00000014561	POLR2A
transcription_factors	anolis	ENSACAG00000014568	LHX9
transcription_factors	anolis	ENSACAG00000014578	RBPJ
transcription_factors	anolis	ENSACAG00000014585	MSC
transcription_factors	anolis	ENSACAG00000014637	ARID4A
transcription_factors	anolis	ENSACAG00000014647	HDAC8
transcription_factors	anolis	ENSACAG00000014681	DMAP1
transcription_factors	anolis	ENSACAG00000014698	MAZ
transcription_factors	anolis	ENSACAG00000014705	DLX6
transcription_factors	anolis	ENSACAG00000014717	DLX5
transcription_factors	anolis	ENSACAG00000014734	MED4
transcription_factors	anolis	ENSACAG00000014740	ZFP36L2
transcription_factors	anolis	ENSACAG00000014751	NCOR2
transcription_factors	anolis	ENSACAG00000014762	FBXO7
transcription_factors	anolis	ENSACAG00000014766	ANKRD55
transcription_factors	anolis	ENSACAG00000014789	RYBP
transcription_factors	anolis	ENSACAG00000014800	GABPA
transcription_factors	anolis	ENSACAG00000014806	TAF1L
transcription_factors	anolis	ENSACAG00000014806	TAF1
transcription_factors	anolis	ENSACAG00000014866	NCOR2
transcription_factors	anolis	ENSACAG00000014907	PRDM4
transcription_factors	anolis	ENSACAG00000014910	NEUROD4
transcription_factors	anolis	ENSACAG00000014926	LHX2
transcription_factors	anolis	ENSACAG00000014928	TRIM5
transcription_factors	anolis	ENSACAG00000014928	TRIM22
transcription_factors	anolis	ENSACAG00000014928	TRIM21
transcription_factors	anolis	ENSACAG00000014932	NCOA4
transcription_factors	anolis	ENSACAG00000014954	PWP1
transcription_factors	anolis	ENSACAG00000014956	VHL
transcription_factors	anolis	ENSACAG00000014978	PHF21A
transcription_factors	anolis	ENSACAG00000015006	NCOA2
transcription_factors	anolis	ENSACAG00000015018	MSX2
transcription_factors	anolis	ENSACAG00000015023	HBP1
transcription_factors	anolis	ENSACAG00000015026	NONO
transcription_factors	anolis	ENSACAG00000015031	TBX6
transcription_factors	anolis	ENSACAG00000015048	PAPOLG
transcription_factors	anolis	ENSACAG00000015053	IRF7
transcription_factors	anolis	ENSACAG00000015088	CUX1
transcription_factors	anolis	ENSACAG00000015098	HDAC7
transcription_factors	anolis	ENSACAG00000015102	DEAF1
transcription_factors	anolis	ENSACAG00000015113	BTBD11
transcription_factors	anolis	ENSACAG00000015141	GZF1
transcription_factors	anolis	ENSACAG00000015142	NKX2-5
transcription_factors	anolis	ENSACAG00000015146	ARID3B
transcription_factors	anolis	ENSACAG00000015159	BCL11A
transcription_factors	anolis	ENSACAG00000015161	TOE1
transcription_factors	anolis	ENSACAG00000015176	PRDM14
transcription_factors	anolis	ENSACAG00000015184	CRY1
transcription_factors	anolis	ENSACAG00000015199	ZNF292
transcription_factors	anolis	ENSACAG00000015223	GTF2H3
transcription_factors	anolis	ENSACAG00000015244	TMF1
transcription_factors	anolis	ENSACAG00000015254	FOXO4
transcription_factors	anolis	ENSACAG00000015260	MED12
transcription_factors	anolis	ENSACAG00000015274	SOX10
transcription_factors	anolis	ENSACAG00000015288	POLR2F
transcription_factors	anolis	ENSACAG00000015297	HIST1H2BJ
transcription_factors	anolis	ENSACAG00000015297	HIST2H2BE
transcription_factors	anolis	ENSACAG00000015297	HIST1H2BG
transcription_factors	anolis	ENSACAG00000015297	HIST1H2BC
transcription_factors	anolis	ENSACAG00000015297	HIST1H2BH
transcription_factors	anolis	ENSACAG00000015297	HIST1H2BD
transcription_factors	anolis	ENSACAG00000015297	HIST1H2BN
transcription_factors	anolis	ENSACAG00000015297	HIST1H2BB
transcription_factors	anolis	ENSACAG00000015297	HIST1H2BE
transcription_factors	anolis	ENSACAG00000015317	NANOG
transcription_factors	anolis	ENSACAG00000015318	HIST1H2BD
transcription_factors	anolis	ENSACAG00000015318	HIST1H2BC
transcription_factors	anolis	ENSACAG00000015318	HIST1H2BJ
transcription_factors	anolis	ENSACAG00000015318	HIST1H2BE
transcription_factors	anolis	ENSACAG00000015318	HIST1H2BB
transcription_factors	anolis	ENSACAG00000015318	HIST2H2BE
transcription_factors	anolis	ENSACAG00000015318	HIST1H2BG
transcription_factors	anolis	ENSACAG00000015318	HIST1H2BN
transcription_factors	anolis	ENSACAG00000015318	HIST1H2BH
transcription_factors	anolis	ENSACAG00000015333	FOXM1
transcription_factors	anolis	ENSACAG00000015334	CDX1
transcription_factors	anolis	ENSACAG00000015337	TBC1D2B
transcription_factors	anolis	ENSACAG00000015355	RFX4
transcription_factors	anolis	ENSACAG00000015357	TULP3
transcription_factors	anolis	ENSACAG00000015398	KHSRP
transcription_factors	anolis	ENSACAG00000015410	ZBTB37
transcription_factors	anolis	ENSACAG00000015414	TBX2
transcription_factors	anolis	ENSACAG00000015428	ANKRD54
transcription_factors	anolis	ENSACAG00000015438	BARD1
transcription_factors	anolis	ENSACAG00000015454	CRABP2
transcription_factors	anolis	ENSACAG00000015458	KMT2D
transcription_factors	anolis	ENSACAG00000015475	HIST1H1B
transcription_factors	anolis	ENSACAG00000015475	HIST1H1D
transcription_factors	anolis	ENSACAG00000015475	HIST1H1T
transcription_factors	anolis	ENSACAG00000015475	HIST1H1C
transcription_factors	anolis	ENSACAG00000015475	HIST1H1E
transcription_factors	anolis	ENSACAG00000015479	ANKRD45
transcription_factors	anolis	ENSACAG00000015498	GATAD1
transcription_factors	anolis	ENSACAG00000015503	GTF2F1
transcription_factors	anolis	ENSACAG00000015509	POLR2L
transcription_factors	anolis	ENSACAG00000015567	CEBPB
transcription_factors	anolis	ENSACAG00000015607	SNAI1
transcription_factors	anolis	ENSACAG00000015608	TLX3
transcription_factors	anolis	ENSACAG00000015620	MECOM
transcription_factors	anolis	ENSACAG00000015626	NPM1
transcription_factors	anolis	ENSACAG00000015632	ILF3
transcription_factors	anolis	ENSACAG00000015639	LHX3
transcription_factors	anolis	ENSACAG00000015661	HMGXB3
transcription_factors	anolis	ENSACAG00000015667	DBP
transcription_factors	anolis	ENSACAG00000015671	RFX1
transcription_factors	anolis	ENSACAG00000015699	MYNN
transcription_factors	anolis	ENSACAG00000015703	PLRG1
transcription_factors	anolis	ENSACAG00000015718	PHF21B
transcription_factors	anolis	ENSACAG00000015722	BRF1
transcription_factors	anolis	ENSACAG00000015737	PPARGC1B
transcription_factors	anolis	ENSACAG00000015741	PYGO2
transcription_factors	anolis	ENSACAG00000015743	E2F8
transcription_factors	anolis	ENSACAG00000015753	POLR1D
transcription_factors	anolis	ENSACAG00000015759	CENPK
transcription_factors	anolis	ENSACAG00000015769	CSRP3
transcription_factors	anolis	ENSACAG00000015770	SPDEF
transcription_factors	anolis	ENSACAG00000015782	ZBTB1
transcription_factors	anolis	ENSACAG00000015789	ZBTB25
transcription_factors	anolis	ENSACAG00000015814	ESR2
transcription_factors	anolis	ENSACAG00000015894	PNN
transcription_factors	anolis	ENSACAG00000015903	RORA
transcription_factors	anolis	ENSACAG00000015910	HMGA1
transcription_factors	anolis	ENSACAG00000015939	LRRFIP1
transcription_factors	anolis	ENSACAG00000015950	FOXI1
transcription_factors	anolis	ENSACAG00000015992	COPS2
transcription_factors	anolis	ENSACAG00000016014	CBX4
transcription_factors	anolis	ENSACAG00000016018	SKIL
transcription_factors	anolis	ENSACAG00000016023	NFYB
transcription_factors	anolis	ENSACAG00000016038	CBX8
transcription_factors	anolis	ENSACAG00000016045	TFPT
transcription_factors	anolis	ENSACAG00000016052	FOXG1
transcription_factors	anolis	ENSACAG00000016067	SMARCE1
transcription_factors	anolis	ENSACAG00000016085	CNOT3
transcription_factors	anolis	ENSACAG00000016087	SS18L1
transcription_factors	anolis	ENSACAG00000016089	TFAP2C
transcription_factors	anolis	ENSACAG00000016109	SCRT2
transcription_factors	anolis	ENSACAG00000016111	ZNF410
transcription_factors	anolis	ENSACAG00000016138	TRRAP
transcription_factors	anolis	ENSACAG00000016168	DLX2
transcription_factors	anolis	ENSACAG00000016171	NRL
transcription_factors	anolis	ENSACAG00000016175	DLX1
transcription_factors	anolis	ENSACAG00000016182	BARX2
transcription_factors	anolis	ENSACAG00000016184	PHF12
transcription_factors	anolis	ENSACAG00000016191	SNAPC1
transcription_factors	anolis	ENSACAG00000016205	HIF1A
transcription_factors	anolis	ENSACAG00000016211	MAML1
transcription_factors	anolis	ENSACAG00000016214	TAF4
transcription_factors	anolis	ENSACAG00000016233	MATR3
transcription_factors	anolis	ENSACAG00000016243	CTCFL
transcription_factors	anolis	ENSACAG00000016269	RBL2
transcription_factors	anolis	ENSACAG00000016270	FLI1
transcription_factors	anolis	ENSACAG00000016303	WDHD1
transcription_factors	anolis	ENSACAG00000016321	HEXIM1
transcription_factors	anolis	ENSACAG00000016330	ETS1
transcription_factors	anolis	ENSACAG00000016334	NCOA3
transcription_factors	anolis	ENSACAG00000016343	VSX2
transcription_factors	anolis	ENSACAG00000016352	TFAP4
transcription_factors	anolis	ENSACAG00000016381	DPF3
transcription_factors	anolis	ENSACAG00000016401	RNF19A
transcription_factors	anolis	ENSACAG00000016404	SF1
transcription_factors	anolis	ENSACAG00000016425	COPS5
transcription_factors	anolis	ENSACAG00000016455	FOXF1
transcription_factors	anolis	ENSACAG00000016455	FOXF2
transcription_factors	anolis	ENSACAG00000016465	TIMELESS
transcription_factors	anolis	ENSACAG00000016474	GTF3C1
transcription_factors	anolis	ENSACAG00000016512	POLR3K
transcription_factors	anolis	ENSACAG00000016527	NFYA
transcription_factors	anolis	ENSACAG00000016535	RBFOX2
transcription_factors	anolis	ENSACAG00000016548	CNOT6
transcription_factors	anolis	ENSACAG00000016570	ETV7
transcription_factors	anolis	ENSACAG00000016577	MYBL1
transcription_factors	anolis	ENSACAG00000016601	ARID1A
transcription_factors	anolis	ENSACAG00000016609	MCM5
transcription_factors	anolis	ENSACAG00000016624	KANK2
transcription_factors	anolis	ENSACAG00000016628	FOXO1
transcription_factors	anolis	ENSACAG00000016631	EYA2
transcription_factors	anolis	ENSACAG00000016637	SRSF3
transcription_factors	anolis	ENSACAG00000016668	HTATIP2
transcription_factors	anolis	ENSACAG00000016672	SIX6
transcription_factors	anolis	ENSACAG00000016679	KMT2B
transcription_factors	anolis	ENSACAG00000016748	HMGXB4
transcription_factors	anolis	ENSACAG00000016753	JMY
transcription_factors	anolis	ENSACAG00000016766	HIF3A
transcription_factors	anolis	ENSACAG00000016775	NR4A1
transcription_factors	anolis	ENSACAG00000016803	HNF4A
transcription_factors	anolis	ENSACAG00000016809	SPIC
transcription_factors	anolis	ENSACAG00000016855	TNFAIP3
transcription_factors	anolis	ENSACAG00000016858	ZNF169
transcription_factors	anolis	ENSACAG00000016861	RNF4
transcription_factors	anolis	ENSACAG00000016890	BRPF3
transcription_factors	anolis	ENSACAG00000016893	SAFB
transcription_factors	anolis	ENSACAG00000016893	SAFB2
transcription_factors	anolis	ENSACAG00000016905	ABL1
transcription_factors	anolis	ENSACAG00000016915	ANKRD33
transcription_factors	anolis	ENSACAG00000016921	FOS
transcription_factors	anolis	ENSACAG00000016926	RLF
transcription_factors	anolis	ENSACAG00000016928	SAFB
transcription_factors	anolis	ENSACAG00000016928	SAFB2
transcription_factors	anolis	ENSACAG00000016934	BZW1
transcription_factors	anolis	ENSACAG00000016940	HIPK2
transcription_factors	anolis	ENSACAG00000016944	JDP2
transcription_factors	anolis	ENSACAG00000016946	HNRNPAB
transcription_factors	anolis	ENSACAG00000016951	BATF
transcription_factors	anolis	ENSACAG00000016962	SCMH1
transcription_factors	anolis	ENSACAG00000016965	ZNF653
transcription_factors	anolis	ENSACAG00000016986	TIAL1
transcription_factors	anolis	ENSACAG00000016991	MYCBP
transcription_factors	anolis	ENSACAG00000017008	SSB
transcription_factors	anolis	ENSACAG00000017011	BCLAF1
transcription_factors	anolis	ENSACAG00000017038	SMARCD1
transcription_factors	anolis	ENSACAG00000017054	NFIX
transcription_factors	anolis	ENSACAG00000017061	SP3
transcription_factors	anolis	ENSACAG00000017065	DOT1L
transcription_factors	anolis	ENSACAG00000017071	ESRRB
transcription_factors	anolis	ENSACAG00000017080	CERS5
transcription_factors	anolis	ENSACAG00000017087	NFIA
transcription_factors	anolis	ENSACAG00000017173	XAB2
transcription_factors	anolis	ENSACAG00000017181	MTF1
transcription_factors	anolis	ENSACAG00000017186	UBTF
transcription_factors	anolis	ENSACAG00000017202	ATF1
transcription_factors	anolis	ENSACAG00000017220	NOTCH3
transcription_factors	anolis	ENSACAG00000017251	TCF19
transcription_factors	anolis	ENSACAG00000017258	POU5F1B
transcription_factors	anolis	ENSACAG00000017258	POU5F1
transcription_factors	anolis	ENSACAG00000017258	POU5F2
transcription_factors	anolis	ENSACAG00000017268	SNIP1
transcription_factors	anolis	ENSACAG00000017286	SNW1
transcription_factors	anolis	ENSACAG00000017320	SOX5
transcription_factors	anolis	ENSACAG00000017333	FOXK2
transcription_factors	anolis	ENSACAG00000017357	TFAP2E
transcription_factors	anolis	ENSACAG00000017366	NR0B2
transcription_factors	anolis	ENSACAG00000017417	HLF
transcription_factors	anolis	ENSACAG00000017423	TEAD2
transcription_factors	anolis	ENSACAG00000017431	GTF2A1
transcription_factors	anolis	ENSACAG00000017449	ZNF324
transcription_factors	anolis	ENSACAG00000017456	DEDD
transcription_factors	anolis	ENSACAG00000017473	MYOCD
transcription_factors	anolis	ENSACAG00000017510	SIRT3
transcription_factors	anolis	ENSACAG00000017520	MED1
transcription_factors	anolis	ENSACAG00000017521	ELAVL2
transcription_factors	anolis	ENSACAG00000017531	AEBP2
transcription_factors	anolis	ENSACAG00000017537	DMRTA1
transcription_factors	anolis	ENSACAG00000017547	GLI3
transcription_factors	anolis	ENSACAG00000017559	TRIM16
transcription_factors	anolis	ENSACAG00000017561	NEUROD2
transcription_factors	anolis	ENSACAG00000017593	HNRNPR
transcription_factors	anolis	ENSACAG00000017596	MPLKIP
transcription_factors	anolis	ENSACAG00000017612	POU2F1
transcription_factors	anolis	ENSACAG00000017614	MLLT3
transcription_factors	anolis	ENSACAG00000017635	EYA3
transcription_factors	anolis	ENSACAG00000017650	PRPF4B
transcription_factors	anolis	ENSACAG00000017654	PRDM10
transcription_factors	anolis	ENSACAG00000017671	NFRKB
transcription_factors	anolis	ENSACAG00000017689	MCM9
transcription_factors	anolis	ENSACAG00000017711	IRF4
transcription_factors	anolis	ENSACAG00000017728	TCF3
transcription_factors	anolis	ENSACAG00000017757	PSIP1
transcription_factors	anolis	ENSACAG00000017758	DDB1
transcription_factors	anolis	ENSACAG00000017764	LIN28A
transcription_factors	anolis	ENSACAG00000017765	SNAPC3
transcription_factors	anolis	ENSACAG00000017766	PRDM16
transcription_factors	anolis	ENSACAG00000017787	ZNF593
transcription_factors	anolis	ENSACAG00000017794	ZDHHC21
transcription_factors	anolis	ENSACAG00000017798	NFIB
transcription_factors	anolis	ENSACAG00000017848	SRRM1
transcription_factors	anolis	ENSACAG00000017849	HSF2BP
transcription_factors	anolis	ENSACAG00000017855	RUNX3
transcription_factors	anolis	ENSACAG00000017904	HOXD3
transcription_factors	anolis	ENSACAG00000017905	HOXD4
transcription_factors	anolis	ENSACAG00000017910	HOXD10
transcription_factors	anolis	ENSACAG00000017914	HOXD12
transcription_factors	anolis	ENSACAG00000017915	HOXD13
transcription_factors	anolis	ENSACAG00000017920	SMARCD2
transcription_factors	anolis	ENSACAG00000017939	PTRF
transcription_factors	anolis	ENSACAG00000017940	STAT3
transcription_factors	anolis	ENSACAG00000017951	STAT5B
transcription_factors	anolis	ENSACAG00000017951	STAT5A
transcription_factors	anolis	ENSACAG00000017954	TRIM32
transcription_factors	anolis	ENSACAG00000017961	ST18
transcription_factors	anolis	ENSACAG00000017970	MLLT6
transcription_factors	anolis	ENSACAG00000017972	TCEA1
transcription_factors	anolis	ENSACAG00000017994	PLAG1
transcription_factors	anolis	ENSACAG00000017999	WHSC1L1
transcription_factors	anolis	ENSACAG00000018004	SMAD7
transcription_factors	anolis	ENSACAG00000018008	SMAD2
transcription_factors	anolis	ENSACAG00000020942	JRK
transcription_factors	anolis	ENSACAG00000020943	HMGN4
transcription_factors	anolis	ENSACAG00000020943	HMGN2
transcription_factors	anolis	ENSACAG00000020961	POLR2K
transcription_factors	anolis	ENSACAG00000020984	ZNF219
transcription_factors	anolis	ENSACAG00000021055	LCOR
transcription_factors	anolis	ENSACAG00000021980	CIITA
transcription_factors	anolis	ENSACAG00000022067	AEBP1
transcription_factors	anolis	ENSACAG00000022075	ZNF554
transcription_factors	anolis	ENSACAG00000022090	FOXH1
transcription_factors	anolis	ENSACAG00000022097	FOXD3
transcription_factors	anolis	ENSACAG00000022140	TFE3
transcription_factors	anolis	ENSACAG00000022389	ZNF18
transcription_factors	anolis	ENSACAG00000022389	ZNF641
transcription_factors	anolis	ENSACAG00000022389	ZNF202
transcription_factors	anolis	ENSACAG00000022389	ZNF446
transcription_factors	anolis	ENSACAG00000022389	ZNF174
transcription_factors	anolis	ENSACAG00000022389	ZNF496
transcription_factors	anolis	ENSACAG00000022389	ZNF263
transcription_factors	anolis	ENSACAG00000022476	MAF
transcription_factors	anolis	ENSACAG00000022501	LBX1
transcription_factors	anolis	ENSACAG00000022603	ZSCAN1
transcription_factors	anolis	ENSACAG00000022603	ZIM2
transcription_factors	anolis	ENSACAG00000022603	ZNF483
transcription_factors	anolis	ENSACAG00000022603	ZNF274
transcription_factors	anolis	ENSACAG00000022603	ZSCAN18
transcription_factors	anolis	ENSACAG00000022603	ZNF215
transcription_factors	anolis	ENSACAG00000022603	ZNF287
transcription_factors	anolis	ENSACAG00000022605	AFF4
transcription_factors	anolis	ENSACAG00000022758	JUNB
transcription_factors	anolis	ENSACAG00000022828	TOPORS
transcription_factors	anolis	ENSACAG00000022851	MYF6
transcription_factors	anolis	ENSACAG00000022875	ZNF22
transcription_factors	anolis	ENSACAG00000022884	TIGD4
transcription_factors	anolis	ENSACAG00000022907	ZNF500
transcription_factors	anolis	ENSACAG00000022914	ZKSCAN8
transcription_factors	anolis	ENSACAG00000022914	ZSCAN9
transcription_factors	anolis	ENSACAG00000022914	ZSCAN31
transcription_factors	anolis	ENSACAG00000022914	ZSCAN12
transcription_factors	anolis	ENSACAG00000022914	ZKSCAN4
transcription_factors	anolis	ENSACAG00000022914	ZSCAN16
transcription_factors	anolis	ENSACAG00000022914	ZNF232
transcription_factors	anolis	ENSACAG00000022914	ZNF396
transcription_factors	anolis	ENSACAG00000022914	ZNF24
transcription_factors	anolis	ENSACAG00000022914	ZSCAN23
transcription_factors	anolis	ENSACAG00000022914	ZNF165
transcription_factors	anolis	ENSACAG00000022914	ZNF397
transcription_factors	anolis	ENSACAG00000022914	ZSCAN21
transcription_factors	anolis	ENSACAG00000022914	ZKSCAN5
transcription_factors	anolis	ENSACAG00000022914	ZKSCAN3
transcription_factors	anolis	ENSACAG00000022914	ZKSCAN1
transcription_factors	anolis	ENSACAG00000022914	ZNF394
transcription_factors	anolis	ENSACAG00000022914	ZNF444
transcription_factors	anolis	ENSACAG00000022953	ZNF469
transcription_factors	anolis	ENSACAG00000022986	ZBTB7B
transcription_factors	anolis	ENSACAG00000022999	TRIM15
transcription_factors	anolis	ENSACAG00000023000	ZNF627
transcription_factors	anolis	ENSACAG00000023000	ZNF563
transcription_factors	anolis	ENSACAG00000023000	ZNF433
transcription_factors	anolis	ENSACAG00000023000	ZNF124
transcription_factors	anolis	ENSACAG00000023000	ZNF700
transcription_factors	anolis	ENSACAG00000023000	ZNF77
transcription_factors	anolis	ENSACAG00000023000	ZNF20
transcription_factors	anolis	ENSACAG00000023000	ZNF555
transcription_factors	anolis	ENSACAG00000023000	ZNF490
transcription_factors	anolis	ENSACAG00000023000	ZNF101
transcription_factors	anolis	ENSACAG00000023000	ZNF44
transcription_factors	anolis	ENSACAG00000023000	ZNF564
transcription_factors	anolis	ENSACAG00000023000	ZNF442
transcription_factors	anolis	ENSACAG00000023000	ZNF136
transcription_factors	anolis	ENSACAG00000023000	ZNF823
transcription_factors	anolis	ENSACAG00000023000	ZNF439
transcription_factors	anolis	ENSACAG00000023000	ZNF443
transcription_factors	anolis	ENSACAG00000023000	ZNF670
transcription_factors	anolis	ENSACAG00000023000	ZNF440
transcription_factors	anolis	ENSACAG00000023000	ZNF441
transcription_factors	anolis	ENSACAG00000023000	ZNF57
transcription_factors	anolis	ENSACAG00000023000	ZNF491
transcription_factors	anolis	ENSACAG00000023000	ZNF14
transcription_factors	anolis	ENSACAG00000023000	ZNF709
transcription_factors	anolis	ENSACAG00000023000	ZNF669
transcription_factors	anolis	ENSACAG00000023038	IRX1
transcription_factors	anolis	ENSACAG00000023049	ECD
transcription_factors	anolis	ENSACAG00000023104	CTNNBL1
transcription_factors	anolis	ENSACAG00000023124	ZIM2
transcription_factors	anolis	ENSACAG00000023124	ZNF287
transcription_factors	anolis	ENSACAG00000023124	ZNF483
transcription_factors	anolis	ENSACAG00000023124	ZSCAN18
transcription_factors	anolis	ENSACAG00000023124	ZNF215
transcription_factors	anolis	ENSACAG00000023124	ZSCAN1
transcription_factors	anolis	ENSACAG00000023124	ZNF274
transcription_factors	anolis	ENSACAG00000023125	ATOH1
transcription_factors	anolis	ENSACAG00000023148	NEUROG2
transcription_factors	anolis	ENSACAG00000023169	BMI1
transcription_factors	anolis	ENSACAG00000023192	POU3F2
transcription_factors	anolis	ENSACAG00000023239	ZNF274
transcription_factors	anolis	ENSACAG00000023239	ZIM2
transcription_factors	anolis	ENSACAG00000023239	ZNF483
transcription_factors	anolis	ENSACAG00000023239	ZNF215
transcription_factors	anolis	ENSACAG00000023239	ZNF287
transcription_factors	anolis	ENSACAG00000023239	ZSCAN1
transcription_factors	anolis	ENSACAG00000023239	ZSCAN18
transcription_factors	anolis	ENSACAG00000023286	SIX1
transcription_factors	anolis	ENSACAG00000023340	ZNF513
transcription_factors	anolis	ENSACAG00000023345	ZNF22
transcription_factors	anolis	ENSACAG00000023362	JUND
transcription_factors	anolis	ENSACAG00000023395	ZIM2
transcription_factors	anolis	ENSACAG00000023395	ZNF215
transcription_factors	anolis	ENSACAG00000023395	ZNF287
transcription_factors	anolis	ENSACAG00000023395	ZNF274
transcription_factors	anolis	ENSACAG00000023395	ZNF483
transcription_factors	anolis	ENSACAG00000023395	ZSCAN1
transcription_factors	anolis	ENSACAG00000023395	ZSCAN18
transcription_factors	anolis	ENSACAG00000023449	STAT2
transcription_factors	anolis	ENSACAG00000023495	HIVEP2
transcription_factors	anolis	ENSACAG00000023620	ZNF174
transcription_factors	anolis	ENSACAG00000023620	ZNF263
transcription_factors	anolis	ENSACAG00000023620	ZNF18
transcription_factors	anolis	ENSACAG00000023620	ZNF641
transcription_factors	anolis	ENSACAG00000023620	ZNF446
transcription_factors	anolis	ENSACAG00000023620	ZNF202
transcription_factors	anolis	ENSACAG00000023620	ZNF496
transcription_factors	anolis	ENSACAG00000023721	ZNF624
transcription_factors	anolis	ENSACAG00000023721	ZNF546
transcription_factors	anolis	ENSACAG00000023721	ZNF23
transcription_factors	anolis	ENSACAG00000023721	ZNF585A
transcription_factors	anolis	ENSACAG00000023721	ZNF160
transcription_factors	anolis	ENSACAG00000023721	ZNF197
transcription_factors	anolis	ENSACAG00000023721	ZNF347
transcription_factors	anolis	ENSACAG00000023721	ZNF189
transcription_factors	anolis	ENSACAG00000023721	ZNF573
transcription_factors	anolis	ENSACAG00000023721	ZNF184
transcription_factors	anolis	ENSACAG00000023721	ZNF16
transcription_factors	anolis	ENSACAG00000023721	ZNF208
transcription_factors	anolis	ENSACAG00000023721	ZNF84
transcription_factors	anolis	ENSACAG00000023721	ZNF420
transcription_factors	anolis	ENSACAG00000023721	ZFP28
transcription_factors	anolis	ENSACAG00000023721	ZNF585B
transcription_factors	anolis	ENSACAG00000023721	ZNF91
transcription_factors	anolis	ENSACAG00000023758	SUGP2
transcription_factors	anolis	ENSACAG00000023772	ECD
transcription_factors	anolis	ENSACAG00000023811	ZEB2
transcription_factors	anolis	ENSACAG00000023826	AGAP3
transcription_factors	anolis	ENSACAG00000023857	TCEB1
transcription_factors	anolis	ENSACAG00000023870	FXR2
transcription_factors	anolis	ENSACAG00000023877	ANKRD7
transcription_factors	anolis	ENSACAG00000023877	ANKRD30A
transcription_factors	anolis	ENSACAG00000023927	ZNF500
transcription_factors	anolis	ENSACAG00000023940	ZNF624
transcription_factors	anolis	ENSACAG00000023940	ZNF16
transcription_factors	anolis	ENSACAG00000023940	ZNF585B
transcription_factors	anolis	ENSACAG00000023940	ZNF160
transcription_factors	anolis	ENSACAG00000023940	ZNF91
transcription_factors	anolis	ENSACAG00000023940	ZNF546
transcription_factors	anolis	ENSACAG00000023940	ZNF197
transcription_factors	anolis	ENSACAG00000023940	ZNF23
transcription_factors	anolis	ENSACAG00000023940	ZNF585A
transcription_factors	anolis	ENSACAG00000023940	ZNF184
transcription_factors	anolis	ENSACAG00000023940	ZNF84
transcription_factors	anolis	ENSACAG00000023940	ZNF573
transcription_factors	anolis	ENSACAG00000023940	ZNF347
transcription_factors	anolis	ENSACAG00000023940	ZNF208
transcription_factors	anolis	ENSACAG00000023940	ZNF420
transcription_factors	anolis	ENSACAG00000023940	ZNF189
transcription_factors	anolis	ENSACAG00000023940	ZFP28
transcription_factors	anolis	ENSACAG00000023951	ZNF407
transcription_factors	anolis	ENSACAG00000024210	ZNF274
transcription_factors	anolis	ENSACAG00000024210	ZIM2
transcription_factors	anolis	ENSACAG00000024210	ZSCAN18
transcription_factors	anolis	ENSACAG00000024210	ZSCAN1
transcription_factors	anolis	ENSACAG00000024210	ZNF483
transcription_factors	anolis	ENSACAG00000024210	ZNF215
transcription_factors	anolis	ENSACAG00000024210	ZNF287
transcription_factors	anolis	ENSACAG00000024230	PTTG1
transcription_factors	anolis	ENSACAG00000024267	PRDM13
transcription_factors	anolis	ENSACAG00000024289	HIST1H1T
transcription_factors	anolis	ENSACAG00000024289	HIST1H1C
transcription_factors	anolis	ENSACAG00000024289	HIST1H1E
transcription_factors	anolis	ENSACAG00000024289	HIST1H1D
transcription_factors	anolis	ENSACAG00000024289	HIST1H1B
transcription_factors	anolis	ENSACAG00000024302	MDM4
transcription_factors	anolis	ENSACAG00000024392	DPF2
transcription_factors	anolis	ENSACAG00000024559	GLI4
transcription_factors	anolis	ENSACAG00000024559	ZSCAN22
transcription_factors	anolis	ENSACAG00000024559	ZNF3
transcription_factors	anolis	ENSACAG00000024581	ZSCAN18
transcription_factors	anolis	ENSACAG00000024581	ZNF483
transcription_factors	anolis	ENSACAG00000024581	ZNF287
transcription_factors	anolis	ENSACAG00000024581	ZSCAN1
transcription_factors	anolis	ENSACAG00000024581	ZNF274
transcription_factors	anolis	ENSACAG00000024581	ZNF215
transcription_factors	anolis	ENSACAG00000024581	ZIM2
transcription_factors	anolis	ENSACAG00000024600	INSM1
transcription_factors	anolis	ENSACAG00000024721	VENTX
transcription_factors	anolis	ENSACAG00000024733	ZFPM1
transcription_factors	anolis	ENSACAG00000024821	ZNF479
transcription_factors	anolis	ENSACAG00000024821	ZNF107
transcription_factors	anolis	ENSACAG00000024821	ZNF92
transcription_factors	anolis	ENSACAG00000024821	ZNF93
transcription_factors	anolis	ENSACAG00000024821	ZNF195
transcription_factors	anolis	ENSACAG00000024821	ZNF679
transcription_factors	anolis	ENSACAG00000024821	ZNF429
transcription_factors	anolis	ENSACAG00000024821	ZNF85
transcription_factors	anolis	ENSACAG00000024821	ZNF675
transcription_factors	anolis	ENSACAG00000024821	ZNF708
transcription_factors	anolis	ENSACAG00000024821	ZNF430
transcription_factors	anolis	ENSACAG00000024821	ZNF138
transcription_factors	anolis	ENSACAG00000024821	ZNF273
transcription_factors	anolis	ENSACAG00000024821	ZNF486
transcription_factors	anolis	ENSACAG00000024821	ZNF714
transcription_factors	anolis	ENSACAG00000024821	ZNF626
transcription_factors	anolis	ENSACAG00000024821	ZNF695
transcription_factors	anolis	ENSACAG00000024821	ZNF431
transcription_factors	anolis	ENSACAG00000024821	ZNF595
transcription_factors	anolis	ENSACAG00000024821	ZNF90
transcription_factors	anolis	ENSACAG00000024821	ZNF493
transcription_factors	anolis	ENSACAG00000024821	ZNF257
transcription_factors	anolis	ENSACAG00000024821	ZNF100
transcription_factors	anolis	ENSACAG00000024821	ZNF141
transcription_factors	anolis	ENSACAG00000024821	ZNF254
transcription_factors	anolis	ENSACAG00000024821	ZNF43
transcription_factors	anolis	ENSACAG00000024821	ZNF253
transcription_factors	anolis	ENSACAG00000024878	ZNF214
transcription_factors	anolis	ENSACAG00000024878	ZNF226
transcription_factors	anolis	ENSACAG00000024878	ZNF235
transcription_factors	anolis	ENSACAG00000024878	ZNF221
transcription_factors	anolis	ENSACAG00000024878	ZNF285
transcription_factors	anolis	ENSACAG00000024878	ZNF45
transcription_factors	anolis	ENSACAG00000024878	ZNF224
transcription_factors	anolis	ENSACAG00000024878	ZNF229
transcription_factors	anolis	ENSACAG00000024878	ZNF227
transcription_factors	anolis	ENSACAG00000024878	ZNF112
transcription_factors	anolis	ENSACAG00000024878	ZNF225
transcription_factors	anolis	ENSACAG00000024878	ZNF239
transcription_factors	anolis	ENSACAG00000024878	ZNF223
transcription_factors	anolis	ENSACAG00000024878	ZNF234
transcription_factors	anolis	ENSACAG00000024878	ZNF230
transcription_factors	anolis	ENSACAG00000024878	ZNF222
transcription_factors	anolis	ENSACAG00000024878	ZNF155
transcription_factors	anolis	ENSACAG00000024931	MNT
transcription_factors	anolis	ENSACAG00000024934	ATF5
transcription_factors	anolis	ENSACAG00000024956	ZNF454
transcription_factors	anolis	ENSACAG00000024956	ZNF251
transcription_factors	anolis	ENSACAG00000024956	ZNF7
transcription_factors	anolis	ENSACAG00000024956	ZNF250
transcription_factors	anolis	ENSACAG00000024956	ZNF19
transcription_factors	anolis	ENSACAG00000024956	ZNF34
transcription_factors	anolis	ENSACAG00000024982	AIRE
transcription_factors	anolis	ENSACAG00000024984	ZBTB7A
transcription_factors	anolis	ENSACAG00000025016	ZNF160
transcription_factors	anolis	ENSACAG00000025016	ZNF420
transcription_factors	anolis	ENSACAG00000025016	ZFP28
transcription_factors	anolis	ENSACAG00000025016	ZNF585A
transcription_factors	anolis	ENSACAG00000025016	ZNF91
transcription_factors	anolis	ENSACAG00000025016	ZNF546
transcription_factors	anolis	ENSACAG00000025016	ZNF585B
transcription_factors	anolis	ENSACAG00000025016	ZNF189
transcription_factors	anolis	ENSACAG00000025016	ZNF197
transcription_factors	anolis	ENSACAG00000025016	ZNF23
transcription_factors	anolis	ENSACAG00000025016	ZNF347
transcription_factors	anolis	ENSACAG00000025016	ZNF208
transcription_factors	anolis	ENSACAG00000025016	ZNF184
transcription_factors	anolis	ENSACAG00000025016	ZNF16
transcription_factors	anolis	ENSACAG00000025016	ZNF573
transcription_factors	anolis	ENSACAG00000025016	ZNF84
transcription_factors	anolis	ENSACAG00000025016	ZNF624
transcription_factors	anolis	ENSACAG00000025114	ZNF287
transcription_factors	anolis	ENSACAG00000025114	ZNF274
transcription_factors	anolis	ENSACAG00000025114	ZIM2
transcription_factors	anolis	ENSACAG00000025114	ZSCAN1
transcription_factors	anolis	ENSACAG00000025114	ZNF483
transcription_factors	anolis	ENSACAG00000025114	ZSCAN18
transcription_factors	anolis	ENSACAG00000025114	ZNF215
transcription_factors	anolis	ENSACAG00000025217	ZNF107
transcription_factors	anolis	ENSACAG00000025217	ZNF493
transcription_factors	anolis	ENSACAG00000025217	ZNF92
transcription_factors	anolis	ENSACAG00000025217	ZNF141
transcription_factors	anolis	ENSACAG00000025217	ZNF479
transcription_factors	anolis	ENSACAG00000025217	ZNF85
transcription_factors	anolis	ENSACAG00000025217	ZNF195
transcription_factors	anolis	ENSACAG00000025217	ZNF708
transcription_factors	anolis	ENSACAG00000025217	ZNF430
transcription_factors	anolis	ENSACAG00000025217	ZNF93
transcription_factors	anolis	ENSACAG00000025217	ZNF138
transcription_factors	anolis	ENSACAG00000025217	ZNF431
transcription_factors	anolis	ENSACAG00000025217	ZNF714
transcription_factors	anolis	ENSACAG00000025217	ZNF695
transcription_factors	anolis	ENSACAG00000025217	ZNF626
transcription_factors	anolis	ENSACAG00000025217	ZNF254
transcription_factors	anolis	ENSACAG00000025217	ZNF90
transcription_factors	anolis	ENSACAG00000025217	ZNF595
transcription_factors	anolis	ENSACAG00000025217	ZNF679
transcription_factors	anolis	ENSACAG00000025217	ZNF100
transcription_factors	anolis	ENSACAG00000025217	ZNF273
transcription_factors	anolis	ENSACAG00000025217	ZNF257
transcription_factors	anolis	ENSACAG00000025217	ZNF486
transcription_factors	anolis	ENSACAG00000025217	ZNF675
transcription_factors	anolis	ENSACAG00000025217	ZNF43
transcription_factors	anolis	ENSACAG00000025217	ZNF429
transcription_factors	anolis	ENSACAG00000025217	ZNF253
transcription_factors	anolis	ENSACAG00000025247	ZNF483
transcription_factors	anolis	ENSACAG00000025247	ZNF215
transcription_factors	anolis	ENSACAG00000025247	ZNF287
transcription_factors	anolis	ENSACAG00000025247	ZSCAN1
transcription_factors	anolis	ENSACAG00000025247	ZIM2
transcription_factors	anolis	ENSACAG00000025247	ZNF274
transcription_factors	anolis	ENSACAG00000025247	ZSCAN18
transcription_factors	anolis	ENSACAG00000025291	ZNF197
transcription_factors	anolis	ENSACAG00000025291	ZNF189
transcription_factors	anolis	ENSACAG00000025291	ZNF573
transcription_factors	anolis	ENSACAG00000025291	ZNF84
transcription_factors	anolis	ENSACAG00000025291	ZNF420
transcription_factors	anolis	ENSACAG00000025291	ZNF160
transcription_factors	anolis	ENSACAG00000025291	ZNF91
transcription_factors	anolis	ENSACAG00000025291	ZNF624
transcription_factors	anolis	ENSACAG00000025291	ZNF16
transcription_factors	anolis	ENSACAG00000025291	ZNF208
transcription_factors	anolis	ENSACAG00000025291	ZFP28
transcription_factors	anolis	ENSACAG00000025291	ZNF184
transcription_factors	anolis	ENSACAG00000025291	ZNF585B
transcription_factors	anolis	ENSACAG00000025291	ZNF23
transcription_factors	anolis	ENSACAG00000025291	ZNF347
transcription_factors	anolis	ENSACAG00000025291	ZNF546
transcription_factors	anolis	ENSACAG00000025291	ZNF585A
transcription_factors	anolis	ENSACAG00000025321	ZNF215
transcription_factors	anolis	ENSACAG00000025321	ZSCAN1
transcription_factors	anolis	ENSACAG00000025321	ZNF287
transcription_factors	anolis	ENSACAG00000025321	ZNF274
transcription_factors	anolis	ENSACAG00000025321	ZSCAN18
transcription_factors	anolis	ENSACAG00000025321	ZNF483
transcription_factors	anolis	ENSACAG00000025321	ZIM2
transcription_factors	anolis	ENSACAG00000025431	MYCL
transcription_factors	anolis	ENSACAG00000025440	ERCC8
transcription_factors	anolis	ENSACAG00000025459	ZFP28
transcription_factors	anolis	ENSACAG00000025459	ZNF347
transcription_factors	anolis	ENSACAG00000025459	ZNF160
transcription_factors	anolis	ENSACAG00000025459	ZNF546
transcription_factors	anolis	ENSACAG00000025459	ZNF420
transcription_factors	anolis	ENSACAG00000025459	ZNF23
transcription_factors	anolis	ENSACAG00000025459	ZNF573
transcription_factors	anolis	ENSACAG00000025459	ZNF624
transcription_factors	anolis	ENSACAG00000025459	ZNF84
transcription_factors	anolis	ENSACAG00000025459	ZNF585A
transcription_factors	anolis	ENSACAG00000025459	ZNF208
transcription_factors	anolis	ENSACAG00000025459	ZNF16
transcription_factors	anolis	ENSACAG00000025459	ZNF197
transcription_factors	anolis	ENSACAG00000025459	ZNF184
transcription_factors	anolis	ENSACAG00000025459	ZNF585B
transcription_factors	anolis	ENSACAG00000025459	ZNF189
transcription_factors	anolis	ENSACAG00000025459	ZNF91
transcription_factors	anolis	ENSACAG00000025475	SCAND1
transcription_factors	anolis	ENSACAG00000025475	ZNF449
transcription_factors	anolis	ENSACAG00000025553	TAF1C
transcription_factors	anolis	ENSACAG00000025568	DDX5
transcription_factors	anolis	ENSACAG00000025630	IRF9
transcription_factors	anolis	ENSACAG00000025636	ZNF420
transcription_factors	anolis	ENSACAG00000025636	ZNF23
transcription_factors	anolis	ENSACAG00000025636	ZNF197
transcription_factors	anolis	ENSACAG00000025636	ZFP28
transcription_factors	anolis	ENSACAG00000025636	ZNF184
transcription_factors	anolis	ENSACAG00000025636	ZNF189
transcription_factors	anolis	ENSACAG00000025636	ZNF91
transcription_factors	anolis	ENSACAG00000025636	ZNF84
transcription_factors	anolis	ENSACAG00000025636	ZNF160
transcription_factors	anolis	ENSACAG00000025636	ZNF16
transcription_factors	anolis	ENSACAG00000025636	ZNF347
transcription_factors	anolis	ENSACAG00000025636	ZNF573
transcription_factors	anolis	ENSACAG00000025636	ZNF208
transcription_factors	anolis	ENSACAG00000025636	ZNF585A
transcription_factors	anolis	ENSACAG00000025636	ZNF624
transcription_factors	anolis	ENSACAG00000025636	ZNF585B
transcription_factors	anolis	ENSACAG00000025636	ZNF546
transcription_factors	anolis	ENSACAG00000025667	ZIM2
transcription_factors	anolis	ENSACAG00000025667	ZSCAN1
transcription_factors	anolis	ENSACAG00000025667	ZNF215
transcription_factors	anolis	ENSACAG00000025667	ZNF483
[truncated: 109,687 more chars]
