# Supplementary material for: Evidence against tetrapod-wide digit identities and for a limited frame shift in bird wings
Source: Nat Commun. 2019 Jul 19;10:3244. doi: 10.1038/s41467-019-11215-8 (PMC6642197; doi:10.1038/s41467-019-11215-8)
Supplement: Supplementary file 6 — Supplementary Data 2 [file 41467_2019_11215_MOESM6_ESM.txt]

species	gene_id	median_length
alligator	AMISG000001	3511
alligator	AMISG000002	2033
alligator	AMISG000003	1639.5
alligator	AMISG000004	1601
alligator	AMISG000005	1680
alligator	AMISG000006	703
alligator	AMISG000007	1137.5
alligator	AMISG000008	3742
alligator	AMISG000009	1848
alligator	AMISG000010	722
alligator	AMISG000011	2422
alligator	AMISG000012	1194
alligator	AMISG000013	1285
alligator	AMISG000014	1505
alligator	AMISG000015	1368.5
alligator	AMISG000016	2244
alligator	AMISG000017	1294
alligator	AMISG000018	1533.5
alligator	AMISG000019	3317
alligator	AMISG000020	1031
alligator	AMISG000021	4574
alligator	AMISG000022	1597
alligator	AMISG000023	984
alligator	AMISG000024	1405
alligator	AMISG000025	845
alligator	AMISG000026	2797
alligator	AMISG000027	2385
alligator	AMISG000028	819.5
alligator	AMISG000029	962
alligator	AMISG000030	828
alligator	AMISG000031	1216
alligator	AMISG000032	1027
alligator	AMISG000033	2321.5
alligator	AMISG000034	626
alligator	AMISG000035	926
alligator	AMISG000036	4370
alligator	AMISG000037	1063
alligator	AMISG000038	1012
alligator	AMISG000039	1681
alligator	AMISG000040	2312
alligator	AMISG000041	702
alligator	AMISG000042	1696
alligator	AMISG000043	1339
alligator	AMISG000044	4870
alligator	AMISG000045	6755
alligator	AMISG000046	570
alligator	AMISG000047	3706
alligator	AMISG000048	3223.5
alligator	AMISG000049	1283.5
alligator	AMISG000050	2019.5
alligator	AMISG000051	964
alligator	AMISG000052	1488
alligator	AMISG000053	1667
alligator	AMISG000054	767
alligator	AMISG000055	774
alligator	AMISG000056	2625
alligator	AMISG000057	1654
alligator	AMISG000058	4683
alligator	AMISG000059	682
alligator	AMISG000060	1652
alligator	AMISG000061	3007
alligator	AMISG000062	2078
alligator	AMISG000063	505
alligator	AMISG000064	738
alligator	AMISG000065	774
alligator	AMISG000066	783
alligator	AMISG000067	1000
alligator	AMISG000068	4932
alligator	AMISG000069	2387
alligator	AMISG000070	2981.5
alligator	AMISG000071	1000
alligator	AMISG000072	3829
alligator	AMISG000073	489
alligator	AMISG000074	663
alligator	AMISG000075	2273
alligator	AMISG000076	1418
alligator	AMISG000077	2665.5
alligator	AMISG000078	1115
alligator	AMISG000079	1875
alligator	AMISG000080	1264
alligator	AMISG000081	1139
alligator	AMISG000082	1647
alligator	AMISG000083	1865.5
alligator	AMISG000084	3615
alligator	AMISG000085	2405.5
alligator	AMISG000086	642
alligator	AMISG000087	708
alligator	AMISG000088	8405
alligator	AMISG000089	933
alligator	AMISG000090	5724
alligator	AMISG000091	1255
alligator	AMISG000092	1016.5
alligator	AMISG000093	6023
alligator	AMISG000094	955
alligator	AMISG000095	1790
alligator	AMISG000096	2454
alligator	AMISG000097	2753
alligator	AMISG000098	2361
alligator	AMISG000099	1534
alligator	AMISG000100	978.5
alligator	AMISG000101	1414
alligator	AMISG000102	1928
alligator	AMISG000103	2755
alligator	AMISG000104	1397
alligator	AMISG000105	2366
alligator	AMISG000106	2917
alligator	AMISG000107	761
alligator	AMISG000108	1274
alligator	AMISG000109	1970
alligator	AMISG000110	1850
alligator	AMISG000111	987
alligator	AMISG000112	1832
alligator	AMISG000113	1447.5
alligator	AMISG000114	1763
alligator	AMISG000115	2551
alligator	AMISG000116	977
alligator	AMISG000117	2743
alligator	AMISG000118	1192
alligator	AMISG000119	3508
alligator	AMISG000120	652
alligator	AMISG000121	829.5
alligator	AMISG000122	1795
alligator	AMISG000123	1732.5
alligator	AMISG000124	2016
alligator	AMISG000125	2250.5
alligator	AMISG000126	996
alligator	AMISG000127	1310
alligator	AMISG000128	725
alligator	AMISG000129	3125
alligator	AMISG000130	1001
alligator	AMISG000131	2647
alligator	AMISG000132	944
alligator	AMISG000133	2253
alligator	AMISG000134	2141
alligator	AMISG000135	2404
alligator	AMISG000136	1354
alligator	AMISG000137	2228
alligator	AMISG000138	1052
alligator	AMISG000139	2554
alligator	AMISG000140	6231
alligator	AMISG000141	710
alligator	AMISG000142	8855
alligator	AMISG000143	811
alligator	AMISG000144	2151
alligator	AMISG000145	1516
alligator	AMISG000146	7097
alligator	AMISG000147	1491
alligator	AMISG000148	1342
alligator	AMISG000149	2975
alligator	AMISG000150	476
alligator	AMISG000151	1148
alligator	AMISG000152	1617
alligator	AMISG000153	735
alligator	AMISG000154	1076
alligator	AMISG000155	1801
alligator	AMISG000156	440
alligator	AMISG000157	2972
alligator	AMISG000158	329
alligator	AMISG000159	1246.5
alligator	AMISG000160	1016
alligator	AMISG000161	2205.5
alligator	AMISG000162	2196
alligator	AMISG000163	1924
alligator	AMISG000164	4391.5
alligator	AMISG000165	1732
alligator	AMISG000166	2862
alligator	AMISG000167	496
alligator	AMISG000168	1674
alligator	AMISG000169	1645
alligator	AMISG000170	621
alligator	AMISG000171	4273
alligator	AMISG000172	867
alligator	AMISG000173	1673
alligator	AMISG000174	1262
alligator	AMISG000175	497
alligator	AMISG000176	1941
alligator	AMISG000177	2055
alligator	AMISG000178	2458
alligator	AMISG000179	1090
alligator	AMISG000180	1545
alligator	AMISG000181	1332
alligator	AMISG000182	2947
alligator	AMISG000183	4203
alligator	AMISG000184	2758
alligator	AMISG000185	395
alligator	AMISG000186	1383
alligator	AMISG000187	1396.5
alligator	AMISG000188	1628.5
alligator	AMISG000189	924
alligator	AMISG000190	1983
alligator	AMISG000191	2482
alligator	AMISG000192	1997
alligator	AMISG000193	1629
alligator	AMISG000194	993
alligator	AMISG000195	2233
alligator	AMISG000196	684
alligator	AMISG000197	929
alligator	AMISG000198	941
alligator	AMISG000199	458
alligator	AMISG000200	886
alligator	AMISG000201	840
alligator	AMISG000202	820
alligator	AMISG000203	767
alligator	AMISG000204	3242
alligator	AMISG000205	3448
alligator	AMISG000206	688
alligator	AMISG000207	820
alligator	AMISG000208	1123
alligator	AMISG000209	961
alligator	AMISG000210	514
alligator	AMISG000211	1590
alligator	AMISG000212	3070
alligator	AMISG000213	1249
alligator	AMISG000214	1068
alligator	AMISG000215	742
alligator	AMISG000216	1122
alligator	AMISG000217	2683
alligator	AMISG000218	2989
alligator	AMISG000219	1407
alligator	AMISG000220	6384
alligator	AMISG000221	3786
alligator	AMISG000222	1249
alligator	AMISG000223	1866.5
alligator	AMISG000224	2762
alligator	AMISG000225	2057.5
alligator	AMISG000226	833
alligator	AMISG000227	1233
alligator	AMISG000228	5536
alligator	AMISG000229	1327
alligator	AMISG000230	3036
alligator	AMISG000231	1718
alligator	AMISG000232	2553
alligator	AMISG000233	497
alligator	AMISG000234	417
alligator	AMISG000235	1235
alligator	AMISG000236	1584
alligator	AMISG000237	1654
alligator	AMISG000238	1084
alligator	AMISG000239	4600
alligator	AMISG000240	2705
alligator	AMISG000241	2615
alligator	AMISG000242	1810
alligator	AMISG000243	902
alligator	AMISG000244	1685.5
alligator	AMISG000245	1350
alligator	AMISG000246	2559
alligator	AMISG000247	1023
alligator	AMISG000248	2232
alligator	AMISG000249	3792.5
alligator	AMISG000250	2235
alligator	AMISG000251	1182
alligator	AMISG000252	1486.5
alligator	AMISG000253	1452
alligator	AMISG000254	6358
alligator	AMISG000255	931
alligator	AMISG000256	1146
alligator	AMISG000257	3604.5
alligator	AMISG000258	1421
alligator	AMISG000259	740
alligator	AMISG000260	1295
alligator	AMISG000261	4301
alligator	AMISG000262	508
alligator	AMISG000263	1046
alligator	AMISG000264	865
alligator	AMISG000265	1744
alligator	AMISG000266	1496
alligator	AMISG000267	2139
alligator	AMISG000268	4764.5
alligator	AMISG000269	2187
alligator	AMISG000270	5279
alligator	AMISG000271	3587
alligator	AMISG000272	1493
alligator	AMISG000273	767
alligator	AMISG000274	1806
alligator	AMISG000275	1064.5
alligator	AMISG000276	482
alligator	AMISG000277	461
alligator	AMISG000278	1453
alligator	AMISG000279	750
alligator	AMISG000280	688
alligator	AMISG000281	496
alligator	AMISG000282	420
alligator	AMISG000283	7559
alligator	AMISG000284	1893
alligator	AMISG000285	1482
alligator	AMISG000286	1753
alligator	AMISG000287	1433
alligator	AMISG000288	1320
alligator	AMISG000289	2624
alligator	AMISG000290	597
alligator	AMISG000291	556
alligator	AMISG000292	2457
alligator	AMISG000293	1661
alligator	AMISG000294	729
alligator	AMISG000295	1363
alligator	AMISG000296	831
alligator	AMISG000297	1412
alligator	AMISG000298	393
alligator	AMISG000299	648
alligator	AMISG000300	2343
alligator	AMISG000301	2638
alligator	AMISG000302	1267
alligator	AMISG000303	3118.5
alligator	AMISG000304	2091
alligator	AMISG000305	2442
alligator	AMISG000306	1154.5
alligator	AMISG000307	2617
alligator	AMISG000308	1472
alligator	AMISG000309	978
alligator	AMISG000310	8357
alligator	AMISG000311	1887
alligator	AMISG000312	1664
alligator	AMISG000313	2297
alligator	AMISG000314	2173
alligator	AMISG000315	1453
alligator	AMISG000316	1575
alligator	AMISG000317	3139.5
alligator	AMISG000318	1325.5
alligator	AMISG000319	1945
alligator	AMISG000320	1401
alligator	AMISG000321	1711
alligator	AMISG000322	2311
alligator	AMISG000323	1320.5
alligator	AMISG000324	1806
alligator	AMISG000325	2824
alligator	AMISG000326	1648
alligator	AMISG000327	2001
alligator	AMISG000328	601
alligator	AMISG000329	1862
alligator	AMISG000330	1780.5
alligator	AMISG000331	1212
alligator	AMISG000332	1046
alligator	AMISG000333	3545.5
alligator	AMISG000334	1917
alligator	AMISG000335	860
alligator	AMISG000336	3260
alligator	AMISG000337	812
alligator	AMISG000338	2407
alligator	AMISG000339	1760
alligator	AMISG000340	2428
alligator	AMISG000341	1307
alligator	AMISG000342	586
alligator	AMISG000343	376
alligator	AMISG000344	2011
alligator	AMISG000345	1000
alligator	AMISG000346	714
alligator	AMISG000347	4113
alligator	AMISG000348	2893
alligator	AMISG000349	1071
alligator	AMISG000350	1062
alligator	AMISG000351	1396
alligator	AMISG000352	8813.5
alligator	AMISG000353	4187
alligator	AMISG000354	2278
alligator	AMISG000355	1108
alligator	AMISG000356	1202
alligator	AMISG000357	1076
alligator	AMISG000358	1903
alligator	AMISG000359	574
alligator	AMISG000360	1804
alligator	AMISG000361	1483
alligator	AMISG000362	11134
alligator	AMISG000363	1111
alligator	AMISG000364	807
alligator	AMISG000365	1417.5
alligator	AMISG000366	564
alligator	AMISG000367	1254
alligator	AMISG000368	4433
alligator	AMISG000369	1003
alligator	AMISG000370	1763
alligator	AMISG000371	1358
alligator	AMISG000372	771
alligator	AMISG000373	884
alligator	AMISG000374	453
alligator	AMISG000375	5826
alligator	AMISG000376	1911
alligator	AMISG000377	2021
alligator	AMISG000378	5067.5
alligator	AMISG000379	1094
alligator	AMISG000380	1286
alligator	AMISG000381	1809
alligator	AMISG000382	3427
alligator	AMISG000383	4211
alligator	AMISG000384	7101
alligator	AMISG000385	5923
alligator	AMISG000386	2285
alligator	AMISG000387	1117
alligator	AMISG000388	759
alligator	AMISG000389	1011
alligator	AMISG000390	1574
alligator	AMISG000391	2148
alligator	AMISG000392	653
alligator	AMISG000393	1938
alligator	AMISG000394	1227
alligator	AMISG000395	1067
alligator	AMISG000396	3215
alligator	AMISG000397	748
alligator	AMISG000398	970
alligator	AMISG000399	3320
alligator	AMISG000400	615
alligator	AMISG000401	563
alligator	AMISG000402	1184
alligator	AMISG000403	1342
alligator	AMISG000404	1174
alligator	AMISG000405	1471.5
alligator	AMISG000406	1995
alligator	AMISG000407	2495.5
alligator	AMISG000408	1747
alligator	AMISG000409	599
alligator	AMISG000410	1387
alligator	AMISG000411	1484
alligator	AMISG000412	7482
alligator	AMISG000413	933
alligator	AMISG000414	1165
alligator	AMISG000415	685
alligator	AMISG000416	1553
alligator	AMISG000417	2408
alligator	AMISG000418	1824
alligator	AMISG000419	761.5
alligator	AMISG000420	1860
alligator	AMISG000421	5714
alligator	AMISG000422	1555
alligator	AMISG000423	1005
alligator	AMISG000424	3034
alligator	AMISG000425	599
alligator	AMISG000426	1487
alligator	AMISG000427	1208
alligator	AMISG000428	1847
alligator	AMISG000429	622
alligator	AMISG000430	1459
alligator	AMISG000431	1099
alligator	AMISG000432	1646
alligator	AMISG000433	1384
alligator	AMISG000434	547
alligator	AMISG000435	1004
alligator	AMISG000436	1850
alligator	AMISG000437	555
alligator	AMISG000438	4069
alligator	AMISG000439	3745
alligator	AMISG000440	1591
alligator	AMISG000441	2503
alligator	AMISG000442	682
alligator	AMISG000443	1318
alligator	AMISG000444	1469
alligator	AMISG000445	724
alligator	AMISG000446	4261.5
alligator	AMISG000447	2014
alligator	AMISG000448	2080
alligator	AMISG000449	2096
alligator	AMISG000450	1638
alligator	AMISG000451	1899
alligator	AMISG000452	420
alligator	AMISG000453	668
alligator	AMISG000454	868
alligator	AMISG000455	789
alligator	AMISG000456	1910
alligator	AMISG000457	764
alligator	AMISG000458	1575
alligator	AMISG000459	3777
alligator	AMISG000460	2157
alligator	AMISG000461	1643.5
alligator	AMISG000462	1480
alligator	AMISG000463	340
alligator	AMISG000464	1778
alligator	AMISG000465	2189
alligator	AMISG000466	1698
alligator	AMISG000467	3573.5
alligator	AMISG000468	813
alligator	AMISG000469	2383.5
alligator	AMISG000470	1772
alligator	AMISG000471	567
alligator	AMISG000472	843
alligator	AMISG000473	1820
alligator	AMISG000474	3264
alligator	AMISG000475	1753
alligator	AMISG000476	1411
alligator	AMISG000477	695
alligator	AMISG000478	2555.5
alligator	AMISG000479	994.5
alligator	AMISG000480	1947
alligator	AMISG000481	3113
alligator	AMISG000482	1226
alligator	AMISG000483	2805
alligator	AMISG000484	3315
alligator	AMISG000485	5940
alligator	AMISG000486	801
alligator	AMISG000487	2927
alligator	AMISG000488	1086
alligator	AMISG000489	1330
alligator	AMISG000490	1147
alligator	AMISG000491	1321
alligator	AMISG000492	1093
alligator	AMISG000493	1201
alligator	AMISG000494	2278
alligator	AMISG000495	2564
alligator	AMISG000496	826
alligator	AMISG000497	1013
alligator	AMISG000498	1329
alligator	AMISG000499	1820
alligator	AMISG000500	3406.5
alligator	AMISG000501	3940.5
alligator	AMISG000502	711
alligator	AMISG000503	9844
alligator	AMISG000504	5527
alligator	AMISG000505	1648
alligator	AMISG000506	2308
alligator	AMISG000507	540
alligator	AMISG000508	2681
alligator	AMISG000509	9305
alligator	AMISG000510	2867
alligator	AMISG000511	1529
alligator	AMISG000512	1381
alligator	AMISG000513	2437
alligator	AMISG000514	2970
alligator	AMISG000515	1368
alligator	AMISG000516	2041
alligator	AMISG000517	2743
alligator	AMISG000518	1681
alligator	AMISG000519	1959
alligator	AMISG000520	784.5
alligator	AMISG000521	843
alligator	AMISG000522	1701.5
alligator	AMISG000523	1236
alligator	AMISG000524	460
alligator	AMISG000525	2014
alligator	AMISG000526	3130.5
alligator	AMISG000527	1167
alligator	AMISG000528	3108
alligator	AMISG000529	1306
alligator	AMISG000530	1629
alligator	AMISG000531	618.5
alligator	AMISG000532	536
alligator	AMISG000533	778
alligator	AMISG000534	1301
alligator	AMISG000535	1274
alligator	AMISG000536	1415
alligator	AMISG000537	1229
alligator	AMISG000538	9000
alligator	AMISG000539	577
alligator	AMISG000540	1049
alligator	AMISG000541	13061
alligator	AMISG000542	626
alligator	AMISG000543	1504
alligator	AMISG000544	938
alligator	AMISG000545	2427
alligator	AMISG000546	481
alligator	AMISG000547	493
alligator	AMISG000548	2116
alligator	AMISG000549	1710
alligator	AMISG000550	1837
alligator	AMISG000551	3777
alligator	AMISG000552	676
alligator	AMISG000553	1595.5
alligator	AMISG000554	605
alligator	AMISG000555	384
alligator	AMISG000556	3599
alligator	AMISG000557	3335
alligator	AMISG000558	2736
alligator	AMISG000559	983
alligator	AMISG000560	484
alligator	AMISG000561	1290.5
alligator	AMISG000562	1216
alligator	AMISG000563	2430
alligator	AMISG000564	2079
alligator	AMISG000565	572
alligator	AMISG000566	520
alligator	AMISG000567	1140
alligator	AMISG000568	1456
alligator	AMISG000569	2882
alligator	AMISG000570	4810.5
alligator	AMISG000571	3260
alligator	AMISG000572	1451
alligator	AMISG000573	5170
alligator	AMISG000574	1802
alligator	AMISG000575	986.5
alligator	AMISG000576	1005
alligator	AMISG000577	3656
alligator	AMISG000578	3826.5
alligator	AMISG000579	2342
alligator	AMISG000580	2423
alligator	AMISG000581	1416
alligator	AMISG000582	1994
alligator	AMISG000583	1498
alligator	AMISG000584	1563
alligator	AMISG000585	1701
alligator	AMISG000586	2179
alligator	AMISG000587	2047
alligator	AMISG000588	11730
alligator	AMISG000589	2251
alligator	AMISG000590	479
alligator	AMISG000591	1930
alligator	AMISG000592	10861.5
alligator	AMISG000593	2276
alligator	AMISG000594	648
alligator	AMISG000595	2868
alligator	AMISG000596	4357.5
alligator	AMISG000597	1586
alligator	AMISG000598	2236
alligator	AMISG000599	939
alligator	AMISG000600	612
alligator	AMISG000601	564
alligator	AMISG000602	1504
alligator	AMISG000603	823.5
alligator	AMISG000604	1403
alligator	AMISG000605	3577
alligator	AMISG000606	688
alligator	AMISG000607	1270
alligator	AMISG000608	2298
alligator	AMISG000609	3630
alligator	AMISG000610	1650
alligator	AMISG000611	1989
alligator	AMISG000612	536
alligator	AMISG000613	4647
alligator	AMISG000614	1825.5
alligator	AMISG000615	899
alligator	AMISG000616	2724
alligator	AMISG000617	3069.5
alligator	AMISG000618	1029
alligator	AMISG000619	1280
alligator	AMISG000620	921
alligator	AMISG000621	1375
alligator	AMISG000622	7652
alligator	AMISG000623	402
alligator	AMISG000624	2718
alligator	AMISG000625	2666
alligator	AMISG000626	1340
alligator	AMISG000627	4190
alligator	AMISG000628	997
alligator	AMISG000629	2944
alligator	AMISG000630	808
alligator	AMISG000631	5217
alligator	AMISG000632	867
alligator	AMISG000633	1094
alligator	AMISG000634	1658
alligator	AMISG000635	2131
alligator	AMISG000636	499
alligator	AMISG000637	2503
alligator	AMISG000638	712
alligator	AMISG000639	2800.5
alligator	AMISG000640	2878.5
alligator	AMISG000641	2635
alligator	AMISG000642	1486
alligator	AMISG000643	957
alligator	AMISG000644	2222
alligator	AMISG000645	1344
alligator	AMISG000646	3265
alligator	AMISG000647	3113
alligator	AMISG000648	2506.5
alligator	AMISG000649	495
alligator	AMISG000650	2198
alligator	AMISG000651	1414
alligator	AMISG000652	7799
alligator	AMISG000653	1113
alligator	AMISG000654	862
alligator	AMISG000655	1177
alligator	AMISG000656	3264
alligator	AMISG000657	1129.5
alligator	AMISG000658	2268.5
alligator	AMISG000659	1817
alligator	AMISG000660	1205
alligator	AMISG000661	4194.5
alligator	AMISG000662	1686
alligator	AMISG000663	2423.5
alligator	AMISG000664	1007
alligator	AMISG000665	1064
alligator	AMISG000666	1144
alligator	AMISG000667	1145
alligator	AMISG000668	2811
alligator	AMISG000669	3159.5
alligator	AMISG000670	1753
alligator	AMISG000671	1392
alligator	AMISG000672	1418
alligator	AMISG000673	1039
alligator	AMISG000674	1103
alligator	AMISG000675	2176
alligator	AMISG000676	1382
alligator	AMISG000677	923
alligator	AMISG000678	3228
alligator	AMISG000679	454
alligator	AMISG000680	1963
alligator	AMISG000681	1437
alligator	AMISG000682	4579
alligator	AMISG000683	1990
alligator	AMISG000684	1512
alligator	AMISG000685	1025.5
alligator	AMISG000686	1729
alligator	AMISG000687	9161
alligator	AMISG000688	1889
alligator	AMISG000689	2682.5
alligator	AMISG000690	980.5
alligator	AMISG000691	5901.5
alligator	AMISG000692	1341
alligator	AMISG000693	1222
alligator	AMISG000694	1948.5
alligator	AMISG000695	3116.5
alligator	AMISG000696	1767
alligator	AMISG000697	1170
alligator	AMISG000698	2446
alligator	AMISG000699	1977
alligator	AMISG000700	1596
alligator	AMISG000701	2058
alligator	AMISG000702	1133
alligator	AMISG000703	1329
alligator	AMISG000704	2228
alligator	AMISG000705	5347
alligator	AMISG000706	1207
alligator	AMISG000707	478.5
alligator	AMISG000708	4055
alligator	AMISG000709	659
alligator	AMISG000710	1031
alligator	AMISG000711	474
alligator	AMISG000712	795
alligator	AMISG000713	1518
alligator	AMISG000714	2463
alligator	AMISG000715	1647.5
alligator	AMISG000716	1026.5
alligator	AMISG000717	1103
alligator	AMISG000718	2003
alligator	AMISG000719	6578
alligator	AMISG000720	713
alligator	AMISG000721	541
alligator	AMISG000722	2293
alligator	AMISG000723	915.5
alligator	AMISG000724	902
alligator	AMISG000725	440
alligator	AMISG000726	2483
alligator	AMISG000727	1873
alligator	AMISG000728	1641
alligator	AMISG000729	1606
alligator	AMISG000730	1674
alligator	AMISG000731	2227
alligator	AMISG000732	1427
alligator	AMISG000733	1693.5
alligator	AMISG000734	1240
alligator	AMISG000735	4623
alligator	AMISG000736	598
alligator	AMISG000737	8525
alligator	AMISG000738	1751.5
alligator	AMISG000739	1279.5
alligator	AMISG000740	820
alligator	AMISG000741	939
alligator	AMISG000742	665
alligator	AMISG000743	750
alligator	AMISG000744	1149
alligator	AMISG000745	1268
alligator	AMISG000746	2080
alligator	AMISG000747	1708
alligator	AMISG000748	1140
alligator	AMISG000749	1234
alligator	AMISG000750	1179
alligator	AMISG000751	3802.5
alligator	AMISG000752	648
alligator	AMISG000753	1320
alligator	AMISG000754	1087
alligator	AMISG000755	651
alligator	AMISG000756	1630
alligator	AMISG000757	2675
alligator	AMISG000758	1744
alligator	AMISG000759	4877
alligator	AMISG000760	988
alligator	AMISG000761	1460
alligator	AMISG000762	1603
alligator	AMISG000763	329
alligator	AMISG000764	2427
alligator	AMISG000765	426
alligator	AMISG000766	3090
alligator	AMISG000767	3066
alligator	AMISG000768	1360
alligator	AMISG000769	998
alligator	AMISG000770	2854
alligator	AMISG000771	5100
alligator	AMISG000772	1178
alligator	AMISG000773	3659
alligator	AMISG000774	4981
alligator	AMISG000775	1549
alligator	AMISG000776	1489
alligator	AMISG000777	992
alligator	AMISG000778	2434
alligator	AMISG000779	1079
alligator	AMISG000780	623
alligator	AMISG000781	2601
alligator	AMISG000782	2679
alligator	AMISG000783	1292
alligator	AMISG000784	3248
alligator	AMISG000785	620
alligator	AMISG000786	1350
alligator	AMISG000787	433
alligator	AMISG000788	2139
alligator	AMISG000789	931
alligator	AMISG000790	6124.5
alligator	AMISG000791	1909
alligator	AMISG000792	2344
alligator	AMISG000793	573
alligator	AMISG000794	800
alligator	AMISG000795	3218
alligator	AMISG000796	1002
alligator	AMISG000797	883.5
alligator	AMISG000798	1219
alligator	AMISG000799	1108
alligator	AMISG000800	1612
alligator	AMISG000801	2522.5
alligator	AMISG000802	726
alligator	AMISG000803	2043
alligator	AMISG000804	6761
alligator	AMISG000805	1100
alligator	AMISG000806	835
alligator	AMISG000807	836
alligator	AMISG000808	2756
alligator	AMISG000809	1848.5
alligator	AMISG000810	1514
alligator	AMISG000811	2072
alligator	AMISG000812	1007
alligator	AMISG000813	1062.5
alligator	AMISG000814	573
alligator	AMISG000815	438
alligator	AMISG000816	1154
alligator	AMISG000817	723
alligator	AMISG000818	1563
alligator	AMISG000819	841
alligator	AMISG000820	510
alligator	AMISG000821	872
alligator	AMISG000822	1939.5
alligator	AMISG000823	1315
alligator	AMISG000824	3286
alligator	AMISG000825	1723
alligator	AMISG000826	3235.5
alligator	AMISG000827	1119
alligator	AMISG000828	1399
alligator	AMISG000829	1426
alligator	AMISG000830	643
alligator	AMISG000831	1452
alligator	AMISG000832	1058
alligator	AMISG000833	3242
alligator	AMISG000834	951
alligator	AMISG000835	4728
alligator	AMISG000836	1129
alligator	AMISG000837	4900
alligator	AMISG000838	1302
alligator	AMISG000839	867
alligator	AMISG000840	1052
alligator	AMISG000841	451
alligator	AMISG000842	1067
alligator	AMISG000843	555
alligator	AMISG000844	1975
alligator	AMISG000845	1267
alligator	AMISG000846	1121
alligator	AMISG000847	1172
alligator	AMISG000848	2465.5
alligator	AMISG000849	1440
alligator	AMISG000850	881
alligator	AMISG000851	1151
alligator	AMISG000852	1018
alligator	AMISG000853	2088
alligator	AMISG000854	1713.5
alligator	AMISG000855	1188
alligator	AMISG000856	7795
alligator	AMISG000857	1392
alligator	AMISG000858	1190.5
alligator	AMISG000859	887
alligator	AMISG000860	2108
alligator	AMISG000861	2694.5
alligator	AMISG000862	830
alligator	AMISG000863	1674
alligator	AMISG000864	562
alligator	AMISG000865	2013
alligator	AMISG000866	755.5
alligator	AMISG000867	1782
alligator	AMISG000868	1647
alligator	AMISG000869	1652.5
alligator	AMISG000870	878.5
alligator	AMISG000871	835
alligator	AMISG000872	2401
alligator	AMISG000873	4298
alligator	AMISG000874	1782.5
alligator	AMISG000875	1918.5
alligator	AMISG000876	899
alligator	AMISG000877	1491.5
alligator	AMISG000878	2129
alligator	AMISG000879	4318
alligator	AMISG000880	5923
alligator	AMISG000881	2053
alligator	AMISG000882	1263
alligator	AMISG000883	1239
alligator	AMISG000884	1151
alligator	AMISG000885	1396
alligator	AMISG000886	1038
alligator	AMISG000887	1022
alligator	AMISG000888	1131
alligator	AMISG000889	2597.5
alligator	AMISG000890	1646.5
alligator	AMISG000891	1504.5
alligator	AMISG000892	1602
alligator	AMISG000893	2164
alligator	AMISG000894	2143
alligator	AMISG000895	1941
alligator	AMISG000896	2493.5
alligator	AMISG000897	1655
alligator	AMISG000898	484
alligator	AMISG000899	603
alligator	AMISG000900	3592
alligator	AMISG000901	2520
alligator	AMISG000902	1435
alligator	AMISG000903	1474.5
alligator	AMISG000904	2183
alligator	AMISG000905	995
alligator	AMISG000906	2211
alligator	AMISG000907	2884
alligator	AMISG000908	604
alligator	AMISG000909	721
alligator	AMISG000910	4732
alligator	AMISG000911	1297
alligator	AMISG000912	1698
alligator	AMISG000913	1119
alligator	AMISG000914	3199
alligator	AMISG000915	1293
alligator	AMISG000916	1279
alligator	AMISG000917	1005.5
alligator	AMISG000918	536
alligator	AMISG000919	505
alligator	AMISG000920	1101
alligator	AMISG000921	1013
alligator	AMISG000922	2314
alligator	AMISG000923	1545.5
alligator	AMISG000924	735
alligator	AMISG000925	3142
alligator	AMISG000926	955
alligator	AMISG000927	903
alligator	AMISG000928	1458
alligator	AMISG000929	556
alligator	AMISG000930	642
alligator	AMISG000931	2471
alligator	AMISG000932	1395
alligator	AMISG000933	1156
alligator	AMISG000934	1106
alligator	AMISG000935	956
alligator	AMISG000936	2278
alligator	AMISG000937	902
alligator	AMISG000938	2042
alligator	AMISG000939	1544
alligator	AMISG000940	2007.5
alligator	AMISG000941	1838
alligator	AMISG000942	2223
alligator	AMISG000943	2471.5
alligator	AMISG000944	1488
alligator	AMISG000945	1841
alligator	AMISG000946	2069
alligator	AMISG000947	2874
alligator	AMISG000948	1505
alligator	AMISG000949	1566
alligator	AMISG000950	645
alligator	AMISG000951	6205
alligator	AMISG000952	492
alligator	AMISG000953	939
alligator	AMISG000954	1475
alligator	AMISG000955	734.5
alligator	AMISG000956	1524
alligator	AMISG000957	733
alligator	AMISG000958	2646
alligator	AMISG000959	1427.5
alligator	AMISG000960	487
alligator	AMISG000961	607
alligator	AMISG000962	2961
alligator	AMISG000963	3276
alligator	AMISG000964	1688
alligator	AMISG000965	1393
alligator	AMISG000966	1914
alligator	AMISG000967	2092
alligator	AMISG000968	1110
alligator	AMISG000969	483
alligator	AMISG000970	517
alligator	AMISG000971	2084
alligator	AMISG000972	2088
alligator	AMISG000973	1196
alligator	AMISG000974	898
alligator	AMISG000975	1780
alligator	AMISG000976	2889
alligator	AMISG000977	1906
alligator	AMISG000978	3260
alligator	AMISG000979	2489
alligator	AMISG000980	1874
alligator	AMISG000981	2897
alligator	AMISG000982	856
alligator	AMISG000983	1084
alligator	AMISG000984	2301
alligator	AMISG000985	2452.5
alligator	AMISG000986	942.5
alligator	AMISG000987	2511.5
alligator	AMISG000988	2406
alligator	AMISG000989	6070
alligator	AMISG000990	5779
alligator	AMISG000991	2036
alligator	AMISG000992	1207
alligator	AMISG000993	511
alligator	AMISG000994	2615
alligator	AMISG000995	1780.5
alligator	AMISG000996	4006
alligator	AMISG000997	790
alligator	AMISG000998	858
alligator	AMISG000999	1637
alligator	AMISG001000	3537
alligator	AMISG001001	2427
alligator	AMISG001002	2117.5
alligator	AMISG001003	1789
alligator	AMISG001004	548
alligator	AMISG001005	720
alligator	AMISG001006	1542.5
alligator	AMISG001007	720
alligator	AMISG001008	460
alligator	AMISG001009	1796.5
alligator	AMISG001010	1847
alligator	AMISG001011	2713
alligator	AMISG001012	2676
alligator	AMISG001013	1044.5
alligator	AMISG001014	1399
alligator	AMISG001015	1737
alligator	AMISG001016	719
alligator	AMISG001017	8593.5
alligator	AMISG001018	1647
alligator	AMISG001019	1018
alligator	AMISG001020	1385
alligator	AMISG001021	1514
alligator	AMISG001022	4914
alligator	AMISG001023	866
alligator	AMISG001024	426
alligator	AMISG001025	1541
alligator	AMISG001026	1088
alligator	AMISG001027	1315
alligator	AMISG001028	3171
alligator	AMISG001029	3276
alligator	AMISG001030	2076
alligator	AMISG001031	3524.5
alligator	AMISG001032	758
alligator	AMISG001033	2078
alligator	AMISG001034	1748
alligator	AMISG001035	1342
alligator	AMISG001036	1672
alligator	AMISG001037	4347.5
alligator	AMISG001038	1578
alligator	AMISG001039	699.5
alligator	AMISG001040	1801
alligator	AMISG001041	2532
alligator	AMISG001042	1882
alligator	AMISG001043	1443
alligator	AMISG001044	3248
alligator	AMISG001045	2018
alligator	AMISG001046	1069
alligator	AMISG001047	1559.5
alligator	AMISG001048	1151
alligator	AMISG001049	1098
alligator	AMISG001050	868
alligator	AMISG001051	1892
alligator	AMISG001052	2406
alligator	AMISG001053	998
alligator	AMISG001054	1214
alligator	AMISG001055	912
alligator	AMISG001056	1055
alligator	AMISG001057	1179
alligator	AMISG001058	940
alligator	AMISG001059	896
alligator	AMISG001060	777
alligator	AMISG001061	585
alligator	AMISG001062	619
alligator	AMISG001063	448
alligator	AMISG001064	972
alligator	AMISG001065	655
alligator	AMISG001066	393
alligator	AMISG001067	1038
alligator	AMISG001068	698
alligator	AMISG001069	457
alligator	AMISG001070	1131
alligator	AMISG001071	577
alligator	AMISG001072	582
alligator	AMISG001073	702
alligator	AMISG001074	605
alligator	AMISG001075	500
alligator	AMISG001076	506
alligator	AMISG001077	726
alligator	AMISG001078	922
alligator	AMISG001079	2446
alligator	AMISG001080	1038.5
alligator	AMISG001081	2200
alligator	AMISG001082	762
alligator	AMISG001083	2117
alligator	AMISG001084	1161
alligator	AMISG001085	1097.5
alligator	AMISG001086	2247
alligator	AMISG001087	4388
alligator	AMISG001088	726
alligator	AMISG001089	4996.5
alligator	AMISG001090	878
alligator	AMISG001091	1911
alligator	AMISG001092	836
alligator	AMISG001093	840
alligator	AMISG001094	942
alligator	AMISG001095	1182
alligator	AMISG001096	1348
alligator	AMISG001097	1605
alligator	AMISG001098	3579
alligator	AMISG001099	1821
alligator	AMISG001100	1275
alligator	AMISG001101	3501
alligator	AMISG001102	1504
alligator	AMISG001103	2087.5
alligator	AMISG001104	1579.5
alligator	AMISG001105	15308
alligator	AMISG001106	1638
alligator	AMISG001107	760
alligator	AMISG001108	1337
alligator	AMISG001109	4172
alligator	AMISG001110	2914
alligator	AMISG001111	657
alligator	AMISG001112	850
alligator	AMISG001113	1074
alligator	AMISG001114	3146
alligator	AMISG001115	1414
alligator	AMISG001116	775
alligator	AMISG001117	3357.5
alligator	AMISG001118	1198
alligator	AMISG001119	1340
alligator	AMISG001120	1515
alligator	AMISG001121	1924
alligator	AMISG001122	3500
alligator	AMISG001123	951
alligator	AMISG001124	1835.5
alligator	AMISG001125	1219
alligator	AMISG001126	1137
alligator	AMISG001127	2533
alligator	AMISG001128	4591.5
alligator	AMISG001129	1258
alligator	AMISG001130	983.5
alligator	AMISG001131	2869
alligator	AMISG001132	1889
alligator	AMISG001133	1605
alligator	AMISG001134	3285
alligator	AMISG001135	1080
alligator	AMISG001136	1164
alligator	AMISG001137	2170
alligator	AMISG001138	2077
alligator	AMISG001139	1751
alligator	AMISG001140	1513
alligator	AMISG001141	1102
alligator	AMISG001142	3385
alligator	AMISG001143	1267
alligator	AMISG001144	664
alligator	AMISG001145	3930
alligator	AMISG001146	764
alligator	AMISG001147	644
alligator	AMISG001148	1031
alligator	AMISG001149	934
alligator	AMISG001150	731
alligator	AMISG001151	435
alligator	AMISG001152	1919
alligator	AMISG001153	1593
alligator	AMISG001154	1316
alligator	AMISG001155	1500
alligator	AMISG001156	1972
alligator	AMISG001157	1136
alligator	AMISG001158	1806
alligator	AMISG001159	1595
alligator	AMISG001160	1161
alligator	AMISG001161	652
alligator	AMISG001162	1292
alligator	AMISG001163	2385
alligator	AMISG001164	1381.5
alligator	AMISG001165	1718.5
alligator	AMISG001166	689
alligator	AMISG001167	1884.5
alligator	AMISG001168	987
alligator	AMISG001169	607
alligator	AMISG001170	778
alligator	AMISG001171	1297
alligator	AMISG001172	649
alligator	AMISG001173	585
alligator	AMISG001174	680
alligator	AMISG001175	440
alligator	AMISG001176	1779
alligator	AMISG001177	3298
alligator	AMISG001178	1097
alligator	AMISG001179	630
alligator	AMISG001180	678
alligator	AMISG001181	1050
alligator	AMISG001182	553
alligator	AMISG001183	3127.5
alligator	AMISG001184	983.5
alligator	AMISG001185	473
alligator	AMISG001186	1116
alligator	AMISG001187	829
alligator	AMISG001188	3631
alligator	AMISG001189	2535
alligator	AMISG001190	4134.5
alligator	AMISG001191	4079
alligator	AMISG001192	804
alligator	AMISG001193	1491
alligator	AMISG001194	4269
alligator	AMISG001195	1523.5
alligator	AMISG001196	490
alligator	AMISG001197	1882
alligator	AMISG001198	1888
alligator	AMISG001199	1518.5
alligator	AMISG001200	859
alligator	AMISG001201	949
alligator	AMISG001202	2397.5
alligator	AMISG001203	824
alligator	AMISG001204	627.5
alligator	AMISG001205	1440
alligator	AMISG001206	1995
alligator	AMISG001207	911.5
alligator	AMISG001208	865
alligator	AMISG001209	2853
alligator	AMISG001210	1624
alligator	AMISG001211	1642
alligator	AMISG001212	885
alligator	AMISG001213	8980
alligator	AMISG001214	2218
alligator	AMISG001215	2612
alligator	AMISG001216	1742
alligator	AMISG001217	674
alligator	AMISG001218	5579.5
alligator	AMISG001219	1875
alligator	AMISG001220	1073.5
alligator	AMISG001221	6756
alligator	AMISG001222	784
alligator	AMISG001223	727
alligator	AMISG001224	684
alligator	AMISG001225	627
alligator	AMISG001226	1545
alligator	AMISG001227	1473
alligator	AMISG001228	1849.5
alligator	AMISG001229	1728
alligator	AMISG001230	1685
alligator	AMISG001231	1312
alligator	AMISG001232	5034
alligator	AMISG001233	2334
alligator	AMISG001234	2863
alligator	AMISG001235	1451.5
alligator	AMISG001236	2420
alligator	AMISG001237	2144
alligator	AMISG001238	1244
alligator	AMISG001239	503
alligator	AMISG001240	1609
alligator	AMISG001241	634
alligator	AMISG001242	1868
alligator	AMISG001243	2506
alligator	AMISG001244	1591.5
alligator	AMISG001245	4654
alligator	AMISG001246	3599
alligator	AMISG001247	736
alligator	AMISG001248	781
alligator	AMISG001249	1034.5
alligator	AMISG001250	6322
alligator	AMISG001251	885
alligator	AMISG001252	1973
alligator	AMISG001253	2103
alligator	AMISG001254	744
alligator	AMISG001255	1872
alligator	AMISG001256	590
alligator	AMISG001257	837
alligator	AMISG001258	1857
alligator	AMISG001259	1317
alligator	AMISG001260	1117
alligator	AMISG001261	1667
alligator	AMISG001262	1243
alligator	AMISG001263	966
alligator	AMISG001264	1183
alligator	AMISG001265	919
alligator	AMISG001266	1670
alligator	AMISG001267	1893.5
alligator	AMISG001268	1723
alligator	AMISG001269	2150
alligator	AMISG001270	1270
alligator	AMISG001271	1894.5
alligator	AMISG001272	1031.5
alligator	AMISG001273	3516
alligator	AMISG001274	2772
alligator	AMISG001275	1317.5
alligator	AMISG001276	1207
alligator	AMISG001277	2587
alligator	AMISG001278	1286
alligator	AMISG001279	747
alligator	AMISG001280	572
alligator	AMISG001281	2493.5
alligator	AMISG001282	3398
alligator	AMISG001283	1018
alligator	AMISG001284	1299
alligator	AMISG001285	1077
alligator	AMISG001286	1786
alligator	AMISG001287	1786
alligator	AMISG001288	2065
alligator	AMISG001289	575
alligator	AMISG001290	628
alligator	AMISG001291	676
alligator	AMISG001292	1165.5
alligator	AMISG001293	3642.5
alligator	AMISG001294	1123
alligator	AMISG001295	1105
alligator	AMISG001296	2667
alligator	AMISG001297	6220
alligator	AMISG001298	539
alligator	AMISG001299	958
alligator	AMISG001300	1208
alligator	AMISG001301	1026
alligator	AMISG001302	1448
alligator	AMISG001303	394
alligator	AMISG001304	476
alligator	AMISG001305	2150
alligator	AMISG001306	1049.5
alligator	AMISG001307	1595
alligator	AMISG001308	1153
alligator	AMISG001309	3347
alligator	AMISG001310	2553
alligator	AMISG001311	1613
alligator	AMISG001312	1824
alligator	AMISG001313	1382
alligator	AMISG001314	1455
alligator	AMISG001315	1765
alligator	AMISG001316	1441
alligator	AMISG001317	1560
alligator	AMISG001318	425
alligator	AMISG001319	465
alligator	AMISG001320	939
alligator	AMISG001321	1464
alligator	AMISG001322	1224
alligator	AMISG001323	2660
alligator	AMISG001324	740
alligator	AMISG001325	2943
alligator	AMISG001326	714
alligator	AMISG001327	2132
alligator	AMISG001328	611
alligator	AMISG001329	918.5
alligator	AMISG001330	8931
alligator	AMISG001331	1350
alligator	AMISG001332	1830
alligator	AMISG001333	1951
alligator	AMISG001334	1178
alligator	AMISG001335	887
alligator	AMISG001336	3521
alligator	AMISG001337	5094.5
alligator	AMISG001338	6588.5
alligator	AMISG001339	3326
alligator	AMISG001340	7734.5
alligator	AMISG001341	991
alligator	AMISG001342	1240
alligator	AMISG001343	601
alligator	AMISG001344	997
alligator	AMISG001345	975
alligator	AMISG001346	511
alligator	AMISG001347	2104
alligator	AMISG001348	610.5
alligator	AMISG001349	508
alligator	AMISG001350	1381
alligator	AMISG001351	2945
alligator	AMISG001352	1508
alligator	AMISG001353	514
alligator	AMISG001354	2843
alligator	AMISG001355	1091
alligator	AMISG001356	1188.5
alligator	AMISG001357	1694
alligator	AMISG001358	1065.5
alligator	AMISG001359	2564
alligator	AMISG001360	1923
alligator	AMISG001361	1108
alligator	AMISG001362	1559.5
alligator	AMISG001363	1868
alligator	AMISG001364	2407
alligator	AMISG001365	1928.5
alligator	AMISG001366	1931.5
alligator	AMISG001367	359
alligator	AMISG001368	1093
alligator	AMISG001369	1176
alligator	AMISG001370	3622.5
alligator	AMISG001371	1278
alligator	AMISG001372	1201
alligator	AMISG001373	1948
alligator	AMISG001374	1526
alligator	AMISG001375	1435
alligator	AMISG001376	1944
alligator	AMISG001377	1085
alligator	AMISG001378	1406.5
alligator	AMISG001379	921
alligator	AMISG001380	1414
alligator	AMISG001381	2769.5
alligator	AMISG001382	903
alligator	AMISG001383	607
alligator	AMISG001384	3565
alligator	AMISG001385	1344
alligator	AMISG001386	1121
alligator	AMISG001387	750
alligator	AMISG001388	409
alligator	AMISG001389	2283
alligator	AMISG001390	680
alligator	AMISG001391	794
alligator	AMISG001392	1449.5
alligator	AMISG001393	1637
alligator	AMISG001394	1090
alligator	AMISG001395	1250
alligator	AMISG001396	1694.5
alligator	AMISG001397	1287
alligator	AMISG001398	632
alligator	AMISG001399	1678
alligator	AMISG001400	2648
alligator	AMISG001401	1675
alligator	AMISG001402	1567
alligator	AMISG001403	1856
alligator	AMISG001404	870
alligator	AMISG001405	2191
alligator	AMISG001406	1430
alligator	AMISG001407	1868
alligator	AMISG001408	1413.5
alligator	AMISG001409	2199
alligator	AMISG001410	1501
alligator	AMISG001411	3226
alligator	AMISG001412	988
alligator	AMISG001413	4349.5
alligator	AMISG001414	1383
alligator	AMISG001415	1451
alligator	AMISG001416	3007
alligator	AMISG001417	587
alligator	AMISG001418	1073.5
alligator	AMISG001419	1002
alligator	AMISG001420	802
alligator	AMISG001421	1774
alligator	AMISG001422	2537
alligator	AMISG001423	1810
alligator	AMISG001424	1128
alligator	AMISG001425	2153
alligator	AMISG001426	920
alligator	AMISG001427	1364
alligator	AMISG001428	1095
alligator	AMISG001429	4897.5
alligator	AMISG001430	5145.5
alligator	AMISG001431	916
alligator	AMISG001432	875
alligator	AMISG001433	741
alligator	AMISG001434	974
alligator	AMISG001435	1429
alligator	AMISG001436	2268
alligator	AMISG001437	583
alligator	AMISG001438	1089
alligator	AMISG001439	2432.5
alligator	AMISG001440	2870
alligator	AMISG001441	371
alligator	AMISG001442	1731
alligator	AMISG001443	834
alligator	AMISG001444	946
alligator	AMISG001445	1380
alligator	AMISG001446	2591
alligator	AMISG001447	598
alligator	AMISG001448	1350.5
alligator	AMISG001449	6950
alligator	AMISG001450	1931
alligator	AMISG001451	3634.5
alligator	AMISG001452	1789
alligator	AMISG001453	1314
alligator	AMISG001454	2263
alligator	AMISG001455	4127
alligator	AMISG001456	1004
alligator	AMISG001457	2785
alligator	AMISG001458	2068
alligator	AMISG001459	1684
alligator	AMISG001460	735
alligator	AMISG001461	658
alligator	AMISG001462	1739
alligator	AMISG001463	1080.5
alligator	AMISG001464	1024
alligator	AMISG001465	1378
alligator	AMISG001466	1204
alligator	AMISG001467	1777
alligator	AMISG001468	939.5
alligator	AMISG001469	1049
alligator	AMISG001470	1199
alligator	AMISG001471	1173
alligator	AMISG001472	418
alligator	AMISG001473	6043
alligator	AMISG001474	578
alligator	AMISG001475	1279.5
alligator	AMISG001476	2418
alligator	AMISG001477	2781
alligator	AMISG001478	1287
alligator	AMISG001479	634
alligator	AMISG001480	2380.5
alligator	AMISG001481	594
alligator	AMISG001482	3718
alligator	AMISG001483	5040
alligator	AMISG001484	645
alligator	AMISG001485	2152
alligator	AMISG001486	494
alligator	AMISG001487	2392
alligator	AMISG001488	2129
alligator	AMISG001489	757
alligator	AMISG001490	2649
alligator	AMISG001491	429
alligator	AMISG001492	776
alligator	AMISG001493	1643
alligator	AMISG001494	1499
alligator	AMISG001495	4490
alligator	AMISG001496	1249
alligator	AMISG001497	707
alligator	AMISG001498	475
alligator	AMISG001499	413
alligator	AMISG001500	995
alligator	AMISG001501	1185
alligator	AMISG001502	1303
alligator	AMISG001503	1104
alligator	AMISG001504	537
alligator	AMISG001505	1381.5
alligator	AMISG001506	1159
alligator	AMISG001507	1259
alligator	AMISG001508	1307
alligator	AMISG001509	1164
alligator	AMISG001510	932
alligator	AMISG001511	651
alligator	AMISG001512	681
alligator	AMISG001513	1380
alligator	AMISG001514	548
alligator	AMISG001515	1105
alligator	AMISG001516	757
alligator	AMISG001517	2169
alligator	AMISG001518	694
alligator	AMISG001519	1727.5
alligator	AMISG001520	2183
alligator	AMISG001521	948
alligator	AMISG001522	2515
alligator	AMISG001523	2534
alligator	AMISG001524	1087
alligator	AMISG001525	1046
alligator	AMISG001526	1862
alligator	AMISG001527	1105.5
alligator	AMISG001528	595
alligator	AMISG001529	939
alligator	AMISG001530	784
alligator	AMISG001531	1252
alligator	AMISG001532	619
alligator	AMISG001533	2893
alligator	AMISG001534	900
alligator	AMISG001535	2310
alligator	AMISG001536	1562
alligator	AMISG001537	1578.5
alligator	AMISG001538	3665.5
alligator	AMISG001539	1470
alligator	AMISG001540	2816
alligator	AMISG001541	1002
alligator	AMISG001542	1182
alligator	AMISG001543	1371
alligator	AMISG001544	1255
alligator	AMISG001545	2622
alligator	AMISG001546	6562
alligator	AMISG001547	1676
alligator	AMISG001548	1691.5
alligator	AMISG001549	405
alligator	AMISG001550	3558
alligator	AMISG001551	1268
alligator	AMISG001552	1031
alligator	AMISG001553	2314
alligator	AMISG001554	2543
alligator	AMISG001555	10512
alligator	AMISG001556	2408
alligator	AMISG001557	1469
alligator	AMISG001558	2282
alligator	AMISG001559	1839
alligator	AMISG001560	3327
alligator	AMISG001561	1401
alligator	AMISG001562	860
alligator	AMISG001563	1571
alligator	AMISG001564	2639
alligator	AMISG001565	1002
alligator	AMISG001566	819
alligator	AMISG001567	871
alligator	AMISG001568	1120
alligator	AMISG001569	5245
alligator	AMISG001570	2312
alligator	AMISG001571	1599
alligator	AMISG001572	1605
alligator	AMISG001573	1108
alligator	AMISG001574	826.5
alligator	AMISG001575	1981
alligator	AMISG001576	1398
alligator	AMISG001577	1866
alligator	AMISG001578	1712
alligator	AMISG001579	1330
alligator	AMISG001580	1792.5
alligator	AMISG001581	1110
alligator	AMISG001582	1530
alligator	AMISG001583	844
alligator	AMISG001584	1716
alligator	AMISG001585	1619
alligator	AMISG001586	2011
alligator	AMISG001587	1392
alligator	AMISG001588	1926
alligator	AMISG001589	1792
alligator	AMISG001590	2176
alligator	AMISG001591	1855
alligator	AMISG001592	983
alligator	AMISG001593	1139
alligator	AMISG001594	960
alligator	AMISG001595	1642
alligator	AMISG001596	1010
alligator	AMISG001597	2135
alligator	AMISG001598	1085
alligator	AMISG001599	2544
alligator	AMISG001600	1513
alligator	AMISG001601	3834
alligator	AMISG001602	2428
alligator	AMISG001603	1017
alligator	AMISG001604	912
alligator	AMISG001605	2943
alligator	AMISG001606	752
alligator	AMISG001607	1250
alligator	AMISG001608	1760
alligator	AMISG001609	1315
alligator	AMISG001610	999
alligator	AMISG001611	4038
alligator	AMISG001612	7518.5
alligator	AMISG001613	2020
alligator	AMISG001614	1170
alligator	AMISG001615	1885
alligator	AMISG001616	2245
alligator	AMISG001617	1144
alligator	AMISG001618	2683
alligator	AMISG001619	1455.5
alligator	AMISG001620	1331
alligator	AMISG001621	4369
alligator	AMISG001622	2528
alligator	AMISG001623	3257
alligator	AMISG001624	855
alligator	AMISG001625	1552
alligator	AMISG001626	3490
alligator	AMISG001627	774
alligator	AMISG001628	1180
alligator	AMISG001629	1775
alligator	AMISG001630	721
alligator	AMISG001631	788
alligator	AMISG001632	386
alligator	AMISG001633	3653
alligator	AMISG001634	1973
alligator	AMISG001635	1308
alligator	AMISG001636	1959
alligator	AMISG001637	1840
alligator	AMISG001638	5308
alligator	AMISG001639	4420.5
alligator	AMISG001640	1033
alligator	AMISG001641	1359.5
alligator	AMISG001642	1727
alligator	AMISG001643	2486
alligator	AMISG001644	4913
alligator	AMISG001645	772
alligator	AMISG001646	2141.5
alligator	AMISG001647	5292
alligator	AMISG001648	1188
alligator	AMISG001649	1912.5
alligator	AMISG001650	2038
alligator	AMISG001651	2510
alligator	AMISG001652	1733
alligator	AMISG001653	5594
alligator	AMISG001654	2768
alligator	AMISG001655	3392
alligator	AMISG001656	538
alligator	AMISG001657	1187
alligator	AMISG001658	1013
alligator	AMISG001659	446.5
alligator	AMISG001660	1396
alligator	AMISG001661	2574
alligator	AMISG001662	2411
alligator	AMISG001663	3152
alligator	AMISG001664	3097
alligator	AMISG001665	1050
alligator	AMISG001666	926
alligator	AMISG001667	558
alligator	AMISG001668	1732
alligator	AMISG001669	2486
alligator	AMISG001670	1140
alligator	AMISG001671	3396
alligator	AMISG001672	2369
alligator	AMISG001673	982
alligator	AMISG001674	7142
alligator	AMISG001675	3867
alligator	AMISG001676	3127.5
alligator	AMISG001677	716
alligator	AMISG001678	1899
alligator	AMISG001679	299
alligator	AMISG001680	1479
alligator	AMISG001681	1775
alligator	AMISG001682	1850
alligator	AMISG001683	10326
alligator	AMISG001684	2764
alligator	AMISG001685	943
alligator	AMISG001686	1932
alligator	AMISG001687	1311
alligator	AMISG001688	4445
alligator	AMISG001689	1491.5
alligator	AMISG001690	1121
alligator	AMISG001691	1335
alligator	AMISG001692	1445
alligator	AMISG001693	7644.5
alligator	AMISG001694	1318
alligator	AMISG001695	830
alligator	AMISG001696	3460
alligator	AMISG001697	647
alligator	AMISG001698	2246.5
alligator	AMISG001699	1651
alligator	AMISG001700	1955
alligator	AMISG001701	2457
alligator	AMISG001702	1874
alligator	AMISG001703	1595
alligator	AMISG001704	1285
alligator	AMISG001705	1966
alligator	AMISG001706	1408
alligator	AMISG001707	1404
alligator	AMISG001708	912
alligator	AMISG001709	1451
alligator	AMISG001710	2414
alligator	AMISG001711	2585
alligator	AMISG001712	2583
alligator	AMISG001713	1069
alligator	AMISG001714	1551
alligator	AMISG001715	1063
alligator	AMISG001716	8688
alligator	AMISG001717	3804
alligator	AMISG001718	4304.5
alligator	AMISG001719	622
alligator	AMISG001720	1757.5
alligator	AMISG001721	1573
alligator	AMISG001722	3548
alligator	AMISG001723	4215
alligator	AMISG001724	4027
alligator	AMISG001725	1068
alligator	AMISG001726	1430
alligator	AMISG001727	5689
alligator	AMISG001728	649
alligator	AMISG001729	1792.5
alligator	AMISG001730	1920
alligator	AMISG001731	2002
alligator	AMISG001732	2439
alligator	AMISG001733	2290.5
alligator	AMISG001734	14890
alligator	AMISG001735	1076
alligator	AMISG001736	1884
alligator	AMISG001737	3276
alligator	AMISG001738	526
alligator	AMISG001739	944
alligator	AMISG001740	2318
alligator	AMISG001741	2881
alligator	AMISG001742	1982
alligator	AMISG001743	2502
alligator	AMISG001744	1041
alligator	AMISG001745	1533
alligator	AMISG001746	1751
alligator	AMISG001747	1272
alligator	AMISG001748	647.5
alligator	AMISG001749	1064
alligator	AMISG001750	710
alligator	AMISG001751	345
alligator	AMISG001752	1158
alligator	AMISG001753	547
alligator	AMISG001754	6048
alligator	AMISG001755	1159
alligator	AMISG001756	1260
alligator	AMISG001757	1787
alligator	AMISG001758	964
alligator	AMISG001759	591
alligator	AMISG001760	559
alligator	AMISG001761	2080
alligator	AMISG001762	2691
alligator	AMISG001763	1525
alligator	AMISG001764	1220
alligator	AMISG001765	661
alligator	AMISG001766	1457
alligator	AMISG001767	786
alligator	AMISG001768	1314
alligator	AMISG001769	1433
alligator	AMISG001770	1298
alligator	AMISG001771	3614.5
alligator	AMISG001772	768
alligator	AMISG001773	1705
alligator	AMISG001774	1762
alligator	AMISG001775	1218.5
alligator	AMISG001776	1793.5
alligator	AMISG001777	1699
alligator	AMISG001778	2096
alligator	AMISG001779	3240
alligator	AMISG001780	385
alligator	AMISG001781	896
alligator	AMISG001782	1266
alligator	AMISG001783	5105
alligator	AMISG001784	1493
alligator	AMISG001785	1364.5
alligator	AMISG001786	1270
alligator	AMISG001787	1210
alligator	AMISG001788	2342
alligator	AMISG001789	1296
alligator	AMISG001790	1543
alligator	AMISG001791	1739
alligator	AMISG001792	1341
alligator	AMISG001793	3658
alligator	AMISG001794	1473
alligator	AMISG001795	929
alligator	AMISG001796	649
alligator	AMISG001797	2539
alligator	AMISG001798	1770
alligator	AMISG001799	1886
alligator	AMISG001800	3342
alligator	AMISG001801	3477.5
alligator	AMISG001802	829
alligator	AMISG001803	1886
alligator	AMISG001804	1399
alligator	AMISG001805	956
alligator	AMISG001806	1777
alligator	AMISG001807	1988
alligator	AMISG001808	1291
alligator	AMISG001809	3289.5
alligator	AMISG001810	2743
alligator	AMISG001811	4890
alligator	AMISG001812	1412
alligator	AMISG001813	2733
alligator	AMISG001814	2403
alligator	AMISG001815	2738
alligator	AMISG001816	798
alligator	AMISG001817	2886
alligator	AMISG001818	752
alligator	AMISG001819	1295
alligator	AMISG001820	2369
alligator	AMISG001821	564
alligator	AMISG001822	621
alligator	AMISG001823	631
alligator	AMISG001824	1963
alligator	AMISG001825	2857
alligator	AMISG001826	4357.5
alligator	AMISG001827	790
alligator	AMISG001828	1551
alligator	AMISG001829	1227
alligator	AMISG001830	1469.5
alligator	AMISG001831	1550
alligator	AMISG001832	731
alligator	AMISG001833	3434.5
alligator	AMISG001834	3168.5
alligator	AMISG001835	1771
alligator	AMISG001836	2022
alligator	AMISG001837	1728.5
alligator	AMISG001838	1653
alligator	AMISG001839	1127
alligator	AMISG001840	4189
alligator	AMISG001841	619
alligator	AMISG001842	1401
alligator	AMISG001843	2300
alligator	AMISG001844	636
alligator	AMISG001845	2983
alligator	AMISG001846	1552
alligator	AMISG001847	964
alligator	AMISG001848	3129
alligator	AMISG001849	1132
alligator	AMISG001850	594
alligator	AMISG001851	1214
alligator	AMISG001852	1934
alligator	AMISG001853	2895
alligator	AMISG001854	579
alligator	AMISG001855	1078
alligator	AMISG001856	1729
alligator	AMISG001857	754
alligator	AMISG001858	1011.5
alligator	AMISG001859	558
alligator	AMISG001860	1526
alligator	AMISG001861	737
alligator	AMISG001862	3693
alligator	AMISG001863	2047
alligator	AMISG001864	2518.5
alligator	AMISG001865	870
alligator	AMISG001866	954.5
alligator	AMISG001867	1974
alligator	AMISG001868	3969
alligator	AMISG001869	1457
alligator	AMISG001870	1081
alligator	AMISG001871	573
alligator	AMISG001872	1168
alligator	AMISG001873	1225
alligator	AMISG001874	6741.5
alligator	AMISG001875	3715
alligator	AMISG001876	2315
alligator	AMISG001877	1453
alligator	AMISG001878	1550
alligator	AMISG001879	2179
alligator	AMISG001880	971
alligator	AMISG001881	1326
alligator	AMISG001882	790.5
alligator	AMISG001883	644
alligator	AMISG001884	895.5
alligator	AMISG001885	5490
alligator	AMISG001886	1272.5
alligator	AMISG001887	633
alligator	AMISG001888	1154
alligator	AMISG001889	1545
alligator	AMISG001890	1108
alligator	AMISG001891	1606
alligator	AMISG001892	1619
alligator	AMISG001893	1198
alligator	AMISG001894	3395
alligator	AMISG001895	1443
alligator	AMISG001896	735
alligator	AMISG001897	3124
alligator	AMISG001898	3550
alligator	AMISG001899	1325.5
alligator	AMISG001900	2342
alligator	AMISG001901	4783
alligator	AMISG001902	2688.5
alligator	AMISG001903	1479
alligator	AMISG001904	648
alligator	AMISG001905	1117
alligator	AMISG001906	4264
alligator	AMISG001907	3136
alligator	AMISG001908	3076
alligator	AMISG001909	3094
alligator	AMISG001910	2097.5
alligator	AMISG001911	1390
alligator	AMISG001912	1052
alligator	AMISG001913	736
alligator	AMISG001914	1152
alligator	AMISG001915	710
alligator	AMISG001916	2024
alligator	AMISG001917	1076
alligator	AMISG001918	2507
alligator	AMISG001919	1620
alligator	AMISG001920	2762
alligator	AMISG001921	2451
alligator	AMISG001922	1313.5
alligator	AMISG001923	1595
alligator	AMISG001924	670
alligator	AMISG001925	4150
alligator	AMISG001926	2576
alligator	AMISG001927	1773
alligator	AMISG001928	805
alligator	AMISG001929	3732
alligator	AMISG001930	1878
alligator	AMISG001931	1477
alligator	AMISG001932	474
alligator	AMISG001933	1834
alligator	AMISG001934	1696
alligator	AMISG001935	1573
alligator	AMISG001936	1997
alligator	AMISG001937	890.5
alligator	AMISG001938	3536
alligator	AMISG001939	2827
alligator	AMISG001940	2169
alligator	AMISG001941	984
alligator	AMISG001942	1691
alligator	AMISG001943	5213
alligator	AMISG001944	2629
alligator	AMISG001945	1384.5
alligator	AMISG001946	2508
alligator	AMISG001947	944
alligator	AMISG001948	1491
alligator	AMISG001949	2307
alligator	AMISG001950	1372
alligator	AMISG001951	1329
alligator	AMISG001952	723.5
alligator	AMISG001953	2699
alligator	AMISG001954	1981
alligator	AMISG001955	2054.5
alligator	AMISG001956	1682
alligator	AMISG001957	474
alligator	AMISG001958	1418
alligator	AMISG001959	745
alligator	AMISG001960	1108
alligator	AMISG001961	1381
alligator	AMISG001962	2006
alligator	AMISG001963	902
alligator	AMISG001964	1778
alligator	AMISG001965	1366
alligator	AMISG001966	1555
alligator	AMISG001967	1357
alligator	AMISG001968	959
alligator	AMISG001969	3638
alligator	AMISG001970	1068
alligator	AMISG001971	383
alligator	AMISG001972	1620
alligator	AMISG001973	1687.5
alligator	AMISG001974	1276
alligator	AMISG001975	2233
alligator	AMISG001976	1088
alligator	AMISG001977	1870
alligator	AMISG001978	2229.5
alligator	AMISG001979	3013
alligator	AMISG001980	2969
alligator	AMISG001981	1728
alligator	AMISG001982	1120
alligator	AMISG001983	705
alligator	AMISG001984	975.5
alligator	AMISG001985	2349
alligator	AMISG001986	6569
alligator	AMISG001987	753
alligator	AMISG001988	592
alligator	AMISG001989	1155
alligator	AMISG001990	2502.5
alligator	AMISG001991	528
alligator	AMISG001992	1492
alligator	AMISG001993	1730
alligator	AMISG001994	1285.5
alligator	AMISG001995	958
alligator	AMISG001996	706
alligator	AMISG001997	803
alligator	AMISG001998	1766
alligator	AMISG001999	407
alligator	AMISG002000	795
alligator	AMISG002001	1820
alligator	AMISG002002	1330
alligator	AMISG002003	1351
alligator	AMISG002004	824
alligator	AMISG002005	1586
alligator	AMISG002006	1389.5
alligator	AMISG002007	1489
alligator	AMISG002008	748.5
alligator	AMISG002009	2340
alligator	AMISG002010	5529
alligator	AMISG002011	2698
alligator	AMISG002012	548
alligator	AMISG002013	1502
alligator	AMISG002014	6522.5
alligator	AMISG002015	1379
alligator	AMISG002016	1451
alligator	AMISG002017	1205
alligator	AMISG002018	1001.5
alligator	AMISG002019	617
alligator	AMISG002020	888
alligator	AMISG002021	1515
alligator	AMISG002022	757
alligator	AMISG002023	658
alligator	AMISG002024	1511
alligator	AMISG002025	2153
alligator	AMISG002026	1481
alligator	AMISG002027	1218
alligator	AMISG002028	592
alligator	AMISG002029	743
alligator	AMISG002030	968
alligator	AMISG002031	540
alligator	AMISG002032	8382.5
alligator	AMISG002033	1414
alligator	AMISG002034	1508
alligator	AMISG002035	1232
alligator	AMISG002036	549.5
alligator	AMISG002037	3213
alligator	AMISG002038	1405
alligator	AMISG002039	1934
alligator	AMISG002040	564
alligator	AMISG002041	5373
alligator	AMISG002042	1597
alligator	AMISG002043	725
alligator	AMISG002044	561
alligator	AMISG002045	1572
alligator	AMISG002046	1486
alligator	AMISG002047	570
alligator	AMISG002048	5695
alligator	AMISG002049	1114
alligator	AMISG002050	2546
alligator	AMISG002051	612
alligator	AMISG002052	2155
alligator	AMISG002053	945
alligator	AMISG002054	3591
alligator	AMISG002055	6056
alligator	AMISG002056	7832
alligator	AMISG002057	611
alligator	AMISG002058	919
alligator	AMISG002059	369
alligator	AMISG002060	5565
alligator	AMISG002061	1899
alligator	AMISG002062	794
alligator	AMISG002063	1791
alligator	AMISG002064	1934.5
alligator	AMISG002065	733
alligator	AMISG002066	1942
alligator	AMISG002067	1542
alligator	AMISG002068	626
alligator	AMISG002069	1894
alligator	AMISG002070	2171
alligator	AMISG002071	3072.5
alligator	AMISG002072	698
alligator	AMISG002073	1677
alligator	AMISG002074	1484
alligator	AMISG002075	1427
alligator	AMISG002076	1163
alligator	AMISG002077	3479
alligator	AMISG002078	1194.5
alligator	AMISG002079	1956
alligator	AMISG002080	884
alligator	AMISG002081	503
alligator	AMISG002082	1175
alligator	AMISG002083	977
alligator	AMISG002084	1172.5
alligator	AMISG002085	1313
alligator	AMISG002086	656
alligator	AMISG002087	4339
alligator	AMISG002088	880
alligator	AMISG002089	1095.5
alligator	AMISG002090	1233
alligator	AMISG002091	831
alligator	AMISG002092	2847
alligator	AMISG002093	5208
alligator	AMISG002094	782
alligator	AMISG002095	1322
alligator	AMISG002096	674
alligator	AMISG002097	532
alligator	AMISG002098	1013
alligator	AMISG002099	2363
alligator	AMISG002100	3426
alligator	AMISG002101	2445
alligator	AMISG002102	690
alligator	AMISG002103	864
alligator	AMISG002104	733.5
alligator	AMISG002105	1479
alligator	AMISG002106	1309
alligator	AMISG002107	1391
alligator	AMISG002108	5882.5
alligator	AMISG002109	1980
alligator	AMISG002110	2915
alligator	AMISG002111	2480
alligator	AMISG002112	4337
alligator	AMISG002113	624
alligator	AMISG002114	2027
alligator	AMISG002115	2107
alligator	AMISG002116	1766
alligator	AMISG002117	6314
alligator	AMISG002118	1227
alligator	AMISG002119	2803
alligator	AMISG002120	2448
alligator	AMISG002121	807
alligator	AMISG002122	442
alligator	AMISG002123	445
alligator	AMISG002124	1913
alligator	AMISG002125	3587
alligator	AMISG002126	3159
alligator	AMISG002127	492
alligator	AMISG002128	714
alligator	AMISG002129	547
alligator	AMISG002130	1865
alligator	AMISG002131	660
alligator	AMISG002132	3013
alligator	AMISG002133	696
alligator	AMISG002134	2185
alligator	AMISG002135	648
alligator	AMISG002136	2062
alligator	AMISG002137	1957
alligator	AMISG002138	1350
alligator	AMISG002139	1601
alligator	AMISG002140	2159
alligator	AMISG002141	472
alligator	AMISG002142	1202
alligator	AMISG002143	4385
alligator	AMISG002144	2096
alligator	AMISG002145	451
alligator	AMISG002146	1848
alligator	AMISG002147	1089
alligator	AMISG002148	1966.5
alligator	AMISG002149	744
alligator	AMISG002150	3813.5
alligator	AMISG002151	1258
alligator	AMISG002152	1833
alligator	AMISG002153	3269
alligator	AMISG002154	3774.5
alligator	AMISG002155	812
alligator	AMISG002156	1120
alligator	AMISG002157	810.5
alligator	AMISG002158	912
alligator	AMISG002159	2349.5
alligator	AMISG002160	1541
alligator	AMISG002161	1070.5
alligator	AMISG002162	1507
alligator	AMISG002163	2048
alligator	AMISG002164	3087
alligator	AMISG002165	1227
alligator	AMISG002166	1243
alligator	AMISG002167	830
alligator	AMISG002168	1420
alligator	AMISG002169	1701
alligator	AMISG002170	2400
alligator	AMISG002171	1416
alligator	AMISG002172	817
alligator	AMISG002173	1432
alligator	AMISG002174	950
alligator	AMISG002175	1556
alligator	AMISG002176	1251
alligator	AMISG002177	1406
alligator	AMISG002178	1375
alligator	AMISG002179	1488
alligator	AMISG002180	1958
alligator	AMISG002181	519
alligator	AMISG002182	1715
alligator	AMISG002183	1521
alligator	AMISG002184	707
alligator	AMISG002185	863
alligator	AMISG002186	1110
alligator	AMISG002187	1457
alligator	AMISG002188	3054
alligator	AMISG002189	1607
alligator	AMISG002190	638
alligator	AMISG002191	978
alligator	AMISG002192	722
alligator	AMISG002193	3332
alligator	AMISG002194	1616
alligator	AMISG002195	1424
alligator	AMISG002196	2284.5
alligator	AMISG002197	743
alligator	AMISG002198	1404
alligator	AMISG002199	2616.5
alligator	AMISG002200	769
alligator	AMISG002201	1704
alligator	AMISG002202	3272
alligator	AMISG002203	1307
alligator	AMISG002204	1590
alligator	AMISG002205	1784
alligator	AMISG002206	1273
alligator	AMISG002207	751
alligator	AMISG002208	1608
alligator	AMISG002209	759
alligator	AMISG002210	2067
alligator	AMISG002211	2400
alligator	AMISG002212	2064
alligator	AMISG002213	2238
alligator	AMISG002214	1483
alligator	AMISG002215	1688
alligator	AMISG002216	1449
alligator	AMISG002217	1629
alligator	AMISG002218	782
alligator	AMISG002219	2484
alligator	AMISG002220	1007
alligator	AMISG002221	1520
alligator	AMISG002222	1909
alligator	AMISG002223	2040
alligator	AMISG002224	1434
alligator	AMISG002225	1499
alligator	AMISG002226	1352
alligator	AMISG002227	611
alligator	AMISG002228	5920
alligator	AMISG002229	655.5
alligator	AMISG002230	3834
alligator	AMISG002231	1823
alligator	AMISG002232	2944
alligator	AMISG002233	3451
alligator	AMISG002234	3923.5
alligator	AMISG002235	1404
alligator	AMISG002236	489
alligator	AMISG002237	3213.5
alligator	AMISG002238	562
alligator	AMISG002239	1008
alligator	AMISG002240	1367
alligator	AMISG002241	1321
alligator	AMISG002242	905
alligator	AMISG002243	1117
alligator	AMISG002244	757
alligator	AMISG002245	5506.5
alligator	AMISG002246	998.5
alligator	AMISG002247	2380.5
alligator	AMISG002248	533
alligator	AMISG002249	1290
alligator	AMISG002250	4248
alligator	AMISG002251	1667
alligator	AMISG002252	676
alligator	AMISG002253	1388
alligator	AMISG002254	4850
alligator	AMISG002255	1084
alligator	AMISG002256	1465
alligator	AMISG002257	1454
alligator	AMISG002258	981
alligator	AMISG002259	2589
alligator	AMISG002260	1121
alligator	AMISG002261	1626
alligator	AMISG002262	536
alligator	AMISG002263	2253
alligator	AMISG002264	863
alligator	AMISG002265	1871
alligator	AMISG002266	784
alligator	AMISG002267	1904
alligator	AMISG002268	1896
alligator	AMISG002269	923
alligator	AMISG002270	1296
alligator	AMISG002271	1537
alligator	AMISG002272	2284
alligator	AMISG002273	2280
alligator	AMISG002274	2175
alligator	AMISG002275	676
alligator	AMISG002276	643
alligator	AMISG002277	1760
alligator	AMISG002278	2213
alligator	AMISG002279	1434.5
alligator	AMISG002280	1578
alligator	AMISG002281	1459
alligator	AMISG002282	1903.5
alligator	AMISG002283	592
alligator	AMISG002284	1076
alligator	AMISG002285	5978
alligator	AMISG002286	2013
alligator	AMISG002287	1447
alligator	AMISG002288	3929.5
alligator	AMISG002289	1566
alligator	AMISG002290	859
alligator	AMISG002291	838
alligator	AMISG002292	1432
alligator	AMISG002293	2060
alligator	AMISG002294	8228.5
alligator	AMISG002295	1977
alligator	AMISG002296	1642
alligator	AMISG002297	731
alligator	AMISG002298	2013
alligator	AMISG002299	651
alligator	AMISG002300	2019
alligator	AMISG002301	2517.5
alligator	AMISG002302	823
alligator	AMISG002303	2062
alligator	AMISG002304	2155
alligator	AMISG002305	2505.5
alligator	AMISG002306	922.5
alligator	AMISG002307	1727
alligator	AMISG002308	642
alligator	AMISG002309	604
alligator	AMISG002310	1241.5
alligator	AMISG002311	708.5
alligator	AMISG002312	720
alligator	AMISG002313	2067
alligator	AMISG002314	850
alligator	AMISG002315	531
alligator	AMISG002316	4079.5
alligator	AMISG002317	434
alligator	AMISG002318	1050
alligator	AMISG002319	2207
alligator	AMISG002320	1216
alligator	AMISG002321	893
alligator	AMISG002322	3229.5
alligator	AMISG002323	2416
alligator	AMISG002324	2727
alligator	AMISG002325	669
alligator	AMISG002326	492
alligator	AMISG002327	1006.5
alligator	AMISG002328	1212
alligator	AMISG002329	1589
alligator	AMISG002330	1364
alligator	AMISG002331	1933
alligator	AMISG002332	1260.5
alligator	AMISG002333	557
alligator	AMISG002334	808
alligator	AMISG002335	5183.5
alligator	AMISG002336	2174
alligator	AMISG002337	740
alligator	AMISG002338	1345
alligator	AMISG002339	1847
alligator	AMISG002340	1262
alligator	AMISG002341	2326
alligator	AMISG002342	4843
alligator	AMISG002343	1644
alligator	AMISG002344	2385
alligator	AMISG002345	1467
alligator	AMISG002346	860
alligator	AMISG002347	3571
alligator	AMISG002348	2075
alligator	AMISG002349	1106
alligator	AMISG002350	1072
alligator	AMISG002351	3513
alligator	AMISG002352	2440
alligator	AMISG002353	3218
alligator	AMISG002354	1489
alligator	AMISG002355	1309
alligator	AMISG002356	1564
alligator	AMISG002357	2537.5
alligator	AMISG002358	1689
alligator	AMISG002359	703
alligator	AMISG002360	1913
alligator	AMISG002361	2589.5
alligator	AMISG002362	1402
alligator	AMISG002363	878
alligator	AMISG002364	1340
alligator	AMISG002365	701
alligator	AMISG002366	2025
alligator	AMISG002367	15845.5
alligator	AMISG002368	1568.5
alligator	AMISG002369	1303
alligator	AMISG002370	3323
alligator	AMISG002371	1060
alligator	AMISG002372	1361.5
alligator	AMISG002373	2831
alligator	AMISG002374	4110
alligator	AMISG002375	3118
alligator	AMISG002376	1602
alligator	AMISG002377	3133
alligator	AMISG002378	3793
alligator	AMISG002379	616
alligator	AMISG002380	2192
alligator	AMISG002381	1115
alligator	AMISG002382	957.5
alligator	AMISG002383	3153
alligator	AMISG002384	1046
alligator	AMISG002385	811
alligator	AMISG002386	1499
alligator	AMISG002387	1449
alligator	AMISG002388	3349.5
alligator	AMISG002389	828
alligator	AMISG002390	6572
alligator	AMISG002391	905
alligator	AMISG002392	2445
alligator	AMISG002393	3241
alligator	AMISG002394	1621
alligator	AMISG002395	1173
alligator	AMISG002396	2385
alligator	AMISG002397	762
alligator	AMISG002398	856
alligator	AMISG002399	1810
alligator	AMISG002400	879
alligator	AMISG002401	757
alligator	AMISG002402	727
alligator	AMISG002403	4729
alligator	AMISG002404	1667
alligator	AMISG002405	4031
alligator	AMISG002406	1037
alligator	AMISG002407	1307
alligator	AMISG002408	1060
alligator	AMISG002409	2862
alligator	AMISG002410	1177
alligator	AMISG002411	2170
alligator	AMISG002412	1286
alligator	AMISG002413	1660
alligator	AMISG002414	5184
alligator	AMISG002415	1736
alligator	AMISG002416	767
alligator	AMISG002417	1289
alligator	AMISG002418	2708
alligator	AMISG002419	713.5
alligator	AMISG002420	4829
alligator	AMISG002421	2253
alligator	AMISG002422	428
alligator	AMISG002423	858
alligator	AMISG002424	575
alligator	AMISG002425	802
alligator	AMISG002426	724
alligator	AMISG002427	993
alligator	AMISG002428	3894
alligator	AMISG002429	4665
alligator	AMISG002430	1111
alligator	AMISG002431	1052
alligator	AMISG002432	879
alligator	AMISG002433	2248
alligator	AMISG002434	4894
alligator	AMISG002435	2462
alligator	AMISG002436	1277.5
alligator	AMISG002437	1046
alligator	AMISG002438	4622
alligator	AMISG002439	827
alligator	AMISG002440	1318
alligator	AMISG002441	637
alligator	AMISG002442	932
alligator	AMISG002443	2846
alligator	AMISG002444	894
alligator	AMISG002445	875.5
alligator	AMISG002446	2078
alligator	AMISG002447	4085
alligator	AMISG002448	1833
alligator	AMISG002449	668
alligator	AMISG002450	3370
alligator	AMISG002451	1731
alligator	AMISG002452	1308
alligator	AMISG002453	1427
alligator	AMISG002454	2593.5
alligator	AMISG002455	2874
alligator	AMISG002456	5396
alligator	AMISG002457	1514
alligator	AMISG002458	1119.5
alligator	AMISG002459	1307
alligator	AMISG002460	6134
alligator	AMISG002461	3893
alligator	AMISG002462	1718.5
alligator	AMISG002463	1890
alligator	AMISG002464	1825.5
alligator	AMISG002465	1708
alligator	AMISG002466	1361
alligator	AMISG002467	2546
alligator	AMISG002468	1231
alligator	AMISG002469	3057.5
alligator	AMISG002470	3318
alligator	AMISG002471	1709
alligator	AMISG002472	3873
alligator	AMISG002473	3090.5
alligator	AMISG002474	516
alligator	AMISG002475	3791
alligator	AMISG002476	1706.5
alligator	AMISG002477	2932
alligator	AMISG002478	1336
alligator	AMISG002479	1446
alligator	AMISG002480	983
alligator	AMISG002481	903
alligator	AMISG002482	1995
alligator	AMISG002483	1804
alligator	AMISG002484	15843
alligator	AMISG002485	1101
alligator	AMISG002486	3055
alligator	AMISG002487	690
alligator	AMISG002488	1411.5
alligator	AMISG002489	298
alligator	AMISG002490	683
alligator	AMISG002491	1950
alligator	AMISG002492	2038
alligator	AMISG002493	659
alligator	AMISG002494	2155
alligator	AMISG002495	1828
alligator	AMISG002496	1667
alligator	AMISG002497	994
alligator	AMISG002498	1875
alligator	AMISG002499	1249
alligator	AMISG002500	923
alligator	AMISG002501	1497
alligator	AMISG002502	790
alligator	AMISG002503	1855
alligator	AMISG002504	3603
alligator	AMISG002505	574
alligator	AMISG002506	763
alligator	AMISG002507	1557
alligator	AMISG002508	1663
alligator	AMISG002509	8499
alligator	AMISG002510	1996.5
alligator	AMISG002511	1475
alligator	AMISG002512	3390
alligator	AMISG002513	1792.5
alligator	AMISG002514	5691
alligator	AMISG002515	2334
alligator	AMISG002516	1998
alligator	AMISG002517	2208.5
alligator	AMISG002518	2963
alligator	AMISG002519	2487.5
alligator	AMISG002520	394
alligator	AMISG002521	1304
alligator	AMISG002522	1394
alligator	AMISG002523	1389
alligator	AMISG002524	876
alligator	AMISG002525	567
alligator	AMISG002526	991
alligator	AMISG002527	4278
alligator	AMISG002528	8852
alligator	AMISG002529	1096
alligator	AMISG002530	2514
alligator	AMISG002531	2339
alligator	AMISG002532	720
alligator	AMISG002533	513
alligator	AMISG002534	1769
alligator	AMISG002535	3135.5
alligator	AMISG002536	1926
alligator	AMISG002537	356
alligator	AMISG002538	1802
alligator	AMISG002539	1300
alligator	AMISG002540	2396
alligator	AMISG002541	1225
alligator	AMISG002542	1466
alligator	AMISG002543	2232
alligator	AMISG002544	4003
alligator	AMISG002545	3077
alligator	AMISG002546	1507
alligator	AMISG002547	1627
alligator	AMISG002548	3338
alligator	AMISG002549	1749
alligator	AMISG002550	825
alligator	AMISG002551	2003.5
alligator	AMISG002552	809
alligator	AMISG002553	1278
alligator	AMISG002554	627
alligator	AMISG002555	5139.5
alligator	AMISG002556	969
alligator	AMISG002557	1459
alligator	AMISG002558	1600
alligator	AMISG002559	935.5
alligator	AMISG002560	869
alligator	AMISG002561	1604
alligator	AMISG002562	1253
alligator	AMISG002563	3492.5
alligator	AMISG002564	2346
alligator	AMISG002565	1670.5
alligator	AMISG002566	1656
alligator	AMISG002567	1722
alligator	AMISG002568	1344
alligator	AMISG002569	1169.5
alligator	AMISG002570	752
alligator	AMISG002571	881
alligator	AMISG002572	1314
alligator	AMISG002573	1714
alligator	AMISG002574	1232
alligator	AMISG002575	1675
alligator	AMISG002576	1686
alligator	AMISG002577	1402
alligator	AMISG002578	2603.5
alligator	AMISG002579	1579
alligator	AMISG002580	2719.5
alligator	AMISG002581	533
alligator	AMISG002582	2074
alligator	AMISG002583	1965
alligator	AMISG002584	1847
alligator	AMISG002585	1487
alligator	AMISG002586	1379
alligator	AMISG002587	1244
alligator	AMISG002588	917
alligator	AMISG002589	594
alligator	AMISG002590	1296.5
alligator	AMISG002591	1661
alligator	AMISG002592	1928
alligator	AMISG002593	617
alligator	AMISG002594	1392
alligator	AMISG002595	694
alligator	AMISG002596	695
alligator	AMISG002597	1901.5
alligator	AMISG002598	624
alligator	AMISG002599	2995
alligator	AMISG002600	1751
alligator	AMISG002601	1842.5
alligator	AMISG002602	1831
alligator	AMISG002603	2990
alligator	AMISG002604	6979
alligator	AMISG002605	16989.5
alligator	AMISG002606	583
alligator	AMISG002607	2799
alligator	AMISG002608	1233
alligator	AMISG002609	2120
alligator	AMISG002610	3066
alligator	AMISG002611	982
alligator	AMISG002612	711
alligator	AMISG002613	3277.5
alligator	AMISG002614	1486
alligator	AMISG002615	1705
alligator	AMISG002616	1873.5
alligator	AMISG002617	1200.5
alligator	AMISG002618	1269
alligator	AMISG002619	1769
alligator	AMISG002620	3232
alligator	AMISG002621	3057
alligator	AMISG002622	1629
alligator	AMISG002623	1270.5
alligator	AMISG002624	3329
alligator	AMISG002625	1728
alligator	AMISG002626	740
alligator	AMISG002627	607
alligator	AMISG002628	1181
alligator	AMISG002629	1505
alligator	AMISG002630	1210
alligator	AMISG002631	2173
alligator	AMISG002632	1716
alligator	AMISG002633	2869
alligator	AMISG002634	790
alligator	AMISG002635	3116.5
alligator	AMISG002636	958
alligator	AMISG002637	1805
alligator	AMISG002638	2050.5
alligator	AMISG002639	2033
alligator	AMISG002640	1984.5
alligator	AMISG002641	1184
alligator	AMISG002642	1293
alligator	AMISG002643	2748
alligator	AMISG002644	1407
alligator	AMISG002645	1524
alligator	AMISG002646	1259
alligator	AMISG002647	2477
alligator	AMISG002648	886
alligator	AMISG002649	3176
alligator	AMISG002650	508.5
alligator	AMISG002651	2259
alligator	AMISG002652	2453
alligator	AMISG002653	1443
alligator	AMISG002654	533
alligator	AMISG002655	1038
alligator	AMISG002656	978
alligator	AMISG002657	756
alligator	AMISG002658	446
alligator	AMISG002659	849
alligator	AMISG002660	840
alligator	AMISG002661	1444
alligator	AMISG002662	1797.5
alligator	AMISG002663	469
alligator	AMISG002664	635
alligator	AMISG002665	2748
alligator	AMISG002666	594
alligator	AMISG002667	4136.5
alligator	AMISG002668	650
alligator	AMISG002669	4099
alligator	AMISG002670	5753
alligator	AMISG002671	1866
alligator	AMISG002672	3279
alligator	AMISG002673	1319
alligator	AMISG002674	2316
alligator	AMISG002675	1236
alligator	AMISG002676	961
alligator	AMISG002677	1319
alligator	AMISG002678	845
alligator	AMISG002679	1032
alligator	AMISG002680	562
alligator	AMISG002681	1724
alligator	AMISG002682	634
alligator	AMISG002683	725
alligator	AMISG002684	580
alligator	AMISG002685	1044
alligator	AMISG002686	319
alligator	AMISG002687	1430
alligator	AMISG002688	1138
alligator	AMISG002689	1287
alligator	AMISG002690	846
alligator	AMISG002691	1109
alligator	AMISG002692	2641
alligator	AMISG002693	3897
alligator	AMISG002694	1020
alligator	AMISG002695	1788
alligator	AMISG002696	1326
alligator	AMISG002697	1984
alligator	AMISG002698	1698
alligator	AMISG002699	6183
alligator	AMISG002700	1081
alligator	AMISG002701	918.5
alligator	AMISG002702	1503
alligator	AMISG002703	1039
alligator	AMISG002704	6531.5
alligator	AMISG002705	2855
alligator	AMISG002706	2764
alligator	AMISG002707	2300
alligator	AMISG002708	1978
alligator	AMISG002709	832
alligator	AMISG002710	1478
alligator	AMISG002711	3247
alligator	AMISG002712	2137.5
alligator	AMISG002713	801
alligator	AMISG002714	1648.5
alligator	AMISG002715	576
alligator	AMISG002716	3818.5
alligator	AMISG002717	2315
alligator	AMISG002718	793
alligator	AMISG002719	4693
alligator	AMISG002720	2011
alligator	AMISG002721	1560
alligator	AMISG002722	1052
alligator	AMISG002723	1188
alligator	AMISG002724	457
alligator	AMISG002725	1157
alligator	AMISG002726	1610
alligator	AMISG002727	759
alligator	AMISG002728	1110
alligator	AMISG002729	622
alligator	AMISG002730	1154
alligator	AMISG002731	568
alligator	AMISG002732	1355
alligator	AMISG002733	2119
alligator	AMISG002734	1111
alligator	AMISG002735	2411.5
alligator	AMISG002736	1839
alligator	AMISG002737	4595
alligator	AMISG002738	613
alligator	AMISG002739	820
alligator	AMISG002740	490
alligator	AMISG002741	3120
alligator	AMISG002742	1710
alligator	AMISG002743	676
alligator	AMISG002744	961
alligator	AMISG002745	1313
alligator	AMISG002746	2058
alligator	AMISG002747	1818
alligator	AMISG002748	797
alligator	AMISG002749	6580
alligator	AMISG002750	1620
alligator	AMISG002751	1219
alligator	AMISG002752	3080
alligator	AMISG002753	1582.5
alligator	AMISG002754	565
alligator	AMISG002755	1339
alligator	AMISG002756	789
alligator	AMISG002757	453
alligator	AMISG002758	1070
alligator	AMISG002759	4454.5
alligator	AMISG002760	1317
alligator	AMISG002761	500
alligator	AMISG002762	452
alligator	AMISG002763	1457
alligator	AMISG002764	1202
alligator	AMISG002765	1194.5
alligator	AMISG002766	1395
alligator	AMISG002767	501
alligator	AMISG002768	1049
alligator	AMISG002769	1018
alligator	AMISG002770	1222
alligator	AMISG002771	1040
alligator	AMISG002772	4750
alligator	AMISG002773	2080.5
alligator	AMISG002774	528
alligator	AMISG002775	2021
alligator	AMISG002776	2779.5
alligator	AMISG002777	1002
alligator	AMISG002778	704
alligator	AMISG002779	1083
alligator	AMISG002780	3941
alligator	AMISG002781	551
alligator	AMISG002782	1348
alligator	AMISG002783	3327
alligator	AMISG002784	953
alligator	AMISG002785	3970.5
alligator	AMISG002786	1088
alligator	AMISG002787	672
alligator	AMISG002788	1683
alligator	AMISG002789	3117
alligator	AMISG002790	975.5
alligator	AMISG002791	1187
alligator	AMISG002792	2159
alligator	AMISG002793	859
alligator	AMISG002794	1174
alligator	AMISG002795	1312
alligator	AMISG002796	3247
alligator	AMISG002797	8033
alligator	AMISG002798	2602.5
alligator	AMISG002799	1773
alligator	AMISG002800	1215
alligator	AMISG002801	1538
alligator	AMISG002802	1730
alligator	AMISG002803	962
alligator	AMISG002804	767
alligator	AMISG002805	3469
alligator	AMISG002806	1627
alligator	AMISG002807	2974
alligator	AMISG002808	2920
alligator	AMISG002809	732
alligator	AMISG002810	1108
alligator	AMISG002811	2272
alligator	AMISG002812	796
alligator	AMISG002813	1640
alligator	AMISG002814	1998
alligator	AMISG002815	2147
alligator	AMISG002816	1977
alligator	AMISG002817	725
alligator	AMISG002818	1313
alligator	AMISG002819	626
alligator	AMISG002820	1480
alligator	AMISG002821	830
alligator	AMISG002822	524
alligator	AMISG002823	947
alligator	AMISG002824	1178
alligator	AMISG002825	1296
alligator	AMISG002826	2726
alligator	AMISG002827	2608
alligator	AMISG002828	1353
alligator	AMISG002829	922
alligator	AMISG002830	2499
alligator	AMISG002831	2497
alligator	AMISG002832	841
alligator	AMISG002833	692
alligator	AMISG002834	1303
alligator	AMISG002835	767
alligator	AMISG002836	5245
alligator	AMISG002837	2032
alligator	AMISG002838	2370
alligator	AMISG002839	5575
alligator	AMISG002840	655.5
alligator	AMISG002841	800
alligator	AMISG002842	6858
alligator	AMISG002843	627
alligator	AMISG002844	801.5
alligator	AMISG002845	3049
alligator	AMISG002846	1982
alligator	AMISG002847	1683
alligator	AMISG002848	745
alligator	AMISG002849	1097.5
alligator	AMISG002850	1422
alligator	AMISG002851	1281.5
alligator	AMISG002852	1359.5
alligator	AMISG002853	2419
alligator	AMISG002854	772
alligator	AMISG002855	1438
alligator	AMISG002856	4586
alligator	AMISG002857	1003
alligator	AMISG002858	1147
alligator	AMISG002859	2394
alligator	AMISG002860	938
alligator	AMISG002861	1327
alligator	AMISG002862	1023
alligator	AMISG002863	1417.5
alligator	AMISG002864	912
alligator	AMISG002865	1987.5
alligator	AMISG002866	1163
alligator	AMISG002867	1190
alligator	AMISG002868	727
alligator	AMISG002869	2218
alligator	AMISG002870	1015
alligator	AMISG002871	1406
alligator	AMISG002872	3866
alligator	AMISG002873	1028
alligator	AMISG002874	2581.5
alligator	AMISG002875	758
alligator	AMISG002876	1284
alligator	AMISG002877	1621
alligator	AMISG002878	1107
alligator	AMISG002879	1363.5
alligator	AMISG002880	2922
alligator	AMISG002881	633
alligator	AMISG002882	869
alligator	AMISG002883	1449
alligator	AMISG002884	1249.5
alligator	AMISG002885	719
alligator	AMISG002886	851
alligator	AMISG002887	945
alligator	AMISG002888	688
alligator	AMISG002889	1532
alligator	AMISG002890	2109
alligator	AMISG002891	1178
alligator	AMISG002892	819
alligator	AMISG002893	1671
alligator	AMISG002894	763
alligator	AMISG002895	757
alligator	AMISG002896	1095
alligator	AMISG002897	1071
alligator	AMISG002898	1718
alligator	AMISG002899	682
alligator	AMISG002900	1215
alligator	AMISG002901	1154
alligator	AMISG002902	1669
alligator	AMISG002903	2000.5
alligator	AMISG002904	1276
alligator	AMISG002905	627
alligator	AMISG002906	2860
alligator	AMISG002907	1069
alligator	AMISG002908	676
alligator	AMISG002909	1186
alligator	AMISG002910	1649
alligator	AMISG002911	2031
alligator	AMISG002912	1346
alligator	AMISG002913	1143
alligator	AMISG002914	1338
alligator	AMISG002915	632
alligator	AMISG002916	993
alligator	AMISG002917	2278
alligator	AMISG002918	1516
alligator	AMISG002919	1266
alligator	AMISG002920	1022.5
alligator	AMISG002921	2002
alligator	AMISG002922	1845
alligator	AMISG002923	4341.5
alligator	AMISG002924	691
alligator	AMISG002925	844
alligator	AMISG002926	1309
alligator	AMISG002927	3349
alligator	AMISG002928	1265
alligator	AMISG002929	2149
alligator	AMISG002930	1271
alligator	AMISG002931	735
alligator	AMISG002932	936
alligator	AMISG002933	6946
alligator	AMISG002934	4549.5
alligator	AMISG002935	605
alligator	AMISG002936	881
alligator	AMISG002937	1206
alligator	AMISG002938	1381
alligator	AMISG002939	1462
alligator	AMISG002940	1900
alligator	AMISG002941	1410
alligator	AMISG002942	1285
alligator	AMISG002943	1935.5
alligator	AMISG002944	1662
alligator	AMISG002945	595
alligator	AMISG002946	1515
alligator	AMISG002947	2525
alligator	AMISG002948	2177
alligator	AMISG002949	646
alligator	AMISG002950	2810
alligator	AMISG002951	2249
alligator	AMISG002952	875
alligator	AMISG002953	2237
alligator	AMISG002954	1080
alligator	AMISG002955	794.5
alligator	AMISG002956	1192
alligator	AMISG002957	1276
alligator	AMISG002958	1179
alligator	AMISG002959	608
alligator	AMISG002960	663
alligator	AMISG002961	1542
alligator	AMISG002962	758
alligator	AMISG002963	1785
alligator	AMISG002964	770
alligator	AMISG002965	8349
alligator	AMISG002966	2655
alligator	AMISG002967	1262
alligator	AMISG002968	998
alligator	AMISG002969	1843
alligator	AMISG002970	1916
alligator	AMISG002971	2086
alligator	AMISG002972	4108
alligator	AMISG002973	1295
alligator	AMISG002974	941
alligator	AMISG002975	1548
alligator	AMISG002976	2006
alligator	AMISG002977	545
alligator	AMISG002978	1577
alligator	AMISG002979	1275
alligator	AMISG002980	1344
alligator	AMISG002981	1789
alligator	AMISG002982	1443
alligator	AMISG002983	1143.5
alligator	AMISG002984	1478.5
alligator	AMISG002985	1448
alligator	AMISG002986	669
alligator	AMISG002987	719
alligator	AMISG002988	1246
alligator	AMISG002989	2275
alligator	AMISG002990	3623.5
alligator	AMISG002991	1499
alligator	AMISG002992	3985.5
alligator	AMISG002993	525
alligator	AMISG002994	2190
alligator	AMISG002995	1054
alligator	AMISG002996	1336.5
alligator	AMISG002997	1023
alligator	AMISG002998	840
alligator	AMISG002999	2706
alligator	AMISG003000	1152
alligator	AMISG003001	2141
alligator	AMISG003002	2552
alligator	AMISG003003	762
alligator	AMISG003004	633
alligator	AMISG003005	1038
alligator	AMISG003006	1428
alligator	AMISG003007	2914
alligator	AMISG003008	450
alligator	AMISG003009	2172
alligator	AMISG003010	2193
alligator	AMISG003011	524
alligator	AMISG003012	837
alligator	AMISG003013	5633
alligator	AMISG003014	4408
alligator	AMISG003015	1330
alligator	AMISG003016	540
alligator	AMISG003017	1583
alligator	AMISG003018	1370
alligator	AMISG003019	3381.5
alligator	AMISG003020	1833
alligator	AMISG003021	1754
alligator	AMISG003022	1188.5
alligator	AMISG003023	2808
alligator	AMISG003024	3762
alligator	AMISG003025	1062
alligator	AMISG003026	2471
alligator	AMISG003027	988
alligator	AMISG003028	3613
alligator	AMISG003029	795
alligator	AMISG003030	1927
alligator	AMISG003031	606
alligator	AMISG003032	2211.5
alligator	AMISG003033	4265
alligator	AMISG003034	1313
alligator	AMISG003035	769
alligator	AMISG003036	1649
alligator	AMISG003037	1827
alligator	AMISG003038	1556
alligator	AMISG003039	3143
alligator	AMISG003040	579
alligator	AMISG003041	1845
alligator	AMISG003042	1114
alligator	AMISG003043	917
alligator	AMISG003044	4685
alligator	AMISG003045	1799
alligator	AMISG003046	3017
alligator	AMISG003047	1714.5
alligator	AMISG003048	2189.5
alligator	AMISG003049	1262
alligator	AMISG003050	2317
alligator	AMISG003051	1778
alligator	AMISG003052	1768
alligator	AMISG003053	1244
alligator	AMISG003054	1955.5
alligator	AMISG003055	2116
alligator	AMISG003056	956
alligator	AMISG003057	1622
alligator	AMISG003058	1056
alligator	AMISG003059	2218
alligator	AMISG003060	517
alligator	AMISG003061	970
alligator	AMISG003062	1372.5
alligator	AMISG003063	689
alligator	AMISG003064	461
alligator	AMISG003065	1204
alligator	AMISG003066	1033
alligator	AMISG003067	557
alligator	AMISG003068	644
alligator	AMISG003069	1653
alligator	AMISG003070	1598
alligator	AMISG003071	3883
alligator	AMISG003072	2934
alligator	AMISG003073	1392
alligator	AMISG003074	1216
alligator	AMISG003075	2687
alligator	AMISG003076	837
alligator	AMISG003077	3294
alligator	AMISG003078	1135.5
alligator	AMISG003079	607
alligator	AMISG003080	1897
alligator	AMISG003081	365
alligator	AMISG003082	1714.5
alligator	AMISG003083	3114
alligator	AMISG003084	1330
alligator	AMISG003085	710
alligator	AMISG003086	3176
alligator	AMISG003087	521
alligator	AMISG003088	1795
alligator	AMISG003089	1047
alligator	AMISG003090	1365
alligator	AMISG003091	466
alligator	AMISG003092	2605
alligator	AMISG003093	810
alligator	AMISG003094	2667
alligator	AMISG003095	1016
alligator	AMISG003096	898
alligator	AMISG003097	737
alligator	AMISG003098	4369
alligator	AMISG003099	1538
alligator	AMISG003100	1231
alligator	AMISG003101	3038
alligator	AMISG003102	1224
alligator	AMISG003103	2638
alligator	AMISG003104	1754
alligator	AMISG003105	1044.5
alligator	AMISG003106	1024
alligator	AMISG003107	471
alligator	AMISG003108	2166
alligator	AMISG003109	1579
alligator	AMISG003110	2146
alligator	AMISG003111	1015
alligator	AMISG003112	1940
alligator	AMISG003113	1302
alligator	AMISG003114	1475
alligator	AMISG003115	3943
alligator	AMISG003116	3225
alligator	AMISG003117	2920
alligator	AMISG003118	3182
alligator	AMISG003119	560
alligator	AMISG003120	2787.5
alligator	AMISG003121	2185
alligator	AMISG003122	732
alligator	AMISG003123	967
alligator	AMISG003124	1854
alligator	AMISG003125	2724
alligator	AMISG003126	5929
alligator	AMISG003127	554
alligator	AMISG003128	1293
alligator	AMISG003129	547
alligator	AMISG003130	1637
alligator	AMISG003131	1856
alligator	AMISG003132	1085
alligator	AMISG003133	1870
alligator	AMISG003134	1215
alligator	AMISG003135	2617
alligator	AMISG003136	890
alligator	AMISG003137	789
alligator	AMISG003138	1504
alligator	AMISG003139	1071
alligator	AMISG003140	1708.5
alligator	AMISG003141	1088
alligator	AMISG003142	3561
alligator	AMISG003143	3670
alligator	AMISG003144	2110
alligator	AMISG003145	557
alligator	AMISG003146	547
alligator	AMISG003147	483
alligator	AMISG003148	1787
alligator	AMISG003149	349
alligator	AMISG003150	3839
alligator	AMISG003151	3113
alligator	AMISG003152	1420
alligator	AMISG003153	3826
alligator	AMISG003154	1606
alligator	AMISG003155	1374
alligator	AMISG003156	3343.5
alligator	AMISG003157	573
alligator	AMISG003158	391
alligator	AMISG003159	6564
alligator	AMISG003160	2459.5
alligator	AMISG003161	540
alligator	AMISG003162	2196.5
alligator	AMISG003163	1707
alligator	AMISG003164	1355
alligator	AMISG003165	406
alligator	AMISG003166	1337
alligator	AMISG003167	2317
alligator	AMISG003168	551.5
alligator	AMISG003169	1271
alligator	AMISG003170	1347
alligator	AMISG003171	650
alligator	AMISG003172	1807
alligator	AMISG003173	863
alligator	AMISG003174	652
alligator	AMISG003175	1509
alligator	AMISG003176	450
alligator	AMISG003177	703
alligator	AMISG003178	8572
alligator	AMISG003179	704
alligator	AMISG003180	1781
alligator	AMISG003181	1287
alligator	AMISG003182	1599
alligator	AMISG003183	1394.5
alligator	AMISG003184	719
alligator	AMISG003185	1115
alligator	AMISG003186	3293
alligator	AMISG003187	4203
alligator	AMISG003188	2532
alligator	AMISG003189	6041
alligator	AMISG003190	1004
alligator	AMISG003191	2775
alligator	AMISG003192	1212
alligator	AMISG003193	865
alligator	AMISG003194	1509.5
alligator	AMISG003195	956
alligator	AMISG003196	464
alligator	AMISG003197	1281
alligator	AMISG003198	1388
alligator	AMISG003199	1337
alligator	AMISG003200	727
alligator	AMISG003201	1185
alligator	AMISG003202	2019
alligator	AMISG003203	1405
alligator	AMISG003204	1359
alligator	AMISG003205	1750
alligator	AMISG003206	488
alligator	AMISG003207	1533
alligator	AMISG003208	1519
alligator	AMISG003209	4336
alligator	AMISG003210	982
alligator	AMISG003211	2502
alligator	AMISG003212	810
alligator	AMISG003213	3540
alligator	AMISG003214	2003
alligator	AMISG003215	1589
alligator	AMISG003216	1066
alligator	AMISG003217	1149
alligator	AMISG003218	4178.5
alligator	AMISG003219	2303
alligator	AMISG003220	2669
alligator	AMISG003221	1203.5
alligator	AMISG003222	1859
alligator	AMISG003223	1607
alligator	AMISG003224	1529
alligator	AMISG003225	649
alligator	AMISG003226	2072
alligator	AMISG003227	5349
alligator	AMISG003228	740
alligator	AMISG003229	879
alligator	AMISG003230	1260
alligator	AMISG003231	740
alligator	AMISG003232	609
alligator	AMISG003233	884
alligator	AMISG003234	1901
alligator	AMISG003235	919
alligator	AMISG003236	572
alligator	AMISG003237	980
alligator	AMISG003238	659
alligator	AMISG003239	1504
alligator	AMISG003240	1114
alligator	AMISG003241	1050
alligator	AMISG003242	699
alligator	AMISG003243	1117
alligator	AMISG003244	839
alligator	AMISG003245	751
alligator	AMISG003246	1156
alligator	AMISG003247	520
alligator	AMISG003248	2071
alligator	AMISG003249	974
alligator	AMISG003250	472
alligator	AMISG003251	2831
alligator	AMISG003252	11763
alligator	AMISG003253	3339
alligator	AMISG003254	1194.5
alligator	AMISG003255	516
alligator	AMISG003256	520
alligator	AMISG003257	4431.5
alligator	AMISG003258	4672
alligator	AMISG003259	775
alligator	AMISG003260	859
alligator	AMISG003261	1208
alligator	AMISG003262	1657
alligator	AMISG003263	6122
alligator	AMISG003264	1336
alligator	AMISG003265	1088
alligator	AMISG003266	2953
alligator	AMISG003267	1657.5
alligator	AMISG003268	4322
alligator	AMISG003269	9346
alligator	AMISG003270	2158
alligator	AMISG003271	2079
alligator	AMISG003272	2443
alligator	AMISG003273	2132
alligator	AMISG003274	1142
alligator	AMISG003275	1104.5
alligator	AMISG003276	1676
alligator	AMISG003277	624
alligator	AMISG003278	2082
alligator	AMISG003279	5161
alligator	AMISG003280	2264
alligator	AMISG003281	1859.5
alligator	AMISG003282	3135
alligator	AMISG003283	2036
alligator	AMISG003284	1326
alligator	AMISG003285	1371
alligator	AMISG003286	2873
alligator	AMISG003287	3972.5
alligator	AMISG003288	2747
alligator	AMISG003289	2691
alligator	AMISG003290	2378
alligator	AMISG003291	951
alligator	AMISG003292	1165
alligator	AMISG003293	847
alligator	AMISG003294	4598
alligator	AMISG003295	2006
alligator	AMISG003296	1260
alligator	AMISG003297	3134.5
alligator	AMISG003298	2975
alligator	AMISG003299	532
alligator	AMISG003300	880
alligator	AMISG003301	1692
alligator	AMISG003302	1632
alligator	AMISG003303	649
alligator	AMISG003304	1001
alligator	AMISG003305	2995
alligator	AMISG003306	1018
alligator	AMISG003307	2761.5
alligator	AMISG003308	455
alligator	AMISG003309	1622.5
alligator	AMISG003310	1863
alligator	AMISG003311	1817
alligator	AMISG003312	2508.5
alligator	AMISG003313	1458
alligator	AMISG003314	3165
alligator	AMISG003315	1918
alligator	AMISG003316	2145
alligator	AMISG003317	2887
alligator	AMISG003318	8994
alligator	AMISG003319	2012
alligator	AMISG003320	1508.5
alligator	AMISG003321	1200
alligator	AMISG003322	4300
alligator	AMISG003323	2681.5
alligator	AMISG003324	2232
alligator	AMISG003325	945
alligator	AMISG003326	1897
alligator	AMISG003327	2880
alligator	AMISG003328	1643
alligator	AMISG003329	6390
alligator	AMISG003330	756
alligator	AMISG003331	1054
alligator	AMISG003332	543
alligator	AMISG003333	2046.5
alligator	AMISG003334	2146
alligator	AMISG003335	4101
alligator	AMISG003336	1256
alligator	AMISG003337	1678
alligator	AMISG003338	587
alligator	AMISG003339	3251
alligator	AMISG003340	3195.5
alligator	AMISG003341	466
alligator	AMISG003342	1338
alligator	AMISG003343	889
alligator	AMISG003344	1799
alligator	AMISG003345	1133
alligator	AMISG003346	1262
alligator	AMISG003347	5126
alligator	AMISG003348	662
alligator	AMISG003349	566
alligator	AMISG003350	713
alligator	AMISG003351	1719
alligator	AMISG003352	2189.5
alligator	AMISG003353	1209
alligator	AMISG003354	953.5
alligator	AMISG003355	1048
alligator	AMISG003356	743
alligator	AMISG003357	1719
alligator	AMISG003358	3597
alligator	AMISG003359	1694
alligator	AMISG003360	959
alligator	AMISG003361	2164
alligator	AMISG003362	1827
alligator	AMISG003363	1713
alligator	AMISG003364	2042.5
alligator	AMISG003365	626
alligator	AMISG003366	1810
alligator	AMISG003367	1039
alligator	AMISG003368	982
alligator	AMISG003369	1371
alligator	AMISG003370	8030
alligator	AMISG003371	1319
alligator	AMISG003372	772
alligator	AMISG003373	1375
alligator	AMISG003374	1363
alligator	AMISG003375	1423.5
alligator	AMISG003376	719
alligator	AMISG003377	774
alligator	AMISG003378	2012
alligator	AMISG003379	1762
alligator	AMISG003380	2428
alligator	AMISG003381	1116
alligator	AMISG003382	1590
alligator	AMISG003383	3435
alligator	AMISG003384	1462
alligator	AMISG003385	498
alligator	AMISG003386	902
alligator	AMISG003387	2245.5
alligator	AMISG003388	3433
alligator	AMISG003389	2479
alligator	AMISG003390	1442.5
alligator	AMISG003391	474
alligator	AMISG003392	527
alligator	AMISG003393	1948
alligator	AMISG003394	740
alligator	AMISG003395	2535
alligator	AMISG003396	4504
alligator	AMISG003397	1006
alligator	AMISG003398	1912
alligator	AMISG003399	2723.5
alligator	AMISG003400	1064
alligator	AMISG003401	2103.5
alligator	AMISG003402	667
alligator	AMISG003403	705
alligator	AMISG003404	1549
alligator	AMISG003405	2506
alligator	AMISG003406	7151
alligator	AMISG003407	423
alligator	AMISG003408	2343
alligator	AMISG003409	1310
alligator	AMISG003410	2543
alligator	AMISG003411	1727
alligator	AMISG003412	936
alligator	AMISG003413	965
alligator	AMISG003414	987.5
alligator	AMISG003415	1794
alligator	AMISG003416	1670
alligator	AMISG003417	2363
alligator	AMISG003418	886
alligator	AMISG003419	1216
alligator	AMISG003420	505
alligator	AMISG003421	800
alligator	AMISG003422	1756
alligator	AMISG003423	1814
alligator	AMISG003424	3047
alligator	AMISG003425	10582
alligator	AMISG003426	1363
alligator	AMISG003427	556
alligator	AMISG003428	2040.5
alligator	AMISG003429	825
alligator	AMISG003430	1515
alligator	AMISG003431	595
alligator	AMISG003432	3203
alligator	AMISG003433	838
alligator	AMISG003434	892
alligator	AMISG003435	919
alligator	AMISG003436	3081.5
alligator	AMISG003437	548
alligator	AMISG003438	665
alligator	AMISG003439	1440
alligator	AMISG003440	889
alligator	AMISG003441	895
alligator	AMISG003442	1928
alligator	AMISG003443	1455
alligator	AMISG003444	1834
alligator	AMISG003445	2937
alligator	AMISG003446	976
alligator	AMISG003447	536
alligator	AMISG003448	480
alligator	AMISG003449	1835
alligator	AMISG003450	1546
alligator	AMISG003451	490
alligator	AMISG003452	1398
alligator	AMISG003453	2640
alligator	AMISG003454	841
alligator	AMISG003455	1361
alligator	AMISG003456	1565
alligator	AMISG003457	699
alligator	AMISG003458	966
alligator	AMISG003459	2479
alligator	AMISG003460	1309
alligator	AMISG003461	1633
alligator	AMISG003462	1541
alligator	AMISG003463	617
alligator	AMISG003464	1356.5
alligator	AMISG003465	1421
alligator	AMISG003466	1216
alligator	AMISG003467	1716
alligator	AMISG003468	622
alligator	AMISG003469	1488
alligator	AMISG003470	5146
alligator	AMISG003471	2673
alligator	AMISG003472	1716
alligator	AMISG003473	560
alligator	AMISG003474	1515
alligator	AMISG003475	693
alligator	AMISG003476	4954
alligator	AMISG003477	1333
alligator	AMISG003478	919
alligator	AMISG003479	1201
alligator	AMISG003480	609
alligator	AMISG003481	685
alligator	AMISG003482	2163
alligator	AMISG003483	1024
alligator	AMISG003484	1009
alligator	AMISG003485	1392
alligator	AMISG003486	1954
alligator	AMISG003487	3722
alligator	AMISG003488	4707
alligator	AMISG003489	965
alligator	AMISG003490	2006
alligator	AMISG003491	1829
alligator	AMISG003492	1533
alligator	AMISG003493	1537
alligator	AMISG003494	1437.5
alligator	AMISG003495	700
alligator	AMISG003496	1782
alligator	AMISG003497	712
alligator	AMISG003498	2854
alligator	AMISG003499	611
alligator	AMISG003500	964
alligator	AMISG003501	1387
alligator	AMISG003502	1182
alligator	AMISG003503	3098.5
alligator	AMISG003504	1336
alligator	AMISG003505	1162
alligator	AMISG003506	4280.5
alligator	AMISG003507	769
alligator	AMISG003508	2401
alligator	AMISG003509	1565
alligator	AMISG003510	939
alligator	AMISG003511	1779
alligator	AMISG003512	2378
alligator	AMISG003513	3176
alligator	AMISG003514	3539
alligator	AMISG003515	1336
alligator	AMISG003516	763
alligator	AMISG003517	795
alligator	AMISG003518	4564
alligator	AMISG003519	3452
alligator	AMISG003520	1940
alligator	AMISG003521	1152
alligator	AMISG003522	1467
alligator	AMISG003523	1297
alligator	AMISG003524	474
alligator	AMISG003525	2390
alligator	AMISG003526	3020
alligator	AMISG003527	1767
alligator	AMISG003528	3563
alligator	AMISG003529	4239
alligator	AMISG003530	2710
alligator	AMISG003531	1924
alligator	AMISG003532	792
alligator	AMISG003533	403
alligator	AMISG003534	1156
alligator	AMISG003535	1962
alligator	AMISG003536	550
alligator	AMISG003537	7004
alligator	AMISG003538	1134
alligator	AMISG003539	4135.5
alligator	AMISG003540	2292
alligator	AMISG003541	1974
alligator	AMISG003542	1229
alligator	AMISG003543	4602.5
alligator	AMISG003544	1352
alligator	AMISG003545	1268.5
alligator	AMISG003546	2241.5
alligator	AMISG003547	732
alligator	AMISG003548	4055
alligator	AMISG003549	5652
alligator	AMISG003550	1023
alligator	AMISG003551	3417
alligator	AMISG003552	1282.5
alligator	AMISG003553	1482.5
alligator	AMISG003554	529
alligator	AMISG003555	1974
alligator	AMISG003556	3536
alligator	AMISG003557	1656
alligator	AMISG003558	1445
alligator	AMISG003559	1123
alligator	AMISG003560	1867
alligator	AMISG003561	1048
alligator	AMISG003562	1598
alligator	AMISG003563	864
alligator	AMISG003564	3656
alligator	AMISG003565	1038
alligator	AMISG003566	1505
alligator	AMISG003567	1098
alligator	AMISG003568	3490
alligator	AMISG003569	2262
alligator	AMISG003570	1383
alligator	AMISG003571	1064.5
alligator	AMISG003572	1498
alligator	AMISG003573	3651
alligator	AMISG003574	960
alligator	AMISG003575	2373.5
alligator	AMISG003576	1579
alligator	AMISG003577	2109
alligator	AMISG003578	2657
alligator	AMISG003579	835
alligator	AMISG003580	1784
alligator	AMISG003581	1295
alligator	AMISG003582	2553
alligator	AMISG003583	1395
alligator	AMISG003584	2832
alligator	AMISG003585	1141
alligator	AMISG003586	675
alligator	AMISG003587	413
alligator	AMISG003588	3082
alligator	AMISG003589	3583.5
alligator	AMISG003590	1522
alligator	AMISG003591	1213.5
alligator	AMISG003592	859
alligator	AMISG003593	4101
alligator	AMISG003594	1486
alligator	AMISG003595	1547
alligator	AMISG003596	790
alligator	AMISG003597	1474
alligator	AMISG003598	1106.5
alligator	AMISG003599	1025
alligator	AMISG003600	1704
alligator	AMISG003601	1225
alligator	AMISG003602	1337.5
alligator	AMISG003603	2631
alligator	AMISG003604	3015
alligator	AMISG003605	3305
alligator	AMISG003606	4189
alligator	AMISG003607	2458.5
alligator	AMISG003608	2149
alligator	AMISG003609	1964
alligator	AMISG003610	1738
alligator	AMISG003611	1048
alligator	AMISG003612	1089
alligator	AMISG003613	747
alligator	AMISG003614	712
alligator	AMISG003615	1332
alligator	AMISG003616	978.5
alligator	AMISG003617	4186.5
alligator	AMISG003618	1424
alligator	AMISG003619	2246
alligator	AMISG003620	2717
alligator	AMISG003621	615
alligator	AMISG003622	811
alligator	AMISG003623	2318
alligator	AMISG003624	1841
alligator	AMISG003625	874
alligator	AMISG003626	378
alligator	AMISG003627	5956
alligator	AMISG003628	930
alligator	AMISG003629	1385
alligator	AMISG003630	2116
alligator	AMISG003631	1546
alligator	AMISG003632	1719
alligator	AMISG003633	7691
alligator	AMISG003634	1143
alligator	AMISG003635	9976
alligator	AMISG003636	1136
alligator	AMISG003637	2412
alligator	AMISG003638	1514
alligator	AMISG003639	905
alligator	AMISG003640	1564
alligator	AMISG003641	4769
alligator	AMISG003642	3469
alligator	AMISG003643	1231
alligator	AMISG003644	922
alligator	AMISG003645	1905
alligator	AMISG003646	2271
alligator	AMISG003647	4420
alligator	AMISG003648	1490
alligator	AMISG003649	1504
alligator	AMISG003650	837
alligator	AMISG003651	1227.5
alligator	AMISG003652	2948
alligator	AMISG003653	1540
alligator	AMISG003654	2708
alligator	AMISG003655	1627
alligator	AMISG003656	3372.5
alligator	AMISG003657	4018
alligator	AMISG003658	3718.5
alligator	AMISG003659	933
alligator	AMISG003660	1263
alligator	AMISG003661	589
alligator	AMISG003662	3150
alligator	AMISG003663	552
alligator	AMISG003664	1562
alligator	AMISG003665	1840.5
alligator	AMISG003666	4413
alligator	AMISG003667	2230
alligator	AMISG003668	3985.5
alligator	AMISG003669	2055
alligator	AMISG003670	1014
alligator	AMISG003671	4920
alligator	AMISG003672	1351
alligator	AMISG003673	1165
alligator	AMISG003674	1000
alligator	AMISG003675	2698
alligator	AMISG003676	2320
alligator	AMISG003677	1267
alligator	AMISG003678	1759
alligator	AMISG003679	992
alligator	AMISG003680	960
alligator	AMISG003681	628
alligator	AMISG003682	3528
alligator	AMISG003683	576
alligator	AMISG003684	2323
alligator	AMISG003685	589
alligator	AMISG003686	470
alligator	AMISG003687	1489
alligator	AMISG003688	1133
alligator	AMISG003689	716
alligator	AMISG003690	1696
alligator	AMISG003691	1132
alligator	AMISG003692	843
alligator	AMISG003693	1226
alligator	AMISG003694	1850
alligator	AMISG003695	1092
alligator	AMISG003696	1963.5
alligator	AMISG003697	1119
alligator	AMISG003698	1110
alligator	AMISG003699	1800
alligator	AMISG003700	879
alligator	AMISG003701	1503
alligator	AMISG003702	2044
alligator	AMISG003703	705
alligator	AMISG003704	1532.5
alligator	AMISG003705	1243
alligator	AMISG003706	3889
alligator	AMISG003707	969
alligator	AMISG003708	1460
alligator	AMISG003709	3850
alligator	AMISG003710	1745
alligator	AMISG003711	868
alligator	AMISG003712	2268
alligator	AMISG003713	954
alligator	AMISG003714	2246
alligator	AMISG003715	849
alligator	AMISG003716	2365
alligator	AMISG003717	633
alligator	AMISG003718	5491
alligator	AMISG003719	2021.5
alligator	AMISG003720	1716
alligator	AMISG003721	4503
alligator	AMISG003722	1219
alligator	AMISG003723	3012
alligator	AMISG003724	437
alligator	AMISG003725	4206
alligator	AMISG003726	2077
alligator	AMISG003727	1414
alligator	AMISG003728	1188
alligator	AMISG003729	1616
alligator	AMISG003730	3771.5
alligator	AMISG003731	1042
alligator	AMISG003732	719
alligator	AMISG003733	2827
alligator	AMISG003734	1713
alligator	AMISG003735	1772
alligator	AMISG003736	537
alligator	AMISG003737	925
alligator	AMISG003738	3208
alligator	AMISG003739	1622
alligator	AMISG003740	4331
alligator	AMISG003741	788
alligator	AMISG003742	6872
alligator	AMISG003743	4434
alligator	AMISG003744	889
alligator	AMISG003745	1589
alligator	AMISG003746	2584
alligator	AMISG003747	3493.5
alligator	AMISG003748	2617
alligator	AMISG003749	1171
alligator	AMISG003750	2163
alligator	AMISG003751	833
alligator	AMISG003752	758
alligator	AMISG003753	2021.5
alligator	AMISG003754	1146
alligator	AMISG003755	1016
alligator	AMISG003756	3375
alligator	AMISG003757	991
alligator	AMISG003758	2702
alligator	AMISG003759	2867
alligator	AMISG003760	1231
alligator	AMISG003761	2268
alligator	AMISG003762	659.5
alligator	AMISG003763	1150.5
alligator	AMISG003764	1348
alligator	AMISG003765	1172
alligator	AMISG003766	435
alligator	AMISG003767	3368
alligator	AMISG003768	3247
alligator	AMISG003769	2947
alligator	AMISG003770	1469
alligator	AMISG003771	1293
alligator	AMISG003772	858
alligator	AMISG003773	1116
alligator	AMISG003774	1401
alligator	AMISG003775	1115
alligator	AMISG003776	1092
alligator	AMISG003777	1001
alligator	AMISG003778	604
alligator	AMISG003779	2590
alligator	AMISG003780	993
alligator	AMISG003781	770.5
alligator	AMISG003782	3944
alligator	AMISG003783	3850
alligator	AMISG003784	913
alligator	AMISG003785	2250
alligator	AMISG003786	1021
alligator	AMISG003787	840
alligator	AMISG003788	867
alligator	AMISG003789	3323
alligator	AMISG003790	2103
alligator	AMISG003791	8805.5
alligator	AMISG003792	1864
alligator	AMISG003793	1612
alligator	AMISG003794	1513
alligator	AMISG003795	2031
alligator	AMISG003796	1766.5
alligator	AMISG003797	3298.5
alligator	AMISG003798	982
alligator	AMISG003799	1169
alligator	AMISG003800	2429
alligator	AMISG003801	1533
alligator	AMISG003802	1392
alligator	AMISG003803	1570
alligator	AMISG003804	1650
alligator	AMISG003805	3052
alligator	AMISG003806	792
alligator	AMISG003807	2160.5
alligator	AMISG003808	1189
alligator	AMISG003809	2029
alligator	AMISG003810	2541.5
alligator	AMISG003811	537
alligator	AMISG003812	1397
alligator	AMISG003813	1841
alligator	AMISG003814	1701.5
alligator	AMISG003815	3235
alligator	AMISG003816	1567
alligator	AMISG003817	1546
alligator	AMISG003818	584
alligator	AMISG003819	2050.5
alligator	AMISG003820	6997
alligator	AMISG003821	3194
alligator	AMISG003822	3577
alligator	AMISG003823	1380
alligator	AMISG003824	1592
alligator	AMISG003825	3429
alligator	AMISG003826	2821.5
alligator	AMISG003827	851
alligator	AMISG003828	1541.5
alligator	AMISG003829	1018
alligator	AMISG003830	1090
alligator	AMISG003831	1558
alligator	AMISG003832	540
alligator	AMISG003833	3001
alligator	AMISG003834	1299
alligator	AMISG003835	1295
alligator	AMISG003836	1045
alligator	AMISG003837	1540.5
alligator	AMISG003838	2246
alligator	AMISG003839	1049
alligator	AMISG003840	3773
alligator	AMISG003841	1464
alligator	AMISG003842	8662
alligator	AMISG003843	966
alligator	AMISG003844	1073
alligator	AMISG003845	522
alligator	AMISG003846	1127.5
alligator	AMISG003847	727
alligator	AMISG003848	1794
alligator	AMISG003849	1486
alligator	AMISG003850	2656
alligator	AMISG003851	1615
alligator	AMISG003852	963
alligator	AMISG003853	822
alligator	AMISG003854	912
alligator	AMISG003855	3955
alligator	AMISG003856	1141
alligator	AMISG003857	2958
alligator	AMISG003858	1093
alligator	AMISG003859	2482
alligator	AMISG003860	459
alligator	AMISG003861	472
alligator	AMISG003862	2094
alligator	AMISG003863	1988
alligator	AMISG003864	669
alligator	AMISG003865	790
alligator	AMISG003866	635.5
alligator	AMISG003867	1862.5
alligator	AMISG003868	3358
alligator	AMISG003869	1382
alligator	AMISG003870	5962.5
alligator	AMISG003871	2320
alligator	AMISG003872	1203
alligator	AMISG003873	1940
alligator	AMISG003874	3289
alligator	AMISG003875	3505.5
alligator	AMISG003876	1634
alligator	AMISG003877	3554
alligator	AMISG003878	1565
alligator	AMISG003879	908
alligator	AMISG003880	1521
alligator	AMISG003881	1274.5
alligator	AMISG003882	1999
alligator	AMISG003883	3093
alligator	AMISG003884	14225
alligator	AMISG003885	1295
alligator	AMISG003886	776
alligator	AMISG003887	678.5
alligator	AMISG003888	1838
alligator	AMISG003889	770
alligator	AMISG003890	1320
alligator	AMISG003891	936
alligator	AMISG003892	703.5
alligator	AMISG003893	1875
alligator	AMISG003894	825.5
alligator	AMISG003895	1639.5
alligator	AMISG003896	1214.5
alligator	AMISG003897	4730
alligator	AMISG003898	1463
alligator	AMISG003899	1399.5
alligator	AMISG003900	1837
alligator	AMISG003901	6995
alligator	AMISG003902	1809
alligator	AMISG003903	6375
alligator	AMISG003904	2726
alligator	AMISG003905	618
alligator	AMISG003906	581
alligator	AMISG003907	6435
alligator	AMISG003908	1075.5
alligator	AMISG003909	5738
alligator	AMISG003910	678
alligator	AMISG003911	579.5
alligator	AMISG003912	1147
alligator	AMISG003913	1292
alligator	AMISG003914	911
alligator	AMISG003915	732
alligator	AMISG003916	3369
alligator	AMISG003917	944
alligator	AMISG003918	607
alligator	AMISG003919	471
alligator	AMISG003920	764
alligator	AMISG003921	1088
alligator	AMISG003922	4761
alligator	AMISG003923	761
alligator	AMISG003924	547
alligator	AMISG003925	1973
alligator	AMISG003926	948
alligator	AMISG003927	915
alligator	AMISG003928	900
alligator	AMISG003929	2862
alligator	AMISG003930	3811
alligator	AMISG003931	857
alligator	AMISG003932	516
alligator	AMISG003933	2034
alligator	AMISG003934	937
alligator	AMISG003935	2308.5
alligator	AMISG003936	1214
alligator	AMISG003937	1227.5
alligator	AMISG003938	1468
alligator	AMISG003939	2682.5
alligator	AMISG003940	3976.5
alligator	AMISG003941	931
alligator	AMISG003942	1163
alligator	AMISG003943	2935
alligator	AMISG003944	1551
alligator	AMISG003945	959
alligator	AMISG003946	2457
alligator	AMISG003947	5207.5
alligator	AMISG003948	861.5
alligator	AMISG003949	1708.5
alligator	AMISG003950	1829
alligator	AMISG003951	2203
alligator	AMISG003952	1817
alligator	AMISG003953	4690
alligator	AMISG003954	7226
alligator	AMISG003955	4244
alligator	AMISG003956	4502
alligator	AMISG003957	911
alligator	AMISG003958	975
alligator	AMISG003959	1537
alligator	AMISG003960	7098
alligator	AMISG003961	1282
alligator	AMISG003962	774
alligator	AMISG003963	1053
alligator	AMISG003964	5895
alligator	AMISG003965	1640
alligator	AMISG003966	5383.5
alligator	AMISG003967	862
alligator	AMISG003968	494
alligator	AMISG003969	1124
alligator	AMISG003970	2416
alligator	AMISG003971	1516
alligator	AMISG003972	1511
alligator	AMISG003973	1351
alligator	AMISG003974	1902
alligator	AMISG003975	1462
alligator	AMISG003976	1014
alligator	AMISG003977	2125
alligator	AMISG003978	1612
alligator	AMISG003979	1166
alligator	AMISG003980	850
alligator	AMISG003981	2842
alligator	AMISG003982	3947
alligator	AMISG003983	1240
alligator	AMISG003984	2066
alligator	AMISG003985	1005
alligator	AMISG003986	2125.5
alligator	AMISG003987	3639.5
alligator	AMISG003988	1562
alligator	AMISG003989	1394
alligator	AMISG003990	3459.5
alligator	AMISG003991	1114
alligator	AMISG003992	1335
alligator	AMISG003993	767.5
alligator	AMISG003994	1956
alligator	AMISG003995	1813
alligator	AMISG003996	2031
alligator	AMISG003997	1552
alligator	AMISG003998	1430
alligator	AMISG003999	3245
alligator	AMISG004000	1745
alligator	AMISG004001	558
alligator	AMISG004002	602
alligator	AMISG004003	1966
alligator	AMISG004004	2704
alligator	AMISG004005	2973
alligator	AMISG004006	3071.5
alligator	AMISG004007	1387
alligator	AMISG004008	1580
alligator	AMISG004009	962
alligator	AMISG004010	968
alligator	AMISG004011	2308
alligator	AMISG004012	637
alligator	AMISG004013	1114
alligator	AMISG004014	1157
alligator	AMISG004015	5245
alligator	AMISG004016	2154.5
alligator	AMISG004017	1046
alligator	AMISG004018	1868
alligator	AMISG004019	1578
alligator	AMISG004020	3732
alligator	AMISG004021	711
alligator	AMISG004022	586
alligator	AMISG004023	1476
alligator	AMISG004024	663
alligator	AMISG004025	1927
alligator	AMISG004026	891
alligator	AMISG004027	886.5
alligator	AMISG004028	6591
alligator	AMISG004029	1139
alligator	AMISG004030	2605
alligator	AMISG004031	1972.5
alligator	AMISG004032	4363
alligator	AMISG004033	1668
alligator	AMISG004034	970
alligator	AMISG004035	2379
alligator	AMISG004036	1606
alligator	AMISG004037	1288
alligator	AMISG004038	3874
alligator	AMISG004039	645
alligator	AMISG004040	941
alligator	AMISG004041	1826
alligator	AMISG004042	2542.5
alligator	AMISG004043	1094
alligator	AMISG004044	1721
alligator	AMISG004045	728
alligator	AMISG004046	1004
alligator	AMISG004047	1660.5
alligator	AMISG004048	1674
alligator	AMISG004049	467
alligator	AMISG004050	5037.5
alligator	AMISG004051	776.5
alligator	AMISG004052	3092
alligator	AMISG004053	1264
alligator	AMISG004054	1642
alligator	AMISG004055	5182
alligator	AMISG004056	1349
alligator	AMISG004057	1533
alligator	AMISG004058	608
alligator	AMISG004059	5407.5
alligator	AMISG004060	1565
alligator	AMISG004061	1278
alligator	AMISG004062	2667
alligator	AMISG004063	3280
alligator	AMISG004064	1402
alligator	AMISG004065	1053
alligator	AMISG004066	1217.5
alligator	AMISG004067	3772
alligator	AMISG004068	1993
alligator	AMISG004069	1070
alligator	AMISG004070	864
alligator	AMISG004071	2209
alligator	AMISG004072	795
alligator	AMISG004073	920
alligator	AMISG004074	1845
alligator	AMISG004075	771
alligator	AMISG004076	1866
alligator	AMISG004077	4019
alligator	AMISG004078	1573
alligator	AMISG004079	2929
alligator	AMISG004080	1230
alligator	AMISG004081	2331
alligator	AMISG004082	2922
alligator	AMISG004083	1453
alligator	AMISG004084	1137
alligator	AMISG004085	1199
alligator	AMISG004086	972
alligator	AMISG004087	1099
alligator	AMISG004088	2297
alligator	AMISG004089	3972.5
alligator	AMISG004090	2903
alligator	AMISG004091	684.5
alligator	AMISG004092	733
alligator	AMISG004093	769
alligator	AMISG004094	1175
alligator	AMISG004095	5295.5
alligator	AMISG004096	1484
alligator	AMISG004097	2916
alligator	AMISG004098	6172.5
alligator	AMISG004099	1126
alligator	AMISG004100	2846
alligator	AMISG004101	577
alligator	AMISG004102	944
alligator	AMISG004103	1004
alligator	AMISG004104	3066
alligator	AMISG004105	4589
alligator	AMISG004106	1310
alligator	AMISG004107	5508
alligator	AMISG004108	3555.5
alligator	AMISG004109	1113
alligator	AMISG004110	4750.5
alligator	AMISG004111	3488.5
alligator	AMISG004112	1857
alligator	AMISG004113	1559
alligator	AMISG004114	5160
alligator	AMISG004115	2459
alligator	AMISG004116	603
alligator	AMISG004117	2183
alligator	AMISG004118	972
alligator	AMISG004119	445
alligator	AMISG004120	1413.5
alligator	AMISG004121	1179
alligator	AMISG004122	1886.5
alligator	AMISG004123	1509.5
alligator	AMISG004124	1946
alligator	AMISG004125	651
alligator	AMISG004126	1096
alligator	AMISG004127	824
alligator	AMISG004128	371
alligator	AMISG004129	2326
alligator	AMISG004130	685.5
alligator	AMISG004131	3202
alligator	AMISG004132	1823
alligator	AMISG004133	1581
alligator	AMISG004134	879
alligator	AMISG004135	7151
alligator	AMISG004136	914
alligator	AMISG004137	881
alligator	AMISG004138	763
alligator	AMISG004139	3755
alligator	AMISG004140	8926
alligator	AMISG004141	1634.5
alligator	AMISG004142	783
alligator	AMISG004143	850
alligator	AMISG004144	1797
alligator	AMISG004145	2098
alligator	AMISG004146	1189
alligator	AMISG004147	1783
alligator	AMISG004148	1018
alligator	AMISG004149	610
alligator	AMISG004150	990
alligator	AMISG004151	2823.5
alligator	AMISG004152	2206.5
alligator	AMISG004153	764
alligator	AMISG004154	2630
alligator	AMISG004155	1231
alligator	AMISG004156	873
alligator	AMISG004157	592
alligator	AMISG004158	2230
alligator	AMISG004159	1530
alligator	AMISG004160	525
alligator	AMISG004161	774
alligator	AMISG004162	1038
alligator	AMISG004163	704
alligator	AMISG004164	5761
alligator	AMISG004165	1965
alligator	AMISG004166	1586
alligator	AMISG004167	590
alligator	AMISG004168	847
alligator	AMISG004169	1159
alligator	AMISG004170	4609
alligator	AMISG004171	1185
alligator	AMISG004172	1555
alligator	AMISG004173	1757
alligator	AMISG004174	1955
alligator	AMISG004175	1744
alligator	AMISG004176	610
alligator	AMISG004177	2247
alligator	AMISG004178	1690
alligator	AMISG004179	1409
alligator	AMISG004180	371
alligator	AMISG004181	928
alligator	AMISG004182	2757
alligator	AMISG004183	3291
alligator	AMISG004184	2921.5
alligator	AMISG004185	1676
alligator	AMISG004186	7948
alligator	AMISG004187	702
alligator	AMISG004188	2529.5
alligator	AMISG004189	1208
alligator	AMISG004190	665
alligator	AMISG004191	1390
alligator	AMISG004192	535
alligator	AMISG004193	1898
alligator	AMISG004194	2726.5
alligator	AMISG004195	2942
alligator	AMISG004196	1975
alligator	AMISG004197	705
alligator	AMISG004198	957
alligator	AMISG004199	1137
alligator	AMISG004200	2202
alligator	AMISG004201	2707.5
alligator	AMISG004202	752
alligator	AMISG004203	1929
alligator	AMISG004204	1159
alligator	AMISG004205	1050
alligator	AMISG004206	723
alligator	AMISG004207	4481
alligator	AMISG004208	1684.5
alligator	AMISG004209	658
alligator	AMISG004210	880
alligator	AMISG004211	1149
alligator	AMISG004212	4178
alligator	AMISG004213	876
alligator	AMISG004214	806
alligator	AMISG004215	1006
alligator	AMISG004216	2617
alligator	AMISG004217	2188
alligator	AMISG004218	9865
alligator	AMISG004219	684
alligator	AMISG004220	1529
alligator	AMISG004221	2935
alligator	AMISG004222	349
alligator	AMISG004223	741
alligator	AMISG004224	1025
alligator	AMISG004225	1329
alligator	AMISG004226	3918
alligator	AMISG004227	1107.5
alligator	AMISG004228	760
alligator	AMISG004229	1146
alligator	AMISG004230	2581
alligator	AMISG004231	868
alligator	AMISG004232	637
alligator	AMISG004233	2523
alligator	AMISG004234	1218
alligator	AMISG004235	2109.5
alligator	AMISG004236	1557
alligator	AMISG004237	1312
alligator	AMISG004238	2618
alligator	AMISG004239	1972
alligator	AMISG004240	1234
alligator	AMISG004241	1655
alligator	AMISG004242	1698
alligator	AMISG004243	2709
alligator	AMISG004244	1131.5
alligator	AMISG004245	748
alligator	AMISG004246	1579
alligator	AMISG004247	3318
alligator	AMISG004248	1188
alligator	AMISG004249	997
alligator	AMISG004250	590
alligator	AMISG004251	2292
alligator	AMISG004252	1250
alligator	AMISG004253	1747
alligator	AMISG004254	1924
alligator	AMISG004255	3282
alligator	AMISG004256	2929.5
alligator	AMISG004257	4805
alligator	AMISG004258	1374
alligator	AMISG004259	1379
alligator	AMISG004260	1527
alligator	AMISG004261	1323
alligator	AMISG004262	944
alligator	AMISG004263	1692.5
alligator	AMISG004264	876
alligator	AMISG004265	1763
alligator	AMISG004266	2699.5
alligator	AMISG004267	2793
alligator	AMISG004268	770
alligator	AMISG004269	3926
alligator	AMISG004270	717
alligator	AMISG004271	1371.5
alligator	AMISG004272	1998
alligator	AMISG004273	779
alligator	AMISG004274	652
alligator	AMISG004275	2986
alligator	AMISG004276	1864.5
alligator	AMISG004277	1566
alligator	AMISG004278	1968
alligator	AMISG004279	504
alligator	AMISG004280	2019
alligator	AMISG004281	2236
alligator	AMISG004282	1766
alligator	AMISG004283	838
alligator	AMISG004284	1477.5
alligator	AMISG004285	706
alligator	AMISG004286	1566
alligator	AMISG004287	1629
alligator	AMISG004288	3444
alligator	AMISG004289	1213
alligator	AMISG004290	1479
alligator	AMISG004291	1833
alligator	AMISG004292	768
alligator	AMISG004293	6366
alligator	AMISG004294	2698
alligator	AMISG004295	3204
alligator	AMISG004296	377
alligator	AMISG004297	1124
alligator	AMISG004298	760
alligator	AMISG004299	1062
alligator	AMISG004300	675.5
alligator	AMISG004301	838
alligator	AMISG004302	1224.5
alligator	AMISG004303	6971.5
alligator	AMISG004304	866
alligator	AMISG004305	2353
alligator	AMISG004306	2743.5
alligator	AMISG004307	774
alligator	AMISG004308	1865
alligator	AMISG004309	1960
alligator	AMISG004310	2432
alligator	AMISG004311	936
alligator	AMISG004312	1076
alligator	AMISG004313	1654.5
alligator	AMISG004314	829
alligator	AMISG004315	2034
alligator	AMISG004316	456
alligator	AMISG004317	1451
alligator	AMISG004318	1187
alligator	AMISG004319	1498
alligator	AMISG004320	1239
alligator	AMISG004321	1257.5
alligator	AMISG004322	3081.5
alligator	AMISG004323	2670
alligator	AMISG004324	1376
alligator	AMISG004325	1314.5
alligator	AMISG004326	1166
alligator	AMISG004327	935
alligator	AMISG004328	749
alligator	AMISG004329	676
alligator	AMISG004330	3338
alligator	AMISG004331	2690
alligator	AMISG004332	1437
alligator	AMISG004333	646
alligator	AMISG004334	2254
alligator	AMISG004335	8724
alligator	AMISG004336	1454
alligator	AMISG004337	1913.5
alligator	AMISG004338	3453.5
alligator	AMISG004339	1010
alligator	AMISG004340	3000
alligator	AMISG004341	1365
alligator	AMISG004342	3604.5
alligator	AMISG004343	2948
alligator	AMISG004344	3011
alligator	AMISG004345	2693
alligator	AMISG004346	1093
alligator	AMISG004347	637
alligator	AMISG004348	2543
alligator	AMISG004349	621
alligator	AMISG004350	1465
alligator	AMISG004351	1100
alligator	AMISG004352	6245
alligator	AMISG004353	3138.5
alligator	AMISG004354	938
alligator	AMISG004355	2595
alligator	AMISG004356	844
alligator	AMISG004357	848
alligator	AMISG004358	1116
alligator	AMISG004359	1675
alligator	AMISG004360	7927
alligator	AMISG004361	1866
alligator	AMISG004362	7760
alligator	AMISG004363	5260.5
alligator	AMISG004364	940
alligator	AMISG004365	1855
alligator	AMISG004366	2342
alligator	AMISG004367	2045
alligator	AMISG004368	3312
alligator	AMISG004369	594
alligator	AMISG004370	1075
alligator	AMISG004371	962
alligator	AMISG004372	705
alligator	AMISG004373	3324.5
alligator	AMISG004374	1996
alligator	AMISG004375	3475.5
alligator	AMISG004376	2586
alligator	AMISG004377	2053
alligator	AMISG004378	1952
alligator	AMISG004379	465.5
alligator	AMISG004380	895
alligator	AMISG004381	2423
alligator	AMISG004382	723
alligator	AMISG004383	664
alligator	AMISG004384	2989
alligator	AMISG004385	1385
alligator	AMISG004386	2284
alligator	AMISG004387	3880
alligator	AMISG004388	2510
alligator	AMISG004389	3169
alligator	AMISG004390	921
alligator	AMISG004391	12189.5
alligator	AMISG004392	444
alligator	AMISG004393	2390
alligator	AMISG004394	1961.5
alligator	AMISG004395	1202
alligator	AMISG004396	2022
alligator	AMISG004397	3252
alligator	AMISG004398	1060
alligator	AMISG004399	1128
alligator	AMISG004400	979
alligator	AMISG004401	3291
alligator	AMISG004402	4396
alligator	AMISG004403	1480
alligator	AMISG004404	1256
alligator	AMISG004405	1026
alligator	AMISG004406	1259
alligator	AMISG004407	1060
alligator	AMISG004408	1003
alligator	AMISG004409	2314
alligator	AMISG004410	1296
alligator	AMISG004411	1685
alligator	AMISG004412	1411
alligator	AMISG004413	5510
alligator	AMISG004414	383
alligator	AMISG004415	1791
alligator	AMISG004416	871
alligator	AMISG004417	715
alligator	AMISG004418	1513
alligator	AMISG004419	887.5
alligator	AMISG004420	2885
alligator	AMISG004421	3240
alligator	AMISG004422	1040
alligator	AMISG004423	642
alligator	AMISG004424	2203
alligator	AMISG004425	2275
alligator	AMISG004426	438
alligator	AMISG004427	861.5
alligator	AMISG004428	3662
alligator	AMISG004429	3242
alligator	AMISG004430	1467
alligator	AMISG004431	4696
alligator	AMISG004432	413
alligator	AMISG004433	4007
alligator	AMISG004434	2257.5
alligator	AMISG004435	1290
alligator	AMISG004436	1125
alligator	AMISG004437	1750
alligator	AMISG004438	3249
alligator	AMISG004439	847
alligator	AMISG004440	1618
alligator	AMISG004441	3325
alligator	AMISG004442	2138
alligator	AMISG004443	1637.5
alligator	AMISG004444	1343
alligator	AMISG004445	1854.5
alligator	AMISG004446	5261.5
alligator	AMISG004447	493
alligator	AMISG004448	4042
alligator	AMISG004449	617
alligator	AMISG004450	1471
alligator	AMISG004451	1986
alligator	AMISG004452	2192
alligator	AMISG004453	1424
alligator	AMISG004454	1109
alligator	AMISG004455	2971
alligator	AMISG004456	971
alligator	AMISG004457	4231.5
alligator	AMISG004458	713
alligator	AMISG004459	2348
alligator	AMISG004460	1229
alligator	AMISG004461	1578
alligator	AMISG004462	1158
alligator	AMISG004463	3669
alligator	AMISG004464	3133
alligator	AMISG004465	2532
alligator	AMISG004466	955
alligator	AMISG004467	695
alligator	AMISG004468	2827
alligator	AMISG004469	1217
alligator	AMISG004470	365
alligator	AMISG004471	1637
alligator	AMISG004472	1485
alligator	AMISG004473	1306
alligator	AMISG004474	1322
alligator	AMISG004475	1406.5
alligator	AMISG004476	872
alligator	AMISG004477	898
alligator	AMISG004478	1454
alligator	AMISG004479	7703
alligator	AMISG004480	564
alligator	AMISG004481	5706
alligator	AMISG004482	3642
alligator	AMISG004483	2634.5
alligator	AMISG004484	1953
alligator	AMISG004485	973
alligator	AMISG004486	1009
alligator	AMISG004487	1020
alligator	AMISG004488	1440
alligator	AMISG004489	385
alligator	AMISG004490	798
alligator	AMISG004491	878
alligator	AMISG004492	2335
alligator	AMISG004493	909
alligator	AMISG004494	1271
alligator	AMISG004495	1337
alligator	AMISG004496	3347.5
alligator	AMISG004497	2881
alligator	AMISG004498	1543
alligator	AMISG004499	1190
alligator	AMISG004500	5018.5
alligator	AMISG004501	1014
alligator	AMISG004502	2388
alligator	AMISG004503	4378
alligator	AMISG004504	1553
alligator	AMISG004505	1577
alligator	AMISG004506	1188
alligator	AMISG004507	3113
alligator	AMISG004508	2216
alligator	AMISG004509	1772
alligator	AMISG004510	1349
alligator	AMISG004511	3024
alligator	AMISG004512	1161
alligator	AMISG004513	907
alligator	AMISG004514	2438
alligator	AMISG004515	1346
alligator	AMISG004516	3096
alligator	AMISG004517	499
alligator	AMISG004518	3609
alligator	AMISG004519	893
alligator	AMISG004520	775
alligator	AMISG004521	1226
alligator	AMISG004522	1285
alligator	AMISG004523	5170
alligator	AMISG004524	1421
alligator	AMISG004525	1197
alligator	AMISG004526	1913
alligator	AMISG004527	924
alligator	AMISG004528	1088
alligator	AMISG004529	1984
alligator	AMISG004530	2175
alligator	AMISG004531	2752
alligator	AMISG004532	1944.5
alligator	AMISG004533	3646
alligator	AMISG004534	1698
alligator	AMISG004535	4216.5
alligator	AMISG004536	1244
alligator	AMISG004537	2737
alligator	AMISG004538	445
alligator	AMISG004539	1104
alligator	AMISG004540	2663.5
alligator	AMISG004541	523
alligator	AMISG004542	5992
alligator	AMISG004543	1448
alligator	AMISG004544	4682
alligator	AMISG004545	3031.5
alligator	AMISG004546	940
alligator	AMISG004547	614
alligator	AMISG004548	493
alligator	AMISG004549	1080
alligator	AMISG004550	679
alligator	AMISG004551	722
alligator	AMISG004552	1340
alligator	AMISG004553	503
alligator	AMISG004554	2631
alligator	AMISG004555	1810
alligator	AMISG004556	2089
alligator	AMISG004557	682
alligator	AMISG004558	2361
alligator	AMISG004559	4016
alligator	AMISG004560	3590
alligator	AMISG004561	724
alligator	AMISG004562	846
alligator	AMISG004563	1954.5
alligator	AMISG004564	2086
alligator	AMISG004565	1561
alligator	AMISG004566	1373
alligator	AMISG004567	928
alligator	AMISG004568	696
alligator	AMISG004569	1661
alligator	AMISG004570	5728
alligator	AMISG004571	1697
alligator	AMISG004572	2101
alligator	AMISG004573	1521
alligator	AMISG004574	1387
alligator	AMISG004575	1798
alligator	AMISG004576	5342
alligator	AMISG004577	1548
alligator	AMISG004578	802
alligator	AMISG004579	1327
alligator	AMISG004580	1882
alligator	AMISG004581	4331
alligator	AMISG004582	1235.5
alligator	AMISG004583	1107
alligator	AMISG004584	2683
alligator	AMISG004585	2867
alligator	AMISG004586	1534.5
alligator	AMISG004587	1193
alligator	AMISG004588	372
alligator	AMISG004589	1105
alligator	AMISG004590	1120
alligator	AMISG004591	3710
alligator	AMISG004592	2420
alligator	AMISG004593	1358
alligator	AMISG004594	2726
alligator	AMISG004595	784
alligator	AMISG004596	706
alligator	AMISG004597	991
alligator	AMISG004598	3835
alligator	AMISG004599	1853
alligator	AMISG004600	2758
alligator	AMISG004601	1046
alligator	AMISG004602	732.5
alligator	AMISG004603	968
alligator	AMISG004604	507
alligator	AMISG004605	558
alligator	AMISG004606	766
alligator	AMISG004607	1045
alligator	AMISG004608	831
alligator	AMISG004609	2397
alligator	AMISG004610	972
alligator	AMISG004611	1238.5
alligator	AMISG004612	1463
alligator	AMISG004613	1491
alligator	AMISG004614	3138.5
alligator	AMISG004615	952
alligator	AMISG004616	1549
alligator	AMISG004617	2338
alligator	AMISG004618	4591
alligator	AMISG004619	465
alligator	AMISG004620	1028
alligator	AMISG004621	1231
alligator	AMISG004622	481
alligator	AMISG004623	916
alligator	AMISG004624	758
alligator	AMISG004625	753
alligator	AMISG004626	1530
alligator	AMISG004627	403
alligator	AMISG004628	2662
alligator	AMISG004629	1360
alligator	AMISG004630	732
alligator	AMISG004631	4061
alligator	AMISG004632	1849
alligator	AMISG004633	469
alligator	AMISG004634	1914
alligator	AMISG004635	1439
alligator	AMISG004636	2665.5
alligator	AMISG004637	691.5
alligator	AMISG004638	2052
alligator	AMISG004639	1473
alligator	AMISG004640	5580
alligator	AMISG004641	1503
alligator	AMISG004642	962
alligator	AMISG004643	595
alligator	AMISG004644	1331
alligator	AMISG004645	678
alligator	AMISG004646	1515
alligator	AMISG004647	2031
alligator	AMISG004648	708
alligator	AMISG004649	2110
alligator	AMISG004650	5550
alligator	AMISG004651	1075.5
alligator	AMISG004652	2522
alligator	AMISG004653	1634
alligator	AMISG004654	3076
alligator	AMISG004655	1627
alligator	AMISG004656	1858
alligator	AMISG004657	450
alligator	AMISG004658	1395
alligator	AMISG004659	1504
alligator	AMISG004660	1324
alligator	AMISG004661	583
alligator	AMISG004662	1407
alligator	AMISG004663	1317
alligator	AMISG004664	2281
alligator	AMISG004665	3327
alligator	AMISG004666	1608
alligator	AMISG004667	2159
alligator	AMISG004668	4152
alligator	AMISG004669	1309
alligator	AMISG004670	4457
alligator	AMISG004671	1229
alligator	AMISG004672	1981
alligator	AMISG004673	1123
alligator	AMISG004674	868
alligator	AMISG004675	2386.5
alligator	AMISG004676	4048
alligator	AMISG004677	3784
alligator	AMISG004678	2604
alligator	AMISG004679	2781
alligator	AMISG004680	1222
alligator	AMISG004681	842
alligator	AMISG004682	5734
alligator	AMISG004683	968
alligator	AMISG004684	1470
alligator	AMISG004685	692.5
alligator	AMISG004686	1274
alligator	AMISG004687	343
alligator	AMISG004688	1132
alligator	AMISG004689	378
alligator	AMISG004690	776
alligator	AMISG004691	524
alligator	AMISG004692	821.5
alligator	AMISG004693	2383
alligator	AMISG004694	4285
alligator	AMISG004695	5845
alligator	AMISG004696	5684.5
alligator	AMISG004697	935
alligator	AMISG004698	680
alligator	AMISG004699	499
alligator	AMISG004700	986
alligator	AMISG004701	3072.5
alligator	AMISG004702	2163
alligator	AMISG004703	1446
alligator	AMISG004704	1764
alligator	AMISG004705	1382
alligator	AMISG004706	1578
alligator	AMISG004707	1488
alligator	AMISG004708	380
alligator	AMISG004709	1218
alligator	AMISG004710	1795
alligator	AMISG004711	796
alligator	AMISG004712	2344
alligator	AMISG004713	2549
alligator	AMISG004714	917
alligator	AMISG004715	2038
alligator	AMISG004716	2770
alligator	AMISG004717	1485
alligator	AMISG004718	1871
alligator	AMISG004719	7464
alligator	AMISG004720	1578
alligator	AMISG004721	3748
alligator	AMISG004722	864
alligator	AMISG004723	1485
alligator	AMISG004724	968
alligator	AMISG004725	2431
alligator	AMISG004726	769
alligator	AMISG004727	519
alligator	AMISG004728	1624
alligator	AMISG004729	2071
alligator	AMISG004730	785.5
alligator	AMISG004731	683
alligator	AMISG004732	1522
alligator	AMISG004733	980
alligator	AMISG004734	1326
alligator	AMISG004735	4091
alligator	AMISG004736	1029
alligator	AMISG004737	636
alligator	AMISG004738	2480
alligator	AMISG004739	8963
alligator	AMISG004740	1748
alligator	AMISG004741	1726
alligator	AMISG004742	2354
alligator	AMISG004743	1429
alligator	AMISG004744	1869.5
alligator	AMISG004745	2011
alligator	AMISG004746	2269
alligator	AMISG004747	862.5
alligator	AMISG004748	1067
alligator	AMISG004749	1666
alligator	AMISG004750	2879
alligator	AMISG004751	2190.5
alligator	AMISG004752	2220
alligator	AMISG004753	1235
alligator	AMISG004754	975
alligator	AMISG004755	1190
alligator	AMISG004756	5012.5
alligator	AMISG004757	3167
alligator	AMISG004758	801
alligator	AMISG004759	5404
alligator	AMISG004760	1683
alligator	AMISG004761	1569
alligator	AMISG004762	3150.5
alligator	AMISG004763	1078
alligator	AMISG004764	1478
alligator	AMISG004765	2528.5
alligator	AMISG004766	671
alligator	AMISG004767	602
alligator	AMISG004768	3329
alligator	AMISG004769	1507.5
alligator	AMISG004770	815
alligator	AMISG004771	1845
alligator	AMISG004772	1587
alligator	AMISG004773	755
alligator	AMISG004774	791
alligator	AMISG004775	2221
alligator	AMISG004776	1142.5
alligator	AMISG004777	4175
alligator	AMISG004778	2755
alligator	AMISG004779	1049
alligator	AMISG004780	2022
alligator	AMISG004781	675
alligator	AMISG004782	1738
alligator	AMISG004783	1487
alligator	AMISG004784	2357
alligator	AMISG004785	1084
alligator	AMISG004786	1507
alligator	AMISG004787	3128
alligator	AMISG004788	1094
alligator	AMISG004789	1724
alligator	AMISG004790	2261
alligator	AMISG004791	6385
alligator	AMISG004792	3652
alligator	AMISG004793	8142
alligator	AMISG004794	1222
alligator	AMISG004795	885
alligator	AMISG004796	1554
alligator	AMISG004797	1794
alligator	AMISG004798	1641.5
alligator	AMISG004799	3420.5
alligator	AMISG004800	1710
alligator	AMISG004801	797
alligator	AMISG004802	1340.5
alligator	AMISG004803	756
alligator	AMISG004804	2056
alligator	AMISG004805	3165
alligator	AMISG004806	2472.5
alligator	AMISG004807	725
alligator	AMISG004808	762
alligator	AMISG004809	1524
alligator	AMISG004810	1806
alligator	AMISG004811	1530
alligator	AMISG004812	1117
alligator	AMISG004813	332
alligator	AMISG004814	897
alligator	AMISG004815	944
alligator	AMISG004816	961
alligator	AMISG004817	2031
alligator	AMISG004818	574
alligator	AMISG004819	1221
alligator	AMISG004820	1050.5
alligator	AMISG004821	1081
alligator	AMISG004822	2727
alligator	AMISG004823	2174
alligator	AMISG004824	1697
alligator	AMISG004825	902
alligator	AMISG004826	1019
alligator	AMISG004827	1302
alligator	AMISG004828	820.5
alligator	AMISG004829	847
alligator	AMISG004830	1514
alligator	AMISG004831	2483
alligator	AMISG004832	3186
alligator	AMISG004833	1461.5
alligator	AMISG004834	3585
alligator	AMISG004835	1968.5
alligator	AMISG004836	2004
alligator	AMISG004837	630
alligator	AMISG004838	2111
alligator	AMISG004839	2223
alligator	AMISG004840	975
alligator	AMISG004841	1267
alligator	AMISG004842	1292
alligator	AMISG004843	858
alligator	AMISG004844	683.5
alligator	AMISG004845	2219
alligator	AMISG004846	2147
alligator	AMISG004847	1271
alligator	AMISG004848	789
alligator	AMISG004849	3029
alligator	AMISG004850	1738
alligator	AMISG004851	1473
alligator	AMISG004852	1524
alligator	AMISG004853	483
alligator	AMISG004854	1716
alligator	AMISG004855	1787
alligator	AMISG004856	1185
alligator	AMISG004857	1027
alligator	AMISG004858	678
alligator	AMISG004859	2538
alligator	AMISG004860	679
alligator	AMISG004861	1194
alligator	AMISG004862	921
alligator	AMISG004863	1526
alligator	AMISG004864	932
alligator	AMISG004865	1657
alligator	AMISG004866	1133
alligator	AMISG004867	1228
alligator	AMISG004868	4295
alligator	AMISG004869	2724.5
alligator	AMISG004870	1829
alligator	AMISG004871	1927
alligator	AMISG004872	2468
alligator	AMISG004873	4325
alligator	AMISG004874	1902
alligator	AMISG004875	1613.5
alligator	AMISG004876	1556.5
alligator	AMISG004877	3425
alligator	AMISG004878	2657.5
alligator	AMISG004879	1339
alligator	AMISG004880	2586
alligator	AMISG004881	3918
alligator	AMISG004882	1607
alligator	AMISG004883	1626
alligator	AMISG004884	1072
alligator	AMISG004885	768
alligator	AMISG004886	2307
alligator	AMISG004887	1411
alligator	AMISG004888	977
alligator	AMISG004889	4803
alligator	AMISG004890	4659
alligator	AMISG004891	1028
alligator	AMISG004892	4048
alligator	AMISG004893	914
alligator	AMISG004894	1434
alligator	AMISG004895	561
alligator	AMISG004896	1021
alligator	AMISG004897	5762
alligator	AMISG004898	1055
alligator	AMISG004899	3090
alligator	AMISG004900	3820
alligator	AMISG004901	1345
alligator	AMISG004902	1297
alligator	AMISG004903	760
alligator	AMISG004904	1546
alligator	AMISG004905	643
alligator	AMISG004906	669
alligator	AMISG004907	936
alligator	AMISG004908	579
alligator	AMISG004909	2756
alligator	AMISG004910	1024.5
alligator	AMISG004911	1164
alligator	AMISG004912	1861
alligator	AMISG004913	1189
alligator	AMISG004914	2062
alligator	AMISG004915	2089
alligator	AMISG004916	1532
alligator	AMISG004917	344
alligator	AMISG004918	1204
alligator	AMISG004919	1743
alligator	AMISG004920	1647
alligator	AMISG004921	911
alligator	AMISG004922	817
alligator	AMISG004923	3051
alligator	AMISG004924	726
alligator	AMISG004925	2221
alligator	AMISG004926	1966
alligator	AMISG004927	2630.5
alligator	AMISG004928	1063.5
alligator	AMISG004929	1919
alligator	AMISG004930	2801
alligator	AMISG004931	886
alligator	AMISG004932	2869
alligator	AMISG004933	2339
alligator	AMISG004934	1958
alligator	AMISG004935	759
alligator	AMISG004936	1911
alligator	AMISG004937	4144.5
alligator	AMISG004938	1343
alligator	AMISG004939	5037
alligator	AMISG004940	5126
alligator	AMISG004941	1744
alligator	AMISG004942	1749
alligator	AMISG004943	3344.5
alligator	AMISG004944	634
alligator	AMISG004945	1857
alligator	AMISG004946	706
alligator	AMISG004947	1225
alligator	AMISG004948	1753
alligator	AMISG004949	1020
alligator	AMISG004950	878
alligator	AMISG004951	4315
alligator	AMISG004952	1062
alligator	AMISG004953	992
alligator	AMISG004954	2551
alligator	AMISG004955	4160
alligator	AMISG004956	1527
alligator	AMISG004957	2636.5
alligator	AMISG004958	1707
alligator	AMISG004959	1569
alligator	AMISG004960	1113
alligator	AMISG004961	1134
alligator	AMISG004962	810
alligator	AMISG004963	760
alligator	AMISG004964	1346
alligator	AMISG004965	763.5
alligator	AMISG004966	1939
alligator	AMISG004967	8201
alligator	AMISG004968	1339
alligator	AMISG004969	1430
alligator	AMISG004970	2202
alligator	AMISG004971	1122
alligator	AMISG004972	863
alligator	AMISG004973	1233.5
alligator	AMISG004974	751
alligator	AMISG004975	374
alligator	AMISG004976	4516
alligator	AMISG004977	1979
alligator	AMISG004978	690
alligator	AMISG004979	579
alligator	AMISG004980	1627
alligator	AMISG004981	3844
alligator	AMISG004982	1235
alligator	AMISG004983	3014
alligator	AMISG004984	909
alligator	AMISG004985	583
alligator	AMISG004986	617
alligator	AMISG004987	3283.5
alligator	AMISG004988	1425
alligator	AMISG004989	2745
alligator	AMISG004990	505
alligator	AMISG004991	5829.5
alligator	AMISG004992	2589
alligator	AMISG004993	4370
alligator	AMISG004994	1358
alligator	AMISG004995	459.5
alligator	AMISG004996	5248
alligator	AMISG004997	1922
alligator	AMISG004998	753
alligator	AMISG004999	4858.5
alligator	AMISG005000	1068
alligator	AMISG005001	1142
alligator	AMISG005002	2063
alligator	AMISG005003	1446
alligator	AMISG005004	1285
alligator	AMISG005005	1175
alligator	AMISG005006	454
alligator	AMISG005007	589
alligator	AMISG005008	864
alligator	AMISG005009	2037
alligator	AMISG005010	858
alligator	AMISG005011	750
alligator	AMISG005012	1967
alligator	AMISG005013	810
alligator	AMISG005014	500
alligator	AMISG005015	7154
alligator	AMISG005016	2371.5
alligator	AMISG005017	3019.5
alligator	AMISG005018	435.5
alligator	AMISG005019	1728
alligator	AMISG005020	641
alligator	AMISG005021	855
alligator	AMISG005022	558
alligator	AMISG005023	892
alligator	AMISG005024	531
alligator	AMISG005025	1674.5
alligator	AMISG005026	1097
alligator	AMISG005027	7826.5
alligator	AMISG005028	3233
alligator	AMISG005029	861
alligator	AMISG005030	931
alligator	AMISG005031	2461
alligator	AMISG005032	1603
alligator	AMISG005033	883
alligator	AMISG005034	549
alligator	AMISG005035	1276
alligator	AMISG005036	922.5
alligator	AMISG005037	1276
alligator	AMISG005038	1985
alligator	AMISG005039	3763
alligator	AMISG005040	1826
alligator	AMISG005041	1948
alligator	AMISG005042	1150
alligator	AMISG005043	562
alligator	AMISG005044	842
alligator	AMISG005045	1923
alligator	AMISG005046	2821.5
alligator	AMISG005047	1562
alligator	AMISG005048	2527
alligator	AMISG005049	1099
alligator	AMISG005050	942
alligator	AMISG005051	2546.5
alligator	AMISG005052	1358
alligator	AMISG005053	588
alligator	AMISG005054	480
alligator	AMISG005055	1894.5
alligator	AMISG005056	1449
alligator	AMISG005057	1238
alligator	AMISG005058	893
alligator	AMISG005059	1126
alligator	AMISG005060	780
alligator	AMISG005061	3896
alligator	AMISG005062	6681
alligator	AMISG005063	3148.5
alligator	AMISG005064	806
alligator	AMISG005065	2638
alligator	AMISG005066	672
alligator	AMISG005067	3628
alligator	AMISG005068	2934
alligator	AMISG005069	3331
alligator	AMISG005070	5149
alligator	AMISG005071	1815
alligator	AMISG005072	1246
alligator	AMISG005073	587
alligator	AMISG005074	435
alligator	AMISG005075	2021
alligator	AMISG005076	1001
alligator	AMISG005077	988
alligator	AMISG005078	1189
alligator	AMISG005079	2739
alligator	AMISG005080	1003
alligator	AMISG005081	2343
alligator	AMISG005082	2224.5
alligator	AMISG005083	1583.5
alligator	AMISG005084	1203
alligator	AMISG005085	614
alligator	AMISG005086	965
alligator	AMISG005087	988
alligator	AMISG005088	425
alligator	AMISG005089	1243
alligator	AMISG005090	1098
alligator	AMISG005091	951
alligator	AMISG005092	2033
alligator	AMISG005093	1346
alligator	AMISG005094	566
alligator	AMISG005095	688
alligator	AMISG005096	883
alligator	AMISG005097	1069
alligator	AMISG005098	1005
alligator	AMISG005099	2742
alligator	AMISG005100	2161
alligator	AMISG005101	6112
alligator	AMISG005102	1843.5
alligator	AMISG005103	3908.5
alligator	AMISG005104	819
alligator	AMISG005105	2348
alligator	AMISG005106	599
alligator	AMISG005107	781.5
alligator	AMISG005108	2340
alligator	AMISG005109	1264
alligator	AMISG005110	682
alligator	AMISG005111	2823
alligator	AMISG005112	1161
alligator	AMISG005113	974
alligator	AMISG005114	716
alligator	AMISG005115	2014.5
alligator	AMISG005116	4377.5
alligator	AMISG005117	1304
alligator	AMISG005118	1246
alligator	AMISG005119	1645
alligator	AMISG005120	1806
alligator	AMISG005121	944
alligator	AMISG005122	1727.5
alligator	AMISG005123	694
alligator	AMISG005124	552
alligator	AMISG005125	337
alligator	AMISG005126	850
alligator	AMISG005127	3290
alligator	AMISG005128	5867
alligator	AMISG005129	2821.5
alligator	AMISG005130	587
alligator	AMISG005131	1262
alligator	AMISG005132	3639.5
alligator	AMISG005133	2551
alligator	AMISG005134	1821
alligator	AMISG005135	765
alligator	AMISG005136	892
alligator	AMISG005137	2870
alligator	AMISG005138	3310
alligator	AMISG005139	1482.5
alligator	AMISG005140	839
alligator	AMISG005141	770
alligator	AMISG005142	1988
alligator	AMISG005143	2558
alligator	AMISG005144	2143
alligator	AMISG005145	4433
alligator	AMISG005146	1211
alligator	AMISG005147	2189.5
alligator	AMISG005148	1357.5
alligator	AMISG005149	4679
alligator	AMISG005150	974
alligator	AMISG005151	2308
alligator	AMISG005152	513
alligator	AMISG005153	2230
alligator	AMISG005154	559
alligator	AMISG005155	826
alligator	AMISG005156	1200
alligator	AMISG005157	3388.5
alligator	AMISG005158	3175.5
alligator	AMISG005159	3663
alligator	AMISG005160	1843
alligator	AMISG005161	2769
alligator	AMISG005162	1611
alligator	AMISG005163	575.5
alligator	AMISG005164	3456
alligator	AMISG005165	1546
alligator	AMISG005166	1426
alligator	AMISG005167	3993.5
alligator	AMISG005168	846
alligator	AMISG005169	932
alligator	AMISG005170	1861
alligator	AMISG005171	2667
alligator	AMISG005172	1718
alligator	AMISG005173	620
alligator	AMISG005174	1292
alligator	AMISG005175	2193.5
alligator	AMISG005176	2324
alligator	AMISG005177	3529
alligator	AMISG005178	3650.5
alligator	AMISG005179	622
alligator	AMISG005180	1687
alligator	AMISG005181	6345
alligator	AMISG005182	6984.5
alligator	AMISG005183	761
alligator	AMISG005184	1501
alligator	AMISG005185	3557
alligator	AMISG005186	1403
alligator	AMISG005187	1779
alligator	AMISG005188	2162
alligator	AMISG005189	2051
alligator	AMISG005190	1235
alligator	AMISG005191	1743.5
alligator	AMISG005192	1054
alligator	AMISG005193	989
alligator	AMISG005194	5467
alligator	AMISG005195	1420
alligator	AMISG005196	486
alligator	AMISG005197	2843
alligator	AMISG005198	783
alligator	AMISG005199	1141
alligator	AMISG005200	2811
alligator	AMISG005201	752
alligator	AMISG005202	1528
alligator	AMISG005203	1064
alligator	AMISG005204	3243
alligator	AMISG005205	1609
alligator	AMISG005206	1941
alligator	AMISG005207	1260
alligator	AMISG005208	2154
alligator	AMISG005209	6777
alligator	AMISG005210	1589
alligator	AMISG005211	1459
alligator	AMISG005212	1124
alligator	AMISG005213	541
alligator	AMISG005214	1607
alligator	AMISG005215	1179
alligator	AMISG005216	1023.5
alligator	AMISG005217	1912
alligator	AMISG005218	1280
alligator	AMISG005219	984
alligator	AMISG005220	1161
alligator	AMISG005221	706
alligator	AMISG005222	490
alligator	AMISG005223	1065.5
alligator	AMISG005224	449
alligator	AMISG005225	2221
alligator	AMISG005226	2865.5
alligator	AMISG005227	2147
alligator	AMISG005228	3827
alligator	AMISG005229	809
alligator	AMISG005230	1617
alligator	AMISG005231	1620
alligator	AMISG005232	2022
alligator	AMISG005233	1302
alligator	AMISG005234	1028
alligator	AMISG005235	1892.5
alligator	AMISG005236	3148
alligator	AMISG005237	3223
alligator	AMISG005238	13799.5
alligator	AMISG005239	2077
alligator	AMISG005240	1293
alligator	AMISG005241	5260
alligator	AMISG005242	514
alligator	AMISG005243	1031
alligator	AMISG005244	2223.5
alligator	AMISG005245	1188.5
alligator	AMISG005246	457
alligator	AMISG005247	1540
alligator	AMISG005248	1512
alligator	AMISG005249	968
alligator	AMISG005250	1166
alligator	AMISG005251	688.5
alligator	AMISG005252	4259
alligator	AMISG005253	2389
alligator	AMISG005254	5371
alligator	AMISG005255	4153
alligator	AMISG005256	1064
alligator	AMISG005257	1688
alligator	AMISG005258	994
alligator	AMISG005259	969
alligator	AMISG005260	1308
alligator	AMISG005261	850
alligator	AMISG005262	918
alligator	AMISG005263	3893
alligator	AMISG005264	2760
alligator	AMISG005265	4473
alligator	AMISG005266	724
alligator	AMISG005267	2466
alligator	AMISG005268	1501
alligator	AMISG005269	1122
alligator	AMISG005270	1538
alligator	AMISG005271	897
alligator	AMISG005272	1284
alligator	AMISG005273	2983
alligator	AMISG005274	991
alligator	AMISG005275	1655
alligator	AMISG005276	2385.5
alligator	AMISG005277	2549
alligator	AMISG005278	1656
alligator	AMISG005279	2777
alligator	AMISG005280	1293
alligator	AMISG005281	4743
alligator	AMISG005282	1459
alligator	AMISG005283	1568
alligator	AMISG005284	1415
alligator	AMISG005285	1506
alligator	AMISG005286	4729
alligator	AMISG005287	1867
alligator	AMISG005288	1340
alligator	AMISG005289	1474
alligator	AMISG005290	2485
alligator	AMISG005291	812
alligator	AMISG005292	982
alligator	AMISG005293	363
alligator	AMISG005294	918
alligator	AMISG005295	2350
alligator	AMISG005296	1159
alligator	AMISG005297	2310
alligator	AMISG005298	1105
alligator	AMISG005299	4349
alligator	AMISG005300	1812
alligator	AMISG005301	2413
alligator	AMISG005302	2022.5
alligator	AMISG005303	1145
alligator	AMISG005304	627
alligator	AMISG005305	2261
alligator	AMISG005306	12480.5
alligator	AMISG005307	3692
alligator	AMISG005308	559
alligator	AMISG005309	1192
alligator	AMISG005310	1240
alligator	AMISG005311	2330
alligator	AMISG005312	3306
alligator	AMISG005313	970
alligator	AMISG005314	830
alligator	AMISG005315	1341
alligator	AMISG005316	834
alligator	AMISG005317	457
alligator	AMISG005318	706
alligator	AMISG005319	2756.5
alligator	AMISG005320	1444
alligator	AMISG005321	1763
alligator	AMISG005322	1799.5
alligator	AMISG005323	1656
alligator	AMISG005324	4154
alligator	AMISG005325	1757.5
alligator	AMISG005326	1146.5
alligator	AMISG005327	1745
alligator	AMISG005328	566
alligator	AMISG005329	1723
alligator	AMISG005330	860.5
alligator	AMISG005331	1375
alligator	AMISG005332	1675
alligator	AMISG005333	2868
alligator	AMISG005334	1363
alligator	AMISG005335	1262
alligator	AMISG005336	761
alligator	AMISG005337	1606
alligator	AMISG005338	778
alligator	AMISG005339	3626
alligator	AMISG005340	3097
alligator	AMISG005341	372
alligator	AMISG005342	3918.5
alligator	AMISG005343	1793
alligator	AMISG005344	1019
alligator	AMISG005345	4919
alligator	AMISG005346	445
alligator	AMISG005347	1915
alligator	AMISG005348	8580
alligator	AMISG005349	953
alligator	AMISG005350	760
alligator	AMISG005351	2025
alligator	AMISG005352	1611
alligator	AMISG005353	1596
alligator	AMISG005354	1930
alligator	AMISG005355	1645
alligator	AMISG005356	2497
alligator	AMISG005357	670
alligator	AMISG005358	1210
alligator	AMISG005359	2465
alligator	AMISG005360	1104
alligator	AMISG005361	2017
alligator	AMISG005362	677
alligator	AMISG005363	1032
alligator	AMISG005364	1064
alligator	AMISG005365	3252
alligator	AMISG005366	1329.5
alligator	AMISG005367	502
alligator	AMISG005368	2050
alligator	AMISG005369	754
alligator	AMISG005370	2149.5
alligator	AMISG005371	661.5
alligator	AMISG005372	1643
alligator	AMISG005373	3323
alligator	AMISG005374	2515
alligator	AMISG005375	1758
alligator	AMISG005376	3211
alligator	AMISG005377	1031
alligator	AMISG005378	929
alligator	AMISG005379	2308
alligator	AMISG005380	2294
alligator	AMISG005381	1666
alligator	AMISG005382	645
alligator	AMISG005383	4494.5
alligator	AMISG005384	3112
alligator	AMISG005385	2114
alligator	AMISG005386	2963
alligator	AMISG005387	1396
alligator	AMISG005388	1719
alligator	AMISG005389	1234.5
alligator	AMISG005390	2402
alligator	AMISG005391	1164
alligator	AMISG005392	2664
alligator	AMISG005393	489
alligator	AMISG005394	954
alligator	AMISG005395	4634
alligator	AMISG005396	4837
alligator	AMISG005397	16043
alligator	AMISG005398	559
alligator	AMISG005399	1032
alligator	AMISG005400	2996.5
alligator	AMISG005401	3394
alligator	AMISG005402	1035
alligator	AMISG005403	1789
alligator	AMISG005404	361
alligator	AMISG005405	1261
alligator	AMISG005406	692
alligator	AMISG005407	1522
alligator	AMISG005408	4229.5
alligator	AMISG005409	534
alligator	AMISG005410	3413
alligator	AMISG005411	1841
alligator	AMISG005412	3717
alligator	AMISG005413	1154
alligator	AMISG005414	1791
alligator	AMISG005415	1533
alligator	AMISG005416	2496
alligator	AMISG005417	604
alligator	AMISG005418	668.5
alligator	AMISG005419	3092
alligator	AMISG005420	2683
alligator	AMISG005421	1499
alligator	AMISG005422	1872
alligator	AMISG005423	1519
alligator	AMISG005424	1756
alligator	AMISG005425	1530
alligator	AMISG005426	3941.5
alligator	AMISG005427	2180
alligator	AMISG005428	1562
alligator	AMISG005429	1838
alligator	AMISG005430	815
alligator	AMISG005431	4213
alligator	AMISG005432	483
alligator	AMISG005433	2810.5
alligator	AMISG005434	3292
alligator	AMISG005435	1311
alligator	AMISG005436	1003
alligator	AMISG005437	986
alligator	AMISG005438	1051
alligator	AMISG005439	961
alligator	AMISG005440	779
alligator	AMISG005441	1244
alligator	AMISG005442	794
alligator	AMISG005443	4272
alligator	AMISG005444	847
alligator	AMISG005445	3464
alligator	AMISG005446	2403
alligator	AMISG005447	2892
alligator	AMISG005448	794
alligator	AMISG005449	2838
alligator	AMISG005450	1351
alligator	AMISG005451	1305
alligator	AMISG005452	2138
alligator	AMISG005453	893
alligator	AMISG005454	977
alligator	AMISG005455	4035
alligator	AMISG005456	539
alligator	AMISG005457	573
alligator	AMISG005458	3520.5
alligator	AMISG005459	1457.5
alligator	AMISG005460	2097
alligator	AMISG005461	4294.5
alligator	AMISG005462	3684
alligator	AMISG005463	2160.5
alligator	AMISG005464	4772
alligator	AMISG005465	2117
alligator	AMISG005466	1334
alligator	AMISG005467	1577
alligator	AMISG005468	1925
alligator	AMISG005469	791
alligator	AMISG005470	2262
alligator	AMISG005471	783
alligator	AMISG005472	554
alligator	AMISG005473	1189.5
alligator	AMISG005474	1293
alligator	AMISG005475	2563.5
alligator	AMISG005476	1411
alligator	AMISG005477	521
alligator	AMISG005478	616
alligator	AMISG005479	1546.5
alligator	AMISG005480	1155
alligator	AMISG005481	605
alligator	AMISG005482	1137
alligator	AMISG005483	2045
alligator	AMISG005484	601
alligator	AMISG005485	1497
alligator	AMISG005486	965
alligator	AMISG005487	3437
alligator	AMISG005488	1429
alligator	AMISG005489	901
alligator	AMISG005490	802
alligator	AMISG005491	2615.5
alligator	AMISG005492	1088
alligator	AMISG005493	3330
alligator	AMISG005494	1097
alligator	AMISG005495	1015
alligator	AMISG005496	460
alligator	AMISG005497	547
alligator	AMISG005498	1401
alligator	AMISG005499	916
alligator	AMISG005500	678
alligator	AMISG005501	3016
alligator	AMISG005502	2829
alligator	AMISG005503	3639.5
alligator	AMISG005504	2970
alligator	AMISG005505	5378.5
alligator	AMISG005506	1510
alligator	AMISG005507	1262
alligator	AMISG005508	2036
alligator	AMISG005509	1077
alligator	AMISG005510	1680
alligator	AMISG005511	1157
alligator	AMISG005512	2661
alligator	AMISG005513	1564
alligator	AMISG005514	1878.5
alligator	AMISG005515	1598
alligator	AMISG005516	2867.5
alligator	AMISG005517	970
alligator	AMISG005518	1020
alligator	AMISG005519	3039
alligator	AMISG005520	890
alligator	AMISG005521	4971
alligator	AMISG005522	2612
alligator	AMISG005523	1615
alligator	AMISG005524	1147
alligator	AMISG005525	368
alligator	AMISG005526	630
alligator	AMISG005527	2294
alligator	AMISG005528	1783
alligator	AMISG005529	604
alligator	AMISG005530	1027
alligator	AMISG005531	1065
alligator	AMISG005532	3032
alligator	AMISG005533	1925
alligator	AMISG005534	997
alligator	AMISG005535	4675
alligator	AMISG005536	2681
alligator	AMISG005537	598
alligator	AMISG005538	1991.5
alligator	AMISG005539	601
alligator	AMISG005540	646
alligator	AMISG005541	3642
alligator	AMISG005542	2797
alligator	AMISG005543	911
alligator	AMISG005544	798
alligator	AMISG005545	1040
alligator	AMISG005546	595
alligator	AMISG005547	11548
alligator	AMISG005548	1299
alligator	AMISG005549	734
alligator	AMISG005550	458
alligator	AMISG005551	2129
alligator	AMISG005552	3104.5
alligator	AMISG005553	1791
alligator	AMISG005554	1262
alligator	AMISG005555	1093
alligator	AMISG005556	1462
alligator	AMISG005557	1180
alligator	AMISG005558	7923
alligator	AMISG005559	2395
alligator	AMISG005560	2179.5
alligator	AMISG005561	2389
alligator	AMISG005562	1616
alligator	AMISG005563	1493
alligator	AMISG005564	1246
alligator	AMISG005565	5779.5
alligator	AMISG005566	1222
alligator	AMISG005567	827
alligator	AMISG005568	2898
alligator	AMISG005569	1106
alligator	AMISG005570	534
alligator	AMISG005571	1235
alligator	AMISG005572	4221
alligator	AMISG005573	1239
alligator	AMISG005574	782
alligator	AMISG005575	1642
alligator	AMISG005576	1116
alligator	AMISG005577	1616
alligator	AMISG005578	4756.5
alligator	AMISG005579	6213.5
alligator	AMISG005580	865
alligator	AMISG005581	5287
alligator	AMISG005582	1266
alligator	AMISG005583	491
alligator	AMISG005584	2766
alligator	AMISG005585	1725
alligator	AMISG005586	1224
alligator	AMISG005587	508
alligator	AMISG005588	2327
alligator	AMISG005589	1204.5
alligator	AMISG005590	2258
alligator	AMISG005591	2049.5
alligator	AMISG005592	2338
alligator	AMISG005593	1693
alligator	AMISG005594	6820
alligator	AMISG005595	1160.5
alligator	AMISG005596	700
alligator	AMISG005597	2060
alligator	AMISG005598	1316
alligator	AMISG005599	699
alligator	AMISG005600	4104.5
alligator	AMISG005601	2324
alligator	AMISG005602	1988
alligator	AMISG005603	1156
alligator	AMISG005604	2819
alligator	AMISG005605	2692
alligator	AMISG005606	2014
alligator	AMISG005607	1623
alligator	AMISG005608	1166
alligator	AMISG005609	1396
alligator	AMISG005610	1649
alligator	AMISG005611	1453
alligator	AMISG005612	1854
alligator	AMISG005613	1370
alligator	AMISG005614	1474.5
alligator	AMISG005615	2034
alligator	AMISG005616	6364.5
alligator	AMISG005617	1129
alligator	AMISG005618	3256
alligator	AMISG005619	609
alligator	AMISG005620	1774.5
alligator	AMISG005621	696
alligator	AMISG005622	765
alligator	AMISG005623	1818
alligator	AMISG005624	1304
alligator	AMISG005625	1565
alligator	AMISG005626	1289
alligator	AMISG005627	732
alligator	AMISG005628	719
alligator	AMISG005629	2494
alligator	AMISG005630	682
alligator	AMISG005631	424
alligator	AMISG005632	1515
alligator	AMISG005633	546
alligator	AMISG005634	9167
alligator	AMISG005635	1569
alligator	AMISG005636	2159
alligator	AMISG005637	3071.5
alligator	AMISG005638	2938
alligator	AMISG005639	896
alligator	AMISG005640	2162
alligator	AMISG005641	1260
alligator	AMISG005642	1152
alligator	AMISG005643	2361
alligator	AMISG005644	4330
alligator	AMISG005645	3591
alligator	AMISG005646	2801
alligator	AMISG005647	1935
alligator	AMISG005648	1326
alligator	AMISG005649	1816
alligator	AMISG005650	1501.5
alligator	AMISG005651	1968
alligator	AMISG005652	1100
alligator	AMISG005653	1585.5
alligator	AMISG005654	1148
alligator	AMISG005655	5501
alligator	AMISG005656	1593
alligator	AMISG005657	2923
alligator	AMISG005658	2870
alligator	AMISG005659	581
alligator	AMISG005660	1867
alligator	AMISG005661	1687
alligator	AMISG005662	1696
alligator	AMISG005663	732
alligator	AMISG005664	3194
alligator	AMISG005665	746
alligator	AMISG005666	1932
alligator	AMISG005667	712
alligator	AMISG005668	4700.5
alligator	AMISG005669	2335
alligator	AMISG005670	4837
alligator	AMISG005671	968
alligator	AMISG005672	983
alligator	AMISG005673	663
alligator	AMISG005674	1889
alligator	AMISG005675	1644
alligator	AMISG005676	1153
alligator	AMISG005677	2164.5
alligator	AMISG005678	1420
alligator	AMISG005679	7748
alligator	AMISG005680	1657
alligator	AMISG005681	1582
alligator	AMISG005682	1441
alligator	AMISG005683	1872
alligator	AMISG005684	1420
alligator	AMISG005685	1021
alligator	AMISG005686	3359
alligator	AMISG005687	994
alligator	AMISG005688	587
alligator	AMISG005689	739
alligator	AMISG005690	2657
alligator	AMISG005691	1554
alligator	AMISG005692	696
alligator	AMISG005693	733
alligator	AMISG005694	2046
alligator	AMISG005695	2316
alligator	AMISG005696	4602
alligator	AMISG005697	1547
alligator	AMISG005698	5511
alligator	AMISG005699	785
alligator	AMISG005700	945
alligator	AMISG005701	5425
alligator	AMISG005702	702
alligator	AMISG005703	4016
alligator	AMISG005704	2062
alligator	AMISG005705	698
alligator	AMISG005706	2151.5
alligator	AMISG005707	2442
alligator	AMISG005708	2067
alligator	AMISG005709	1391
alligator	AMISG005710	2774
alligator	AMISG005711	1424
alligator	AMISG005712	1681
alligator	AMISG005713	788
alligator	AMISG005714	2139
alligator	AMISG005715	3381
alligator	AMISG005716	2194
alligator	AMISG005717	1625
alligator	AMISG005718	2077.5
alligator	AMISG005719	2780.5
alligator	AMISG005720	2425
alligator	AMISG005721	1371
alligator	AMISG005722	3561
alligator	AMISG005723	1398
alligator	AMISG005724	748
alligator	AMISG005725	1080
alligator	AMISG005726	1654
alligator	AMISG005727	797
alligator	AMISG005728	3806.5
alligator	AMISG005729	678
alligator	AMISG005730	745
alligator	AMISG005731	2356
alligator	AMISG005732	3174
alligator	AMISG005733	3343.5
alligator	AMISG005734	5275
alligator	AMISG005735	744
alligator	AMISG005736	589
alligator	AMISG005737	962
alligator	AMISG005738	2307.5
alligator	AMISG005739	777
alligator	AMISG005740	903
alligator	AMISG005741	1105.5
alligator	AMISG005742	14389.5
alligator	AMISG005743	581
alligator	AMISG005744	451
alligator	AMISG005745	2803.5
alligator	AMISG005746	3564.5
alligator	AMISG005747	1830
alligator	AMISG005748	1267
alligator	AMISG005749	6753
alligator	AMISG005750	953
alligator	AMISG005751	538
alligator	AMISG005752	1496
alligator	AMISG005753	723
alligator	AMISG005754	2071
alligator	AMISG005755	1320
alligator	AMISG005756	3077
alligator	AMISG005757	813
alligator	AMISG005758	516
alligator	AMISG005759	2175.5
alligator	AMISG005760	2073
alligator	AMISG005761	2098
alligator	AMISG005762	1853
alligator	AMISG005763	2478
alligator	AMISG005764	4680
alligator	AMISG005765	561
alligator	AMISG005766	834
alligator	AMISG005767	1966
alligator	AMISG005768	1414
alligator	AMISG005769	2375
alligator	AMISG005770	745
alligator	AMISG005771	3307.5
alligator	AMISG005772	1204
alligator	AMISG005773	2232
alligator	AMISG005774	3351
alligator	AMISG005775	1346
alligator	AMISG005776	3214
alligator	AMISG005777	2572.5
alligator	AMISG005778	1922
alligator	AMISG005779	3162
alligator	AMISG005780	689
alligator	AMISG005781	1093
alligator	AMISG005782	4044
alligator	AMISG005783	1589
alligator	AMISG005784	1805
alligator	AMISG005785	3005
alligator	AMISG005786	1096
alligator	AMISG005787	6033
alligator	AMISG005788	3249
alligator	AMISG005789	1711
alligator	AMISG005790	6306.5
alligator	AMISG005791	3557
alligator	AMISG005792	804
alligator	AMISG005793	987.5
alligator	AMISG005794	2452
alligator	AMISG005795	1158
alligator	AMISG005796	1902
alligator	AMISG005797	2922
alligator	AMISG005798	2913
alligator	AMISG005799	529
alligator	AMISG005800	615
alligator	AMISG005801	6437
alligator	AMISG005802	936
alligator	AMISG005803	1189
alligator	AMISG005804	2101
alligator	AMISG005805	1338
alligator	AMISG005806	2705
alligator	AMISG005807	3690
alligator	AMISG005808	3082
alligator	AMISG005809	2557
alligator	AMISG005810	1492
alligator	AMISG005811	1880
alligator	AMISG005812	637
alligator	AMISG005813	1223
alligator	AMISG005814	1005
alligator	AMISG005815	3520
alligator	AMISG005816	1692
alligator	AMISG005817	6940.5
alligator	AMISG005818	3296.5
alligator	AMISG005819	661
alligator	AMISG005820	2294
alligator	AMISG005821	819
alligator	AMISG005822	1213
alligator	AMISG005823	1140
alligator	AMISG005824	2151.5
alligator	AMISG005825	5941
alligator	AMISG005826	1650.5
alligator	AMISG005827	424
alligator	AMISG005828	534
alligator	AMISG005829	13084.5
alligator	AMISG005830	6925
alligator	AMISG005831	1772
alligator	AMISG005832	1455
alligator	AMISG005833	1748
alligator	AMISG005834	2006
alligator	AMISG005835	1576
alligator	AMISG005836	2415
alligator	AMISG005837	737
alligator	AMISG005838	847
alligator	AMISG005839	1497
alligator	AMISG005840	3087.5
alligator	AMISG005841	5212
alligator	AMISG005842	4715.5
alligator	AMISG005843	3410.5
alligator	AMISG005844	830
alligator	AMISG005845	5201
alligator	AMISG005846	3138
alligator	AMISG005847	858
alligator	AMISG005848	1135
alligator	AMISG005849	3478
alligator	AMISG005850	1074
alligator	AMISG005851	336
alligator	AMISG005852	865
alligator	AMISG005853	1445
alligator	AMISG005854	4246
alligator	AMISG005855	2105
alligator	AMISG005856	5799
alligator	AMISG005857	2913
alligator	AMISG005858	1874
alligator	AMISG005859	465
alligator	AMISG005860	1268
alligator	AMISG005861	2941.5
alligator	AMISG005862	1407
alligator	AMISG005863	809
alligator	AMISG005864	1516
alligator	AMISG005865	708
alligator	AMISG005866	966.5
alligator	AMISG005867	535
alligator	AMISG005868	870
alligator	AMISG005869	792
alligator	AMISG005870	1147
alligator	AMISG005871	1286
alligator	AMISG005872	982
alligator	AMISG005873	663
alligator	AMISG005874	1222.5
alligator	AMISG005875	2378
alligator	AMISG005876	1214
alligator	AMISG005877	2315
alligator	AMISG005878	1772.5
alligator	AMISG005879	1415
alligator	AMISG005880	853
alligator	AMISG005881	2258
alligator	AMISG005882	1099
alligator	AMISG005883	789
alligator	AMISG005884	3618
alligator	AMISG005885	1793
alligator	AMISG005886	864
alligator	AMISG005887	656
alligator	AMISG005888	3188
alligator	AMISG005889	1870
alligator	AMISG005890	887
alligator	AMISG005891	1439
alligator	AMISG005892	1270
alligator	AMISG005893	700
alligator	AMISG005894	1002
alligator	AMISG005895	917
alligator	AMISG005896	1961
alligator	AMISG005897	4327
alligator	AMISG005898	3358
alligator	AMISG005899	3194
alligator	AMISG005900	2145
alligator	AMISG005901	2400
alligator	AMISG005902	434
alligator	AMISG005903	1101
alligator	AMISG005904	872
alligator	AMISG005905	2188
alligator	AMISG005906	613
alligator	AMISG005907	880
alligator	AMISG005908	1832.5
alligator	AMISG005909	3473
alligator	AMISG005910	1469
alligator	AMISG005911	1595
alligator	AMISG005912	962.5
alligator	AMISG005913	7812.5
alligator	AMISG005914	1982
alligator	AMISG005915	933
alligator	AMISG005916	909
alligator	AMISG005917	878
alligator	AMISG005918	1081
alligator	AMISG005919	3591
alligator	AMISG005920	2688
alligator	AMISG005921	1475
alligator	AMISG005922	2609.5
alligator	AMISG005923	2593
alligator	AMISG005924	728
alligator	AMISG005925	1854
alligator	AMISG005926	1958
alligator	AMISG005927	1719
alligator	AMISG005928	8007.5
alligator	AMISG005929	2200
alligator	AMISG005930	2098.5
alligator	AMISG005931	1048
alligator	AMISG005932	1373
alligator	AMISG005933	547.5
alligator	AMISG005934	840
alligator	AMISG005935	962
alligator	AMISG005936	950
alligator	AMISG005937	557
alligator	AMISG005938	908
alligator	AMISG005939	639
alligator	AMISG005940	628
alligator	AMISG005941	944
alligator	AMISG005942	1218.5
alligator	AMISG005943	694
alligator	AMISG005944	849
alligator	AMISG005945	847
alligator	AMISG005946	4271
alligator	AMISG005947	3734
alligator	AMISG005948	769
alligator	AMISG005949	1245.5
alligator	AMISG005950	2005
alligator	AMISG005951	1209
alligator	AMISG005952	815
alligator	AMISG005953	5056
alligator	AMISG005954	4238
alligator	AMISG005955	1403.5
alligator	AMISG005956	2168
alligator	AMISG005957	2359
alligator	AMISG005958	887
alligator	AMISG005959	828
alligator	AMISG005960	2610
alligator	AMISG005961	2564
alligator	AMISG005962	1057.5
alligator	AMISG005963	2317
alligator	AMISG005964	700
alligator	AMISG005965	664
alligator	AMISG005966	1834
alligator	AMISG005967	6094
alligator	AMISG005968	5912
alligator	AMISG005969	991
alligator	AMISG005970	1505
alligator	AMISG005971	3125
alligator	AMISG005972	646
alligator	AMISG005973	2245
alligator	AMISG005974	478
alligator	AMISG005975	2841
alligator	AMISG005976	557
alligator	AMISG005977	770
alligator	AMISG005978	885
alligator	AMISG005979	1387
alligator	AMISG005980	2050
alligator	AMISG005981	718
alligator	AMISG005982	1554
alligator	AMISG005983	799
alligator	AMISG005984	2548
alligator	AMISG005985	844
alligator	AMISG005986	3454
alligator	AMISG005987	3126
alligator	AMISG005988	1474
alligator	AMISG005989	2106
alligator	AMISG005990	1744
alligator	AMISG005991	1344
alligator	AMISG005992	1602.5
alligator	AMISG005993	1767
alligator	AMISG005994	2951
alligator	AMISG005995	2560
alligator	AMISG005996	5075
alligator	AMISG005997	856
alligator	AMISG005998	729
alligator	AMISG005999	385.5
alligator	AMISG006000	2515
alligator	AMISG006001	863
alligator	AMISG006002	13072
alligator	AMISG006003	2170.5
alligator	AMISG006004	2284
alligator	AMISG006005	501
alligator	AMISG006006	1185.5
alligator	AMISG006007	1568
alligator	AMISG006008	1218
alligator	AMISG006009	2081
alligator	AMISG006010	1132
alligator	AMISG006011	853.5
alligator	AMISG006012	1078
alligator	AMISG006013	1140
alligator	AMISG006014	854
alligator	AMISG006015	1309.5
alligator	AMISG006016	4511
alligator	AMISG006017	2175.5
alligator	AMISG006018	1018
alligator	AMISG006019	1935
alligator	AMISG006020	6414
alligator	AMISG006021	2985
alligator	AMISG006022	1170
alligator	AMISG006023	1670.5
alligator	AMISG006024	733
alligator	AMISG006025	1015
alligator	AMISG006026	895
alligator	AMISG006027	1180
alligator	AMISG006028	1911
alligator	AMISG006029	2015
alligator	AMISG006030	2102
alligator	AMISG006031	1017
alligator	AMISG006032	674
alligator	AMISG006033	1102
alligator	AMISG006034	2286
alligator	AMISG006035	554
alligator	AMISG006036	2478
alligator	AMISG006037	1932
alligator	AMISG006038	1100
alligator	AMISG006039	732
alligator	AMISG006040	2078
alligator	AMISG006041	4845
alligator	AMISG006042	704
alligator	AMISG006043	1204
alligator	AMISG006044	1312
alligator	AMISG006045	1944.5
alligator	AMISG006046	1093
alligator	AMISG006047	1713
alligator	AMISG006048	2422
alligator	AMISG006049	1643
alligator	AMISG006050	1601
alligator	AMISG006051	871
alligator	AMISG006052	3825
alligator	AMISG006053	613
alligator	AMISG006054	3133
alligator	AMISG006055	9552
alligator	AMISG006056	1571
alligator	AMISG006057	2006
alligator	AMISG006058	1200
alligator	AMISG006059	1098
alligator	AMISG006060	1296
alligator	AMISG006061	623
alligator	AMISG006062	2034
alligator	AMISG006063	1900
alligator	AMISG006064	1669
alligator	AMISG006065	1385
alligator	AMISG006066	2613
alligator	AMISG006067	1475.5
alligator	AMISG006068	1594
alligator	AMISG006069	1166
alligator	AMISG006070	770
alligator	AMISG006071	1020
alligator	AMISG006072	2711
alligator	AMISG006073	1354.5
alligator	AMISG006074	1679
alligator	AMISG006075	3061
alligator	AMISG006076	643
alligator	AMISG006077	659
alligator	AMISG006078	544
alligator	AMISG006079	1165
alligator	AMISG006080	2187
alligator	AMISG006081	802
alligator	AMISG006082	1738
alligator	AMISG006083	1403
alligator	AMISG006084	2818
alligator	AMISG006085	1930
alligator	AMISG006086	1100
alligator	AMISG006087	1660
alligator	AMISG006088	963
alligator	AMISG006089	1035
alligator	AMISG006090	939
alligator	AMISG006091	1052
alligator	AMISG006092	1514
alligator	AMISG006093	1451
alligator	AMISG006094	1395
alligator	AMISG006095	2607
alligator	AMISG006096	966
alligator	AMISG006097	1610
alligator	AMISG006098	1519
alligator	AMISG006099	2633
alligator	AMISG006100	2229
alligator	AMISG006101	966
alligator	AMISG006102	2516
alligator	AMISG006103	1161
alligator	AMISG006104	729
alligator	AMISG006105	1815
alligator	AMISG006106	2174
alligator	AMISG006107	1989
alligator	AMISG006108	979
alligator	AMISG006109	768
alligator	AMISG006110	1289
alligator	AMISG006111	1698
alligator	AMISG006112	2931
alligator	AMISG006113	2938
alligator	AMISG006114	5712
alligator	AMISG006115	3203
alligator	AMISG006116	7847
alligator	AMISG006117	843
alligator	AMISG006118	3005
alligator	AMISG006119	2241.5
alligator	AMISG006120	7292
alligator	AMISG006121	452
alligator	AMISG006122	4271
alligator	AMISG006123	999
alligator	AMISG006124	3228
alligator	AMISG006125	1428
alligator	AMISG006126	617
alligator	AMISG006127	3340.5
alligator	AMISG006128	772
alligator	AMISG006129	2278
alligator	AMISG006130	892
alligator	AMISG006131	5644
alligator	AMISG006132	1027
alligator	AMISG006133	975
alligator	AMISG006134	1635
alligator	AMISG006135	2993
alligator	AMISG006136	470
alligator	AMISG006137	773
alligator	AMISG006138	2134
alligator	AMISG006139	1294
alligator	AMISG006140	1687
alligator	AMISG006141	1401.5
alligator	AMISG006142	1292
alligator	AMISG006143	3023
alligator	AMISG006144	3362
alligator	AMISG006145	612
alligator	AMISG006146	1296
alligator	AMISG006147	1222
alligator	AMISG006148	1598
alligator	AMISG006149	859
alligator	AMISG006150	1118
alligator	AMISG006151	912
alligator	AMISG006152	1237
alligator	AMISG006153	1791
alligator	AMISG006154	1329
alligator	AMISG006155	582
alligator	AMISG006156	3414
alligator	AMISG006157	1402
alligator	AMISG006158	1295
alligator	AMISG006159	1058
alligator	AMISG006160	1218
alligator	AMISG006161	1967
alligator	AMISG006162	4021
alligator	AMISG006163	861
alligator	AMISG006164	1960
alligator	AMISG006165	2730
alligator	AMISG006166	1133
alligator	AMISG006167	1654
alligator	AMISG006168	2308
alligator	AMISG006169	928
alligator	AMISG006170	2813
alligator	AMISG006171	3389
alligator	AMISG006172	1809
alligator	AMISG006173	678
alligator	AMISG006174	1337
alligator	AMISG006175	1078
alligator	AMISG006176	2466
alligator	AMISG006177	1239
alligator	AMISG006178	1380
alligator	AMISG006179	1972.5
alligator	AMISG006180	517
alligator	AMISG006181	2033
alligator	AMISG006182	3442
alligator	AMISG006183	3434
alligator	AMISG006184	3500
alligator	AMISG006185	485
alligator	AMISG006186	851
alligator	AMISG006187	4725
alligator	AMISG006188	3296
alligator	AMISG006189	2150
alligator	AMISG006190	2615.5
alligator	AMISG006191	1842
alligator	AMISG006192	1710
alligator	AMISG006193	2697.5
alligator	AMISG006194	1409
alligator	AMISG006195	2372
alligator	AMISG006196	1543
alligator	AMISG006197	750
alligator	AMISG006198	354
alligator	AMISG006199	1916
alligator	AMISG006200	3876
alligator	AMISG006201	854
alligator	AMISG006202	4533
alligator	AMISG006203	1492
alligator	AMISG006204	1741.5
alligator	AMISG006205	627
alligator	AMISG006206	2277
alligator	AMISG006207	672
alligator	AMISG006208	3498
alligator	AMISG006209	2747
alligator	AMISG006210	661
alligator	AMISG006211	852
alligator	AMISG006212	1060
alligator	AMISG006213	1208
alligator	AMISG006214	492
alligator	AMISG006215	1095
alligator	AMISG006216	747
alligator	AMISG006217	1266
alligator	AMISG006218	1975
alligator	AMISG006219	488
alligator	AMISG006220	2020.5
alligator	AMISG006221	900
alligator	AMISG006222	3574
alligator	AMISG006223	1017
alligator	AMISG006224	911.5
alligator	AMISG006225	882.5
alligator	AMISG006226	393
alligator	AMISG006227	900
alligator	AMISG006228	1323
alligator	AMISG006229	906
alligator	AMISG006230	1228
alligator	AMISG006231	887
alligator	AMISG006232	1860
alligator	AMISG006233	1561
alligator	AMISG006234	1113
alligator	AMISG006235	1733
alligator	AMISG006236	1327
alligator	AMISG006237	1404
alligator	AMISG006238	3782
alligator	AMISG006239	2443
alligator	AMISG006240	1740
alligator	AMISG006241	1726
alligator	AMISG006242	1823
alligator	AMISG006243	1152.5
alligator	AMISG006244	3240
alligator	AMISG006245	2030
alligator	AMISG006246	1317
alligator	AMISG006247	2457
alligator	AMISG006248	666.5
alligator	AMISG006249	649
alligator	AMISG006250	1608
alligator	AMISG006251	964
alligator	AMISG006252	656
alligator	AMISG006253	3173
alligator	AMISG006254	684
alligator	AMISG006255	2152
alligator	AMISG006256	1248
alligator	AMISG006257	1701
alligator	AMISG006258	1037
alligator	AMISG006259	826
alligator	AMISG006260	2383
alligator	AMISG006261	1380
alligator	AMISG006262	1575
alligator	AMISG006263	3869.5
alligator	AMISG006264	2815
alligator	AMISG006265	687
alligator	AMISG006266	2440
alligator	AMISG006267	483
alligator	AMISG006268	1615
alligator	AMISG006269	2315
alligator	AMISG006270	1260
alligator	AMISG006271	2207
alligator	AMISG006272	1552
alligator	AMISG006273	1687
alligator	AMISG006274	709
alligator	AMISG006275	783
alligator	AMISG006276	3263
alligator	AMISG006277	3437
alligator	AMISG006278	933
alligator	AMISG006279	625
alligator	AMISG006280	3899.5
alligator	AMISG006281	1690
alligator	AMISG006282	2873
alligator	AMISG006283	6202.5
alligator	AMISG006284	2389.5
alligator	AMISG006285	1226
alligator	AMISG006286	1402
alligator	AMISG006287	1397
alligator	AMISG006288	947.5
alligator	AMISG006289	1388
alligator	AMISG006290	1130
alligator	AMISG006291	627
alligator	AMISG006292	1150.5
alligator	AMISG006293	2581
alligator	AMISG006294	1175
alligator	AMISG006295	2120
alligator	AMISG006296	1176
alligator	AMISG006297	408
alligator	AMISG006298	477
alligator	AMISG006299	851
alligator	AMISG006300	784
alligator	AMISG006301	1663
alligator	AMISG006302	2956.5
alligator	AMISG006303	2234
alligator	AMISG006304	2345
alligator	AMISG006305	1174
alligator	AMISG006306	1428
alligator	AMISG006307	851.5
alligator	AMISG006308	1306
alligator	AMISG006309	1834
alligator	AMISG006310	1417
alligator	AMISG006311	1743
alligator	AMISG006312	1288
alligator	AMISG006313	1067
alligator	AMISG006314	1761
alligator	AMISG006315	926
alligator	AMISG006316	922
alligator	AMISG006317	583
alligator	AMISG006318	1731
alligator	AMISG006319	3085
alligator	AMISG006320	1071.5
alligator	AMISG006321	1816
alligator	AMISG006322	872
alligator	AMISG006323	852
alligator	AMISG006324	3073
alligator	AMISG006325	2002
alligator	AMISG006326	1141
alligator	AMISG006327	1210
alligator	AMISG006328	1271
alligator	AMISG006329	2354
alligator	AMISG006330	5124
alligator	AMISG006331	1938.5
alligator	AMISG006332	2758
alligator	AMISG006333	1595
alligator	AMISG006334	2684
alligator	AMISG006335	5585
alligator	AMISG006336	2537
alligator	AMISG006337	821
alligator	AMISG006338	820
alligator	AMISG006339	1144
alligator	AMISG006340	1208
alligator	AMISG006341	1324
alligator	AMISG006342	853
alligator	AMISG006343	440
alligator	AMISG006344	1832
alligator	AMISG006345	1027
alligator	AMISG006346	1096.5
alligator	AMISG006347	1171
alligator	AMISG006348	1950
alligator	AMISG006349	3547
alligator	AMISG006350	2554.5
alligator	AMISG006351	1107.5
alligator	AMISG006352	814
alligator	AMISG006353	2016
alligator	AMISG006354	1078
alligator	AMISG006355	636.5
alligator	AMISG006356	3853
alligator	AMISG006357	2229
alligator	AMISG006358	2851
alligator	AMISG006359	1383
alligator	AMISG006360	1103
alligator	AMISG006361	3484
alligator	AMISG006362	1040
alligator	AMISG006363	572
alligator	AMISG006364	990
alligator	AMISG006365	523
alligator	AMISG006366	941.5
alligator	AMISG006367	675
alligator	AMISG006368	2085
alligator	AMISG006369	1056
alligator	AMISG006370	1388
alligator	AMISG006371	1586
alligator	AMISG006372	576
alligator	AMISG006373	1363
alligator	AMISG006374	1220
alligator	AMISG006375	2487
alligator	AMISG006376	4323
alligator	AMISG006377	1886
alligator	AMISG006378	5456
alligator	AMISG006379	2586
alligator	AMISG006380	2200
alligator	AMISG006381	627
alligator	AMISG006382	1719
alligator	AMISG006383	1553
alligator	AMISG006384	569
alligator	AMISG006385	1006
alligator	AMISG006386	469
alligator	AMISG006387	1335.5
alligator	AMISG006388	1318
alligator	AMISG006389	1060
alligator	AMISG006390	2079.5
alligator	AMISG006391	1234
alligator	AMISG006392	2074
alligator	AMISG006393	816
alligator	AMISG006394	716
alligator	AMISG006395	955
alligator	AMISG006396	2693
alligator	AMISG006397	1257
alligator	AMISG006398	2907
alligator	AMISG006399	1958
alligator	AMISG006400	2202
alligator	AMISG006401	2214
alligator	AMISG006402	1881
alligator	AMISG006403	2466
alligator	AMISG006404	1299
alligator	AMISG006405	1178
alligator	AMISG006406	10805.5
alligator	AMISG006407	3386
alligator	AMISG006408	908.5
alligator	AMISG006409	3167.5
alligator	AMISG006410	1067
alligator	AMISG006411	746
alligator	AMISG006412	717
alligator	AMISG006413	775
alligator	AMISG006414	674
alligator	AMISG006415	910
alligator	AMISG006416	9708
alligator	AMISG006417	1587
alligator	AMISG006418	1475
alligator	AMISG006419	1293.5
alligator	AMISG006420	857
alligator	AMISG006421	1053
alligator	AMISG006422	1000
alligator	AMISG006423	1276
alligator	AMISG006424	1352
alligator	AMISG006425	5741
alligator	AMISG006426	753
alligator	AMISG006427	2355.5
alligator	AMISG006428	778
alligator	AMISG006429	3091
alligator	AMISG006430	538
alligator	AMISG006431	770.5
alligator	AMISG006432	1097
alligator	AMISG006433	1568
alligator	AMISG006434	1891
alligator	AMISG006435	1464
alligator	AMISG006436	906
alligator	AMISG006437	1905
alligator	AMISG006438	723
alligator	AMISG006439	1095
alligator	AMISG006440	774
alligator	AMISG006441	671
alligator	AMISG006442	1373
alligator	AMISG006443	1264.5
alligator	AMISG006444	515
alligator	AMISG006445	1508
alligator	AMISG006446	2972.5
alligator	AMISG006447	1062
alligator	AMISG006448	1546
alligator	AMISG006449	591
alligator	AMISG006450	945
alligator	AMISG006451	2011
alligator	AMISG006452	824
alligator	AMISG006453	862
alligator	AMISG006454	987
alligator	AMISG006455	13212
alligator	AMISG006456	4113
alligator	AMISG006457	1031.5
alligator	AMISG006458	849
alligator	AMISG006459	2405
alligator	AMISG006460	1763
alligator	AMISG006461	1910
alligator	AMISG006462	6717
alligator	AMISG006463	893
alligator	AMISG006464	1354
alligator	AMISG006465	929
alligator	AMISG006466	2631
alligator	AMISG006467	3755
alligator	AMISG006468	6297
alligator	AMISG006469	3511
alligator	AMISG006470	4872
alligator	AMISG006471	1247
alligator	AMISG006472	2619
alligator	AMISG006473	6615
alligator	AMISG006474	1451
alligator	AMISG006475	1482
alligator	AMISG006476	1651
alligator	AMISG006477	866
alligator	AMISG006478	2981
alligator	AMISG006479	2566
alligator	AMISG006480	1213
alligator	AMISG006481	3350
alligator	AMISG006482	3413
alligator	AMISG006483	1808
alligator	AMISG006484	1335
alligator	AMISG006485	701
alligator	AMISG006486	1053
alligator	AMISG006487	1312
alligator	AMISG006488	4134
alligator	AMISG006489	3354
alligator	AMISG006490	1355
alligator	AMISG006491	1067.5
alligator	AMISG006492	794
alligator	AMISG006493	1548.5
alligator	AMISG006494	754
alligator	AMISG006495	3642
alligator	AMISG006496	895
alligator	AMISG006497	848
alligator	AMISG006498	5754
alligator	AMISG006499	2167
alligator	AMISG006500	994
alligator	AMISG006501	1144
alligator	AMISG006502	1673
alligator	AMISG006503	2061
alligator	AMISG006504	970
alligator	AMISG006505	6685
alligator	AMISG006506	2252
alligator	AMISG006507	2083
alligator	AMISG006508	1648
alligator	AMISG006509	2396
alligator	AMISG006510	1682
alligator	AMISG006511	4064
alligator	AMISG006512	4383
alligator	AMISG006513	11273
alligator	AMISG006514	755
alligator	AMISG006515	1070
alligator	AMISG006516	474
alligator	AMISG006517	965
alligator	AMISG006518	433
alligator	AMISG006519	1574
alligator	AMISG006520	1115
alligator	AMISG006521	1039
alligator	AMISG006522	2626
alligator	AMISG006523	1549
alligator	AMISG006524	641
alligator	AMISG006525	1430
alligator	AMISG006526	4947
alligator	AMISG006527	712
alligator	AMISG006528	762
alligator	AMISG006529	2744.5
alligator	AMISG006530	1283
alligator	AMISG006531	884
alligator	AMISG006532	2279
alligator	AMISG006533	1627.5
alligator	AMISG006534	1355
alligator	AMISG006535	4123
alligator	AMISG006536	742
alligator	AMISG006537	1027
alligator	AMISG006538	764
alligator	AMISG006539	840.5
alligator	AMISG006540	724
alligator	AMISG006541	2691
alligator	AMISG006542	2014
alligator	AMISG006543	1156
alligator	AMISG006544	2551
alligator	AMISG006545	1015
alligator	AMISG006546	1337
alligator	AMISG006547	8705
alligator	AMISG006548	759.5
alligator	AMISG006549	2011
alligator	AMISG006550	1096
alligator	AMISG006551	2688
alligator	AMISG006552	751
alligator	AMISG006553	2765
alligator	AMISG006554	741
alligator	AMISG006555	1541
alligator	AMISG006556	2624
alligator	AMISG006557	653
alligator	AMISG006558	665
alligator	AMISG006559	5444
alligator	AMISG006560	847
alligator	AMISG006561	2298
alligator	AMISG006562	1921
alligator	AMISG006563	1504
alligator	AMISG006564	912
alligator	AMISG006565	1031
alligator	AMISG006566	1499
alligator	AMISG006567	1066
alligator	AMISG006568	2101
alligator	AMISG006569	1064
alligator	AMISG006570	824
alligator	AMISG006571	754
alligator	AMISG006572	1050
alligator	AMISG006573	4533.5
alligator	AMISG006574	837
alligator	AMISG006575	2833
alligator	AMISG006576	1712
alligator	AMISG006577	2034.5
alligator	AMISG006578	1624
alligator	AMISG006579	581.5
alligator	AMISG006580	1543
alligator	AMISG006581	1375
alligator	AMISG006582	7979
alligator	AMISG006583	1244
alligator	AMISG006584	2044
alligator	AMISG006585	2662
alligator	AMISG006586	1232
alligator	AMISG006587	761.5
alligator	AMISG006588	640
alligator	AMISG006589	1954
alligator	AMISG006590	1785
alligator	AMISG006591	1444.5
alligator	AMISG006592	8660
alligator	AMISG006593	1713
alligator	AMISG006594	1228
alligator	AMISG006595	4300
alligator	AMISG006596	2232.5
alligator	AMISG006597	1049
alligator	AMISG006598	1598
alligator	AMISG006599	3121
alligator	AMISG006600	1124
alligator	AMISG006601	1276
alligator	AMISG006602	780
alligator	AMISG006603	3981.5
alligator	AMISG006604	1505
alligator	AMISG006605	551
alligator	AMISG006606	1117
alligator	AMISG006607	1903.5
alligator	AMISG006608	2250
alligator	AMISG006609	1881
alligator	AMISG006610	1342
alligator	AMISG006611	2511
alligator	AMISG006612	1004
alligator	AMISG006613	786
alligator	AMISG006614	1147
alligator	AMISG006615	716
alligator	AMISG006616	2725
alligator	AMISG006617	1108
alligator	AMISG006618	2571
alligator	AMISG006619	3141
alligator	AMISG006620	2708.5
alligator	AMISG006621	1498
alligator	AMISG006622	550
alligator	AMISG006623	2910.5
alligator	AMISG006624	970
alligator	AMISG006625	2090
alligator	AMISG006626	1915.5
alligator	AMISG006627	5122
alligator	AMISG006628	546
alligator	AMISG006629	2605
alligator	AMISG006630	2083
alligator	AMISG006631	1019
alligator	AMISG006632	1217
alligator	AMISG006633	830
alligator	AMISG006634	505
alligator	AMISG006635	989.5
alligator	AMISG006636	1302
alligator	AMISG006637	1202
alligator	AMISG006638	1176
alligator	AMISG006639	1680
alligator	AMISG006640	856
alligator	AMISG006641	4157
alligator	AMISG006642	872
alligator	AMISG006643	2286
alligator	AMISG006644	9727
alligator	AMISG006645	861.5
alligator	AMISG006646	2011
alligator	AMISG006647	806.5
alligator	AMISG006648	6612
alligator	AMISG006649	3087
alligator	AMISG006650	3735.5
alligator	AMISG006651	1000.5
alligator	AMISG006652	1578
alligator	AMISG006653	1573
alligator	AMISG006654	1575
alligator	AMISG006655	2494
alligator	AMISG006656	1939
alligator	AMISG006657	1172
alligator	AMISG006658	1100
alligator	AMISG006659	982
alligator	AMISG006660	1859
alligator	AMISG006661	718
alligator	AMISG006662	1458
alligator	AMISG006663	552
alligator	AMISG006664	611
alligator	AMISG006665	873
alligator	AMISG006666	1400
alligator	AMISG006667	1023
alligator	AMISG006668	1755
alligator	AMISG006669	2457
alligator	AMISG006670	920
alligator	AMISG006671	4824
alligator	AMISG006672	1144
alligator	AMISG006673	908
alligator	AMISG006674	1330
alligator	AMISG006675	903
alligator	AMISG006676	1167
alligator	AMISG006677	4013
alligator	AMISG006678	1158
alligator	AMISG006679	1187
alligator	AMISG006680	3177
alligator	AMISG006681	978.5
alligator	AMISG006682	853
alligator	AMISG006683	1309
alligator	AMISG006684	2017
alligator	AMISG006685	678
alligator	AMISG006686	2255
alligator	AMISG006687	1695
alligator	AMISG006688	666.5
alligator	AMISG006689	1990
alligator	AMISG006690	3029
alligator	AMISG006691	2630
alligator	AMISG006692	593
alligator	AMISG006693	1206
alligator	AMISG006694	2342.5
alligator	AMISG006695	1055
alligator	AMISG006696	1042
alligator	AMISG006697	1089
alligator	AMISG006698	1072
alligator	AMISG006699	835
alligator	AMISG006700	1324
alligator	AMISG006701	1330.5
alligator	AMISG006702	1613
alligator	AMISG006703	624
alligator	AMISG006704	965
alligator	AMISG006705	726
alligator	AMISG006706	803
alligator	AMISG006707	1270
alligator	AMISG006708	978
alligator	AMISG006709	894
alligator	AMISG006710	2667
alligator	AMISG006711	460
alligator	AMISG006712	821
alligator	AMISG006713	983
alligator	AMISG006714	1421
alligator	AMISG006715	2747.5
alligator	AMISG006716	884
alligator	AMISG006717	4485
alligator	AMISG006718	1337.5
alligator	AMISG006719	889
alligator	AMISG006720	1936
alligator	AMISG006721	2740
alligator	AMISG006722	598
alligator	AMISG006723	25525
alligator	AMISG006724	2137.5
alligator	AMISG006725	1755
alligator	AMISG006726	1011
alligator	AMISG006727	3814.5
alligator	AMISG006728	1614.5
alligator	AMISG006729	5560.5
alligator	AMISG006730	1412
alligator	AMISG006731	1937.5
alligator	AMISG006732	1322
alligator	AMISG006733	656
alligator	AMISG006734	2603
alligator	AMISG006735	7744
alligator	AMISG006736	3439
alligator	AMISG006737	1226
alligator	AMISG006738	3154
alligator	AMISG006739	1648
alligator	AMISG006740	1653
alligator	AMISG006741	1824
alligator	AMISG006742	1654.5
alligator	AMISG006743	1396
alligator	AMISG006744	922
alligator	AMISG006745	4548
alligator	AMISG006746	1404
alligator	AMISG006747	1435
alligator	AMISG006748	1105
alligator	AMISG006749	1839
alligator	AMISG006750	1220.5
alligator	AMISG006751	614
alligator	AMISG006752	1540
alligator	AMISG006753	779
alligator	AMISG006754	931.5
alligator	AMISG006755	3796
alligator	AMISG006756	2262
alligator	AMISG006757	1519.5
alligator	AMISG006758	650
alligator	AMISG006759	2225
alligator	AMISG006760	2433
alligator	AMISG006761	3055
alligator	AMISG006762	601
alligator	AMISG006763	2390
alligator	AMISG006764	759
alligator	AMISG006765	624
alligator	AMISG006766	1191.5
alligator	AMISG006767	1466
alligator	AMISG006768	1256
alligator	AMISG006769	1699
alligator	AMISG006770	1311
alligator	AMISG006771	1620
alligator	AMISG006772	1514.5
alligator	AMISG006773	728
alligator	AMISG006774	534
alligator	AMISG006775	475
alligator	AMISG006776	543
alligator	AMISG006777	956
alligator	AMISG006778	1691
alligator	AMISG006779	1037
alligator	AMISG006780	1299
alligator	AMISG006781	942
alligator	AMISG006782	2538
alligator	AMISG006783	1304.5
alligator	AMISG006784	1807
alligator	AMISG006785	1624.5
alligator	AMISG006786	694
alligator	AMISG006787	1668
alligator	AMISG006788	4429
alligator	AMISG006789	756
alligator	AMISG006790	1049
alligator	AMISG006791	816
alligator	AMISG006792	544
alligator	AMISG006793	3713
alligator	AMISG006794	520
alligator	AMISG006795	2997
alligator	AMISG006796	508
alligator	AMISG006797	771
alligator	AMISG006798	6062
alligator	AMISG006799	1919
alligator	AMISG006800	2904
alligator	AMISG006801	923.5
alligator	AMISG006802	427
alligator	AMISG006803	1648
alligator	AMISG006804	459
alligator	AMISG006805	702
alligator	AMISG006806	978
alligator	AMISG006807	620
alligator	AMISG006808	2136
alligator	AMISG006809	1989
alligator	AMISG006810	624
alligator	AMISG006811	2482
alligator	AMISG006812	543
alligator	AMISG006813	825
alligator	AMISG006814	1212
alligator	AMISG006815	608
alligator	AMISG006816	632
alligator	AMISG006817	1151
alligator	AMISG006818	2377
alligator	AMISG006819	1655
alligator	AMISG006820	1560.5
alligator	AMISG006821	2418
alligator	AMISG006822	1218
alligator	AMISG006823	1116
alligator	AMISG006824	1237
alligator	AMISG006825	8634.5
alligator	AMISG006826	770
alligator	AMISG006827	2475
alligator	AMISG006828	668
alligator	AMISG006829	2687.5
alligator	AMISG006830	967
alligator	AMISG006831	1805
alligator	AMISG006832	393
alligator	AMISG006833	2930
alligator	AMISG006834	5940
alligator	AMISG006835	1012
alligator	AMISG006836	1475
alligator	AMISG006837	2031
alligator	AMISG006838	1729
alligator	AMISG006839	1942
alligator	AMISG006840	570
alligator	AMISG006841	945
alligator	AMISG006842	716
alligator	AMISG006843	926
alligator	AMISG006844	689
alligator	AMISG006845	817.5
alligator	AMISG006846	1230
alligator	AMISG006847	484.5
alligator	AMISG006848	1150
alligator	AMISG006849	3804
alligator	AMISG006850	537
alligator	AMISG006851	2904.5
alligator	AMISG006852	916
alligator	AMISG006853	1253.5
alligator	AMISG006854	2839
alligator	AMISG006855	2535.5
alligator	AMISG006856	1352
alligator	AMISG006857	665
alligator	AMISG006858	939
alligator	AMISG006859	2496
alligator	AMISG006860	1875
alligator	AMISG006861	1040
alligator	AMISG006862	1510
alligator	AMISG006863	978
alligator	AMISG006864	338
alligator	AMISG006865	27414
alligator	AMISG006866	538
alligator	AMISG006867	3205.5
alligator	AMISG006868	706
alligator	AMISG006869	690
alligator	AMISG006870	1571
alligator	AMISG006871	1405
alligator	AMISG006872	3470
alligator	AMISG006873	1177
alligator	AMISG006874	2545
alligator	AMISG006875	570
alligator	AMISG006876	1523
alligator	AMISG006877	3333
alligator	AMISG006878	1718
alligator	AMISG006879	1089
alligator	AMISG006880	673
alligator	AMISG006881	1143.5
alligator	AMISG006882	1971
alligator	AMISG006883	2281.5
alligator	AMISG006884	1522
alligator	AMISG006885	1305
alligator	AMISG006886	2953
alligator	AMISG006887	1904
alligator	AMISG006888	3067
alligator	AMISG006889	5033.5
alligator	AMISG006890	1801
alligator	AMISG006891	4814
alligator	AMISG006892	3113.5
alligator	AMISG006893	739
alligator	AMISG006894	719
alligator	AMISG006895	756
alligator	AMISG006896	2083
alligator	AMISG006897	1974
alligator	AMISG006898	3194
alligator	AMISG006899	1831
alligator	AMISG006900	1140
alligator	AMISG006901	6367
alligator	AMISG006902	2372.5
alligator	AMISG006903	2063
alligator	AMISG006904	1146
alligator	AMISG006905	1570
alligator	AMISG006906	497
alligator	AMISG006907	922
alligator	AMISG006908	4357
alligator	AMISG006909	3226
alligator	AMISG006910	2056
alligator	AMISG006911	1071
alligator	AMISG006912	1265
alligator	AMISG006913	3818
alligator	AMISG006914	600
alligator	AMISG006915	1016
alligator	AMISG006916	1631
alligator	AMISG006917	5642
alligator	AMISG006918	12917
alligator	AMISG006919	14617
alligator	AMISG006920	3459
alligator	AMISG006921	1185
alligator	AMISG006922	1267
alligator	AMISG006923	1526
alligator	AMISG006924	3514
alligator	AMISG006925	2476
alligator	AMISG006926	2523
alligator	AMISG006927	3623
alligator	AMISG006928	1121
alligator	AMISG006929	873
alligator	AMISG006930	933
alligator	AMISG006931	1051
alligator	AMISG006932	2680
alligator	AMISG006933	5024
alligator	AMISG006934	767
alligator	AMISG006935	2808
alligator	AMISG006936	578
alligator	AMISG006937	1159
alligator	AMISG006938	867
alligator	AMISG006939	1522
alligator	AMISG006940	2159
alligator	AMISG006941	1051
alligator	AMISG006942	15325
alligator	AMISG006943	1267.5
alligator	AMISG006944	726
alligator	AMISG006945	2389
alligator	AMISG006946	2514
alligator	AMISG006947	1609
alligator	AMISG006948	562
alligator	AMISG006949	1346
alligator	AMISG006950	1513
alligator	AMISG006951	3470
alligator	AMISG006952	845
alligator	AMISG006953	1886
alligator	AMISG006954	630
alligator	AMISG006955	1124
alligator	AMISG006956	808
alligator	AMISG006957	1463
alligator	AMISG006958	1346
alligator	AMISG006959	1379
alligator	AMISG006960	1752.5
alligator	AMISG006961	1085
alligator	AMISG006962	2235
alligator	AMISG006963	853.5
alligator	AMISG006964	1965
alligator	AMISG006965	1201
alligator	AMISG006966	1013
alligator	AMISG006967	1045
alligator	AMISG006968	1206.5
alligator	AMISG006969	2946
alligator	AMISG006970	1393
alligator	AMISG006971	686
alligator	AMISG006972	1304
alligator	AMISG006973	1095
alligator	AMISG006974	631
alligator	AMISG006975	3319
alligator	AMISG006976	3453
alligator	AMISG006977	1154
alligator	AMISG006978	746
alligator	AMISG006979	2412
alligator	AMISG006980	2280
alligator	AMISG006981	2298
alligator	AMISG006982	691.5
alligator	AMISG006983	1845
alligator	AMISG006984	1604
alligator	AMISG006985	1202
alligator	AMISG006986	1059
alligator	AMISG006987	3278
alligator	AMISG006988	1578
alligator	AMISG006989	2038
alligator	AMISG006990	1427
alligator	AMISG006991	1426
alligator	AMISG006992	6391
alligator	AMISG006993	2081
alligator	AMISG006994	1128.5
alligator	AMISG006995	1451
alligator	AMISG006996	1258
alligator	AMISG006997	875
alligator	AMISG006998	527
alligator	AMISG006999	1237
alligator	AMISG007000	1374
alligator	AMISG007001	936
alligator	AMISG007002	4565
alligator	AMISG007003	2207
alligator	AMISG007004	1001
alligator	AMISG007005	884
alligator	AMISG007006	1642
alligator	AMISG007007	2524
alligator	AMISG007008	1316
alligator	AMISG007009	1065
alligator	AMISG007010	2136
alligator	AMISG007011	3716
alligator	AMISG007012	780
alligator	AMISG007013	647
alligator	AMISG007014	1437
alligator	AMISG007015	2196
alligator	AMISG007016	458
alligator	AMISG007017	938
alligator	AMISG007018	687
alligator	AMISG007019	916
alligator	AMISG007020	4712.5
alligator	AMISG007021	455
alligator	AMISG007022	1061
alligator	AMISG007023	417
alligator	AMISG007024	2883.5
alligator	AMISG007025	944
alligator	AMISG007026	360
alligator	AMISG007027	2656
alligator	AMISG007028	2263
alligator	AMISG007029	899
alligator	AMISG007030	1034
alligator	AMISG007031	830
alligator	AMISG007032	775
alligator	AMISG007033	2091
alligator	AMISG007034	2180
alligator	AMISG007035	1408
alligator	AMISG007036	572
alligator	AMISG007037	1663
alligator	AMISG007038	5297
alligator	AMISG007039	4910
alligator	AMISG007040	2199
alligator	AMISG007041	2375
alligator	AMISG007042	682
alligator	AMISG007043	1462
alligator	AMISG007044	1713
alligator	AMISG007045	1514
alligator	AMISG007046	902
alligator	AMISG007047	1932
alligator	AMISG007048	829
alligator	AMISG007049	732
alligator	AMISG007050	1673
alligator	AMISG007051	1980
alligator	AMISG007052	2285.5
alligator	AMISG007053	533
alligator	AMISG007054	615
alligator	AMISG007055	842
alligator	AMISG007056	1217
alligator	AMISG007057	913
alligator	AMISG007058	949
alligator	AMISG007059	1185
alligator	AMISG007060	1343
alligator	AMISG007061	2243
alligator	AMISG007062	777
alligator	AMISG007063	1392
alligator	AMISG007064	1618
alligator	AMISG007065	2442.5
alligator	AMISG007066	1468
alligator	AMISG007067	2681
alligator	AMISG007068	1716
alligator	AMISG007069	781
alligator	AMISG007070	450
alligator	AMISG007071	3124
alligator	AMISG007072	1033
alligator	AMISG007073	1727
alligator	AMISG007074	2707
alligator	AMISG007075	516
alligator	AMISG007076	798
alligator	AMISG007077	1529
alligator	AMISG007078	1547
alligator	AMISG007079	5478
alligator	AMISG007080	725
alligator	AMISG007081	2332
alligator	AMISG007082	585
alligator	AMISG007083	465
alligator	AMISG007084	1619
alligator	AMISG007085	624
alligator	AMISG007086	310
alligator	AMISG007087	1946
alligator	AMISG007088	1178
alligator	AMISG007089	1234
alligator	AMISG007090	568
alligator	AMISG007091	3303.5
alligator	AMISG007092	1368
alligator	AMISG007093	2191
alligator	AMISG007094	2258.5
alligator	AMISG007095	811
alligator	AMISG007096	2381
alligator	AMISG007097	1432
alligator	AMISG007098	1295
alligator	AMISG007099	2036
alligator	AMISG007100	1675.5
alligator	AMISG007101	3861
alligator	AMISG007102	1167
alligator	AMISG007103	859
alligator	AMISG007104	1591
alligator	AMISG007105	530
alligator	AMISG007106	2681
alligator	AMISG007107	1635
alligator	AMISG007108	1276
alligator	AMISG007109	1796
alligator	AMISG007110	1047
alligator	AMISG007111	861
alligator	AMISG007112	1517
alligator	AMISG007113	407
alligator	AMISG007114	1102
alligator	AMISG007115	624
alligator	AMISG007116	2682
alligator	AMISG007117	4382
alligator	AMISG007118	1556
alligator	AMISG007119	2085
alligator	AMISG007120	1160
alligator	AMISG007121	2490
alligator	AMISG007122	1837
alligator	AMISG007123	440
alligator	AMISG007124	1213
alligator	AMISG007125	984
alligator	AMISG007126	753
alligator	AMISG007127	1435
alligator	AMISG007128	2071
alligator	AMISG007129	1032
alligator	AMISG007130	4223
alligator	AMISG007131	1802
alligator	AMISG007132	616
alligator	AMISG007133	2669
alligator	AMISG007134	686
alligator	AMISG007135	796
alligator	AMISG007136	961
alligator	AMISG007137	646
alligator	AMISG007138	1199
alligator	AMISG007139	2234.5
alligator	AMISG007140	2052
alligator	AMISG007141	1681
alligator	AMISG007142	5239
alligator	AMISG007143	1521
alligator	AMISG007144	873
alligator	AMISG007145	6735
alligator	AMISG007146	1317
alligator	AMISG007147	1157.5
alligator	AMISG007148	1816
alligator	AMISG007149	1108
alligator	AMISG007150	1945
alligator	AMISG007151	479
alligator	AMISG007152	3074
alligator	AMISG007153	3281
alligator	AMISG007154	3679
alligator	AMISG007155	1087
alligator	AMISG007156	2195.5
alligator	AMISG007157	1719.5
alligator	AMISG007158	594
alligator	AMISG007159	7492
alligator	AMISG007160	6882.5
alligator	AMISG007161	2285.5
alligator	AMISG007162	1783
alligator	AMISG007163	2031
alligator	AMISG007164	1254.5
alligator	AMISG007165	821
alligator	AMISG007166	1277
alligator	AMISG007167	1802
alligator	AMISG007168	2168
alligator	AMISG007169	2850.5
alligator	AMISG007170	2247
alligator	AMISG007171	979
alligator	AMISG007172	1471.5
alligator	AMISG007173	1480
alligator	AMISG007174	1677
alligator	AMISG007175	1483
alligator	AMISG007176	2984.5
alligator	AMISG007177	361
alligator	AMISG007178	3545
alligator	AMISG007179	1384
alligator	AMISG007180	1661.5
alligator	AMISG007181	749
alligator	AMISG007182	1902
alligator	AMISG007183	1433
alligator	AMISG007184	739.5
alligator	AMISG007185	769
alligator	AMISG007186	942
alligator	AMISG007187	858.5
alligator	AMISG007188	745.5
alligator	AMISG007189	917
alligator	AMISG007190	1109
alligator	AMISG007191	1070
alligator	AMISG007192	2240
alligator	AMISG007193	825.5
alligator	AMISG007194	3004
alligator	AMISG007195	3542.5
alligator	AMISG007196	1802.5
alligator	AMISG007197	3317
alligator	AMISG007198	840
alligator	AMISG007199	2402
alligator	AMISG007200	4052
alligator	AMISG007201	1325
alligator	AMISG007202	2358
alligator	AMISG007203	534
alligator	AMISG007204	4366
alligator	AMISG007205	1373
alligator	AMISG007206	1288.5
alligator	AMISG007207	939
alligator	AMISG007208	1104
alligator	AMISG007209	1668
alligator	AMISG007210	3311
alligator	AMISG007211	1865
alligator	AMISG007212	2086
alligator	AMISG007213	3024
alligator	AMISG007214	6336
alligator	AMISG007215	853
alligator	AMISG007216	1432.5
alligator	AMISG007217	1213
alligator	AMISG007218	1279
alligator	AMISG007219	348
alligator	AMISG007220	750
alligator	AMISG007221	2375
alligator	AMISG007222	957
alligator	AMISG007223	3703
alligator	AMISG007224	2162.5
alligator	AMISG007225	679
alligator	AMISG007226	3110.5
alligator	AMISG007227	690
alligator	AMISG007228	6250.5
alligator	AMISG007229	1001
alligator	AMISG007230	4845
alligator	AMISG007231	837
alligator	AMISG007232	689
alligator	AMISG007233	1066
alligator	AMISG007234	7808
alligator	AMISG007235	874
alligator	AMISG007236	543
alligator	AMISG007237	617
alligator	AMISG007238	3486
alligator	AMISG007239	832
alligator	AMISG007240	952
alligator	AMISG007241	2991.5
alligator	AMISG007242	3546.5
alligator	AMISG007243	645
alligator	AMISG007244	665
alligator	AMISG007245	2392.5
alligator	AMISG007246	1871
alligator	AMISG007247	835
alligator	AMISG007248	2169
alligator	AMISG007249	1162
alligator	AMISG007250	2092
alligator	AMISG007251	990
alligator	AMISG007252	2006
alligator	AMISG007253	1230
alligator	AMISG007254	862
alligator	AMISG007255	1092
alligator	AMISG007256	1643
alligator	AMISG007257	695
alligator	AMISG007258	1428
alligator	AMISG007259	13686
alligator	AMISG007260	493
alligator	AMISG007261	916
alligator	AMISG007262	1169
alligator	AMISG007263	1291
alligator	AMISG007264	691
alligator	AMISG007265	1356
alligator	AMISG007266	438
alligator	AMISG007267	1236
alligator	AMISG007268	1459
alligator	AMISG007269	2614
alligator	AMISG007270	511
alligator	AMISG007271	1876
alligator	AMISG007272	1316
alligator	AMISG007273	2812.5
alligator	AMISG007274	933
alligator	AMISG007275	1368
alligator	AMISG007276	1927
alligator	AMISG007277	3174
alligator	AMISG007278	1146
alligator	AMISG007279	1835
alligator	AMISG007280	2666
alligator	AMISG007281	950
alligator	AMISG007282	3589
alligator	AMISG007283	1273.5
alligator	AMISG007284	1879
alligator	AMISG007285	462
alligator	AMISG007286	842.5
alligator	AMISG007287	592
alligator	AMISG007288	1001
alligator	AMISG007289	951
alligator	AMISG007290	459
alligator	AMISG007291	4128.5
alligator	AMISG007292	1448
alligator	AMISG007293	1754
alligator	AMISG007294	3019
alligator	AMISG007295	416
alligator	AMISG007296	2401
alligator	AMISG007297	671
alligator	AMISG007298	1483.5
alligator	AMISG007299	1006
alligator	AMISG007300	1317
alligator	AMISG007301	1353
alligator	AMISG007302	2617
alligator	AMISG007303	1724
alligator	AMISG007304	3963
alligator	AMISG007305	4384
alligator	AMISG007306	1350
alligator	AMISG007307	1677
alligator	AMISG007308	3773
alligator	AMISG007309	3955
alligator	AMISG007310	8217.5
alligator	AMISG007311	1156
alligator	AMISG007312	2169.5
alligator	AMISG007313	1801
alligator	AMISG007314	2745
alligator	AMISG007315	1318
alligator	AMISG007316	1522
alligator	AMISG007317	1815
alligator	AMISG007318	2385
alligator	AMISG007319	1078
alligator	AMISG007320	2854
alligator	AMISG007321	1972
alligator	AMISG007322	837
alligator	AMISG007323	2338
alligator	AMISG007324	1491.5
alligator	AMISG007325	1179
alligator	AMISG007326	1701.5
alligator	AMISG007327	1486
alligator	AMISG007328	6614
alligator	AMISG007329	769
alligator	AMISG007330	553
alligator	AMISG007331	954
alligator	AMISG007332	3617.5
alligator	AMISG007333	568
alligator	AMISG007334	4611
alligator	AMISG007335	1920
alligator	AMISG007336	1137.5
alligator	AMISG007337	1602
alligator	AMISG007338	2054.5
alligator	AMISG007339	2625
alligator	AMISG007340	1428
alligator	AMISG007341	3823.5
alligator	AMISG007342	2053
alligator	AMISG007343	2099
alligator	AMISG007344	1737
alligator	AMISG007345	2095
alligator	AMISG007346	542
alligator	AMISG007347	1535
alligator	AMISG007348	1474
alligator	AMISG007349	2000
alligator	AMISG007350	1371
alligator	AMISG007351	3382
alligator	AMISG007352	1655
alligator	AMISG007353	1761
alligator	AMISG007354	666
alligator	AMISG007355	1860
alligator	AMISG007356	2099
alligator	AMISG007357	2921
alligator	AMISG007358	3661
alligator	AMISG007359	1697
alligator	AMISG007360	2167
alligator	AMISG007361	2097
alligator	AMISG007362	1303
alligator	AMISG007363	608
alligator	AMISG007364	1589
alligator	AMISG007365	5818
alligator	AMISG007366	538
alligator	AMISG007367	573
alligator	AMISG007368	3869
alligator	AMISG007369	741
alligator	AMISG007370	2477
alligator	AMISG007371	1064
alligator	AMISG007372	1649
alligator	AMISG007373	1993.5
alligator	AMISG007374	758
alligator	AMISG007375	712
alligator	AMISG007376	8298
alligator	AMISG007377	1018
alligator	AMISG007378	1055
alligator	AMISG007379	620
alligator	AMISG007380	14666.5
alligator	AMISG007381	951
alligator	AMISG007382	1199
alligator	AMISG007383	4708
alligator	AMISG007384	1600.5
alligator	AMISG007385	1295
alligator	AMISG007386	1735
alligator	AMISG007387	3465
alligator	AMISG007388	1348
alligator	AMISG007389	1082
alligator	AMISG007390	432
alligator	AMISG007391	4264
alligator	AMISG007392	711
alligator	AMISG007393	807
alligator	AMISG007394	1852
alligator	AMISG007395	2009
alligator	AMISG007396	2150
alligator	AMISG007397	1086
alligator	AMISG007398	711
alligator	AMISG007399	1590.5
alligator	AMISG007400	1201
alligator	AMISG007401	1661
alligator	AMISG007402	6584
alligator	AMISG007403	4318
alligator	AMISG007404	937
alligator	AMISG007405	2183.5
alligator	AMISG007406	2341
alligator	AMISG007407	5360
alligator	AMISG007408	847
alligator	AMISG007409	3990
alligator	AMISG007410	3226
alligator	AMISG007411	919
alligator	AMISG007412	2119
alligator	AMISG007413	1241
alligator	AMISG007414	1217
alligator	AMISG007415	1704
alligator	AMISG007416	1258.5
alligator	AMISG007417	3491
alligator	AMISG007418	1602
alligator	AMISG007419	1811
alligator	AMISG007420	1871.5
alligator	AMISG007421	1838
alligator	AMISG007422	3369
alligator	AMISG007423	1503
alligator	AMISG007424	4365
alligator	AMISG007425	2352
alligator	AMISG007426	2133
alligator	AMISG007427	1332
alligator	AMISG007428	4174
alligator	AMISG007429	888
alligator	AMISG007430	1167
alligator	AMISG007431	1430
alligator	AMISG007432	1124
alligator	AMISG007433	2241.5
alligator	AMISG007434	3558
alligator	AMISG007435	1432
alligator	AMISG007436	1629
alligator	AMISG007437	1648
alligator	AMISG007438	1333
alligator	AMISG007439	1705.5
alligator	AMISG007440	1988
alligator	AMISG007441	4273
alligator	AMISG007442	740
alligator	AMISG007443	940.5
alligator	AMISG007444	1609
alligator	AMISG007445	1723
alligator	AMISG007446	1383.5
alligator	AMISG007447	2196
alligator	AMISG007448	1627.5
alligator	AMISG007449	874
alligator	AMISG007450	1201
alligator	AMISG007451	2433
alligator	AMISG007452	1127
alligator	AMISG007453	2714
alligator	AMISG007454	1559
alligator	AMISG007455	1045
alligator	AMISG007456	967
alligator	AMISG007457	2029
alligator	AMISG007458	3102
alligator	AMISG007459	1519
alligator	AMISG007460	1699
alligator	AMISG007461	842
alligator	AMISG007462	2112
alligator	AMISG007463	889
alligator	AMISG007464	1009
alligator	AMISG007465	2684
alligator	AMISG007466	2747
alligator	AMISG007467	790.5
alligator	AMISG007468	1473
alligator	AMISG007469	664
alligator	AMISG007470	1887
alligator	AMISG007471	5469
alligator	AMISG007472	774
alligator	AMISG007473	1816
alligator	AMISG007474	536
alligator	AMISG007475	1003.5
alligator	AMISG007476	818
alligator	AMISG007477	936
alligator	AMISG007478	1178
alligator	AMISG007479	585
alligator	AMISG007480	1457
alligator	AMISG007481	818.5
alligator	AMISG007482	680
alligator	AMISG007483	731
alligator	AMISG007484	3754
alligator	AMISG007485	577.5
alligator	AMISG007486	710
alligator	AMISG007487	886
alligator	AMISG007488	821
alligator	AMISG007489	2414
alligator	AMISG007490	845
alligator	AMISG007491	1841.5
alligator	AMISG007492	2008
alligator	AMISG007493	3349
alligator	AMISG007494	1389
alligator	AMISG007495	1128
alligator	AMISG007496	1033
alligator	AMISG007497	1234
alligator	AMISG007498	3094
alligator	AMISG007499	449
alligator	AMISG007500	1179
alligator	AMISG007501	1225.5
alligator	AMISG007502	2749
alligator	AMISG007503	2100
alligator	AMISG007504	4556
alligator	AMISG007505	1277
alligator	AMISG007506	953
alligator	AMISG007507	839
alligator	AMISG007508	4822.5
alligator	AMISG007509	728
alligator	AMISG007510	1422
alligator	AMISG007511	845.5
alligator	AMISG007512	1484.5
alligator	AMISG007513	858
alligator	AMISG007514	772.5
alligator	AMISG007515	1696
alligator	AMISG007516	3380
alligator	AMISG007517	7853
alligator	AMISG007518	953
alligator	AMISG007519	642
alligator	AMISG007520	2423.5
alligator	AMISG007521	3203
alligator	AMISG007522	3802
alligator	AMISG007523	1178
alligator	AMISG007524	2497
alligator	AMISG007525	1164
alligator	AMISG007526	2243
alligator	AMISG007527	1840
alligator	AMISG007528	1520
alligator	AMISG007529	1828
alligator	AMISG007530	1054
alligator	AMISG007531	968
alligator	AMISG007532	2207
alligator	AMISG007533	727
alligator	AMISG007534	1322
alligator	AMISG007535	3097
alligator	AMISG007536	2783
alligator	AMISG007537	2343
alligator	AMISG007538	718
alligator	AMISG007539	2850
alligator	AMISG007540	873
alligator	AMISG007541	7892
alligator	AMISG007542	2048
alligator	AMISG007543	2487
alligator	AMISG007544	7142
alligator	AMISG007545	2125
alligator	AMISG007546	997
alligator	AMISG007547	1483
alligator	AMISG007548	1197
alligator	AMISG007549	1466
alligator	AMISG007550	1585
alligator	AMISG007551	2869
alligator	AMISG007552	2099
alligator	AMISG007553	1933
alligator	AMISG007554	2295.5
alligator	AMISG007555	1650
alligator	AMISG007556	1624
alligator	AMISG007557	926.5
alligator	AMISG007558	1085
alligator	AMISG007559	1753
alligator	AMISG007560	5526
alligator	AMISG007561	1217
alligator	AMISG007562	1183
alligator	AMISG007563	669
alligator	AMISG007564	1777
alligator	AMISG007565	3947
alligator	AMISG007566	1586
alligator	AMISG007567	2560
alligator	AMISG007568	693
alligator	AMISG007569	4161
alligator	AMISG007570	1932
alligator	AMISG007571	1562
alligator	AMISG007572	3438
alligator	AMISG007573	2191
alligator	AMISG007574	1207
alligator	AMISG007575	4345.5
alligator	AMISG007576	767.5
alligator	AMISG007577	807
alligator	AMISG007578	4138
alligator	AMISG007579	1434
alligator	AMISG007580	4407.5
alligator	AMISG007581	648
alligator	AMISG007582	3366.5
alligator	AMISG007583	1063
alligator	AMISG007584	1017
alligator	AMISG007585	2319
alligator	AMISG007586	2752
alligator	AMISG007587	981
alligator	AMISG007588	1679
alligator	AMISG007589	1632
alligator	AMISG007590	1013
alligator	AMISG007591	902
alligator	AMISG007592	946
alligator	AMISG007593	1283
alligator	AMISG007594	1543
alligator	AMISG007595	799
alligator	AMISG007596	1275
alligator	AMISG007597	799
alligator	AMISG007598	4125
alligator	AMISG007599	694
alligator	AMISG007600	1602
alligator	AMISG007601	4576
alligator	AMISG007602	1189
alligator	AMISG007603	1020
alligator	AMISG007604	3302
alligator	AMISG007605	1819.5
alligator	AMISG007606	3705
alligator	AMISG007607	1105.5
alligator	AMISG007608	5071
alligator	AMISG007609	9199
alligator	AMISG007610	655
alligator	AMISG007611	1137
alligator	AMISG007612	1099
alligator	AMISG007613	733.5
alligator	AMISG007614	2996
alligator	AMISG007615	750
alligator	AMISG007616	3205
alligator	AMISG007617	529
alligator	AMISG007618	883
alligator	AMISG007619	1068
alligator	AMISG007620	1604
alligator	AMISG007621	702
alligator	AMISG007622	655
alligator	AMISG007623	612
alligator	AMISG007624	1834.5
alligator	AMISG007625	1559
alligator	AMISG007626	1304
alligator	AMISG007627	2114
alligator	AMISG007628	3106
alligator	AMISG007629	1829
alligator	AMISG007630	1078
alligator	AMISG007631	1296
alligator	AMISG007632	1674
alligator	AMISG007633	2122
alligator	AMISG007634	1010
alligator	AMISG007635	1192
alligator	AMISG007636	1700.5
alligator	AMISG007637	1782
alligator	AMISG007638	2445
alligator	AMISG007639	1875
alligator	AMISG007640	2036
alligator	AMISG007641	1653
alligator	AMISG007642	1531
alligator	AMISG007643	1112
alligator	AMISG007644	983
alligator	AMISG007645	1346.5
alligator	AMISG007646	11302
alligator	AMISG007647	7467
alligator	AMISG007648	575
alligator	AMISG007649	1325
alligator	AMISG007650	952
alligator	AMISG007651	656
alligator	AMISG007652	3587
alligator	AMISG007653	1616.5
alligator	AMISG007654	1092
alligator	AMISG007655	656
alligator	AMISG007656	1081
alligator	AMISG007657	1855
alligator	AMISG007658	1185
alligator	AMISG007659	1119
alligator	AMISG007660	2332
alligator	AMISG007661	2844
alligator	AMISG007662	1163
alligator	AMISG007663	897
alligator	AMISG007664	2153
alligator	AMISG007665	1320
alligator	AMISG007666	3813.5
alligator	AMISG007667	1155
alligator	AMISG007668	2160
alligator	AMISG007669	2633
alligator	AMISG007670	913
alligator	AMISG007671	2071
alligator	AMISG007672	1608
alligator	AMISG007673	749
alligator	AMISG007674	725
alligator	AMISG007675	421
alligator	AMISG007676	2719
alligator	AMISG007677	1454.5
alligator	AMISG007678	1215
alligator	AMISG007679	3249
alligator	AMISG007680	826
alligator	AMISG007681	991
alligator	AMISG007682	1820
alligator	AMISG007683	365
alligator	AMISG007684	1705.5
alligator	AMISG007685	1000
alligator	AMISG007686	1182
alligator	AMISG007687	756
alligator	AMISG007688	562
alligator	AMISG007689	1055
alligator	AMISG007690	936
alligator	AMISG007691	919
alligator	AMISG007692	1086
alligator	AMISG007693	1615
alligator	AMISG007694	575
alligator	AMISG007695	1518.5
alligator	AMISG007696	1198
alligator	AMISG007697	688
alligator	AMISG007698	1204
alligator	AMISG007699	809
alligator	AMISG007700	724
alligator	AMISG007701	1475
alligator	AMISG007702	625.5
alligator	AMISG007703	857
alligator	AMISG007704	2254
alligator	AMISG007705	892
alligator	AMISG007706	4985
alligator	AMISG007707	1442
alligator	AMISG007708	1478
alligator	AMISG007709	1476.5
alligator	AMISG007710	346
alligator	AMISG007711	7423
alligator	AMISG007712	1499.5
alligator	AMISG007713	1003
alligator	AMISG007714	2104
alligator	AMISG007715	2850
alligator	AMISG007716	1173
alligator	AMISG007717	2780.5
alligator	AMISG007718	1672
alligator	AMISG007719	1052
alligator	AMISG007720	1258
alligator	AMISG007721	759
alligator	AMISG007722	981
alligator	AMISG007723	2946
alligator	AMISG007724	975
alligator	AMISG007725	3699.5
alligator	AMISG007726	1172
alligator	AMISG007727	559
alligator	AMISG007728	1045
alligator	AMISG007729	1383
alligator	AMISG007730	751
alligator	AMISG007731	1767
alligator	AMISG007732	1022
alligator	AMISG007733	949
alligator	AMISG007734	1143
alligator	AMISG007735	735
alligator	AMISG007736	1124
alligator	AMISG007737	2875
alligator	AMISG007738	1802
alligator	AMISG007739	3770
alligator	AMISG007740	748
alligator	AMISG007741	791
alligator	AMISG007742	1445
alligator	AMISG007743	766
alligator	AMISG007744	5561
alligator	AMISG007745	890
alligator	AMISG007746	1206.5
alligator	AMISG007747	1575
alligator	AMISG007748	547
alligator	AMISG007749	9341
alligator	AMISG007750	3855
alligator	AMISG007751	1888
alligator	AMISG007752	1953.5
alligator	AMISG007753	859
alligator	AMISG007754	1636
alligator	AMISG007755	7271.5
alligator	AMISG007756	3291
alligator	AMISG007757	768
alligator	AMISG007758	4977.5
alligator	AMISG007759	1668
alligator	AMISG007760	986
alligator	AMISG007761	1333
alligator	AMISG007762	1998.5
alligator	AMISG007763	1558
alligator	AMISG007764	1953.5
alligator	AMISG007765	2390
alligator	AMISG007766	1057
alligator	AMISG007767	2362
alligator	AMISG007768	2057
alligator	AMISG007769	1752
alligator	AMISG007770	799
alligator	AMISG007771	2802
alligator	AMISG007772	1488.5
alligator	AMISG007773	835
alligator	AMISG007774	774
alligator	AMISG007775	1246
alligator	AMISG007776	1226
alligator	AMISG007777	2450
alligator	AMISG007778	1636
alligator	AMISG007779	714
alligator	AMISG007780	2712
alligator	AMISG007781	696.5
alligator	AMISG007782	2447
alligator	AMISG007783	1497
alligator	AMISG007784	1551
alligator	AMISG007785	1774.5
alligator	AMISG007786	1716
alligator	AMISG007787	4230
alligator	AMISG007788	1970
alligator	AMISG007789	3982
alligator	AMISG007790	2317
alligator	AMISG007791	1868
alligator	AMISG007792	4437
alligator	AMISG007793	2200
alligator	AMISG007794	854
alligator	AMISG007795	851
alligator	AMISG007796	581
alligator	AMISG007797	1687.5
alligator	AMISG007798	1974
alligator	AMISG007799	1779
alligator	AMISG007800	2741
alligator	AMISG007801	1561
alligator	AMISG007802	3736
alligator	AMISG007803	1958.5
alligator	AMISG007804	364
alligator	AMISG007805	2143
alligator	AMISG007806	2914.5
alligator	AMISG007807	2451
alligator	AMISG007808	1543
alligator	AMISG007809	513
alligator	AMISG007810	712
alligator	AMISG007811	2748
alligator	AMISG007812	2424
alligator	AMISG007813	3610
alligator	AMISG007814	1326
alligator	AMISG007815	2413
alligator	AMISG007816	1235
alligator	AMISG007817	2031
alligator	AMISG007818	1519
alligator	AMISG007819	4931
alligator	AMISG007820	1322
alligator	AMISG007821	10298
alligator	AMISG007822	1002
alligator	AMISG007823	1364
alligator	AMISG007824	1168
alligator	AMISG007825	2026
alligator	AMISG007826	905
alligator	AMISG007827	1316
alligator	AMISG007828	575
alligator	AMISG007829	5862
alligator	AMISG007830	2115
alligator	AMISG007831	475
alligator	AMISG007832	1022
alligator	AMISG007833	739
alligator	AMISG007834	1361
alligator	AMISG007835	1211
alligator	AMISG007836	2440
alligator	AMISG007837	3380
alligator	AMISG007838	4537
alligator	AMISG007839	1154
alligator	AMISG007840	825.5
alligator	AMISG007841	1062
alligator	AMISG007842	1368
alligator	AMISG007843	1336
alligator	AMISG007844	1519
alligator	AMISG007845	4945
alligator	AMISG007846	863
alligator	AMISG007847	3097
alligator	AMISG007848	710
alligator	AMISG007849	634
alligator	AMISG007850	2477
alligator	AMISG007851	3050.5
alligator	AMISG007852	2587.5
alligator	AMISG007853	2569
alligator	AMISG007854	1350
alligator	AMISG007855	695
alligator	AMISG007856	4110
alligator	AMISG007857	1905
alligator	AMISG007858	575
alligator	AMISG007859	398
alligator	AMISG007860	1086
alligator	AMISG007861	600
alligator	AMISG007862	1349
alligator	AMISG007863	3238
alligator	AMISG007864	2025
alligator	AMISG007865	3004
alligator	AMISG007866	1631
alligator	AMISG007867	393
alligator	AMISG007868	1053
alligator	AMISG007869	1574
alligator	AMISG007870	2432
alligator	AMISG007871	2582
alligator	AMISG007872	950
alligator	AMISG007873	1461
alligator	AMISG007874	532
alligator	AMISG007875	3123.5
alligator	AMISG007876	3765
alligator	AMISG007877	3381
alligator	AMISG007878	910
alligator	AMISG007879	1536
alligator	AMISG007880	3400
alligator	AMISG007881	1678
alligator	AMISG007882	1392
alligator	AMISG007883	1813
alligator	AMISG007884	467
alligator	AMISG007885	1780
alligator	AMISG007886	2284
alligator	AMISG007887	738
alligator	AMISG007888	7413.5
alligator	AMISG007889	2418
alligator	AMISG007890	1742.5
alligator	AMISG007891	1187
alligator	AMISG007892	2096
alligator	AMISG007893	8430
alligator	AMISG007894	2938
alligator	AMISG007895	1316
alligator	AMISG007896	3358
alligator	AMISG007897	674
alligator	AMISG007898	1387
alligator	AMISG007899	1533.5
alligator	AMISG007900	633
alligator	AMISG007901	567
alligator	AMISG007902	995
alligator	AMISG007903	2751
alligator	AMISG007904	1763
alligator	AMISG007905	4066
alligator	AMISG007906	1008
alligator	AMISG007907	1919
alligator	AMISG007908	2178
alligator	AMISG007909	1389
alligator	AMISG007910	4731.5
alligator	AMISG007911	933
alligator	AMISG007912	6155
alligator	AMISG007913	629
alligator	AMISG007914	4046
alligator	AMISG007915	1398
alligator	AMISG007916	1494
alligator	AMISG007917	1373
alligator	AMISG007918	2570
alligator	AMISG007919	661
alligator	AMISG007920	5310
alligator	AMISG007921	1402
alligator	AMISG007922	1852
alligator	AMISG007923	1448
alligator	AMISG007924	1647
alligator	AMISG007925	2765
alligator	AMISG007926	1709
alligator	AMISG007927	531
alligator	AMISG007928	2249
alligator	AMISG007929	615
alligator	AMISG007930	1072
alligator	AMISG007931	1872
alligator	AMISG007932	941
alligator	AMISG007933	1877
alligator	AMISG007934	1382
alligator	AMISG007935	1887
alligator	AMISG007936	922
alligator	AMISG007937	921
alligator	AMISG007938	879
alligator	AMISG007939	3721
alligator	AMISG007940	1498
alligator	AMISG007941	1037
alligator	AMISG007942	888
alligator	AMISG007943	1636
alligator	AMISG007944	2822
alligator	AMISG007945	6982
alligator	AMISG007946	3264.5
alligator	AMISG007947	5576
alligator	AMISG007948	1688.5
alligator	AMISG007949	819
alligator	AMISG007950	2724
alligator	AMISG007951	13344
alligator	AMISG007952	767
alligator	AMISG007953	1431
alligator	AMISG007954	981
alligator	AMISG007955	554
alligator	AMISG007956	1449
alligator	AMISG007957	3541
alligator	AMISG007958	1547
alligator	AMISG007959	2151
alligator	AMISG007960	424
alligator	AMISG007961	1272
alligator	AMISG007962	2101
alligator	AMISG007963	2150
alligator	AMISG007964	553
alligator	AMISG007965	1444
alligator	AMISG007966	836
alligator	AMISG007967	970
alligator	AMISG007968	1730
alligator	AMISG007969	354
alligator	AMISG007970	1137.5
alligator	AMISG007971	1315
alligator	AMISG007972	956
alligator	AMISG007973	1205
alligator	AMISG007974	2055.5
alligator	AMISG007975	803
alligator	AMISG007976	4005
alligator	AMISG007977	6521
alligator	AMISG007978	2275
alligator	AMISG007979	1251
alligator	AMISG007980	866
alligator	AMISG007981	705
alligator	AMISG007982	890
alligator	AMISG007983	1654
alligator	AMISG007984	5409.5
alligator	AMISG007985	1897
alligator	AMISG007986	1527
alligator	AMISG007987	1190
alligator	AMISG007988	2217.5
alligator	AMISG007989	1547
alligator	AMISG007990	2751
alligator	AMISG007991	1405
alligator	AMISG007992	1524.5
alligator	AMISG007993	1736
alligator	AMISG007994	604
alligator	AMISG007995	972
alligator	AMISG007996	836
alligator	AMISG007997	1458
alligator	AMISG007998	3444
alligator	AMISG007999	1312
alligator	AMISG008000	1624
alligator	AMISG008001	1365.5
alligator	AMISG008002	2548
alligator	AMISG008003	933
alligator	AMISG008004	21716
alligator	AMISG008005	7333
alligator	AMISG008006	1839
alligator	AMISG008007	1438
alligator	AMISG008008	1296
alligator	AMISG008009	685
alligator	AMISG008010	757
alligator	AMISG008011	2193
alligator	AMISG008012	1738
alligator	AMISG008013	2272.5
alligator	AMISG008014	1568.5
alligator	AMISG008015	1112
alligator	AMISG008016	1859
alligator	AMISG008017	2719
alligator	AMISG008018	801
alligator	AMISG008019	1016
alligator	AMISG008020	3573.5
alligator	AMISG008021	1205
alligator	AMISG008022	830
alligator	AMISG008023	1077
alligator	AMISG008024	2190
alligator	AMISG008025	1321
alligator	AMISG008026	983
alligator	AMISG008027	883
alligator	AMISG008028	1038
alligator	AMISG008029	4498.5
alligator	AMISG008030	730
alligator	AMISG008031	1732
alligator	AMISG008032	2758
alligator	AMISG008033	1653
alligator	AMISG008034	2158
alligator	AMISG008035	1491
alligator	AMISG008036	1428
alligator	AMISG008037	3249
alligator	AMISG008038	1535
alligator	AMISG008039	3046
alligator	AMISG008040	698
alligator	AMISG008041	2721
alligator	AMISG008042	2214
alligator	AMISG008043	1187
alligator	AMISG008044	3714
alligator	AMISG008045	1857
alligator	AMISG008046	2931
alligator	AMISG008047	1473
alligator	AMISG008048	470
alligator	AMISG008049	2571
alligator	AMISG008050	6741.5
alligator	AMISG008051	3716
alligator	AMISG008052	1604
alligator	AMISG008053	628
alligator	AMISG008054	600
alligator	AMISG008055	2863
alligator	AMISG008056	1029
alligator	AMISG008057	1467
alligator	AMISG008058	1245
alligator	AMISG008059	795
alligator	AMISG008060	612
alligator	AMISG008061	805
alligator	AMISG008062	1771
alligator	AMISG008063	757
alligator	AMISG008064	1841
alligator	AMISG008065	3999.5
alligator	AMISG008066	3024
alligator	AMISG008067	3181
alligator	AMISG008068	2266
alligator	AMISG008069	2591.5
alligator	AMISG008070	3826
alligator	AMISG008071	1614.5
alligator	AMISG008072	2941
alligator	AMISG008073	1287.5
alligator	AMISG008074	2233
alligator	AMISG008075	1459
alligator	AMISG008076	1903
alligator	AMISG008077	1530
alligator	AMISG008078	1399
alligator	AMISG008079	1263
alligator	AMISG008080	1561
alligator	AMISG008081	613
alligator	AMISG008082	1337
alligator	AMISG008083	2207
alligator	AMISG008084	1939.5
alligator	AMISG008085	1591
alligator	AMISG008086	2221
alligator	AMISG008087	843
alligator	AMISG008088	2217
alligator	AMISG008089	1551.5
alligator	AMISG008090	989
alligator	AMISG008091	1140
alligator	AMISG008092	2380
alligator	AMISG008093	3208.5
alligator	AMISG008094	6930
alligator	AMISG008095	1569
alligator	AMISG008096	2044
alligator	AMISG008097	1088
alligator	AMISG008098	4322
alligator	AMISG008099	3496
alligator	AMISG008100	685.5
alligator	AMISG008101	667
alligator	AMISG008102	870
alligator	AMISG008103	2212
alligator	AMISG008104	671
alligator	AMISG008105	527
alligator	AMISG008106	6379
alligator	AMISG008107	1222
alligator	AMISG008108	751
alligator	AMISG008109	4190
alligator	AMISG008110	1143
alligator	AMISG008111	1042.5
alligator	AMISG008112	1168
alligator	AMISG008113	1206
alligator	AMISG008114	1862
alligator	AMISG008115	1081
alligator	AMISG008116	1671
alligator	AMISG008117	3902
alligator	AMISG008118	1001
alligator	AMISG008119	616
alligator	AMISG008120	469
alligator	AMISG008121	744
alligator	AMISG008122	1241
alligator	AMISG008123	1514
alligator	AMISG008124	4399
alligator	AMISG008125	3350
alligator	AMISG008126	906
alligator	AMISG008127	2256
alligator	AMISG008128	1054
alligator	AMISG008129	1504
alligator	AMISG008130	2578
alligator	AMISG008131	3135
alligator	AMISG008132	617
alligator	AMISG008133	1094
alligator	AMISG008134	1535
alligator	AMISG008135	1985
alligator	AMISG008136	1091
alligator	AMISG008137	719
alligator	AMISG008138	641
alligator	AMISG008139	1777
alligator	AMISG008140	3760
alligator	AMISG008141	2475
alligator	AMISG008142	2051.5
alligator	AMISG008143	2211
alligator	AMISG008144	1291
alligator	AMISG008145	530
alligator	AMISG008146	1826
alligator	AMISG008147	2626
alligator	AMISG008148	867
alligator	AMISG008149	2346
alligator	AMISG008150	723.5
alligator	AMISG008151	855
alligator	AMISG008152	1039
alligator	AMISG008153	2423.5
alligator	AMISG008154	2636
alligator	AMISG008155	1648
alligator	AMISG008156	934
alligator	AMISG008157	4386
alligator	AMISG008158	1973
alligator	AMISG008159	1933
alligator	AMISG008160	4014
alligator	AMISG008161	1320
alligator	AMISG008162	631
alligator	AMISG008163	3868
alligator	AMISG008164	2002
alligator	AMISG008165	4099
alligator	AMISG008166	1404
alligator	AMISG008167	1165
alligator	AMISG008168	3561
alligator	AMISG008169	2982
alligator	AMISG008170	2079
alligator	AMISG008171	2630
alligator	AMISG008172	912
alligator	AMISG008173	2563
alligator	AMISG008174	2964
alligator	AMISG008175	1268
alligator	AMISG008176	3400.5
alligator	AMISG008177	1065
alligator	AMISG008178	3145
alligator	AMISG008179	1882
alligator	AMISG008180	1788
alligator	AMISG008181	752
alligator	AMISG008182	1282.5
alligator	AMISG008183	1296
alligator	AMISG008184	1527.5
alligator	AMISG008185	2103.5
alligator	AMISG008186	764
alligator	AMISG008187	599
alligator	AMISG008188	1100
alligator	AMISG008189	1012
alligator	AMISG008190	2051
alligator	AMISG008191	5347.5
alligator	AMISG008192	545
alligator	AMISG008193	2576
alligator	AMISG008194	1161
alligator	AMISG008195	1025
alligator	AMISG008196	1492
alligator	AMISG008197	1491
alligator	AMISG008198	1409
alligator	AMISG008199	1965
alligator	AMISG008200	1744
alligator	AMISG008201	1813
alligator	AMISG008202	8257
alligator	AMISG008203	676
alligator	AMISG008204	1790
alligator	AMISG008205	613
alligator	AMISG008206	1320
alligator	AMISG008207	1184
alligator	AMISG008208	2167
alligator	AMISG008209	1113
alligator	AMISG008210	1562.5
alligator	AMISG008211	666
alligator	AMISG008212	1951
alligator	AMISG008213	4071
alligator	AMISG008214	1128
alligator	AMISG008215	550
alligator	AMISG008216	1614
alligator	AMISG008217	1403
alligator	AMISG008218	1468
alligator	AMISG008219	1099
alligator	AMISG008220	1146
alligator	AMISG008221	1377
alligator	AMISG008222	1146
alligator	AMISG008223	1049
alligator	AMISG008224	957
alligator	AMISG008225	1131
alligator	AMISG008226	2111
alligator	AMISG008227	1612
alligator	AMISG008228	2043
alligator	AMISG008229	1825
alligator	AMISG008230	5884
alligator	AMISG008231	1296
alligator	AMISG008232	1504.5
alligator	AMISG008233	3550
alligator	AMISG008234	1134
alligator	AMISG008235	1834
alligator	AMISG008236	813
alligator	AMISG008237	1538
alligator	AMISG008238	681
alligator	AMISG008239	2263
alligator	AMISG008240	1186.5
alligator	AMISG008241	2006
alligator	AMISG008242	1819
alligator	AMISG008243	1189
alligator	AMISG008244	1028
alligator	AMISG008245	1800
alligator	AMISG008246	1193
alligator	AMISG008247	5377
alligator	AMISG008248	5214
alligator	AMISG008249	821
alligator	AMISG008250	5189.5
alligator	AMISG008251	5173
alligator	AMISG008252	1367
alligator	AMISG008253	1476.5
alligator	AMISG008254	2419
alligator	AMISG008255	1927
alligator	AMISG008256	1508
alligator	AMISG008257	1397
alligator	AMISG008258	2142
alligator	AMISG008259	860
alligator	AMISG008260	2873.5
alligator	AMISG008261	3484
alligator	AMISG008262	1387
alligator	AMISG008263	510
alligator	AMISG008264	494
alligator	AMISG008265	2021
alligator	AMISG008266	2637
alligator	AMISG008267	1349
alligator	AMISG008268	606
alligator	AMISG008269	3218
alligator	AMISG008270	2679
alligator	AMISG008271	1092
alligator	AMISG008272	657
alligator	AMISG008273	3980
alligator	AMISG008274	2515
alligator	AMISG008275	891
alligator	AMISG008276	1951
alligator	AMISG008277	1234.5
alligator	AMISG008278	1115
alligator	AMISG008279	1747
alligator	AMISG008280	510
alligator	AMISG008281	2394
alligator	AMISG008282	1434
alligator	AMISG008283	4357
alligator	AMISG008284	1523
alligator	AMISG008285	961
alligator	AMISG008286	654
alligator	AMISG008287	491
alligator	AMISG008288	753
alligator	AMISG008289	1676.5
alligator	AMISG008290	2396.5
alligator	AMISG008291	766
alligator	AMISG008292	1054.5
alligator	AMISG008293	1353
alligator	AMISG008294	1778
alligator	AMISG008295	1740
alligator	AMISG008296	1305
alligator	AMISG008297	1699.5
alligator	AMISG008298	1178
alligator	AMISG008299	569.5
alligator	AMISG008300	2384.5
alligator	AMISG008301	652
alligator	AMISG008302	1244
alligator	AMISG008303	1152
alligator	AMISG008304	1110
alligator	AMISG008305	1724
alligator	AMISG008306	1381
alligator	AMISG008307	1460
alligator	AMISG008308	930
alligator	AMISG008309	342
alligator	AMISG008310	676
alligator	AMISG008311	1153
alligator	AMISG008312	1977.5
alligator	AMISG008313	1345
alligator	AMISG008314	1991
alligator	AMISG008315	1775
alligator	AMISG008316	909
alligator	AMISG008317	1369
alligator	AMISG008318	1789
alligator	AMISG008319	1583
alligator	AMISG008320	1634
alligator	AMISG008321	1264
alligator	AMISG008322	832
alligator	AMISG008323	1360
alligator	AMISG008324	1545.5
alligator	AMISG008325	806
alligator	AMISG008326	433
alligator	AMISG008327	2623
alligator	AMISG008328	1392
alligator	AMISG008329	1175
alligator	AMISG008330	1104
alligator	AMISG008331	1956
alligator	AMISG008332	690
alligator	AMISG008333	896
alligator	AMISG008334	4734.5
alligator	AMISG008335	2924
alligator	AMISG008336	1035
alligator	AMISG008337	6848.5
alligator	AMISG008338	2926
alligator	AMISG008339	614
alligator	AMISG008340	862
alligator	AMISG008341	818
alligator	AMISG008342	2145
alligator	AMISG008343	1369
alligator	AMISG008344	982
alligator	AMISG008345	665
alligator	AMISG008346	992
alligator	AMISG008347	2961
alligator	AMISG008348	1443.5
alligator	AMISG008349	2388
alligator	AMISG008350	4440
alligator	AMISG008351	1245
alligator	AMISG008352	824
alligator	AMISG008353	1018
alligator	AMISG008354	1256
alligator	AMISG008355	1460
alligator	AMISG008356	1858
alligator	AMISG008357	1383
alligator	AMISG008358	822
alligator	AMISG008359	3918
alligator	AMISG008360	3581.5
alligator	AMISG008361	2706
alligator	AMISG008362	1762
alligator	AMISG008363	585
alligator	AMISG008364	2521
alligator	AMISG008365	1131
alligator	AMISG008366	767.5
alligator	AMISG008367	1034
alligator	AMISG008368	438
alligator	AMISG008369	4008.5
alligator	AMISG008370	871
alligator	AMISG008371	1043
alligator	AMISG008372	2479.5
alligator	AMISG008373	1511
alligator	AMISG008374	631
alligator	AMISG008375	558
alligator	AMISG008376	1097
alligator	AMISG008377	618
alligator	AMISG008378	689
alligator	AMISG008379	987
alligator	AMISG008380	1543
alligator	AMISG008381	1494
alligator	AMISG008382	2628.5
alligator	AMISG008383	1636.5
alligator	AMISG008384	1950
alligator	AMISG008385	546
alligator	AMISG008386	3364
alligator	AMISG008387	1417.5
alligator	AMISG008388	857
alligator	AMISG008389	467
alligator	AMISG008390	648
alligator	AMISG008391	4766
alligator	AMISG008392	573.5
alligator	AMISG008393	584
alligator	AMISG008394	410
alligator	AMISG008395	963
alligator	AMISG008396	1169
alligator	AMISG008397	1219
alligator	AMISG008398	1442.5
alligator	AMISG008399	2574
alligator	AMISG008400	1607
alligator	AMISG008401	6866
alligator	AMISG008402	7050.5
alligator	AMISG008403	4202
alligator	AMISG008404	2981
alligator	AMISG008405	2350
alligator	AMISG008406	3159.5
alligator	AMISG008407	2052
alligator	AMISG008408	5899
alligator	AMISG008409	6227
alligator	AMISG008410	1070
alligator	AMISG008411	1145
alligator	AMISG008412	2358
alligator	AMISG008413	580
alligator	AMISG008414	730
alligator	AMISG008415	1085
alligator	AMISG008416	1995
alligator	AMISG008417	1597
alligator	AMISG008418	1627
alligator	AMISG008419	1001
alligator	AMISG008420	1020
alligator	AMISG008421	653
alligator	AMISG008422	948
alligator	AMISG008423	858
alligator	AMISG008424	1653
alligator	AMISG008425	595
alligator	AMISG008426	2067
alligator	AMISG008427	1378
alligator	AMISG008428	1256.5
alligator	AMISG008429	3539
alligator	AMISG008430	1900
alligator	AMISG008431	1072
alligator	AMISG008432	1850
alligator	AMISG008433	1309
alligator	AMISG008434	912
alligator	AMISG008435	4715
alligator	AMISG008436	2155
alligator	AMISG008437	864
alligator	AMISG008438	1185
alligator	AMISG008439	2139
alligator	AMISG008440	1475
alligator	AMISG008441	4738
alligator	AMISG008442	919
alligator	AMISG008443	1820
alligator	AMISG008444	2601.5
alligator	AMISG008445	1015.5
alligator	AMISG008446	846
alligator	AMISG008447	1701
alligator	AMISG008448	3089
alligator	AMISG008449	1960
alligator	AMISG008450	1376.5
alligator	AMISG008451	4470
alligator	AMISG008452	532
alligator	AMISG008453	1411
alligator	AMISG008454	853
alligator	AMISG008455	727
alligator	AMISG008456	828
alligator	AMISG008457	746
alligator	AMISG008458	3312
alligator	AMISG008459	2656
alligator	AMISG008460	3737.5
alligator	AMISG008461	1667
alligator	AMISG008462	5680.5
alligator	AMISG008463	2346
alligator	AMISG008464	1774
alligator	AMISG008465	1074
alligator	AMISG008466	2782
alligator	AMISG008467	1797
alligator	AMISG008468	672
alligator	AMISG008469	846
alligator	AMISG008470	949.5
alligator	AMISG008471	2263
alligator	AMISG008472	3002.5
alligator	AMISG008473	1944
alligator	AMISG008474	1292
alligator	AMISG008475	866
alligator	AMISG008476	1824
alligator	AMISG008477	2030
alligator	AMISG008478	2027
alligator	AMISG008479	476
alligator	AMISG008480	1624
alligator	AMISG008481	896
alligator	AMISG008482	1888
alligator	AMISG008483	904
alligator	AMISG008484	3629
alligator	AMISG008485	811
alligator	AMISG008486	2295
alligator	AMISG008487	554
alligator	AMISG008488	1462
alligator	AMISG008489	1571
alligator	AMISG008490	2110
alligator	AMISG008491	554
alligator	AMISG008492	2277.5
alligator	AMISG008493	1137
alligator	AMISG008494	9217
alligator	AMISG008495	1387
alligator	AMISG008496	903.5
alligator	AMISG008497	1941
alligator	AMISG008498	687
alligator	AMISG008499	1670
alligator	AMISG008500	2056
alligator	AMISG008501	676
alligator	AMISG008502	770
alligator	AMISG008503	10889.5
alligator	AMISG008504	2552
alligator	AMISG008505	1584
alligator	AMISG008506	1930
alligator	AMISG008507	1535
alligator	AMISG008508	1246.5
alligator	AMISG008509	905
alligator	AMISG008510	1356
alligator	AMISG008511	1264
alligator	AMISG008512	1412
alligator	AMISG008513	970
alligator	AMISG008514	1089
alligator	AMISG008515	3169
alligator	AMISG008516	4115
alligator	AMISG008517	2623.5
alligator	AMISG008518	2257
alligator	AMISG008519	1586
alligator	AMISG008520	3933
alligator	AMISG008521	1100
alligator	AMISG008522	1991
alligator	AMISG008523	1168
alligator	AMISG008524	619
alligator	AMISG008525	814
alligator	AMISG008526	997
alligator	AMISG008527	1060
alligator	AMISG008528	1673
alligator	AMISG008529	692
alligator	AMISG008530	1347
alligator	AMISG008531	561
alligator	AMISG008532	655
alligator	AMISG008533	2629
alligator	AMISG008534	1207
alligator	AMISG008535	1222.5
alligator	AMISG008536	554
alligator	AMISG008537	980
alligator	AMISG008538	1350
alligator	AMISG008539	1205
alligator	AMISG008540	610
alligator	AMISG008541	4596.5
alligator	AMISG008542	1290
alligator	AMISG008543	5118
alligator	AMISG008544	1649
alligator	AMISG008545	1197
alligator	AMISG008546	1413
alligator	AMISG008547	1755.5
alligator	AMISG008548	2922
alligator	AMISG008549	1570.5
alligator	AMISG008550	899
alligator	AMISG008551	2674
alligator	AMISG008552	1849
alligator	AMISG008553	9673
alligator	AMISG008554	786
alligator	AMISG008555	1282
alligator	AMISG008556	6044
alligator	AMISG008557	2009
alligator	AMISG008558	1681
alligator	AMISG008559	1442
alligator	AMISG008560	601
alligator	AMISG008561	5189
alligator	AMISG008562	3447
alligator	AMISG008563	1702
alligator	AMISG008564	625
alligator	AMISG008565	738
alligator	AMISG008566	1356
alligator	AMISG008567	1900
alligator	AMISG008568	1408
alligator	AMISG008569	2397
alligator	AMISG008570	1149.5
alligator	AMISG008571	1089
alligator	AMISG008572	1447
alligator	AMISG008573	759
alligator	AMISG008574	1876
alligator	AMISG008575	2066
alligator	AMISG008576	1060
alligator	AMISG008577	3143.5
alligator	AMISG008578	1167
alligator	AMISG008579	3121.5
alligator	AMISG008580	978
alligator	AMISG008581	1073
alligator	AMISG008582	2086
alligator	AMISG008583	519
alligator	AMISG008584	2174.5
alligator	AMISG008585	1846
alligator	AMISG008586	1300
alligator	AMISG008587	742
alligator	AMISG008588	1707
alligator	AMISG008589	2206.5
alligator	AMISG008590	1277
alligator	AMISG008591	1786
alligator	AMISG008592	2198
alligator	AMISG008593	1198
alligator	AMISG008594	932
alligator	AMISG008595	1007
alligator	AMISG008596	1452
alligator	AMISG008597	1931.5
alligator	AMISG008598	630
alligator	AMISG008599	1974
alligator	AMISG008600	1473
alligator	AMISG008601	2634
alligator	AMISG008602	1220
alligator	AMISG008603	1188
alligator	AMISG008604	1961
alligator	AMISG008605	5008.5
alligator	AMISG008606	992
alligator	AMISG008607	744.5
alligator	AMISG008608	3199
alligator	AMISG008609	565
alligator	AMISG008610	3939
alligator	AMISG008611	2180
alligator	AMISG008612	2588.5
alligator	AMISG008613	1262
alligator	AMISG008614	710
alligator	AMISG008615	1276
alligator	AMISG008616	2979.5
alligator	AMISG008617	1870
alligator	AMISG008618	1473.5
alligator	AMISG008619	3580.5
alligator	AMISG008620	794
alligator	AMISG008621	1967.5
alligator	AMISG008622	2144
alligator	AMISG008623	3586
alligator	AMISG008624	1902
alligator	AMISG008625	524
alligator	AMISG008626	1149
alligator	AMISG008627	1174
alligator	AMISG008628	3260
alligator	AMISG008629	1299.5
alligator	AMISG008630	1992
alligator	AMISG008631	3051
alligator	AMISG008632	2549
alligator	AMISG008633	700
alligator	AMISG008634	1007
alligator	AMISG008635	1023
alligator	AMISG008636	1009
alligator	AMISG008637	779
alligator	AMISG008638	2241.5
alligator	AMISG008639	2594.5
alligator	AMISG008640	1134
alligator	AMISG008641	604
alligator	AMISG008642	520
alligator	AMISG008643	745.5
alligator	AMISG008644	1120
alligator	AMISG008645	1269
alligator	AMISG008646	655
alligator	AMISG008647	814
alligator	AMISG008648	1495.5
alligator	AMISG008649	736
alligator	AMISG008650	4584
alligator	AMISG008651	4139
alligator	AMISG008652	1785
alligator	AMISG008653	1032
alligator	AMISG008654	1159
alligator	AMISG008655	885
alligator	AMISG008656	659
alligator	AMISG008657	1734
alligator	AMISG008658	805
alligator	AMISG008659	877
alligator	AMISG008660	1928
alligator	AMISG008661	2209
alligator	AMISG008662	336
alligator	AMISG008663	1787
alligator	AMISG008664	1204
alligator	AMISG008665	1471
alligator	AMISG008666	2771
alligator	AMISG008667	1560
alligator	AMISG008668	1654
alligator	AMISG008669	1725
alligator	AMISG008670	2298
alligator	AMISG008671	729
alligator	AMISG008672	622
alligator	AMISG008673	916
alligator	AMISG008674	454
alligator	AMISG008675	686
alligator	AMISG008676	1692
alligator	AMISG008677	8925
alligator	AMISG008678	565
alligator	AMISG008679	4327
alligator	AMISG008680	2768
alligator	AMISG008681	1486.5
alligator	AMISG008682	3166
alligator	AMISG008683	1484
alligator	AMISG008684	2385.5
alligator	AMISG008685	1376
alligator	AMISG008686	1380
alligator	AMISG008687	644
alligator	AMISG008688	3528
alligator	AMISG008689	2425
alligator	AMISG008690	1532
alligator	AMISG008691	841
alligator	AMISG008692	1257
alligator	AMISG008693	1232
alligator	AMISG008694	3501
alligator	AMISG008695	1516
alligator	AMISG008696	603
alligator	AMISG008697	2978
alligator	AMISG008698	780
alligator	AMISG008699	3256.5
alligator	AMISG008700	808
alligator	AMISG008701	1182.5
alligator	AMISG008702	1428
alligator	AMISG008703	1195
alligator	AMISG008704	784
alligator	AMISG008705	1522.5
alligator	AMISG008706	2737
alligator	AMISG008707	1380
alligator	AMISG008708	1527
alligator	AMISG008709	1932
alligator	AMISG008710	1126
alligator	AMISG008711	1158
alligator	AMISG008712	1379
alligator	AMISG008713	1462
alligator	AMISG008714	456
alligator	AMISG008715	482
alligator	AMISG008716	903
alligator	AMISG008717	1182
alligator	AMISG008718	2474
alligator	AMISG008719	1977
alligator	AMISG008720	1408
alligator	AMISG008721	2074
alligator	AMISG008722	1776
alligator	AMISG008723	955.5
alligator	AMISG008724	2305
alligator	AMISG008725	3025
alligator	AMISG008726	994
alligator	AMISG008727	1102
alligator	AMISG008728	2999.5
alligator	AMISG008729	2892
alligator	AMISG008730	1425
alligator	AMISG008731	1678.5
alligator	AMISG008732	983
alligator	AMISG008733	1178
alligator	AMISG008734	1609
alligator	AMISG008735	2258.5
alligator	AMISG008736	1416
alligator	AMISG008737	556
alligator	AMISG008738	602
alligator	AMISG008739	805
alligator	AMISG008740	786.5
alligator	AMISG008741	1892.5
alligator	AMISG008742	1127
alligator	AMISG008743	1844
alligator	AMISG008744	2911
alligator	AMISG008745	562
alligator	AMISG008746	2506
alligator	AMISG008747	1079
alligator	AMISG008748	3715
alligator	AMISG008749	987
alligator	AMISG008750	1475.5
alligator	AMISG008751	5592.5
alligator	AMISG008752	1556
alligator	AMISG008753	1862
alligator	AMISG008754	1225
alligator	AMISG008755	1384
alligator	AMISG008756	2869
alligator	AMISG008757	2158
alligator	AMISG008758	4348
alligator	AMISG008759	887
alligator	AMISG008760	4177
alligator	AMISG008761	1682
alligator	AMISG008762	1777
alligator	AMISG008763	3080
alligator	AMISG008764	1252
alligator	AMISG008765	607
alligator	AMISG008766	1623
alligator	AMISG008767	903
alligator	AMISG008768	1451
alligator	AMISG008769	555.5
alligator	AMISG008770	11197
alligator	AMISG008771	843.5
alligator	AMISG008772	1644
alligator	AMISG008773	1090
alligator	AMISG008774	928
alligator	AMISG008775	3292
alligator	AMISG008776	1228
alligator	AMISG008777	2834
alligator	AMISG008778	4729
alligator	AMISG008779	1167
alligator	AMISG008780	590
alligator	AMISG008781	1639.5
alligator	AMISG008782	1677
alligator	AMISG008783	1011
alligator	AMISG008784	5242.5
alligator	AMISG008785	4215
alligator	AMISG008786	2076
alligator	AMISG008787	1906
alligator	AMISG008788	809
alligator	AMISG008789	1528
alligator	AMISG008790	1489
alligator	AMISG008791	1114
alligator	AMISG008792	3056.5
alligator	AMISG008793	1076
alligator	AMISG008794	1851
alligator	AMISG008795	1109.5
alligator	AMISG008796	833
alligator	AMISG008797	1581.5
alligator	AMISG008798	961
alligator	AMISG008799	700
alligator	AMISG008800	2183
alligator	AMISG008801	1955
alligator	AMISG008802	2698
alligator	AMISG008803	1633
alligator	AMISG008804	1558
alligator	AMISG008805	1827.5
alligator	AMISG008806	1661
alligator	AMISG008807	3975
alligator	AMISG008808	1027
alligator	AMISG008809	2920.5
alligator	AMISG008810	4976
alligator	AMISG008811	4401
alligator	AMISG008812	4961
alligator	AMISG008813	7362
alligator	AMISG008814	1074
alligator	AMISG008815	1781
alligator	AMISG008816	1605
alligator	AMISG008817	1691
alligator	AMISG008818	3592
alligator	AMISG008819	2043
alligator	AMISG008820	2042
alligator	AMISG008821	658
alligator	AMISG008822	425
alligator	AMISG008823	1368
alligator	AMISG008824	3960
alligator	AMISG008825	1534
alligator	AMISG008826	2056.5
alligator	AMISG008827	1901
alligator	AMISG008828	4100
alligator	AMISG008829	2603
alligator	AMISG008830	3316.5
alligator	AMISG008831	944
alligator	AMISG008832	2229
alligator	AMISG008833	5400
alligator	AMISG008834	1248
alligator	AMISG008835	2406
alligator	AMISG008836	5080.5
alligator	AMISG008837	2375
alligator	AMISG008838	662
alligator	AMISG008839	1210
alligator	AMISG008840	932
alligator	AMISG008841	786
alligator	AMISG008842	882
alligator	AMISG008843	5222
alligator	AMISG008844	1424
alligator	AMISG008845	4077
alligator	AMISG008846	1986.5
alligator	AMISG008847	1037
alligator	AMISG008848	1129
alligator	AMISG008849	578
alligator	AMISG008850	2168
alligator	AMISG008851	976
alligator	AMISG008852	1891
alligator	AMISG008853	2116
alligator	AMISG008854	1350.5
alligator	AMISG008855	1604
alligator	AMISG008856	1811.5
alligator	AMISG008857	3197.5
alligator	AMISG008858	1017
alligator	AMISG008859	1697
alligator	AMISG008860	415
alligator	AMISG008861	717
alligator	AMISG008862	1052.5
alligator	AMISG008863	1863
alligator	AMISG008864	2105.5
alligator	AMISG008865	5365
alligator	AMISG008866	1094.5
alligator	AMISG008867	3232
alligator	AMISG008868	1089
alligator	AMISG008869	1120
alligator	AMISG008870	835
alligator	AMISG008871	1376
alligator	AMISG008872	1927
alligator	AMISG008873	780
alligator	AMISG008874	1517.5
alligator	AMISG008875	758
alligator	AMISG008876	754
alligator	AMISG008877	505
alligator	AMISG008878	592
alligator	AMISG008879	1379
alligator	AMISG008880	3041
alligator	AMISG008881	902
alligator	AMISG008882	1417
alligator	AMISG008883	2611
alligator	AMISG008884	927
alligator	AMISG008885	1062
alligator	AMISG008886	1042
alligator	AMISG008887	835
alligator	AMISG008888	1849
alligator	AMISG008889	2144
alligator	AMISG008890	1831
alligator	AMISG008891	4334
alligator	AMISG008892	1952
alligator	AMISG008893	3218
alligator	AMISG008894	1282
alligator	AMISG008895	3162.5
alligator	AMISG008896	2020.5
alligator	AMISG008897	851
alligator	AMISG008898	1684
alligator	AMISG008899	1341
alligator	AMISG008900	628
alligator	AMISG008901	741
alligator	AMISG008902	2518
alligator	AMISG008903	4182
alligator	AMISG008904	742
alligator	AMISG008905	1730
alligator	AMISG008906	3697
alligator	AMISG008907	3067
alligator	AMISG008908	5402.5
alligator	AMISG008909	1317
alligator	AMISG008910	716
alligator	AMISG008911	1470
alligator	AMISG008912	1037
alligator	AMISG008913	449
alligator	AMISG008914	1166.5
alligator	AMISG008915	1498
alligator	AMISG008916	709
alligator	AMISG008917	578
alligator	AMISG008918	2598
alligator	AMISG008919	2631.5
alligator	AMISG008920	1466
alligator	AMISG008921	1305
alligator	AMISG008922	549
alligator	AMISG008923	605
alligator	AMISG008924	1151
alligator	AMISG008925	3243.5
alligator	AMISG008926	1783
alligator	AMISG008927	1983
alligator	AMISG008928	2848.5
alligator	AMISG008929	860
alligator	AMISG008930	785
alligator	AMISG008931	1609.5
alligator	AMISG008932	3243
alligator	AMISG008933	1890
alligator	AMISG008934	590
alligator	AMISG008935	3043
alligator	AMISG008936	1252
alligator	AMISG008937	1071
alligator	AMISG008938	2456
alligator	AMISG008939	1475
alligator	AMISG008940	2264
alligator	AMISG008941	1055
alligator	AMISG008942	1433.5
alligator	AMISG008943	1152
alligator	AMISG008944	1764
alligator	AMISG008945	876
alligator	AMISG008946	1535
alligator	AMISG008947	958
alligator	AMISG008948	1527
alligator	AMISG008949	692
alligator	AMISG008950	1708
alligator	AMISG008951	2670.5
alligator	AMISG008952	1454.5
alligator	AMISG008953	624
alligator	AMISG008954	3252
alligator	AMISG008955	1833
alligator	AMISG008956	1463
alligator	AMISG008957	441
alligator	AMISG008958	2289
alligator	AMISG008959	2418
alligator	AMISG008960	657
alligator	AMISG008961	2055.5
alligator	AMISG008962	1315
alligator	AMISG008963	1637
alligator	AMISG008964	529
alligator	AMISG008965	1010
alligator	AMISG008966	1523
alligator	AMISG008967	5955
alligator	AMISG008968	1288
alligator	AMISG008969	2849.5
alligator	AMISG008970	3086.5
alligator	AMISG008971	2928
alligator	AMISG008972	1863
alligator	AMISG008973	660
alligator	AMISG008974	4826.5
alligator	AMISG008975	4266
alligator	AMISG008976	880
alligator	AMISG008977	1526
alligator	AMISG008978	962.5
alligator	AMISG008979	1857
alligator	AMISG008980	2257
alligator	AMISG008981	2121.5
alligator	AMISG008982	2190
alligator	AMISG008983	1009
alligator	AMISG008984	1501.5
alligator	AMISG008985	1152.5
alligator	AMISG008986	3267.5
alligator	AMISG008987	4125
alligator	AMISG008988	945
alligator	AMISG008989	963
alligator	AMISG008990	2065
alligator	AMISG008991	2324
alligator	AMISG008992	1649
alligator	AMISG008993	2454
alligator	AMISG008994	745
alligator	AMISG008995	517
alligator	AMISG008996	2828
alligator	AMISG008997	2764
alligator	AMISG008998	2832
alligator	AMISG008999	2797
alligator	AMISG009000	1358
alligator	AMISG009001	718
alligator	AMISG009002	1262
alligator	AMISG009003	1291.5
alligator	AMISG009004	4444
alligator	AMISG009005	1355
alligator	AMISG009006	1739
alligator	AMISG009007	3529
alligator	AMISG009008	3018
alligator	AMISG009009	1695.5
alligator	AMISG009010	716.5
alligator	AMISG009011	633
alligator	AMISG009012	2846.5
alligator	AMISG009013	1952
alligator	AMISG009014	2009
alligator	AMISG009015	6521
alligator	AMISG009016	1672
alligator	AMISG009017	1315
alligator	AMISG009018	2080
alligator	AMISG009019	1758
alligator	AMISG009020	1542
alligator	AMISG009021	1668
alligator	AMISG009022	768
alligator	AMISG009023	1661
alligator	AMISG009024	812
alligator	AMISG009025	713
alligator	AMISG009026	770
alligator	AMISG009027	1628
alligator	AMISG009028	1042.5
alligator	AMISG009029	1664
alligator	AMISG009030	1729
alligator	AMISG009031	2080.5
alligator	AMISG009032	1536
alligator	AMISG009033	1519
alligator	AMISG009034	2495
alligator	AMISG009035	1450
alligator	AMISG009036	4548
alligator	AMISG009037	1524
alligator	AMISG009038	1881
alligator	AMISG009039	1152
alligator	AMISG009040	634
alligator	AMISG009041	1090
alligator	AMISG009042	1759
alligator	AMISG009043	3518
alligator	AMISG009044	2296.5
alligator	AMISG009045	1899.5
alligator	AMISG009046	979
alligator	AMISG009047	1906
alligator	AMISG009048	1841.5
alligator	AMISG009049	863
alligator	AMISG009050	2063
alligator	AMISG009051	2935
alligator	AMISG009052	1829
alligator	AMISG009053	658
alligator	AMISG009054	855
alligator	AMISG009055	874
alligator	AMISG009056	966
alligator	AMISG009057	2545
alligator	AMISG009058	803
alligator	AMISG009059	3204
alligator	AMISG009060	1463
alligator	AMISG009061	1063
alligator	AMISG009062	580
alligator	AMISG009063	1177.5
alligator	AMISG009064	2238
alligator	AMISG009065	2544
alligator	AMISG009066	837
alligator	AMISG009067	449
alligator	AMISG009068	1887
alligator	AMISG009069	1468
alligator	AMISG009070	1250
alligator	AMISG009071	1219
alligator	AMISG009072	1776
alligator	AMISG009073	1257
alligator	AMISG009074	724.5
alligator	AMISG009075	1510
alligator	AMISG009076	794
alligator	AMISG009077	756
alligator	AMISG009078	1641
alligator	AMISG009079	980
alligator	AMISG009080	2201
alligator	AMISG009081	1465
alligator	AMISG009082	2324
alligator	AMISG009083	1300
alligator	AMISG009084	3479
alligator	AMISG009085	3555
alligator	AMISG009086	2064
alligator	AMISG009087	1602
alligator	AMISG009088	2120
alligator	AMISG009089	510
alligator	AMISG009090	721
alligator	AMISG009091	1424
alligator	AMISG009092	2396
alligator	AMISG009093	2970
alligator	AMISG009094	1360
alligator	AMISG009095	491
alligator	AMISG009096	1703
alligator	AMISG009097	626
alligator	AMISG009098	2715.5
alligator	AMISG009099	559
alligator	AMISG009100	2026
alligator	AMISG009101	886
alligator	AMISG009102	1289
alligator	AMISG009103	876
alligator	AMISG009104	870
alligator	AMISG009105	13390.5
alligator	AMISG009106	2316
alligator	AMISG009107	2063
alligator	AMISG009108	1005
alligator	AMISG009109	5414
alligator	AMISG009110	2089
alligator	AMISG009111	710
alligator	AMISG009112	1962
alligator	AMISG009113	1569
alligator	AMISG009114	1155
alligator	AMISG009115	1243
alligator	AMISG009116	2314
alligator	AMISG009117	3354
alligator	AMISG009118	1647
alligator	AMISG009119	2707
alligator	AMISG009120	2762
alligator	AMISG009121	792
alligator	AMISG009122	831
alligator	AMISG009123	3092
alligator	AMISG009124	2277
alligator	AMISG009125	445
alligator	AMISG009126	611
alligator	AMISG009127	589
alligator	AMISG009128	397
alligator	AMISG009129	769
alligator	AMISG009130	333
alligator	AMISG009131	1973
alligator	AMISG009132	826
alligator	AMISG009133	829
alligator	AMISG009134	1665
alligator	AMISG009135	1040
alligator	AMISG009136	2362
alligator	AMISG009137	1182
alligator	AMISG009138	775
alligator	AMISG009139	1004
alligator	AMISG009140	2849
alligator	AMISG009141	969
alligator	AMISG009142	2607.5
alligator	AMISG009143	606
alligator	AMISG009144	1469
alligator	AMISG009145	3141
alligator	AMISG009146	5115
alligator	AMISG009147	1916.5
alligator	AMISG009148	1056
alligator	AMISG009149	665
alligator	AMISG009150	653
alligator	AMISG009151	1219
alligator	AMISG009152	804
alligator	AMISG009153	1847
alligator	AMISG009154	1552
alligator	AMISG009155	3110
alligator	AMISG009156	1116
alligator	AMISG009157	1950
alligator	AMISG009158	588
alligator	AMISG009159	1012
alligator	AMISG009160	1757
alligator	AMISG009161	918
alligator	AMISG009162	1092
alligator	AMISG009163	1928
alligator	AMISG009164	513
alligator	AMISG009165	5962.5
alligator	AMISG009166	2283
alligator	AMISG009167	3592
alligator	AMISG009168	1418
alligator	AMISG009169	2246
alligator	AMISG009170	2096
alligator	AMISG009171	1707
alligator	AMISG009172	3348.5
alligator	AMISG009173	1872
alligator	AMISG009174	2254
alligator	AMISG009175	1549
alligator	AMISG009176	737
alligator	AMISG009177	2112.5
alligator	AMISG009178	4758.5
alligator	AMISG009179	488
alligator	AMISG009180	1996
alligator	AMISG009181	1322
alligator	AMISG009182	3276
alligator	AMISG009183	2409
alligator	AMISG009184	1866.5
alligator	AMISG009185	3441.5
alligator	AMISG009186	1100
alligator	AMISG009187	795
alligator	AMISG009188	1289
alligator	AMISG009189	2188
alligator	AMISG009190	3683
alligator	AMISG009191	2665
alligator	AMISG009192	1674
alligator	AMISG009193	3164
alligator	AMISG009194	1122
alligator	AMISG009195	1024
alligator	AMISG009196	1000
alligator	AMISG009197	1706
alligator	AMISG009198	2617
alligator	AMISG009199	2198
alligator	AMISG009200	1427
alligator	AMISG009201	2243.5
alligator	AMISG009202	4545
alligator	AMISG009203	962
alligator	AMISG009204	2049
alligator	AMISG009205	822
alligator	AMISG009206	2176
alligator	AMISG009207	960.5
alligator	AMISG009208	1939
alligator	AMISG009209	1967
alligator	AMISG009210	1742
alligator	AMISG009211	3355
alligator	AMISG009212	1584.5
alligator	AMISG009213	6774
alligator	AMISG009214	1390
alligator	AMISG009215	2814.5
alligator	AMISG009216	3079.5
alligator	AMISG009217	720
alligator	AMISG009218	891
alligator	AMISG009219	665
alligator	AMISG009220	3372
alligator	AMISG009221	975
alligator	AMISG009222	1850.5
alligator	AMISG009223	1819
alligator	AMISG009224	3485
alligator	AMISG009225	1667
alligator	AMISG009226	1630
alligator	AMISG009227	2544
alligator	AMISG009228	5157
alligator	AMISG009229	1032
alligator	AMISG009230	1986
alligator	AMISG009231	1271
alligator	AMISG009232	2344.5
alligator	AMISG009233	858
alligator	AMISG009234	683
alligator	AMISG009235	4658
alligator	AMISG009236	1008
alligator	AMISG009237	1273
alligator	AMISG009238	2506
alligator	AMISG009239	727
alligator	AMISG009240	2150
alligator	AMISG009241	1242
alligator	AMISG009242	766
alligator	AMISG009243	1238
alligator	AMISG009244	921
alligator	AMISG009245	2351
alligator	AMISG009246	1277
alligator	AMISG009247	651
alligator	AMISG009248	2048
alligator	AMISG009249	1085
alligator	AMISG009250	1667
alligator	AMISG009251	1706.5
alligator	AMISG009252	1415
alligator	AMISG009253	2745
alligator	AMISG009254	2313.5
alligator	AMISG009255	969
alligator	AMISG009256	2345
alligator	AMISG009257	1997.5
alligator	AMISG009258	2346
alligator	AMISG009259	1691
alligator	AMISG009260	1018.5
alligator	AMISG009261	1704
alligator	AMISG009262	3253
alligator	AMISG009263	1792
alligator	AMISG009264	1110
alligator	AMISG009265	752.5
alligator	AMISG009266	1023
alligator	AMISG009267	3037
alligator	AMISG009268	2041
alligator	AMISG009269	1031
alligator	AMISG009270	3839
alligator	AMISG009271	726
alligator	AMISG009272	1491
alligator	AMISG009273	1260
alligator	AMISG009274	622
alligator	AMISG009275	5468
alligator	AMISG009276	1032
alligator	AMISG009277	2004
alligator	AMISG009278	1438
alligator	AMISG009279	622
alligator	AMISG009280	1184
alligator	AMISG009281	1522
alligator	AMISG009282	1312.5
alligator	AMISG009283	1017
alligator	AMISG009284	1318
alligator	AMISG009285	969
alligator	AMISG009286	763
alligator	AMISG009287	960
alligator	AMISG009288	977
alligator	AMISG009289	757
alligator	AMISG009290	1928
alligator	AMISG009291	1114
alligator	AMISG009292	1467
alligator	AMISG009293	463
alligator	AMISG009294	2059
alligator	AMISG009295	959
alligator	AMISG009296	1237
alligator	AMISG009297	1758
alligator	AMISG009298	1725.5
alligator	AMISG009299	753
alligator	AMISG009300	674
alligator	AMISG009301	692
alligator	AMISG009302	2189
alligator	AMISG009303	1479
alligator	AMISG009304	3022
alligator	AMISG009305	726
alligator	AMISG009306	1518
alligator	AMISG009307	2361
alligator	AMISG009308	946
alligator	AMISG009309	2119
alligator	AMISG009310	876.5
alligator	AMISG009311	595
alligator	AMISG009312	2739
alligator	AMISG009313	2229
alligator	AMISG009314	940
alligator	AMISG009315	2922
alligator	AMISG009316	2997
alligator	AMISG009317	3499
alligator	AMISG009318	2036.5
alligator	AMISG009319	1086
alligator	AMISG009320	1275
alligator	AMISG009321	1593
alligator	AMISG009322	1074
alligator	AMISG009323	7193
alligator	AMISG009324	1637
alligator	AMISG009325	1756
alligator	AMISG009326	2147
alligator	AMISG009327	3323
alligator	AMISG009328	564
alligator	AMISG009329	1400
alligator	AMISG009330	1301
alligator	AMISG009331	3507
alligator	AMISG009332	6391
alligator	AMISG009333	2972
alligator	AMISG009334	938
alligator	AMISG009335	2130
alligator	AMISG009336	3594
alligator	AMISG009337	3556.5
alligator	AMISG009338	1363
alligator	AMISG009339	751
alligator	AMISG009340	716
alligator	AMISG009341	704
alligator	AMISG009342	2167
alligator	AMISG009343	717
alligator	AMISG009344	2301
alligator	AMISG009345	1471
alligator	AMISG009346	1178.5
alligator	AMISG009347	1713
alligator	AMISG009348	876
alligator	AMISG009349	1908.5
alligator	AMISG009350	675.5
alligator	AMISG009351	427
alligator	AMISG009352	738
alligator	AMISG009353	1912
alligator	AMISG009354	784
alligator	AMISG009355	988
alligator	AMISG009356	854
alligator	AMISG009357	737
alligator	AMISG009358	3518.5
alligator	AMISG009359	887
alligator	AMISG009360	2407.5
alligator	AMISG009361	3796
alligator	AMISG009362	877
alligator	AMISG009363	542
alligator	AMISG009364	1226
alligator	AMISG009365	729
alligator	AMISG009366	1485
alligator	AMISG009367	2726
alligator	AMISG009368	668
alligator	AMISG009369	869
alligator	AMISG009370	1650.5
alligator	AMISG009371	833
alligator	AMISG009372	1240
alligator	AMISG009373	712
alligator	AMISG009374	2232.5
alligator	AMISG009375	812
alligator	AMISG009376	3328
alligator	AMISG009377	1206
alligator	AMISG009378	1019
alligator	AMISG009379	948
alligator	AMISG009380	1163
alligator	AMISG009381	2243
alligator	AMISG009382	2212
alligator	AMISG009383	1165
alligator	AMISG009384	558
alligator	AMISG009385	1845
alligator	AMISG009386	3556
alligator	AMISG009387	1677.5
alligator	AMISG009388	3946
alligator	AMISG009389	614
alligator	AMISG009390	912
alligator	AMISG009391	1017
alligator	AMISG009392	659
alligator	AMISG009393	872.5
alligator	AMISG009394	554
alligator	AMISG009395	536
alligator	AMISG009396	792
alligator	AMISG009397	721
alligator	AMISG009398	5763
alligator	AMISG009399	2495
alligator	AMISG009400	2307
alligator	AMISG009401	2417
alligator	AMISG009402	583
alligator	AMISG009403	2785
alligator	AMISG009404	3000
alligator	AMISG009405	1027
alligator	AMISG009406	1176
alligator	AMISG009407	1068
alligator	AMISG009408	1015
alligator	AMISG009409	1868
alligator	AMISG009410	2381
alligator	AMISG009411	2395
alligator	AMISG009412	1283
alligator	AMISG009413	622
alligator	AMISG009414	849
alligator	AMISG009415	2624
alligator	AMISG009416	1454
alligator	AMISG009417	2561
alligator	AMISG009418	1728
alligator	AMISG009419	3060
alligator	AMISG009420	1507
alligator	AMISG009421	1574
alligator	AMISG009422	665
alligator	AMISG009423	5830
alligator	AMISG009424	568
alligator	AMISG009425	6726
alligator	AMISG009426	968
alligator	AMISG009427	1206.5
alligator	AMISG009428	812
alligator	AMISG009429	617
alligator	AMISG009430	1703
alligator	AMISG009431	1531
alligator	AMISG009432	1715
alligator	AMISG009433	2700
alligator	AMISG009434	1579
alligator	AMISG009435	2075.5
alligator	AMISG009436	2189
alligator	AMISG009437	2112
alligator	AMISG009438	956
alligator	AMISG009439	1813
alligator	AMISG009440	729
alligator	AMISG009441	1189
alligator	AMISG009442	1233
alligator	AMISG009443	1171
alligator	AMISG009444	5376
alligator	AMISG009445	3389
alligator	AMISG009446	1726
alligator	AMISG009447	1223
alligator	AMISG009448	1041
alligator	AMISG009449	2326
alligator	AMISG009450	511
alligator	AMISG009451	1612
alligator	AMISG009452	346
alligator	AMISG009453	1863
alligator	AMISG009454	5868
alligator	AMISG009455	1593
alligator	AMISG009456	1084
alligator	AMISG009457	1129
alligator	AMISG009458	886
alligator	AMISG009459	2262
alligator	AMISG009460	1412
alligator	AMISG009461	2484.5
alligator	AMISG009462	1630
alligator	AMISG009463	869
alligator	AMISG009464	1587
alligator	AMISG009465	2949
alligator	AMISG009466	1650
alligator	AMISG009467	860
alligator	AMISG009468	2102
alligator	AMISG009469	659
alligator	AMISG009470	1755
alligator	AMISG009471	392
alligator	AMISG009472	4165
alligator	AMISG009473	4434
alligator	AMISG009474	1811
alligator	AMISG009475	1786
alligator	AMISG009476	1074
alligator	AMISG009477	2525
alligator	AMISG009478	1108
alligator	AMISG009479	1912
alligator	AMISG009480	5353
alligator	AMISG009481	5614.5
alligator	AMISG009482	2926
alligator	AMISG009483	1478
alligator	AMISG009484	4002
alligator	AMISG009485	2948
alligator	AMISG009486	1420
alligator	AMISG009487	2577
alligator	AMISG009488	1781
alligator	AMISG009489	2797.5
alligator	AMISG009490	847
alligator	AMISG009491	1267
alligator	AMISG009492	2571
alligator	AMISG009493	653
alligator	AMISG009494	1504
alligator	AMISG009495	1552
alligator	AMISG009496	5895
alligator	AMISG009497	2336
alligator	AMISG009498	1280
alligator	AMISG009499	1423.5
alligator	AMISG009500	1297.5
alligator	AMISG009501	710
alligator	AMISG009502	3061
alligator	AMISG009503	1830.5
alligator	AMISG009504	1873
alligator	AMISG009505	2627
alligator	AMISG009506	1655.5
alligator	AMISG009507	2260
alligator	AMISG009508	1791
alligator	AMISG009509	1559
alligator	AMISG009510	537
alligator	AMISG009511	897
alligator	AMISG009512	859
alligator	AMISG009513	949
alligator	AMISG009514	598
alligator	AMISG009515	1032
alligator	AMISG009516	1767
alligator	AMISG009517	982
alligator	AMISG009518	3884.5
alligator	AMISG009519	715
alligator	AMISG009520	3233
alligator	AMISG009521	886
alligator	AMISG009522	413
alligator	AMISG009523	1796
alligator	AMISG009524	839
alligator	AMISG009525	995
alligator	AMISG009526	5873
alligator	AMISG009527	2163
alligator	AMISG009528	1518
alligator	AMISG009529	1111
alligator	AMISG009530	1063
alligator	AMISG009531	3795
alligator	AMISG009532	1579
alligator	AMISG009533	1369
alligator	AMISG009534	1425
alligator	AMISG009535	1094
alligator	AMISG009536	4318
alligator	AMISG009537	1244
alligator	AMISG009538	1187
alligator	AMISG009539	3875
alligator	AMISG009540	3434.5
alligator	AMISG009541	781
alligator	AMISG009542	1788
alligator	AMISG009543	1645
alligator	AMISG009544	873
alligator	AMISG009545	522
alligator	AMISG009546	2438.5
alligator	AMISG009547	1079
alligator	AMISG009548	1446
alligator	AMISG009549	856
alligator	AMISG009550	1412
alligator	AMISG009551	946
alligator	AMISG009552	1058
alligator	AMISG009553	1617
alligator	AMISG009554	1017
alligator	AMISG009555	1469
alligator	AMISG009556	2722
alligator	AMISG009557	536
alligator	AMISG009558	1139
alligator	AMISG009559	3031
alligator	AMISG009560	1996
alligator	AMISG009561	4810
alligator	AMISG009562	1344
alligator	AMISG009563	1966
alligator	AMISG009564	1160
alligator	AMISG009565	870
alligator	AMISG009566	1197
alligator	AMISG009567	1034
alligator	AMISG009568	1107
alligator	AMISG009569	794
alligator	AMISG009570	1031
alligator	AMISG009571	1071
alligator	AMISG009572	623
alligator	AMISG009573	1034
alligator	AMISG009574	1561
alligator	AMISG009575	1910.5
alligator	AMISG009576	3129
alligator	AMISG009577	1107
alligator	AMISG009578	1003
alligator	AMISG009579	2952
alligator	AMISG009580	1279.5
alligator	AMISG009581	1157.5
alligator	AMISG009582	1733
alligator	AMISG009583	1748.5
alligator	AMISG009584	2087
alligator	AMISG009585	988
alligator	AMISG009586	1343
alligator	AMISG009587	642
alligator	AMISG009588	2160
alligator	AMISG009589	2020
alligator	AMISG009590	566
alligator	AMISG009591	3064
alligator	AMISG009592	4393.5
alligator	AMISG009593	460
alligator	AMISG009594	1359
alligator	AMISG009595	1140
alligator	AMISG009596	1673
alligator	AMISG009597	793
alligator	AMISG009598	1984.5
alligator	AMISG009599	7468
alligator	AMISG009600	4465.5
alligator	AMISG009601	714
alligator	AMISG009602	1055
alligator	AMISG009603	620.5
alligator	AMISG009604	1048
alligator	AMISG009605	1642.5
alligator	AMISG009606	1694
alligator	AMISG009607	705
alligator	AMISG009608	619
alligator	AMISG009609	2512
alligator	AMISG009610	1841
alligator	AMISG009611	1000
alligator	AMISG009612	2719
alligator	AMISG009613	458
alligator	AMISG009614	762
alligator	AMISG009615	1335
alligator	AMISG009616	2285.5
alligator	AMISG009617	1556
alligator	AMISG009618	5291
alligator	AMISG009619	5534
alligator	AMISG009620	1129
alligator	AMISG009621	1223
alligator	AMISG009622	1070
alligator	AMISG009623	1319
alligator	AMISG009624	533
alligator	AMISG009625	492
alligator	AMISG009626	2017
alligator	AMISG009627	1251
alligator	AMISG009628	2396
alligator	AMISG009629	550
alligator	AMISG009630	1769.5
alligator	AMISG009631	1202.5
alligator	AMISG009632	1067
alligator	AMISG009633	2158
alligator	AMISG009634	1453
alligator	AMISG009635	3293
alligator	AMISG009636	519
alligator	AMISG009637	581
alligator	AMISG009638	1936
alligator	AMISG009639	720
alligator	AMISG009640	1310
alligator	AMISG009641	1351.5
alligator	AMISG009642	5019
alligator	AMISG009643	1114
alligator	AMISG009644	2056
alligator	AMISG009645	959
alligator	AMISG009646	2559.5
alligator	AMISG009647	4063
alligator	AMISG009648	780
alligator	AMISG009649	549
alligator	AMISG009650	1556
alligator	AMISG009651	1480
alligator	AMISG009652	4412
alligator	AMISG009653	2019
alligator	AMISG009654	2236
alligator	AMISG009655	1048
alligator	AMISG009656	1126
alligator	AMISG009657	4368
alligator	AMISG009658	1802.5
alligator	AMISG009659	1602
alligator	AMISG009660	2517
alligator	AMISG009661	2787
alligator	AMISG009662	3132
alligator	AMISG009663	4471
alligator	AMISG009664	1430
alligator	AMISG009665	1557
alligator	AMISG009666	1227
alligator	AMISG009667	2132
alligator	AMISG009668	2187
alligator	AMISG009669	1638
alligator	AMISG009670	11712
alligator	AMISG009671	692
alligator	AMISG009672	1507
alligator	AMISG009673	2535
alligator	AMISG009674	838
alligator	AMISG009675	1955
alligator	AMISG009676	1141
alligator	AMISG009677	2142
alligator	AMISG009678	4006.5
alligator	AMISG009679	1567
alligator	AMISG009680	2441
alligator	AMISG009681	989
alligator	AMISG009682	617
alligator	AMISG009683	1778
alligator	AMISG009684	2928
alligator	AMISG009685	1787
alligator	AMISG009686	1996
alligator	AMISG009687	3939
alligator	AMISG009688	818
alligator	AMISG009689	745
alligator	AMISG009690	1229
alligator	AMISG009691	978
alligator	AMISG009692	5220
alligator	AMISG009693	6606
alligator	AMISG009694	3183
alligator	AMISG009695	1703
alligator	AMISG009696	1805
alligator	AMISG009697	836
alligator	AMISG009698	2223.5
alligator	AMISG009699	2802
alligator	AMISG009700	1958
alligator	AMISG009701	2245
alligator	AMISG009702	1608
alligator	AMISG009703	2151
alligator	AMISG009704	1076
alligator	AMISG009705	2469
alligator	AMISG009706	2321
alligator	AMISG009707	1868
alligator	AMISG009708	1411
alligator	AMISG009709	1836
alligator	AMISG009710	701
alligator	AMISG009711	2534
alligator	AMISG009712	1411
alligator	AMISG009713	1651
alligator	AMISG009714	984
alligator	AMISG009715	2163
alligator	AMISG009716	4483
alligator	AMISG009717	657
alligator	AMISG009718	1485
alligator	AMISG009719	691
alligator	AMISG009720	3372
alligator	AMISG009721	698
alligator	AMISG009722	3040
alligator	AMISG009723	1774
alligator	AMISG009724	1916
alligator	AMISG009725	3281
alligator	AMISG009726	1636
alligator	AMISG009727	2235.5
alligator	AMISG009728	488
alligator	AMISG009729	606
alligator	AMISG009730	1423
alligator	AMISG009731	1452
alligator	AMISG009732	2080
alligator	AMISG009733	1774.5
alligator	AMISG009734	660
alligator	AMISG009735	543
alligator	AMISG009736	592
alligator	AMISG009737	4736.5
alligator	AMISG009738	1644
alligator	AMISG009739	3902
alligator	AMISG009740	1063
alligator	AMISG009741	3448.5
alligator	AMISG009742	4645
alligator	AMISG009743	3305
alligator	AMISG009744	1224
alligator	AMISG009745	827.5
alligator	AMISG009746	1969
alligator	AMISG009747	1155
alligator	AMISG009748	806
alligator	AMISG009749	1728
alligator	AMISG009750	2531
alligator	AMISG009751	796.5
alligator	AMISG009752	1646
alligator	AMISG009753	4529.5
alligator	AMISG009754	2677
alligator	AMISG009755	803
alligator	AMISG009756	1025
alligator	AMISG009757	1976.5
alligator	AMISG009758	1524
alligator	AMISG009759	1295
alligator	AMISG009760	1631
alligator	AMISG009761	2580
alligator	AMISG009762	714
alligator	AMISG009763	1253
alligator	AMISG009764	2072
alligator	AMISG009765	946.5
alligator	AMISG009766	1083
alligator	AMISG009767	401
alligator	AMISG009768	3017.5
alligator	AMISG009769	1611
alligator	AMISG009770	1969
alligator	AMISG009771	2853
alligator	AMISG009772	3727
alligator	AMISG009773	7195
alligator	AMISG009774	1034
alligator	AMISG009775	1622.5
alligator	AMISG009776	1297
alligator	AMISG009777	1632
alligator	AMISG009778	902
alligator	AMISG009779	4228.5
alligator	AMISG009780	1078.5
alligator	AMISG009781	748
alligator	AMISG009782	932
alligator	AMISG009783	1132
alligator	AMISG009784	870
alligator	AMISG009785	2783.5
alligator	AMISG009786	1981
alligator	AMISG009787	6127
alligator	AMISG009788	1313
alligator	AMISG009789	1558
alligator	AMISG009790	1630
alligator	AMISG009791	3180
alligator	AMISG009792	2573
alligator	AMISG009793	701
alligator	AMISG009794	1420
alligator	AMISG009795	1186
alligator	AMISG009796	892
alligator	AMISG009797	6465
alligator	AMISG009798	1766
alligator	AMISG009799	1271
alligator	AMISG009800	2094
alligator	AMISG009801	3704
alligator	AMISG009802	1186
alligator	AMISG009803	2278
alligator	AMISG009804	5088
alligator	AMISG009805	1628
alligator	AMISG009806	1485
alligator	AMISG009807	3882
alligator	AMISG009808	2338
alligator	AMISG009809	1430.5
alligator	AMISG009810	1273
alligator	AMISG009811	334
alligator	AMISG009812	1102
alligator	AMISG009813	957
alligator	AMISG009814	2036
alligator	AMISG009815	4867.5
alligator	AMISG009816	4970
alligator	AMISG009817	2725
alligator	AMISG009818	1103
alligator	AMISG009819	5042
alligator	AMISG009820	1371
alligator	AMISG009821	1198
alligator	AMISG009822	1724
alligator	AMISG009823	6534
alligator	AMISG009824	4614
alligator	AMISG009825	1669
alligator	AMISG009826	2744
alligator	AMISG009827	1393
alligator	AMISG009828	1146
alligator	AMISG009829	1134
alligator	AMISG009830	1465
alligator	AMISG009831	643
alligator	AMISG009832	984
alligator	AMISG009833	3180
alligator	AMISG009834	521
alligator	AMISG009835	2740
alligator	AMISG009836	1209
alligator	AMISG009837	919
alligator	AMISG009838	1137
alligator	AMISG009839	1768
alligator	AMISG009840	1000
alligator	AMISG009841	6019
alligator	AMISG009842	565
alligator	AMISG009843	570
alligator	AMISG009844	414
alligator	AMISG009845	836
alligator	AMISG009846	1364
alligator	AMISG009847	1109
alligator	AMISG009848	2407
alligator	AMISG009849	1124
alligator	AMISG009850	4242.5
alligator	AMISG009851	4402.5
alligator	AMISG009852	2958
alligator	AMISG009853	696
alligator	AMISG009854	592
alligator	AMISG009855	598
alligator	AMISG009856	457
alligator	AMISG009857	1310
alligator	AMISG009858	765
alligator	AMISG009859	857
alligator	AMISG009860	1478
alligator	AMISG009861	3245
alligator	AMISG009862	1097
alligator	AMISG009863	1392.5
alligator	AMISG009864	374
alligator	AMISG009865	446
alligator	AMISG009866	599
alligator	AMISG009867	1317
alligator	AMISG009868	2339
alligator	AMISG009869	1839.5
alligator	AMISG009870	1284
alligator	AMISG009871	3281.5
alligator	AMISG009872	1020
alligator	AMISG009873	870
alligator	AMISG009874	1192
alligator	AMISG009875	1293
alligator	AMISG009876	3696
alligator	AMISG009877	308
alligator	AMISG009878	1946
alligator	AMISG009879	1350.5
alligator	AMISG009880	601.5
alligator	AMISG009881	973
alligator	AMISG009882	6058
alligator	AMISG009883	719
alligator	AMISG009884	595
alligator	AMISG009885	659
alligator	AMISG009886	1227
alligator	AMISG009887	1487
alligator	AMISG009888	3630
alligator	AMISG009889	1340
alligator	AMISG009890	4054
alligator	AMISG009891	493
alligator	AMISG009892	1984
alligator	AMISG009893	1291
alligator	AMISG009894	2803.5
alligator	AMISG009895	1159
alligator	AMISG009896	727
alligator	AMISG009897	1826
alligator	AMISG009898	1823
alligator	AMISG009899	1403.5
alligator	AMISG009900	1545
alligator	AMISG009901	1318
alligator	AMISG009902	1376
alligator	AMISG009903	1143
alligator	AMISG009904	971.5
alligator	AMISG009905	1564
alligator	AMISG009906	3767
alligator	AMISG009907	532
alligator	AMISG009908	1355
alligator	AMISG009909	4947
alligator	AMISG009910	11960
alligator	AMISG009911	1275.5
alligator	AMISG009912	2199
alligator	AMISG009913	2606
alligator	AMISG009914	1370
alligator	AMISG009915	7231
alligator	AMISG009916	4383
alligator	AMISG009917	1386
alligator	AMISG009918	4170.5
alligator	AMISG009919	893
alligator	AMISG009920	1667
alligator	AMISG009921	1067
alligator	AMISG009922	2175
alligator	AMISG009923	756
alligator	AMISG009924	852.5
alligator	AMISG009925	1611
alligator	AMISG009926	898
alligator	AMISG009927	4403
alligator	AMISG009928	823
alligator	AMISG009929	1677
alligator	AMISG009930	809
alligator	AMISG009931	1447
alligator	AMISG009932	1366
alligator	AMISG009933	1248
alligator	AMISG009934	982
alligator	AMISG009935	2999.5
alligator	AMISG009936	3416.5
alligator	AMISG009937	2638
alligator	AMISG009938	3332.5
alligator	AMISG009939	1390
alligator	AMISG009940	2137
alligator	AMISG009941	5320
alligator	AMISG009942	2932
alligator	AMISG009943	3168.5
alligator	AMISG009944	1157
alligator	AMISG009945	1107
alligator	AMISG009946	1277.5
alligator	AMISG009947	1164
alligator	AMISG009948	1146.5
alligator	AMISG009949	2096
alligator	AMISG009950	5311.5
alligator	AMISG009951	1023
alligator	AMISG009952	1146
alligator	AMISG009953	2359.5
alligator	AMISG009954	3317
alligator	AMISG009955	1307
alligator	AMISG009956	2035
alligator	AMISG009957	1135
alligator	AMISG009958	1474
alligator	AMISG009959	1218
alligator	AMISG009960	1217
alligator	AMISG009961	4713.5
alligator	AMISG009962	1627
alligator	AMISG009963	2734
alligator	AMISG009964	2147
alligator	AMISG009965	2512
alligator	AMISG009966	2042
alligator	AMISG009967	814
alligator	AMISG009968	1282
alligator	AMISG009969	1736
alligator	AMISG009970	1326
alligator	AMISG009971	544
alligator	AMISG009972	1170
alligator	AMISG009973	734.5
alligator	AMISG009974	1516
alligator	AMISG009975	2487
alligator	AMISG009976	559
alligator	AMISG009977	701
alligator	AMISG009978	832
alligator	AMISG009979	6831
alligator	AMISG009980	1041
alligator	AMISG009981	927
alligator	AMISG009982	10582.5
alligator	AMISG009983	692
alligator	AMISG009984	8897
alligator	AMISG009985	641
alligator	AMISG009986	3320
alligator	AMISG009987	1707
alligator	AMISG009988	1220
alligator	AMISG009989	1846
alligator	AMISG009990	4588
alligator	AMISG009991	1903.5
alligator	AMISG009992	942
alligator	AMISG009993	459
alligator	AMISG009994	924
alligator	AMISG009995	2801
alligator	AMISG009996	843
alligator	AMISG009997	2679
alligator	AMISG009998	1700
alligator	AMISG009999	2413
alligator	AMISG010000	1196
alligator	AMISG010001	851
alligator	AMISG010002	1472
alligator	AMISG010003	988
alligator	AMISG010004	1190
alligator	AMISG010005	1691
alligator	AMISG010006	2057
alligator	AMISG010007	2090.5
alligator	AMISG010008	8498
alligator	AMISG010009	2507
alligator	AMISG010010	1314
alligator	AMISG010011	11677
alligator	AMISG010012	1749.5
alligator	AMISG010013	1083
alligator	AMISG010014	1877
alligator	AMISG010015	933
alligator	AMISG010016	1731
alligator	AMISG010017	693
alligator	AMISG010018	1530
alligator	AMISG010019	4167
alligator	AMISG010020	1816
alligator	AMISG010021	577
alligator	AMISG010022	3907.5
alligator	AMISG010023	993
alligator	AMISG010024	1931
alligator	AMISG010025	651
alligator	AMISG010026	3212
alligator	AMISG010027	1346
alligator	AMISG010028	2102
alligator	AMISG010029	444
alligator	AMISG010030	3057
alligator	AMISG010031	2425.5
alligator	AMISG010032	670
alligator	AMISG010033	1787.5
alligator	AMISG010034	1477
alligator	AMISG010035	514
alligator	AMISG010036	874
alligator	AMISG010037	1795
alligator	AMISG010038	1276
alligator	AMISG010039	2140
alligator	AMISG010040	1388
alligator	AMISG010041	2559
alligator	AMISG010042	2125
alligator	AMISG010043	467
alligator	AMISG010044	1389
alligator	AMISG010045	4760
alligator	AMISG010046	2163
alligator	AMISG010047	1086
alligator	AMISG010048	6467
alligator	AMISG010049	1633.5
alligator	AMISG010050	1723
alligator	AMISG010051	1089
alligator	AMISG010052	1177.5
alligator	AMISG010053	932
alligator	AMISG010054	1390.5
alligator	AMISG010055	722
alligator	AMISG010056	2172
alligator	AMISG010057	1005.5
alligator	AMISG010058	1991
alligator	AMISG010059	724
alligator	AMISG010060	2164.5
alligator	AMISG010061	1579
alligator	AMISG010062	1012
alligator	AMISG010063	1178
alligator	AMISG010064	2993
alligator	AMISG010065	1083
alligator	AMISG010066	1456
alligator	AMISG010067	1803
alligator	AMISG010068	2396.5
alligator	AMISG010069	1616
alligator	AMISG010070	1199
alligator	AMISG010071	685
alligator	AMISG010072	1548
alligator	AMISG010073	1654.5
alligator	AMISG010074	1275
alligator	AMISG010075	1442
alligator	AMISG010076	1391
alligator	AMISG010077	1780
alligator	AMISG010078	3268
alligator	AMISG010079	956
alligator	AMISG010080	2207
alligator	AMISG010081	1305
alligator	AMISG010082	2096
alligator	AMISG010083	788
alligator	AMISG010084	969
alligator	AMISG010085	2523
alligator	AMISG010086	876
alligator	AMISG010087	899
alligator	AMISG010088	3524
alligator	AMISG010089	1085
alligator	AMISG010090	1296
alligator	AMISG010091	694
alligator	AMISG010092	628
alligator	AMISG010093	2244
alligator	AMISG010094	1977
alligator	AMISG010095	797
alligator	AMISG010096	1046
alligator	AMISG010097	728
alligator	AMISG010098	351
alligator	AMISG010099	701
alligator	AMISG010100	1225
alligator	AMISG010101	508.5
alligator	AMISG010102	884
alligator	AMISG010103	1327
alligator	AMISG010104	1051
alligator	AMISG010105	1704
alligator	AMISG010106	1376
alligator	AMISG010107	1970
alligator	AMISG010108	1443
alligator	AMISG010109	467
alligator	AMISG010110	1329
alligator	AMISG010111	2246
alligator	AMISG010112	3078
alligator	AMISG010113	2573
alligator	AMISG010114	1815
alligator	AMISG010115	2527
alligator	AMISG010116	2070
alligator	AMISG010117	2204
alligator	AMISG010118	1953
alligator	AMISG010119	925
alligator	AMISG010120	1973.5
alligator	AMISG010121	1215.5
alligator	AMISG010122	3611
alligator	AMISG010123	917
alligator	AMISG010124	2356
alligator	AMISG010125	1273
alligator	AMISG010126	888
alligator	AMISG010127	5275
alligator	AMISG010128	1479
alligator	AMISG010129	2135.5
alligator	AMISG010130	971
alligator	AMISG010131	3865
alligator	AMISG010132	611
alligator	AMISG010133	1374
alligator	AMISG010134	744
alligator	AMISG010135	2030
alligator	AMISG010136	1091
alligator	AMISG010137	676
alligator	AMISG010138	3243.5
alligator	AMISG010139	2812
alligator	AMISG010140	1675
alligator	AMISG010141	2454
alligator	AMISG010142	3578
alligator	AMISG010143	1316
alligator	AMISG010144	1948
alligator	AMISG010145	1127.5
alligator	AMISG010146	2969
alligator	AMISG010147	4576
alligator	AMISG010148	2155
alligator	AMISG010149	3852
alligator	AMISG010150	2596.5
alligator	AMISG010151	1210
alligator	AMISG010152	1837
alligator	AMISG010153	1615
alligator	AMISG010154	1003
alligator	AMISG010155	712
alligator	AMISG010156	870
alligator	AMISG010157	1915.5
alligator	AMISG010158	834
alligator	AMISG010159	979
alligator	AMISG010160	1300
alligator	AMISG010161	979
alligator	AMISG010162	1002
alligator	AMISG010163	2496
alligator	AMISG010164	3979
alligator	AMISG010165	1249
alligator	AMISG010166	1019
alligator	AMISG010167	4000
alligator	AMISG010168	1548
alligator	AMISG010169	1834
alligator	AMISG010170	837
alligator	AMISG010171	965
alligator	AMISG010172	1173
alligator	AMISG010173	2781
alligator	AMISG010174	1540
alligator	AMISG010175	2307
alligator	AMISG010176	1835
alligator	AMISG010177	637
alligator	AMISG010178	1684
alligator	AMISG010179	2366
alligator	AMISG010180	965
alligator	AMISG010181	471
alligator	AMISG010182	2257
alligator	AMISG010183	872
alligator	AMISG010184	427
alligator	AMISG010185	2895
alligator	AMISG010186	1856
alligator	AMISG010187	1760.5
alligator	AMISG010188	1566
alligator	AMISG010189	2693
alligator	AMISG010190	1302
alligator	AMISG010191	1720
alligator	AMISG010192	967.5
alligator	AMISG010193	6809
alligator	AMISG010194	5451
alligator	AMISG010195	477
alligator	AMISG010196	869
alligator	AMISG010197	3180
alligator	AMISG010198	2615.5
alligator	AMISG010199	1442.5
alligator	AMISG010200	2041
alligator	AMISG010201	2989
alligator	AMISG010202	1395.5
alligator	AMISG010203	1246
alligator	AMISG010204	1358
alligator	AMISG010205	1311
alligator	AMISG010206	2417
alligator	AMISG010207	2868
alligator	AMISG010208	1451
alligator	AMISG010209	1464
alligator	AMISG010210	1207
alligator	AMISG010211	1331
alligator	AMISG010212	603
alligator	AMISG010213	1154
alligator	AMISG010214	1798
alligator	AMISG010215	3447
alligator	AMISG010216	750
alligator	AMISG010217	1185
alligator	AMISG010218	1623.5
alligator	AMISG010219	1406
alligator	AMISG010220	1179.5
alligator	AMISG010221	3010
alligator	AMISG010222	2225
alligator	AMISG010223	757
alligator	AMISG010224	1479
alligator	AMISG010225	3357
alligator	AMISG010226	1983
alligator	AMISG010227	3720
alligator	AMISG010228	755
alligator	AMISG010229	506
alligator	AMISG010230	411
alligator	AMISG010231	1864
alligator	AMISG010232	1833
alligator	AMISG010233	1038
alligator	AMISG010234	900
alligator	AMISG010235	1090.5
alligator	AMISG010236	773
alligator	AMISG010237	927.5
alligator	AMISG010238	2430
alligator	AMISG010239	1133
alligator	AMISG010240	864
alligator	AMISG010241	1826
alligator	AMISG010242	714
alligator	AMISG010243	2553
alligator	AMISG010244	314
alligator	AMISG010245	810
alligator	AMISG010246	2654
alligator	AMISG010247	2050
alligator	AMISG010248	520
alligator	AMISG010249	1492
alligator	AMISG010250	690
alligator	AMISG010251	2789
alligator	AMISG010252	793
alligator	AMISG010253	3008
alligator	AMISG010254	1921
alligator	AMISG010255	3135
alligator	AMISG010256	1127
alligator	AMISG010257	1662.5
alligator	AMISG010258	1160
alligator	AMISG010259	707
alligator	AMISG010260	1651
alligator	AMISG010261	1905
alligator	AMISG010262	753
alligator	AMISG010263	2281
alligator	AMISG010264	1279
alligator	AMISG010265	776
alligator	AMISG010266	3221.5
alligator	AMISG010267	1401
alligator	AMISG010268	1634
alligator	AMISG010269	2742
alligator	AMISG010270	1012
alligator	AMISG010271	1360
alligator	AMISG010272	5562
alligator	AMISG010273	5821
alligator	AMISG010274	625
alligator	AMISG010275	3489
alligator	AMISG010276	1491
alligator	AMISG010277	783
alligator	AMISG010278	827
alligator	AMISG010279	683
alligator	AMISG010280	758
alligator	AMISG010281	1578
alligator	AMISG010282	1488
alligator	AMISG010283	1764
alligator	AMISG010284	3898
alligator	AMISG010285	1410
alligator	AMISG010286	1479
alligator	AMISG010287	4266.5
alligator	AMISG010288	789
alligator	AMISG010289	3934
alligator	AMISG010290	4722
alligator	AMISG010291	9229.5
alligator	AMISG010292	2041.5
alligator	AMISG010293	1077
alligator	AMISG010294	903
alligator	AMISG010295	2098
alligator	AMISG010296	1727
alligator	AMISG010297	1013
alligator	AMISG010298	1015
alligator	AMISG010299	654
alligator	AMISG010300	2256
alligator	AMISG010301	1791
alligator	AMISG010302	999.5
alligator	AMISG010303	1148
alligator	AMISG010304	772
alligator	AMISG010305	1118
alligator	AMISG010306	586
alligator	AMISG010307	1915
alligator	AMISG010308	3328
alligator	AMISG010309	6952.5
alligator	AMISG010310	944
alligator	AMISG010311	1490
alligator	AMISG010312	919
alligator	AMISG010313	1073
alligator	AMISG010314	1612
alligator	AMISG010315	715
alligator	AMISG010316	575
alligator	AMISG010317	777
alligator	AMISG010318	2624
alligator	AMISG010319	1995
alligator	AMISG010320	3725
alligator	AMISG010321	2960
alligator	AMISG010322	560
alligator	AMISG010323	1351
alligator	AMISG010324	3131
alligator	AMISG010325	1794
alligator	AMISG010326	3854
alligator	AMISG010327	2474
alligator	AMISG010328	2625
alligator	AMISG010329	997.5
alligator	AMISG010330	979
alligator	AMISG010331	2003
alligator	AMISG010332	855
alligator	AMISG010333	3852
alligator	AMISG010334	1599
alligator	AMISG010335	4301
alligator	AMISG010336	2229
alligator	AMISG010337	2111
alligator	AMISG010338	2361
alligator	AMISG010339	1958
alligator	AMISG010340	1595
alligator	AMISG010341	1475
alligator	AMISG010342	1367
alligator	AMISG010343	745
alligator	AMISG010344	593
alligator	AMISG010345	926
alligator	AMISG010346	1644.5
alligator	AMISG010347	854
alligator	AMISG010348	1944
alligator	AMISG010349	856
alligator	AMISG010350	602
alligator	AMISG010351	887
alligator	AMISG010352	1209
alligator	AMISG010353	1009
alligator	AMISG010354	1899.5
alligator	AMISG010355	1377.5
alligator	AMISG010356	1599
alligator	AMISG010357	479
alligator	AMISG010358	1972
alligator	AMISG010359	422
alligator	AMISG010360	665
alligator	AMISG010361	1861
alligator	AMISG010362	720
alligator	AMISG010363	697
alligator	AMISG010364	475
alligator	AMISG010365	1036
alligator	AMISG010366	4235
alligator	AMISG010367	483
alligator	AMISG010368	3696.5
alligator	AMISG010369	1419
alligator	AMISG010370	808
alligator	AMISG010371	6291
alligator	AMISG010372	535
alligator	AMISG010373	799
alligator	AMISG010374	2427
alligator	AMISG010375	1234
alligator	AMISG010376	1548
alligator	AMISG010377	557
alligator	AMISG010378	1271
alligator	AMISG010379	506
alligator	AMISG010380	1132
alligator	AMISG010381	3146.5
alligator	AMISG010382	5019
alligator	AMISG010383	1435
alligator	AMISG010384	2196
alligator	AMISG010385	888
alligator	AMISG010386	1308
alligator	AMISG010387	729
alligator	AMISG010388	496
alligator	AMISG010389	1416
alligator	AMISG010390	616
alligator	AMISG010391	404
alligator	AMISG010392	452
alligator	AMISG010393	1307
alligator	AMISG010394	4578.5
alligator	AMISG010395	1874
alligator	AMISG010396	3715.5
alligator	AMISG010397	1183
alligator	AMISG010398	2074
alligator	AMISG010399	5168
alligator	AMISG010400	2979.5
alligator	AMISG010401	1369.5
alligator	AMISG010402	1659
alligator	AMISG010403	758
alligator	AMISG010404	1598
alligator	AMISG010405	812
alligator	AMISG010406	1607
alligator	AMISG010407	859
alligator	AMISG010408	640
alligator	AMISG010409	1931
alligator	AMISG010410	1365.5
alligator	AMISG010411	3003
alligator	AMISG010412	2056.5
alligator	AMISG010413	405
alligator	AMISG010414	3784
alligator	AMISG010415	1872
alligator	AMISG010416	1673
alligator	AMISG010417	2183
alligator	AMISG010418	1337
alligator	AMISG010419	3775
alligator	AMISG010420	1793
alligator	AMISG010421	2020
alligator	AMISG010422	655
alligator	AMISG010423	2761
alligator	AMISG010424	1545
alligator	AMISG010425	3074
alligator	AMISG010426	2530
alligator	AMISG010427	1235
alligator	AMISG010428	2802
alligator	AMISG010429	725
alligator	AMISG010430	3566
alligator	AMISG010431	1733
alligator	AMISG010432	934
alligator	AMISG010433	1704
alligator	AMISG010434	1608
alligator	AMISG010435	1678
alligator	AMISG010436	1896
alligator	AMISG010437	1382
alligator	AMISG010438	12066.5
alligator	AMISG010439	413
alligator	AMISG010440	4160
alligator	AMISG010441	1348
alligator	AMISG010442	1733
alligator	AMISG010443	773
alligator	AMISG010444	1598
alligator	AMISG010445	2915.5
alligator	AMISG010446	1691
alligator	AMISG010447	1959
alligator	AMISG010448	745
alligator	AMISG010449	1778
alligator	AMISG010450	1630
alligator	AMISG010451	1007
alligator	AMISG010452	539
alligator	AMISG010453	1165
alligator	AMISG010454	709
alligator	AMISG010455	1349.5
alligator	AMISG010456	1478
alligator	AMISG010457	3622
alligator	AMISG010458	364
alligator	AMISG010459	1849
alligator	AMISG010460	1724
alligator	AMISG010461	564
alligator	AMISG010462	530
alligator	AMISG010463	748
alligator	AMISG010464	1479
alligator	AMISG010465	3387
alligator	AMISG010466	1047
alligator	AMISG010467	826
alligator	AMISG010468	3145.5
alligator	AMISG010469	1205
alligator	AMISG010470	1549
alligator	AMISG010471	1258
alligator	AMISG010472	549
alligator	AMISG010473	658
alligator	AMISG010474	1134
alligator	AMISG010475	1797
alligator	AMISG010476	1590
alligator	AMISG010477	991
alligator	AMISG010478	3003.5
alligator	AMISG010479	1762
alligator	AMISG010480	1488
alligator	AMISG010481	2586.5
alligator	AMISG010482	607
alligator	AMISG010483	2546
alligator	AMISG010484	888
alligator	AMISG010485	8110
alligator	AMISG010486	2074
alligator	AMISG010487	1999.5
alligator	AMISG010488	1197
alligator	AMISG010489	482
alligator	AMISG010490	935
alligator	AMISG010491	723
alligator	AMISG010492	2236
alligator	AMISG010493	1726
alligator	AMISG010494	503
alligator	AMISG010495	2068
alligator	AMISG010496	3456
alligator	AMISG010497	1238
alligator	AMISG010498	757
alligator	AMISG010499	1066
alligator	AMISG010500	1307
alligator	AMISG010501	1371
alligator	AMISG010502	2887.5
alligator	AMISG010503	482
alligator	AMISG010504	2986
alligator	AMISG010505	453
alligator	AMISG010506	1483.5
alligator	AMISG010507	1275
alligator	AMISG010508	2178
alligator	AMISG010509	2044
alligator	AMISG010510	3945
alligator	AMISG010511	1175
alligator	AMISG010512	496
alligator	AMISG010513	2042
alligator	AMISG010514	736
alligator	AMISG010515	660
alligator	AMISG010516	1102
alligator	AMISG010517	3430
alligator	AMISG010518	714
alligator	AMISG010519	1407.5
alligator	AMISG010520	919
alligator	AMISG010521	682
alligator	AMISG010522	3455.5
alligator	AMISG010523	2539.5
alligator	AMISG010524	2744
alligator	AMISG010525	3386
alligator	AMISG010526	969
alligator	AMISG010527	3726.5
alligator	AMISG010528	632
alligator	AMISG010529	3067
alligator	AMISG010530	4987.5
alligator	AMISG010531	3705
alligator	AMISG010532	1140
alligator	AMISG010533	1149
alligator	AMISG010534	1203
alligator	AMISG010535	781
alligator	AMISG010536	1704
alligator	AMISG010537	1892
alligator	AMISG010538	3406.5
alligator	AMISG010539	2639
alligator	AMISG010540	1046
alligator	AMISG010541	913
alligator	AMISG010542	1017
alligator	AMISG010543	1531
alligator	AMISG010544	1079
alligator	AMISG010545	385
alligator	AMISG010546	2350.5
alligator	AMISG010547	609.5
alligator	AMISG010548	2256
alligator	AMISG010549	1761
alligator	AMISG010550	1675
alligator	AMISG010551	2335
alligator	AMISG010552	1648.5
alligator	AMISG010553	2025
alligator	AMISG010554	9871
alligator	AMISG010555	1722
alligator	AMISG010556	1958
alligator	AMISG010557	2520
alligator	AMISG010558	1436
alligator	AMISG010559	949
alligator	AMISG010560	2713
alligator	AMISG010561	1693
alligator	AMISG010562	2717
alligator	AMISG010563	2609
alligator	AMISG010564	1991
alligator	AMISG010565	738.5
alligator	AMISG010566	847
alligator	AMISG010567	6373
alligator	AMISG010568	2641
alligator	AMISG010569	1888
alligator	AMISG010570	2613
alligator	AMISG010571	2263
alligator	AMISG010572	1011
alligator	AMISG010573	2020
alligator	AMISG010574	707
alligator	AMISG010575	1266
alligator	AMISG010576	2818
alligator	AMISG010577	1168
alligator	AMISG010578	1234
alligator	AMISG010579	2239
alligator	AMISG010580	1333
alligator	AMISG010581	1286
alligator	AMISG010582	801
alligator	AMISG010583	2025
alligator	AMISG010584	1428
alligator	AMISG010585	1158
alligator	AMISG010586	705
alligator	AMISG010587	3767
alligator	AMISG010588	1712
alligator	AMISG010589	1198
alligator	AMISG010590	1270
alligator	AMISG010591	902
alligator	AMISG010592	1087
alligator	AMISG010593	1686
alligator	AMISG010594	3197
alligator	AMISG010595	504
alligator	AMISG010596	629
alligator	AMISG010597	986.5
alligator	AMISG010598	506
alligator	AMISG010599	593
alligator	AMISG010600	819
alligator	AMISG010601	1388
alligator	AMISG010602	3365
alligator	AMISG010603	3367
alligator	AMISG010604	483
alligator	AMISG010605	518
alligator	AMISG010606	1728
alligator	AMISG010607	1404.5
alligator	AMISG010608	3863
alligator	AMISG010609	715
alligator	AMISG010610	2297
alligator	AMISG010611	833
alligator	AMISG010612	785
alligator	AMISG010613	1029.5
alligator	AMISG010614	2955
alligator	AMISG010615	6978
alligator	AMISG010616	746
alligator	AMISG010617	595
alligator	AMISG010618	1833
alligator	AMISG010619	1094
alligator	AMISG010620	1068
alligator	AMISG010621	2284
alligator	AMISG010622	750
alligator	AMISG010623	1424.5
alligator	AMISG010624	1377
alligator	AMISG010625	3291
alligator	AMISG010626	307
alligator	AMISG010627	915
alligator	AMISG010628	1739
alligator	AMISG010629	845
alligator	AMISG010630	1179
alligator	AMISG010631	611
alligator	AMISG010632	2080
alligator	AMISG010633	506
alligator	AMISG010634	710.5
alligator	AMISG010635	865.5
alligator	AMISG010636	755
alligator	AMISG010637	1784
alligator	AMISG010638	339
alligator	AMISG010639	2099
alligator	AMISG010640	2806
alligator	AMISG010641	992
alligator	AMISG010642	1037
alligator	AMISG010643	665
alligator	AMISG010644	2295.5
alligator	AMISG010645	2360
alligator	AMISG010646	1715
alligator	AMISG010647	1781
alligator	AMISG010648	2158
alligator	AMISG010649	1904
alligator	AMISG010650	2709
alligator	AMISG010651	5704
alligator	AMISG010652	951
alligator	AMISG010653	682
alligator	AMISG010654	822
alligator	AMISG010655	2513
alligator	AMISG010656	545
alligator	AMISG010657	1847
alligator	AMISG010658	870
alligator	AMISG010659	2598
alligator	AMISG010660	1934
alligator	AMISG010661	4353
alligator	AMISG010662	1325
alligator	AMISG010663	1409
alligator	AMISG010664	2121.5
alligator	AMISG010665	14859
alligator	AMISG010666	1845
alligator	AMISG010667	1029
alligator	AMISG010668	1226
alligator	AMISG010669	2336
alligator	AMISG010670	1824
alligator	AMISG010671	2460
alligator	AMISG010672	416
alligator	AMISG010673	2332
alligator	AMISG010674	1520
alligator	AMISG010675	3783.5
alligator	AMISG010676	1279.5
alligator	AMISG010677	5370
alligator	AMISG010678	1070
alligator	AMISG010679	612
alligator	AMISG010680	1439
alligator	AMISG010681	848
alligator	AMISG010682	2095
alligator	AMISG010683	2406
alligator	AMISG010684	2502.5
alligator	AMISG010685	1381
alligator	AMISG010686	1593
alligator	AMISG010687	1059
alligator	AMISG010688	1168
alligator	AMISG010689	5884
alligator	AMISG010690	4201
alligator	AMISG010691	3867.5
alligator	AMISG010692	1627
alligator	AMISG010693	1934.5
alligator	AMISG010694	740.5
alligator	AMISG010695	1415
alligator	AMISG010696	3407
alligator	AMISG010697	392
alligator	AMISG010698	1193
alligator	AMISG010699	1133
alligator	AMISG010700	1266
alligator	AMISG010701	1760.5
alligator	AMISG010702	765
alligator	AMISG010703	1266
alligator	AMISG010704	4538.5
alligator	AMISG010705	870
alligator	AMISG010706	1275
alligator	AMISG010707	1103
alligator	AMISG010708	2393
alligator	AMISG010709	1184
alligator	AMISG010710	1253
alligator	AMISG010711	1091
alligator	AMISG010712	1109
alligator	AMISG010713	1111
alligator	AMISG010714	1523.5
alligator	AMISG010715	498
alligator	AMISG010716	1039
alligator	AMISG010717	460
alligator	AMISG010718	614
alligator	AMISG010719	1167
alligator	AMISG010720	1415
alligator	AMISG010721	2149
alligator	AMISG010722	657
alligator	AMISG010723	884
alligator	AMISG010724	649
alligator	AMISG010725	2666
alligator	AMISG010726	1458
alligator	AMISG010727	812
alligator	AMISG010728	502
alligator	AMISG010729	2169.5
alligator	AMISG010730	3232
alligator	AMISG010731	1020
alligator	AMISG010732	7012
alligator	AMISG010733	1640
alligator	AMISG010734	1975
alligator	AMISG010735	2305
alligator	AMISG010736	3130
alligator	AMISG010737	3823
alligator	AMISG010738	1471.5
alligator	AMISG010739	1974
alligator	AMISG010740	1884
alligator	AMISG010741	1153
alligator	AMISG010742	1402
alligator	AMISG010743	1113
alligator	AMISG010744	1530
alligator	AMISG010745	923
alligator	AMISG010746	1043
alligator	AMISG010747	1206
alligator	AMISG010748	2969
alligator	AMISG010749	1649
alligator	AMISG010750	3313.5
alligator	AMISG010751	443
alligator	AMISG010752	2126
alligator	AMISG010753	2783.5
alligator	AMISG010754	1175
alligator	AMISG010755	576
alligator	AMISG010756	682
alligator	AMISG010757	442
alligator	AMISG010758	650
alligator	AMISG010759	1252
alligator	AMISG010760	1135
alligator	AMISG010761	1287
alligator	AMISG010762	587
alligator	AMISG010763	888
alligator	AMISG010764	3292
alligator	AMISG010765	1715
alligator	AMISG010766	3050
alligator	AMISG010767	2587
alligator	AMISG010768	2046
alligator	AMISG010769	366
alligator	AMISG010770	1009
alligator	AMISG010771	1441
alligator	AMISG010772	1811.5
alligator	AMISG010773	3209
alligator	AMISG010774	2461
alligator	AMISG010775	529
alligator	AMISG010776	2332
alligator	AMISG010777	2144
alligator	AMISG010778	481
alligator	AMISG010779	1357
alligator	AMISG010780	991
alligator	AMISG010781	1387
alligator	AMISG010782	645
alligator	AMISG010783	1438.5
alligator	AMISG010784	1367
alligator	AMISG010785	1218
alligator	AMISG010786	1629.5
alligator	AMISG010787	2220.5
alligator	AMISG010788	4061
alligator	AMISG010789	2294.5
alligator	AMISG010790	3762
alligator	AMISG010791	670
alligator	AMISG010792	1265
alligator	AMISG010793	2050
alligator	AMISG010794	669
alligator	AMISG010795	1928
alligator	AMISG010796	2085
alligator	AMISG010797	844
alligator	AMISG010798	5137
alligator	AMISG010799	7537
alligator	AMISG010800	1083
alligator	AMISG010801	2439
alligator	AMISG010802	1201
alligator	AMISG010803	14784
alligator	AMISG010804	598.5
alligator	AMISG010805	2577
alligator	AMISG010806	1551
alligator	AMISG010807	550
alligator	AMISG010808	1412.5
alligator	AMISG010809	695
alligator	AMISG010810	905
alligator	AMISG010811	1533
alligator	AMISG010812	770
alligator	AMISG010813	2334
alligator	AMISG010814	7733
alligator	AMISG010815	879
alligator	AMISG010816	1089
alligator	AMISG010817	3258
alligator	AMISG010818	1193
alligator	AMISG010819	2337
alligator	AMISG010820	938
alligator	AMISG010821	5285
alligator	AMISG010822	2316
alligator	AMISG010823	1935
alligator	AMISG010824	1087
alligator	AMISG010825	1096
alligator	AMISG010826	3396
alligator	AMISG010827	1448
alligator	AMISG010828	2961
alligator	AMISG010829	467
alligator	AMISG010830	1291
alligator	AMISG010831	2699.5
alligator	AMISG010832	1329
alligator	AMISG010833	916
alligator	AMISG010834	1003
alligator	AMISG010835	1614
alligator	AMISG010836	1238
alligator	AMISG010837	596
alligator	AMISG010838	1574
alligator	AMISG010839	1006
alligator	AMISG010840	1248
alligator	AMISG010841	1273
alligator	AMISG010842	2076
alligator	AMISG010843	3018
alligator	AMISG010844	1789
alligator	AMISG010845	2988
alligator	AMISG010846	1024
alligator	AMISG010847	1069
alligator	AMISG010848	981
alligator	AMISG010849	735
alligator	AMISG010850	2886
alligator	AMISG010851	741
alligator	AMISG010852	1071
alligator	AMISG010853	2154
alligator	AMISG010854	995
alligator	AMISG010855	1992
alligator	AMISG010856	1183
alligator	AMISG010857	1760.5
alligator	AMISG010858	990
alligator	AMISG010859	1785
alligator	AMISG010860	981
alligator	AMISG010861	2011
alligator	AMISG010862	1657
alligator	AMISG010863	1460
alligator	AMISG010864	333
alligator	AMISG010865	445
alligator	AMISG010866	3621.5
alligator	AMISG010867	1205
alligator	AMISG010868	1106
alligator	AMISG010869	711
alligator	AMISG010870	749
alligator	AMISG010871	1245
alligator	AMISG010872	1800
alligator	AMISG010873	875
alligator	AMISG010874	1966
alligator	AMISG010875	1111
alligator	AMISG010876	1341.5
alligator	AMISG010877	3692
alligator	AMISG010878	1101
alligator	AMISG010879	4948
alligator	AMISG010880	2172
alligator	AMISG010881	4118
alligator	AMISG010882	2443
alligator	AMISG010883	2034
alligator	AMISG010884	2400
alligator	AMISG010885	1746
alligator	AMISG010886	2217
alligator	AMISG010887	2088
alligator	AMISG010888	2880
alligator	AMISG010889	1244
alligator	AMISG010890	1019
alligator	AMISG010891	1152
alligator	AMISG010892	5703
alligator	AMISG010893	2649
alligator	AMISG010894	739
alligator	AMISG010895	1545
alligator	AMISG010896	681.5
alligator	AMISG010897	459
alligator	AMISG010898	2286
alligator	AMISG010899	1837
alligator	AMISG010900	843
alligator	AMISG010901	2017.5
alligator	AMISG010902	1363
alligator	AMISG010903	403
alligator	AMISG010904	1380
alligator	AMISG010905	1039.5
alligator	AMISG010906	832
alligator	AMISG010907	849
alligator	AMISG010908	1234
alligator	AMISG010909	1498
alligator	AMISG010910	1648
alligator	AMISG010911	1601
alligator	AMISG010912	2369
alligator	AMISG010913	1141
alligator	AMISG010914	1594
alligator	AMISG010915	743
alligator	AMISG010916	1223
alligator	AMISG010917	2124.5
alligator	AMISG010918	1173
alligator	AMISG010919	1034
alligator	AMISG010920	3114
alligator	AMISG010921	1146
alligator	AMISG010922	1598
alligator	AMISG010923	5673
alligator	AMISG010924	1039
alligator	AMISG010925	1786.5
alligator	AMISG010926	686
alligator	AMISG010927	1605
alligator	AMISG010928	2407
alligator	AMISG010929	676
alligator	AMISG010930	787
alligator	AMISG010931	1444
alligator	AMISG010932	859
alligator	AMISG010933	981
alligator	AMISG010934	1289
alligator	AMISG010935	900
alligator	AMISG010936	1723
alligator	AMISG010937	2809
alligator	AMISG010938	735
alligator	AMISG010939	870
alligator	AMISG010940	977
alligator	AMISG010941	695
alligator	AMISG010942	3484
alligator	AMISG010943	2698
alligator	AMISG010944	4311
alligator	AMISG010945	1417
alligator	AMISG010946	2750
alligator	AMISG010947	820
alligator	AMISG010948	1659
alligator	AMISG010949	2200
alligator	AMISG010950	1015
alligator	AMISG010951	5024
alligator	AMISG010952	1500
alligator	AMISG010953	736
alligator	AMISG010954	3412
alligator	AMISG010955	1481
alligator	AMISG010956	840
alligator	AMISG010957	1605
alligator	AMISG010958	1124
alligator	AMISG010959	567
alligator	AMISG010960	2077
alligator	AMISG010961	496
alligator	AMISG010962	1155
alligator	AMISG010963	1436
alligator	AMISG010964	479
alligator	AMISG010965	923
alligator	AMISG010966	687
alligator	AMISG010967	1143
alligator	AMISG010968	492
alligator	AMISG010969	597
alligator	AMISG010970	5154
alligator	AMISG010971	1137
alligator	AMISG010972	1646
alligator	AMISG010973	2190
alligator	AMISG010974	2421.5
alligator	AMISG010975	2548
alligator	AMISG010976	1664
alligator	AMISG010977	1148.5
alligator	AMISG010978	606
alligator	AMISG010979	1287
alligator	AMISG010980	1195.5
alligator	AMISG010981	2030
alligator	AMISG010982	1410
alligator	AMISG010983	1099
alligator	AMISG010984	1342
alligator	AMISG010985	2922.5
alligator	AMISG010986	524
alligator	AMISG010987	1636
alligator	AMISG010988	1590
alligator	AMISG010989	1625
alligator	AMISG010990	1401
alligator	AMISG010991	2987
alligator	AMISG010992	3939
alligator	AMISG010993	1009
alligator	AMISG010994	838
alligator	AMISG010995	1183.5
alligator	AMISG010996	4765.5
alligator	AMISG010997	3099
alligator	AMISG010998	1885
alligator	AMISG010999	714
alligator	AMISG011000	1339
alligator	AMISG011001	511
alligator	AMISG011002	1423
alligator	AMISG011003	4249
alligator	AMISG011004	1234
alligator	AMISG011005	1671
alligator	AMISG011006	415
alligator	AMISG011007	674
alligator	AMISG011008	675
alligator	AMISG011009	1414
alligator	AMISG011010	565
alligator	AMISG011011	2001
alligator	AMISG011012	535
alligator	AMISG011013	939
alligator	AMISG011014	895
alligator	AMISG011015	1517
alligator	AMISG011016	2967
alligator	AMISG011017	575
alligator	AMISG011018	2997
alligator	AMISG011019	2337
alligator	AMISG011020	1437
alligator	AMISG011021	2317
alligator	AMISG011022	1236
alligator	AMISG011023	1965
alligator	AMISG011024	1980
alligator	AMISG011025	2996
alligator	AMISG011026	2158.5
alligator	AMISG011027	874
alligator	AMISG011028	3005
alligator	AMISG011029	1468
alligator	AMISG011030	8627
alligator	AMISG011031	534
alligator	AMISG011032	680
alligator	AMISG011033	1570.5
alligator	AMISG011034	4415.5
alligator	AMISG011035	1114
alligator	AMISG011036	1108
alligator	AMISG011037	2142
alligator	AMISG011038	2274
alligator	AMISG011039	1445
alligator	AMISG011040	2152
alligator	AMISG011041	2571
alligator	AMISG011042	1020
alligator	AMISG011043	2048
alligator	AMISG011044	680
alligator	AMISG011045	777
alligator	AMISG011046	765
alligator	AMISG011047	7901
alligator	AMISG011048	3757
alligator	AMISG011049	2213
alligator	AMISG011050	3023
alligator	AMISG011051	2155
alligator	AMISG011052	1937.5
alligator	AMISG011053	1213
alligator	AMISG011054	1503
alligator	AMISG011055	4623
alligator	AMISG011056	1383
alligator	AMISG011057	762
alligator	AMISG011058	3588
alligator	AMISG011059	1999
alligator	AMISG011060	2282
alligator	AMISG011061	491
alligator	AMISG011062	1504
alligator	AMISG011063	3958
alligator	AMISG011064	2342
alligator	AMISG011065	4087.5
alligator	AMISG011066	1120
alligator	AMISG011067	2432
alligator	AMISG011068	447
alligator	AMISG011069	4201
alligator	AMISG011070	1427
alligator	AMISG011071	1156.5
alligator	AMISG011072	698
alligator	AMISG011073	7449
alligator	AMISG011074	910
alligator	AMISG011075	1701
alligator	AMISG011076	1735.5
alligator	AMISG011077	3258.5
alligator	AMISG011078	430
alligator	AMISG011079	1940
alligator	AMISG011080	680.5
alligator	AMISG011081	951
alligator	AMISG011082	2527
alligator	AMISG011083	5521
alligator	AMISG011084	1487
alligator	AMISG011085	1560
alligator	AMISG011086	1058.5
alligator	AMISG011087	11284
alligator	AMISG011088	1551
alligator	AMISG011089	536
alligator	AMISG011090	1799
alligator	AMISG011091	991
alligator	AMISG011092	752
alligator	AMISG011093	3631
alligator	AMISG011094	650
alligator	AMISG011095	3309
alligator	AMISG011096	889
alligator	AMISG011097	3557
alligator	AMISG011098	1720
alligator	AMISG011099	845
alligator	AMISG011100	3257
alligator	AMISG011101	778
alligator	AMISG011102	779
alligator	AMISG011103	893
alligator	AMISG011104	3140
alligator	AMISG011105	2170
alligator	AMISG011106	9159
alligator	AMISG011107	528.5
alligator	AMISG011108	9919
alligator	AMISG011109	1330
alligator	AMISG011110	1657
alligator	AMISG011111	2401
alligator	AMISG011112	1271
alligator	AMISG011113	1342
alligator	AMISG011114	539
alligator	AMISG011115	3096
alligator	AMISG011116	5750
alligator	AMISG011117	1443
alligator	AMISG011118	2333
alligator	AMISG011119	4308
alligator	AMISG011120	873
alligator	AMISG011121	1798
alligator	AMISG011122	1409
alligator	AMISG011123	1215
alligator	AMISG011124	1140
alligator	AMISG011125	6169.5
alligator	AMISG011126	529
alligator	AMISG011127	3257
alligator	AMISG011128	846
alligator	AMISG011129	1034
alligator	AMISG011130	732
alligator	AMISG011131	3316
alligator	AMISG011132	4017.5
alligator	AMISG011133	909
alligator	AMISG011134	2923
alligator	AMISG011135	10964
alligator	AMISG011136	450
alligator	AMISG011137	1198
alligator	AMISG011138	2800
alligator	AMISG011139	940
alligator	AMISG011140	935
alligator	AMISG011141	1106
alligator	AMISG011142	1157
alligator	AMISG011143	1300
alligator	AMISG011144	740
alligator	AMISG011145	1748
alligator	AMISG011146	933
alligator	AMISG011147	2413
alligator	AMISG011148	1088
alligator	AMISG011149	2812
alligator	AMISG011150	1803
alligator	AMISG011151	830
alligator	AMISG011152	2047
alligator	AMISG011153	648
alligator	AMISG011154	1846.5
alligator	AMISG011155	2469
alligator	AMISG011156	626
alligator	AMISG011157	4063
alligator	AMISG011158	1910.5
alligator	AMISG011159	1098
alligator	AMISG011160	1939.5
alligator	AMISG011161	1736
alligator	AMISG011162	1222
alligator	AMISG011163	664
alligator	AMISG011164	596
alligator	AMISG011165	1547
alligator	AMISG011166	815
alligator	AMISG011167	1009
alligator	AMISG011168	368
alligator	AMISG011169	1557
alligator	AMISG011170	867
alligator	AMISG011171	1886
alligator	AMISG011172	4737
alligator	AMISG011173	2816.5
alligator	AMISG011174	1316
alligator	AMISG011175	2796
alligator	AMISG011176	650
alligator	AMISG011177	705
alligator	AMISG011178	2744
alligator	AMISG011179	2010
alligator	AMISG011180	3230
alligator	AMISG011181	5585
alligator	AMISG011182	3093
alligator	AMISG011183	1291
alligator	AMISG011184	952
alligator	AMISG011185	3008
alligator	AMISG011186	899
alligator	AMISG011187	821
alligator	AMISG011188	848.5
alligator	AMISG011189	645
alligator	AMISG011190	4432
alligator	AMISG011191	2024
alligator	AMISG011192	1580.5
alligator	AMISG011193	2597
alligator	AMISG011194	631.5
alligator	AMISG011195	1719
alligator	AMISG011196	1479
alligator	AMISG011197	704
alligator	AMISG011198	2990
alligator	AMISG011199	996
alligator	AMISG011200	3278
alligator	AMISG011201	1675
alligator	AMISG011202	1203
alligator	AMISG011203	1047.5
alligator	AMISG011204	1854
alligator	AMISG011205	4282
alligator	AMISG011206	1172
alligator	AMISG011207	1378
alligator	AMISG011208	1530
alligator	AMISG011209	615
alligator	AMISG011210	1651
alligator	AMISG011211	705
alligator	AMISG011212	699
alligator	AMISG011213	2110
alligator	AMISG011214	3090
alligator	AMISG011215	1922
alligator	AMISG011216	826
alligator	AMISG011217	1528
alligator	AMISG011218	5000
alligator	AMISG011219	3654
alligator	AMISG011220	2746
alligator	AMISG011221	862
alligator	AMISG011222	768
alligator	AMISG011223	1062
alligator	AMISG011224	4098
alligator	AMISG011225	1435
alligator	AMISG011226	2258.5
alligator	AMISG011227	1243
alligator	AMISG011228	1154
alligator	AMISG011229	2499
alligator	AMISG011230	2169.5
alligator	AMISG011231	800
alligator	AMISG011232	3094
alligator	AMISG011233	2608
alligator	AMISG011234	1763
alligator	AMISG011235	4222.5
alligator	AMISG011236	715
alligator	AMISG011237	758
alligator	AMISG011238	1209
alligator	AMISG011239	1418
alligator	AMISG011240	2148
alligator	AMISG011241	1323
alligator	AMISG011242	1969
alligator	AMISG011243	573
alligator	AMISG011244	938
alligator	AMISG011245	1704
alligator	AMISG011246	2744
alligator	AMISG011247	2049
alligator	AMISG011248	819
alligator	AMISG011249	2630
alligator	AMISG011250	490
alligator	AMISG011251	3330.5
alligator	AMISG011252	1023.5
alligator	AMISG011253	2031
alligator	AMISG011254	1370
alligator	AMISG011255	2954
alligator	AMISG011256	4215.5
alligator	AMISG011257	2677
alligator	AMISG011258	1212.5
alligator	AMISG011259	2320
alligator	AMISG011260	1443
alligator	AMISG011261	1855
alligator	AMISG011262	1428
alligator	AMISG011263	944
alligator	AMISG011264	1461
alligator	AMISG011265	1390.5
alligator	AMISG011266	1024
alligator	AMISG011267	768
alligator	AMISG011268	986
alligator	AMISG011269	1916
alligator	AMISG011270	684
alligator	AMISG011271	2648
alligator	AMISG011272	2865.5
alligator	AMISG011273	4505
alligator	AMISG011274	1229.5
alligator	AMISG011275	2124.5
alligator	AMISG011276	1173
alligator	AMISG011277	615
alligator	AMISG011278	661
alligator	AMISG011279	658
alligator	AMISG011280	2663.5
alligator	AMISG011281	1317
alligator	AMISG011282	1251
alligator	AMISG011283	764
alligator	AMISG011284	1368
alligator	AMISG011285	3472
alligator	AMISG011286	1472
alligator	AMISG011287	2933
alligator	AMISG011288	946
alligator	AMISG011289	759
alligator	AMISG011290	4752
alligator	AMISG011291	1202
alligator	AMISG011292	1351
alligator	AMISG011293	2557
alligator	AMISG011294	1890
alligator	AMISG011295	2066.5
alligator	AMISG011296	991
alligator	AMISG011297	676
alligator	AMISG011298	3389
alligator	AMISG011299	1413
alligator	AMISG011300	6030.5
alligator	AMISG011301	4252
alligator	AMISG011302	3986
alligator	AMISG011303	1154
alligator	AMISG011304	1391
alligator	AMISG011305	4042
alligator	AMISG011306	907
alligator	AMISG011307	2204
alligator	AMISG011308	4729.5
alligator	AMISG011309	518
alligator	AMISG011310	1117
alligator	AMISG011311	2083
alligator	AMISG011312	4242.5
alligator	AMISG011313	1277
alligator	AMISG011314	1430
alligator	AMISG011315	830
alligator	AMISG011316	1426
alligator	AMISG011317	2335
alligator	AMISG011318	3081.5
alligator	AMISG011319	1092
alligator	AMISG011320	1535
alligator	AMISG011321	2276
alligator	AMISG011322	506
alligator	AMISG011323	3319.5
alligator	AMISG011324	2940
alligator	AMISG011325	577
alligator	AMISG011326	661
alligator	AMISG011327	2902
alligator	AMISG011328	1823
alligator	AMISG011329	1820
alligator	AMISG011330	1764.5
alligator	AMISG011331	715
alligator	AMISG011332	616
alligator	AMISG011333	3594
alligator	AMISG011334	3149
alligator	AMISG011335	777.5
alligator	AMISG011336	2767
alligator	AMISG011337	2018
alligator	AMISG011338	1267.5
alligator	AMISG011339	1868.5
alligator	AMISG011340	3319
alligator	AMISG011341	788
alligator	AMISG011342	1455
alligator	AMISG011343	1428
alligator	AMISG011344	920
alligator	AMISG011345	1912.5
alligator	AMISG011346	834
alligator	AMISG011347	2090
alligator	AMISG011348	4664
alligator	AMISG011349	4583
alligator	AMISG011350	1259.5
alligator	AMISG011351	1996
alligator	AMISG011352	1618
alligator	AMISG011353	1924.5
alligator	AMISG011354	1698.5
alligator	AMISG011355	1896
alligator	AMISG011356	870
alligator	AMISG011357	834
alligator	AMISG011358	3734
alligator	AMISG011359	5232.5
alligator	AMISG011360	4656
alligator	AMISG011361	2929
alligator	AMISG011362	1104
alligator	AMISG011363	1509
alligator	AMISG011364	2139
alligator	AMISG011365	6992
alligator	AMISG011366	2363
alligator	AMISG011367	1719
alligator	AMISG011368	1527
alligator	AMISG011369	1582
alligator	AMISG011370	14063.5
alligator	AMISG011371	3238
alligator	AMISG011372	984
alligator	AMISG011373	8158.5
alligator	AMISG011374	1049.5
alligator	AMISG011375	1950.5
alligator	AMISG011376	1368.5
alligator	AMISG011377	1059
alligator	AMISG011378	2840
alligator	AMISG011379	946
alligator	AMISG011380	1114.5
alligator	AMISG011381	2463
alligator	AMISG011382	1534
alligator	AMISG011383	625
alligator	AMISG011384	979
alligator	AMISG011385	747
alligator	AMISG011386	1285
alligator	AMISG011387	2113
alligator	AMISG011388	3279.5
alligator	AMISG011389	844
alligator	AMISG011390	7904
alligator	AMISG011391	409
alligator	AMISG011392	2320
alligator	AMISG011393	332
alligator	AMISG011394	4404
alligator	AMISG011395	439
alligator	AMISG011396	2388
alligator	AMISG011397	2855
alligator	AMISG011398	674.5
alligator	AMISG011399	2863
alligator	AMISG011400	2803.5
alligator	AMISG011401	2502
alligator	AMISG011402	1079
alligator	AMISG011403	771
alligator	AMISG011404	1012
alligator	AMISG011405	671
alligator	AMISG011406	1012
alligator	AMISG011407	1019
alligator	AMISG011408	3464
alligator	AMISG011409	1665
alligator	AMISG011410	933
alligator	AMISG011411	1323
alligator	AMISG011412	1095
alligator	AMISG011413	2152
alligator	AMISG011414	486
alligator	AMISG011415	884
alligator	AMISG011416	2747.5
alligator	AMISG011417	600
alligator	AMISG011418	1072
alligator	AMISG011419	2426
alligator	AMISG011420	4035
alligator	AMISG011421	703
alligator	AMISG011422	725
alligator	AMISG011423	706
alligator	AMISG011424	967
alligator	AMISG011425	4886
alligator	AMISG011426	662
alligator	AMISG011427	679
alligator	AMISG011428	2320
alligator	AMISG011429	1568
alligator	AMISG011430	4013
alligator	AMISG011431	2036
alligator	AMISG011432	10979
alligator	AMISG011433	2342
alligator	AMISG011434	2850
alligator	AMISG011435	2600
alligator	AMISG011436	436
alligator	AMISG011437	908
alligator	AMISG011438	767
alligator	AMISG011439	1629
alligator	AMISG011440	2001.5
alligator	AMISG011441	1591.5
alligator	AMISG011442	1132
alligator	AMISG011443	850
alligator	AMISG011444	2200
alligator	AMISG011445	1327.5
alligator	AMISG011446	1366
alligator	AMISG011447	999
alligator	AMISG011448	724
alligator	AMISG011449	1051
alligator	AMISG011450	672
alligator	AMISG011451	616
alligator	AMISG011452	1193
alligator	AMISG011453	1491
alligator	AMISG011454	3220
alligator	AMISG011455	571
alligator	AMISG011456	1379
alligator	AMISG011457	3036.5
alligator	AMISG011458	5349.5
alligator	AMISG011459	3660
alligator	AMISG011460	2019
alligator	AMISG011461	1652
alligator	AMISG011462	551
alligator	AMISG011463	4640
alligator	AMISG011464	2809
alligator	AMISG011465	1584
alligator	AMISG011466	2267
alligator	AMISG011467	1729
alligator	AMISG011468	500
alligator	AMISG011469	1283.5
alligator	AMISG011470	1903
alligator	AMISG011471	1889
alligator	AMISG011472	1191
alligator	AMISG011473	612
alligator	AMISG011474	755
alligator	AMISG011475	3619
alligator	AMISG011476	986
alligator	AMISG011477	1454
alligator	AMISG011478	469
alligator	AMISG011479	1172
alligator	AMISG011480	1983
alligator	AMISG011481	4526
alligator	AMISG011482	2015
alligator	AMISG011483	1415
alligator	AMISG011484	1113
alligator	AMISG011485	3612.5
alligator	AMISG011486	2321
alligator	AMISG011487	913
alligator	AMISG011488	876
alligator	AMISG011489	633
alligator	AMISG011490	1538
alligator	AMISG011491	1059
alligator	AMISG011492	4099
alligator	AMISG011493	2244
alligator	AMISG011494	696
alligator	AMISG011495	3007
alligator	AMISG011496	2539
alligator	AMISG011497	1830
alligator	AMISG011498	1224
alligator	AMISG011499	1194
alligator	AMISG011500	859
alligator	AMISG011501	529
alligator	AMISG011502	749.5
alligator	AMISG011503	4335
alligator	AMISG011504	1791
alligator	AMISG011505	517
alligator	AMISG011506	2062
alligator	AMISG011507	1464
alligator	AMISG011508	1174
alligator	AMISG011509	1368
alligator	AMISG011510	1603
alligator	AMISG011511	1262
alligator	AMISG011512	3086
alligator	AMISG011513	1534
alligator	AMISG011514	2932.5
alligator	AMISG011515	338
alligator	AMISG011516	783
alligator	AMISG011517	2545
alligator	AMISG011518	2434
alligator	AMISG011519	738
alligator	AMISG011520	3136.5
alligator	AMISG011521	3760
alligator	AMISG011522	1361
alligator	AMISG011523	977
alligator	AMISG011524	981
alligator	AMISG011525	1814.5
alligator	AMISG011526	896.5
alligator	AMISG011527	2627
alligator	AMISG011528	5797.5
alligator	AMISG011529	1432
alligator	AMISG011530	3496
alligator	AMISG011531	649
alligator	AMISG011532	756
alligator	AMISG011533	1371
alligator	AMISG011534	7099
alligator	AMISG011535	1816
alligator	AMISG011536	2028
alligator	AMISG011537	1236
alligator	AMISG011538	2607
alligator	AMISG011539	5019
alligator	AMISG011540	4072.5
alligator	AMISG011541	935.5
alligator	AMISG011542	1840
alligator	AMISG011543	3308
alligator	AMISG011544	1855
alligator	AMISG011545	2727
alligator	AMISG011546	1499
alligator	AMISG011547	1613
alligator	AMISG011548	910
alligator	AMISG011549	885
alligator	AMISG011550	2074
alligator	AMISG011551	1629
alligator	AMISG011552	1841
alligator	AMISG011553	1538
alligator	AMISG011554	743
alligator	AMISG011555	1055
alligator	AMISG011556	1373.5
alligator	AMISG011557	2391
alligator	AMISG011558	1249
alligator	AMISG011559	1037
alligator	AMISG011560	2267
alligator	AMISG011561	1685
alligator	AMISG011562	1905
alligator	AMISG011563	747
alligator	AMISG011564	5362.5
alligator	AMISG011565	2828
alligator	AMISG011566	1462
alligator	AMISG011567	2473
alligator	AMISG011568	1043
alligator	AMISG011569	685
alligator	AMISG011570	1360
alligator	AMISG011571	2267
alligator	AMISG011572	1352
alligator	AMISG011573	2181
alligator	AMISG011574	5100.5
alligator	AMISG011575	1129
alligator	AMISG011576	2268
alligator	AMISG011577	768
alligator	AMISG011578	2912
alligator	AMISG011579	760
alligator	AMISG011580	786
alligator	AMISG011581	1241
alligator	AMISG011582	700
alligator	AMISG011583	3546
alligator	AMISG011584	850
alligator	AMISG011585	1047.5
alligator	AMISG011586	1006.5
alligator	AMISG011587	928.5
alligator	AMISG011588	1371
alligator	AMISG011589	4190
alligator	AMISG011590	1336
alligator	AMISG011591	1643
alligator	AMISG011592	904
alligator	AMISG011593	1171
alligator	AMISG011594	1136
alligator	AMISG011595	1945
alligator	AMISG011596	4531
alligator	AMISG011597	1017
alligator	AMISG011598	813
alligator	AMISG011599	1860
alligator	AMISG011600	1087
alligator	AMISG011601	1788
alligator	AMISG011602	762
alligator	AMISG011603	1694
alligator	AMISG011604	2023
alligator	AMISG011605	922
alligator	AMISG011606	509
alligator	AMISG011607	1772
alligator	AMISG011608	750
alligator	AMISG011609	1885
alligator	AMISG011610	2225.5
alligator	AMISG011611	560
alligator	AMISG011612	6798
alligator	AMISG011613	1613
alligator	AMISG011614	3115
alligator	AMISG011615	1633
alligator	AMISG011616	1969
alligator	AMISG011617	1878
alligator	AMISG011618	1309
alligator	AMISG011619	1703
alligator	AMISG011620	1804
alligator	AMISG011621	1371
alligator	AMISG011622	511
alligator	AMISG011623	1014
alligator	AMISG011624	591
alligator	AMISG011625	1616
alligator	AMISG011626	759
alligator	AMISG011627	4181
alligator	AMISG011628	2001.5
alligator	AMISG011629	749
alligator	AMISG011630	793
alligator	AMISG011631	1624
alligator	AMISG011632	1268
alligator	AMISG011633	956
alligator	AMISG011634	2476.5
alligator	AMISG011635	602
alligator	AMISG011636	1148
alligator	AMISG011637	1195
alligator	AMISG011638	1196
alligator	AMISG011639	686
alligator	AMISG011640	11146
alligator	AMISG011641	1004
alligator	AMISG011642	3904.5
alligator	AMISG011643	706
alligator	AMISG011644	1343
alligator	AMISG011645	2282
alligator	AMISG011646	517
alligator	AMISG011647	1325
alligator	AMISG011648	1239
alligator	AMISG011649	783
alligator	AMISG011650	877
alligator	AMISG011651	1074
alligator	AMISG011652	977
alligator	AMISG011653	464.5
alligator	AMISG011654	1074
alligator	AMISG011655	1870
alligator	AMISG011656	1157
alligator	AMISG011657	3188.5
alligator	AMISG011658	2021
alligator	AMISG011659	1474
alligator	AMISG011660	1355.5
alligator	AMISG011661	2774
alligator	AMISG011662	1651
alligator	AMISG011663	830.5
alligator	AMISG011664	2356
alligator	AMISG011665	2705
alligator	AMISG011666	2282.5
alligator	AMISG011667	1712
alligator	AMISG011668	1014
alligator	AMISG011669	1455
alligator	AMISG011670	1241
alligator	AMISG011671	1478
alligator	AMISG011672	1357
alligator	AMISG011673	3441
alligator	AMISG011674	1670
alligator	AMISG011675	1701
alligator	AMISG011676	9962.5
alligator	AMISG011677	1428
alligator	AMISG011678	1873
alligator	AMISG011679	1155.5
alligator	AMISG011680	2048
alligator	AMISG011681	810
alligator	AMISG011682	1412
alligator	AMISG011683	1103
alligator	AMISG011684	616
alligator	AMISG011685	750
alligator	AMISG011686	2936
alligator	AMISG011687	1013
alligator	AMISG011688	747
alligator	AMISG011689	1393
alligator	AMISG011690	945
alligator	AMISG011691	2800
alligator	AMISG011692	1195
alligator	AMISG011693	1274
alligator	AMISG011694	2084
alligator	AMISG011695	3557
alligator	AMISG011696	3075
alligator	AMISG011697	989
alligator	AMISG011698	821
alligator	AMISG011699	2698
alligator	AMISG011700	1612
alligator	AMISG011701	2030
alligator	AMISG011702	745
alligator	AMISG011703	1655.5
alligator	AMISG011704	934
alligator	AMISG011705	1611
alligator	AMISG011706	1653
alligator	AMISG011707	1984
alligator	AMISG011708	718
alligator	AMISG011709	2020
alligator	AMISG011710	1254
alligator	AMISG011711	586
alligator	AMISG011712	1459
alligator	AMISG011713	1716
alligator	AMISG011714	979
alligator	AMISG011715	1537
alligator	AMISG011716	1324
alligator	AMISG011717	1101
alligator	AMISG011718	2469
alligator	AMISG011719	2306
alligator	AMISG011720	750
alligator	AMISG011721	2959
alligator	AMISG011722	1370
alligator	AMISG011723	888
alligator	AMISG011724	1137
alligator	AMISG011725	1444
alligator	AMISG011726	3080
alligator	AMISG011727	1059
alligator	AMISG011728	709.5
alligator	AMISG011729	348
alligator	AMISG011730	1118
alligator	AMISG011731	1489.5
alligator	AMISG011732	943
alligator	AMISG011733	2194
alligator	AMISG011734	1807
alligator	AMISG011735	2016
alligator	AMISG011736	1761
alligator	AMISG011737	718
alligator	AMISG011738	869
alligator	AMISG011739	578
alligator	AMISG011740	1871
alligator	AMISG011741	2246
alligator	AMISG011742	963
alligator	AMISG011743	2425
alligator	AMISG011744	1053
alligator	AMISG011745	1212
alligator	AMISG011746	1074
alligator	AMISG011747	3066
alligator	AMISG011748	1781
alligator	AMISG011749	769
alligator	AMISG011750	1863
alligator	AMISG011751	1615
alligator	AMISG011752	1303
alligator	AMISG011753	1300
alligator	AMISG011754	1101
alligator	AMISG011755	1915
alligator	AMISG011756	3183
alligator	AMISG011757	1617
alligator	AMISG011758	720
alligator	AMISG011759	370
alligator	AMISG011760	909.5
alligator	AMISG011761	822
alligator	AMISG011762	7475
alligator	AMISG011763	3522
alligator	AMISG011764	673
alligator	AMISG011765	1259
alligator	AMISG011766	1246
alligator	AMISG011767	2140
alligator	AMISG011768	483
alligator	AMISG011769	657
alligator	AMISG011770	3186.5
alligator	AMISG011771	1084
alligator	AMISG011772	697
alligator	AMISG011773	1243
alligator	AMISG011774	584
alligator	AMISG011775	1967
alligator	AMISG011776	3376
alligator	AMISG011777	2725
alligator	AMISG011778	2050
alligator	AMISG011779	750
alligator	AMISG011780	598
alligator	AMISG011781	5241
alligator	AMISG011782	792
alligator	AMISG011783	816
alligator	AMISG011784	1049
alligator	AMISG011785	1898
alligator	AMISG011786	2722
alligator	AMISG011787	1049
alligator	AMISG011788	1547
alligator	AMISG011789	922
alligator	AMISG011790	1149.5
alligator	AMISG011791	1705.5
alligator	AMISG011792	1193
alligator	AMISG011793	2949
alligator	AMISG011794	2045
alligator	AMISG011795	3118.5
alligator	AMISG011796	1421
alligator	AMISG011797	1051
alligator	AMISG011798	1317
alligator	AMISG011799	1229
alligator	AMISG011800	2619
alligator	AMISG011801	1725
alligator	AMISG011802	1301
alligator	AMISG011803	1062
alligator	AMISG011804	1979
alligator	AMISG011805	913.5
alligator	AMISG011806	5902
alligator	AMISG011807	1750.5
alligator	AMISG011808	1042.5
alligator	AMISG011809	3366
alligator	AMISG011810	847
alligator	AMISG011811	3063
alligator	AMISG011812	1489
alligator	AMISG011813	1244
alligator	AMISG011814	1277
alligator	AMISG011815	2137
alligator	AMISG011816	6904
alligator	AMISG011817	3024
alligator	AMISG011818	3079.5
alligator	AMISG011819	4553
alligator	AMISG011820	1914.5
alligator	AMISG011821	1265
alligator	AMISG011822	1925
alligator	AMISG011823	2673.5
alligator	AMISG011824	1150
alligator	AMISG011825	3463
alligator	AMISG011826	807
alligator	AMISG011827	1519
alligator	AMISG011828	1857
alligator	AMISG011829	1502
alligator	AMISG011830	4664
alligator	AMISG011831	3944.5
alligator	AMISG011832	985
alligator	AMISG011833	801
alligator	AMISG011834	1457
alligator	AMISG011835	3037.5
alligator	AMISG011836	1549
alligator	AMISG011837	2074
alligator	AMISG011838	1332
alligator	AMISG011839	1857
alligator	AMISG011840	1442.5
alligator	AMISG011841	1587
alligator	AMISG011842	937
alligator	AMISG011843	2670
alligator	AMISG011844	1718.5
alligator	AMISG011845	580
alligator	AMISG011846	2358
alligator	AMISG011847	1399
alligator	AMISG011848	1558
alligator	AMISG011849	510
alligator	AMISG011850	1021
alligator	AMISG011851	3549
alligator	AMISG011852	1940
alligator	AMISG011853	1214
alligator	AMISG011854	1758
alligator	AMISG011855	1521
alligator	AMISG011856	2035
alligator	AMISG011857	2383
alligator	AMISG011858	1307
alligator	AMISG011859	1689
alligator	AMISG011860	612
alligator	AMISG011861	1423
alligator	AMISG011862	1166
alligator	AMISG011863	4587
alligator	AMISG011864	1697.5
alligator	AMISG011865	2390
alligator	AMISG011866	6071
alligator	AMISG011867	2018
alligator	AMISG011868	766
alligator	AMISG011869	1669.5
alligator	AMISG011870	1412
alligator	AMISG011871	884
alligator	AMISG011872	732
alligator	AMISG011873	1725
alligator	AMISG011874	2233
alligator	AMISG011875	1141
alligator	AMISG011876	1526
alligator	AMISG011877	3913
alligator	AMISG011878	1721
alligator	AMISG011879	1112
alligator	AMISG011880	4307
alligator	AMISG011881	1518
alligator	AMISG011882	1161
alligator	AMISG011883	512
alligator	AMISG011884	1118.5
alligator	AMISG011885	1735
alligator	AMISG011886	3130.5
alligator	AMISG011887	5385.5
alligator	AMISG011888	591.5
alligator	AMISG011889	436
alligator	AMISG011890	666
alligator	AMISG011891	957
alligator	AMISG011892	631
alligator	AMISG011893	2005
alligator	AMISG011894	2694.5
alligator	AMISG011895	2205
alligator	AMISG011896	3623.5
alligator	AMISG011897	1598
alligator	AMISG011898	917
alligator	AMISG011899	981
alligator	AMISG011900	1253
alligator	AMISG011901	617
alligator	AMISG011902	2394
alligator	AMISG011903	2330
alligator	AMISG011904	1415
alligator	AMISG011905	3050.5
alligator	AMISG011906	1678
alligator	AMISG011907	1521
alligator	AMISG011908	1271.5
alligator	AMISG011909	2768
alligator	AMISG011910	2306.5
alligator	AMISG011911	1713
alligator	AMISG011912	7338.5
alligator	AMISG011913	2729
alligator	AMISG011914	2960
alligator	AMISG011915	3619
alligator	AMISG011916	1252
alligator	AMISG011917	3990
alligator	AMISG011918	2710
alligator	AMISG011919	2397.5
alligator	AMISG011920	1450
alligator	AMISG011921	1397
alligator	AMISG011922	2031
alligator	AMISG011923	438
alligator	AMISG011924	1401
alligator	AMISG011925	1207
alligator	AMISG011926	1039
alligator	AMISG011927	1373
alligator	AMISG011928	1291
alligator	AMISG011929	5344
alligator	AMISG011930	1045.5
alligator	AMISG011931	573
alligator	AMISG011932	991
alligator	AMISG011933	893
alligator	AMISG011934	508
alligator	AMISG011935	922
alligator	AMISG011936	1195.5
alligator	AMISG011937	2975
alligator	AMISG011938	3684.5
alligator	AMISG011939	497
alligator	AMISG011940	1162
alligator	AMISG011941	2658
alligator	AMISG011942	1739
alligator	AMISG011943	1112
alligator	AMISG011944	5308.5
alligator	AMISG011945	2364
alligator	AMISG011946	867
alligator	AMISG011947	1597.5
alligator	AMISG011948	4555
alligator	AMISG011949	1733
alligator	AMISG011950	7963.5
alligator	AMISG011951	2666
alligator	AMISG011952	1462
alligator	AMISG011953	2130
alligator	AMISG011954	1015
alligator	AMISG011955	923
alligator	AMISG011956	1122.5
alligator	AMISG011957	1632
alligator	AMISG011958	846
alligator	AMISG011959	1371
alligator	AMISG011960	4635
alligator	AMISG011961	1846
alligator	AMISG011962	1131
alligator	AMISG011963	2268.5
alligator	AMISG011964	1255
alligator	AMISG011965	771
alligator	AMISG011966	1049
alligator	AMISG011967	1546
alligator	AMISG011968	3714.5
alligator	AMISG011969	1335
alligator	AMISG011970	1225
alligator	AMISG011971	2548
alligator	AMISG011972	2066
alligator	AMISG011973	844
alligator	AMISG011974	5753
alligator	AMISG011975	1050
alligator	AMISG011976	1103
alligator	AMISG011977	493
alligator	AMISG011978	1117.5
alligator	AMISG011979	6722
alligator	AMISG011980	1127
alligator	AMISG011981	8830.5
alligator	AMISG011982	930
alligator	AMISG011983	2321
alligator	AMISG011984	2055
alligator	AMISG011985	581
alligator	AMISG011986	2124
alligator	AMISG011987	2942
alligator	AMISG011988	1391
alligator	AMISG011989	1963
alligator	AMISG011990	2534
alligator	AMISG011991	1746.5
alligator	AMISG011992	1496
alligator	AMISG011993	1222
alligator	AMISG011994	814
alligator	AMISG011995	1410.5
alligator	AMISG011996	1025
alligator	AMISG011997	2055.5
alligator	AMISG011998	822.5
alligator	AMISG011999	5540.5
alligator	AMISG012000	1997
alligator	AMISG012001	9381
alligator	AMISG012002	1114
alligator	AMISG012003	2168
alligator	AMISG012004	1991
alligator	AMISG012005	844
alligator	AMISG012006	706
alligator	AMISG012007	970
alligator	AMISG012008	1566
alligator	AMISG012009	821
alligator	AMISG012010	1923
alligator	AMISG012011	959
alligator	AMISG012012	1538
alligator	AMISG012013	2963
alligator	AMISG012014	878
alligator	AMISG012015	1490
alligator	AMISG012016	1257
alligator	AMISG012017	2627
alligator	AMISG012018	3971
alligator	AMISG012019	755
alligator	AMISG012020	3027
alligator	AMISG012021	2901
alligator	AMISG012022	1210
alligator	AMISG012023	13459
alligator	AMISG012024	1547
alligator	AMISG012025	635
alligator	AMISG012026	1661
alligator	AMISG012027	3154
alligator	AMISG012028	1734
alligator	AMISG012029	2813
alligator	AMISG012030	1003
alligator	AMISG012031	4050
alligator	AMISG012032	1265
alligator	AMISG012033	1421
alligator	AMISG012034	2015
alligator	AMISG012035	3230.5
alligator	AMISG012036	1778
alligator	AMISG012037	489
alligator	AMISG012038	4228
alligator	AMISG012039	1416
alligator	AMISG012040	1234
alligator	AMISG012041	955
alligator	AMISG012042	1804
alligator	AMISG012043	728
alligator	AMISG012044	2004
alligator	AMISG012045	3273
alligator	AMISG012046	2167
alligator	AMISG012047	1123
alligator	AMISG012048	2999
alligator	AMISG012049	2949
alligator	AMISG012050	1566
alligator	AMISG012051	1526
alligator	AMISG012052	659
alligator	AMISG012053	506
alligator	AMISG012054	955
alligator	AMISG012055	5078
alligator	AMISG012056	1312
alligator	AMISG012057	4222
alligator	AMISG012058	688
alligator	AMISG012059	2127
alligator	AMISG012060	1850
alligator	AMISG012061	870
alligator	AMISG012062	1670
alligator	AMISG012063	6815.5
alligator	AMISG012064	454
alligator	AMISG012065	1359
alligator	AMISG012066	1150
alligator	AMISG012067	627
alligator	AMISG012068	1064
alligator	AMISG012069	840
alligator	AMISG012070	4279
alligator	AMISG012071	789
alligator	AMISG012072	663
alligator	AMISG012073	412
alligator	AMISG012074	766
alligator	AMISG012075	4614
alligator	AMISG012076	1824
alligator	AMISG012077	1174
alligator	AMISG012078	1076
alligator	AMISG012079	1251
alligator	AMISG012080	1553
alligator	AMISG012081	411
alligator	AMISG012082	622
alligator	AMISG012083	3820.5
alligator	AMISG012084	3464.5
alligator	AMISG012085	5451
alligator	AMISG012086	1564.5
alligator	AMISG012087	434
alligator	AMISG012088	952
alligator	AMISG012089	650
alligator	AMISG012090	878
alligator	AMISG012091	4942.5
alligator	AMISG012092	632
alligator	AMISG012093	4250
alligator	AMISG012094	665
alligator	AMISG012095	1080
alligator	AMISG012096	1343
alligator	AMISG012097	1590
alligator	AMISG012098	1576
alligator	AMISG012099	492
alligator	AMISG012100	1520
alligator	AMISG012101	971
alligator	AMISG012102	4645
alligator	AMISG012103	1776
alligator	AMISG012104	1884
alligator	AMISG012105	1957
alligator	AMISG012106	4361
alligator	AMISG012107	1299
alligator	AMISG012108	3882
alligator	AMISG012109	434
alligator	AMISG012110	780
alligator	AMISG012111	2083
alligator	AMISG012112	663
alligator	AMISG012113	2348
alligator	AMISG012114	2522.5
alligator	AMISG012115	1866
alligator	AMISG012116	1855
alligator	AMISG012117	1212
alligator	AMISG012118	1225
alligator	AMISG012119	2942
alligator	AMISG012120	3465
alligator	AMISG012121	2112
alligator	AMISG012122	4129
alligator	AMISG012123	798
alligator	AMISG012124	1638
alligator	AMISG012125	3207
alligator	AMISG012126	1581
alligator	AMISG012127	1015
alligator	AMISG012128	2081
alligator	AMISG012129	1214
alligator	AMISG012130	786
alligator	AMISG012131	477
alligator	AMISG012132	1191
alligator	AMISG012133	3382.5
alligator	AMISG012134	2148
alligator	AMISG012135	1865
alligator	AMISG012136	3653.5
alligator	AMISG012137	2002
alligator	AMISG012138	2131
alligator	AMISG012139	1993
alligator	AMISG012140	1289
alligator	AMISG012141	2779
alligator	AMISG012142	1950
alligator	AMISG012143	1232
alligator	AMISG012144	3521
alligator	AMISG012145	2884
alligator	AMISG012146	772
alligator	AMISG012147	4129
alligator	AMISG012148	3383
alligator	AMISG012149	1212
alligator	AMISG012150	759.5
alligator	AMISG012151	862
alligator	AMISG012152	851
alligator	AMISG012153	1812
alligator	AMISG012154	3058
alligator	AMISG012155	1858
alligator	AMISG012156	1704
alligator	AMISG012157	1085.5
alligator	AMISG012158	6288
alligator	AMISG012159	709
alligator	AMISG012160	710
alligator	AMISG012161	630
alligator	AMISG012162	3861
alligator	AMISG012163	2021.5
alligator	AMISG012164	1858
alligator	AMISG012165	1146.5
alligator	AMISG012166	653
alligator	AMISG012167	791
alligator	AMISG012168	2211
alligator	AMISG012169	1768
alligator	AMISG012170	1533
alligator	AMISG012171	1264
alligator	AMISG012172	676
alligator	AMISG012173	6161
alligator	AMISG012174	879.5
alligator	AMISG012175	1893
alligator	AMISG012176	853.5
alligator	AMISG012177	1464
alligator	AMISG012178	532
alligator	AMISG012179	1006
alligator	AMISG012180	783
alligator	AMISG012181	558
alligator	AMISG012182	745
alligator	AMISG012183	746
alligator	AMISG012184	1610
alligator	AMISG012185	761
alligator	AMISG012186	738
alligator	AMISG012187	772
alligator	AMISG012188	532
alligator	AMISG012189	604
alligator	AMISG012190	782
alligator	AMISG012191	809
alligator	AMISG012192	2338.5
alligator	AMISG012193	3087
alligator	AMISG012194	1322.5
alligator	AMISG012195	726
alligator	AMISG012196	2021.5
alligator	AMISG012197	1441
alligator	AMISG012198	999
alligator	AMISG012199	1599
alligator	AMISG012200	813.5
alligator	AMISG012201	1133
alligator	AMISG012202	1505.5
alligator	AMISG012203	993.5
alligator	AMISG012204	416
alligator	AMISG012205	1904
alligator	AMISG012206	519
alligator	AMISG012207	2562
alligator	AMISG012208	1352
alligator	AMISG012209	3413
alligator	AMISG012210	1584
alligator	AMISG012211	1647
alligator	AMISG012212	2182
alligator	AMISG012213	1477
alligator	AMISG012214	1415
alligator	AMISG012215	868
alligator	AMISG012216	1964
alligator	AMISG012217	1496
alligator	AMISG012218	683
alligator	AMISG012219	1157
alligator	AMISG012220	2202
alligator	AMISG012221	2285
alligator	AMISG012222	470
alligator	AMISG012223	2285
alligator	AMISG012224	3299
alligator	AMISG012225	1451
alligator	AMISG012226	2431
alligator	AMISG012227	1467
alligator	AMISG012228	971
alligator	AMISG012229	2861
alligator	AMISG012230	2068.5
alligator	AMISG012231	2779
alligator	AMISG012232	1342
alligator	AMISG012233	1407
alligator	AMISG012234	1532
alligator	AMISG012235	6406
alligator	AMISG012236	1407
alligator	AMISG012237	865
alligator	AMISG012238	785
alligator	AMISG012239	1833
alligator	AMISG012240	4121
alligator	AMISG012241	818
alligator	AMISG012242	2685.5
alligator	AMISG012243	850
alligator	AMISG012244	774
alligator	AMISG012245	811
alligator	AMISG012246	873
alligator	AMISG012247	1713
alligator	AMISG012248	1661
alligator	AMISG012249	1302.5
alligator	AMISG012250	1250
alligator	AMISG012251	4856
alligator	AMISG012252	2417
alligator	AMISG012253	1530.5
alligator	AMISG012254	1253
alligator	AMISG012255	1238
alligator	AMISG012256	2115
alligator	AMISG012257	2741
alligator	AMISG012258	2285
alligator	AMISG012259	1880
alligator	AMISG012260	1166
alligator	AMISG012261	7182
alligator	AMISG012262	2602
alligator	AMISG012263	1721
alligator	AMISG012264	493
alligator	AMISG012265	3086
alligator	AMISG012266	1110
alligator	AMISG012267	1112
alligator	AMISG012268	2041
alligator	AMISG012269	7356
alligator	AMISG012270	1233
alligator	AMISG012271	4260
alligator	AMISG012272	9775
alligator	AMISG012273	6646.5
alligator	AMISG012274	2335
alligator	AMISG012275	973
alligator	AMISG012276	3427
alligator	AMISG012277	742
alligator	AMISG012278	1553.5
alligator	AMISG012279	7771.5
alligator	AMISG012280	1568
alligator	AMISG012281	1051
alligator	AMISG012282	990
alligator	AMISG012283	1846.5
alligator	AMISG012284	704
alligator	AMISG012285	1704
alligator	AMISG012286	570
alligator	AMISG012287	2842
alligator	AMISG012288	3042.5
alligator	AMISG012289	3164.5
alligator	AMISG012290	2365.5
alligator	AMISG012291	530
alligator	AMISG012292	1400
alligator	AMISG012293	707
alligator	AMISG012294	2368
alligator	AMISG012295	837
alligator	AMISG012296	1101
alligator	AMISG012297	1348
alligator	AMISG012298	920
alligator	AMISG012299	2276
alligator	AMISG012300	2436.5
alligator	AMISG012301	875
alligator	AMISG012302	2811
alligator	AMISG012303	1909
alligator	AMISG012304	1007
alligator	AMISG012305	14113
alligator	AMISG012306	1213
alligator	AMISG012307	2761
alligator	AMISG012308	1809
alligator	AMISG012309	1310
alligator	AMISG012310	2655
alligator	AMISG012311	3970.5
alligator	AMISG012312	966
alligator	AMISG012313	2012
alligator	AMISG012314	615
alligator	AMISG012315	2491
alligator	AMISG012316	3219.5
alligator	AMISG012317	1470
alligator	AMISG012318	4517
alligator	AMISG012319	1452
alligator	AMISG012320	1651
alligator	AMISG012321	1923.5
alligator	AMISG012322	2561
alligator	AMISG012323	3581.5
alligator	AMISG012324	1012
alligator	AMISG012325	3146
alligator	AMISG012326	4582
alligator	AMISG012327	1258
alligator	AMISG012328	1109
alligator	AMISG012329	951
alligator	AMISG012330	2332
alligator	AMISG012331	1423
alligator	AMISG012332	1705
alligator	AMISG012333	2817
alligator	AMISG012334	896
alligator	AMISG012335	1873
alligator	AMISG012336	1882
alligator	AMISG012337	1831
alligator	AMISG012338	1982
alligator	AMISG012339	1325
alligator	AMISG012340	479
alligator	AMISG012341	932
alligator	AMISG012342	1193
alligator	AMISG012343	795
alligator	AMISG012344	1736
alligator	AMISG012345	671
alligator	AMISG012346	1011.5
alligator	AMISG012347	1144
alligator	AMISG012348	1446
alligator	AMISG012349	738
alligator	AMISG012350	1294
alligator	AMISG012351	582
alligator	AMISG012352	4356
alligator	AMISG012353	1657
alligator	AMISG012354	1361
alligator	AMISG012355	1302
alligator	AMISG012356	4766
alligator	AMISG012357	1060.5
alligator	AMISG012358	1285
alligator	AMISG012359	2015.5
alligator	AMISG012360	2231
alligator	AMISG012361	2309.5
alligator	AMISG012362	1393
alligator	AMISG012363	2299
alligator	AMISG012364	764
alligator	AMISG012365	6859
alligator	AMISG012366	1473.5
alligator	AMISG012367	3109
alligator	AMISG012368	1725
alligator	AMISG012369	1222
alligator	AMISG012370	1896
alligator	AMISG012371	1504
alligator	AMISG012372	2627
alligator	AMISG012373	1344
alligator	AMISG012374	2016.5
alligator	AMISG012375	3174
alligator	AMISG012376	1641
alligator	AMISG012377	2695
alligator	AMISG012378	479
alligator	AMISG012379	371
alligator	AMISG012380	932
alligator	AMISG012381	1944
alligator	AMISG012382	834
alligator	AMISG012383	424
alligator	AMISG012384	1354.5
alligator	AMISG012385	2749.5
alligator	AMISG012386	1590
alligator	AMISG012387	1773.5
alligator	AMISG012388	5391
alligator	AMISG012389	1005
alligator	AMISG012390	2073.5
alligator	AMISG012391	917
alligator	AMISG012392	744
alligator	AMISG012393	519
alligator	AMISG012394	1071
alligator	AMISG012395	1419
alligator	AMISG012396	1730
alligator	AMISG012397	1112
alligator	AMISG012398	1365.5
alligator	AMISG012399	1659
alligator	AMISG012400	2451
alligator	AMISG012401	1797
alligator	AMISG012402	1221.5
alligator	AMISG012403	2458
alligator	AMISG012404	1137
alligator	AMISG012405	5511
alligator	AMISG012406	646
alligator	AMISG012407	1515
alligator	AMISG012408	4870
alligator	AMISG012409	2432
alligator	AMISG012410	2577
alligator	AMISG012411	2123
alligator	AMISG012412	1180
alligator	AMISG012413	2946.5
alligator	AMISG012414	1746
alligator	AMISG012415	612
alligator	AMISG012416	1417
alligator	AMISG012417	3289
alligator	AMISG012418	2011
alligator	AMISG012419	2089.5
alligator	AMISG012420	1154
alligator	AMISG012421	2864
alligator	AMISG012422	3211
alligator	AMISG012423	1537
alligator	AMISG012424	578
alligator	AMISG012425	731
alligator	AMISG012426	2567
alligator	AMISG012427	699
alligator	AMISG012428	2248
alligator	AMISG012429	2902
alligator	AMISG012430	5483
alligator	AMISG012431	1278
alligator	AMISG012432	2513
alligator	AMISG012433	809
alligator	AMISG012434	5077
alligator	AMISG012435	1368
alligator	AMISG012436	3893
alligator	AMISG012437	1964
alligator	AMISG012438	551
alligator	AMISG012439	5659
alligator	AMISG012440	5204.5
alligator	AMISG012441	2028
alligator	AMISG012442	1267.5
alligator	AMISG012443	1487
alligator	AMISG012444	854.5
alligator	AMISG012445	3321
alligator	AMISG012446	2419
alligator	AMISG012447	3037.5
alligator	AMISG012448	1697
alligator	AMISG012449	1483
alligator	AMISG012450	752
alligator	AMISG012451	2620
alligator	AMISG012452	1118
alligator	AMISG012453	766
alligator	AMISG012454	1244
alligator	AMISG012455	2419
alligator	AMISG012456	1340
alligator	AMISG012457	1377
alligator	AMISG012458	970
alligator	AMISG012459	3583.5
alligator	AMISG012460	2054
alligator	AMISG012461	420
alligator	AMISG012462	999
alligator	AMISG012463	1200
alligator	AMISG012464	655
alligator	AMISG012465	1930
alligator	AMISG012466	3330.5
alligator	AMISG012467	2439
alligator	AMISG012468	1418
alligator	AMISG012469	1633
alligator	AMISG012470	3123.5
alligator	AMISG012471	2412
alligator	AMISG012472	3029
alligator	AMISG012473	5536
alligator	AMISG012474	819
alligator	AMISG012475	3140
alligator	AMISG012476	2438
alligator	AMISG012477	2717
alligator	AMISG012478	2134
alligator	AMISG012479	2172.5
alligator	AMISG012480	869
alligator	AMISG012481	2792
alligator	AMISG012482	1867
alligator	AMISG012483	2384.5
alligator	AMISG012484	910.5
alligator	AMISG012485	2285
alligator	AMISG012486	1199
alligator	AMISG012487	1160
alligator	AMISG012488	2422
alligator	AMISG012489	2283
alligator	AMISG012490	996
alligator	AMISG012491	2129
alligator	AMISG012492	2753
alligator	AMISG012493	1594
alligator	AMISG012494	486
alligator	AMISG012495	1704
alligator	AMISG012496	1286
alligator	AMISG012497	2346
alligator	AMISG012498	1454
alligator	AMISG012499	2023
alligator	AMISG012500	895
alligator	AMISG012501	2956.5
alligator	AMISG012502	1306
alligator	AMISG012503	1802
alligator	AMISG012504	583
alligator	AMISG012505	1365.5
alligator	AMISG012506	3118
alligator	AMISG012507	5234
alligator	AMISG012508	694
alligator	AMISG012509	1092
alligator	AMISG012510	3272
alligator	AMISG012511	1387.5
alligator	AMISG012512	933
alligator	AMISG012513	1181
alligator	AMISG012514	5193
alligator	AMISG012515	5247.5
alligator	AMISG012516	1996.5
alligator	AMISG012517	725
alligator	AMISG012518	444
alligator	AMISG012519	1185
alligator	AMISG012520	2461
alligator	AMISG012521	1100
alligator	AMISG012522	1675.5
alligator	AMISG012523	2116.5
alligator	AMISG012524	2752
alligator	AMISG012525	1214
alligator	AMISG012526	639
alligator	AMISG012527	1213
alligator	AMISG012528	1663.5
alligator	AMISG012529	3249
alligator	AMISG012530	3712
alligator	AMISG012531	1901
alligator	AMISG012532	1657
alligator	AMISG012533	546
alligator	AMISG012534	1312
alligator	AMISG012535	533
alligator	AMISG012536	776.5
alligator	AMISG012537	3042
alligator	AMISG012538	706.5
alligator	AMISG012539	1358
alligator	AMISG012540	1006
alligator	AMISG012541	2825
alligator	AMISG012542	1646.5
alligator	AMISG012543	1844
alligator	AMISG012544	2248.5
alligator	AMISG012545	994
alligator	AMISG012546	490
alligator	AMISG012547	1749
alligator	AMISG012548	1462
alligator	AMISG012549	1619
alligator	AMISG012550	660
alligator	AMISG012551	4607
alligator	AMISG012552	573
alligator	AMISG012553	2583
alligator	AMISG012554	1674
alligator	AMISG012555	1084.5
alligator	AMISG012556	2598
alligator	AMISG012557	614
alligator	AMISG012558	2979.5
alligator	AMISG012559	1812
alligator	AMISG012560	2234.5
alligator	AMISG012561	871
alligator	AMISG012562	1234
alligator	AMISG012563	696
alligator	AMISG012564	2982
alligator	AMISG012565	1470
alligator	AMISG012566	479
alligator	AMISG012567	723
alligator	AMISG012568	937
alligator	AMISG012569	986
alligator	AMISG012570	1554
alligator	AMISG012571	1531
alligator	AMISG012572	905
alligator	AMISG012573	5015
alligator	AMISG012574	2382
alligator	AMISG012575	3352
alligator	AMISG012576	1534
alligator	AMISG012577	1042.5
alligator	AMISG012578	1340
alligator	AMISG012579	3419
alligator	AMISG012580	1214
alligator	AMISG012581	1402
alligator	AMISG012582	559
alligator	AMISG012583	1036
alligator	AMISG012584	1168
alligator	AMISG012585	485
alligator	AMISG012586	2163
alligator	AMISG012587	3075
alligator	AMISG012588	3250
alligator	AMISG012589	604
alligator	AMISG012590	1449
alligator	AMISG012591	3993
alligator	AMISG012592	914
alligator	AMISG012593	1987.5
alligator	AMISG012594	723
alligator	AMISG012595	2921
alligator	AMISG012596	1077
alligator	AMISG012597	554
alligator	AMISG012598	1299
alligator	AMISG012599	2263
alligator	AMISG012600	1662
alligator	AMISG012601	1344
alligator	AMISG012602	1522
alligator	AMISG012603	1954.5
alligator	AMISG012604	4240.5
alligator	AMISG012605	1318
alligator	AMISG012606	2058
alligator	AMISG012607	861
alligator	AMISG012608	451
alligator	AMISG012609	1653
alligator	AMISG012610	1578
alligator	AMISG012611	1402
alligator	AMISG012612	9035.5
alligator	AMISG012613	715
alligator	AMISG012614	905
alligator	AMISG012615	1693.5
alligator	AMISG012616	993
alligator	AMISG012617	2843
alligator	AMISG012618	1215
alligator	AMISG012619	2051
alligator	AMISG012620	864
alligator	AMISG012621	1304
alligator	AMISG012622	539
alligator	AMISG012623	1530.5
alligator	AMISG012624	739
alligator	AMISG012625	5021
alligator	AMISG012626	1145
alligator	AMISG012627	744.5
alligator	AMISG012628	689
alligator	AMISG012629	829
alligator	AMISG012630	1869
alligator	AMISG012631	857
alligator	AMISG012632	1225
alligator	AMISG012633	764
alligator	AMISG012634	1405
alligator	AMISG012635	2412
alligator	AMISG012636	547
alligator	AMISG012637	816
alligator	AMISG012638	1541.5
alligator	AMISG012639	530
alligator	AMISG012640	8181
alligator	AMISG012641	1060
alligator	AMISG012642	788
alligator	AMISG012643	842.5
alligator	AMISG012644	1919
alligator	AMISG012645	1063
alligator	AMISG012646	1734.5
alligator	AMISG012647	1840
alligator	AMISG012648	1688.5
alligator	AMISG012649	2950
alligator	AMISG012650	1382.5
alligator	AMISG012651	751
alligator	AMISG012652	1359
alligator	AMISG012653	1222
alligator	AMISG012654	634
alligator	AMISG012655	2306
alligator	AMISG012656	1300
alligator	AMISG012657	1050
alligator	AMISG012658	426
alligator	AMISG012659	1427
alligator	AMISG012660	1274.5
alligator	AMISG012661	656
alligator	AMISG012662	648.5
alligator	AMISG012663	1409
alligator	AMISG012664	946
alligator	AMISG012665	1828
alligator	AMISG012666	1377
alligator	AMISG012667	1026.5
alligator	AMISG012668	3236
alligator	AMISG012669	848
alligator	AMISG012670	2984
alligator	AMISG012671	5379.5
alligator	AMISG012672	2546
alligator	AMISG012673	2171
alligator	AMISG012674	747
alligator	AMISG012675	4158
alligator	AMISG012676	669
alligator	AMISG012677	929
alligator	AMISG012678	1036
alligator	AMISG012679	1698
alligator	AMISG012680	488
alligator	AMISG012681	678
alligator	AMISG012682	846
alligator	AMISG012683	11646
alligator	AMISG012684	5120.5
alligator	AMISG012685	573
alligator	AMISG012686	992
alligator	AMISG012687	1056
alligator	AMISG012688	1401.5
alligator	AMISG012689	1121
alligator	AMISG012690	880
alligator	AMISG012691	1735
alligator	AMISG012692	956
alligator	AMISG012693	502
alligator	AMISG012694	1465
alligator	AMISG012695	1205
alligator	AMISG012696	2915
alligator	AMISG012697	2199
alligator	AMISG012698	1718
alligator	AMISG012699	3706
alligator	AMISG012700	440
alligator	AMISG012701	1733
alligator	AMISG012702	2187
alligator	AMISG012703	3619
alligator	AMISG012704	1468
alligator	AMISG012705	858
alligator	AMISG012706	845.5
alligator	AMISG012707	1079
alligator	AMISG012708	1312
alligator	AMISG012709	516
alligator	AMISG012710	8660.5
alligator	AMISG012711	2206
alligator	AMISG012712	887.5
alligator	AMISG012713	3054
alligator	AMISG012714	884
alligator	AMISG012715	1421
alligator	AMISG012716	1211
alligator	AMISG012717	6148.5
alligator	AMISG012718	2281.5
alligator	AMISG012719	838
alligator	AMISG012720	1839
alligator	AMISG012721	2027
alligator	AMISG012722	1155
alligator	AMISG012723	500
alligator	AMISG012724	536
alligator	AMISG012725	7982
alligator	AMISG012726	1239
alligator	AMISG012727	1549
alligator	AMISG012728	1693
alligator	AMISG012729	1868
alligator	AMISG012730	324
alligator	AMISG012731	1506
alligator	AMISG012732	1190
alligator	AMISG012733	825
alligator	AMISG012734	2676
alligator	AMISG012735	983
alligator	AMISG012736	1059
alligator	AMISG012737	698
alligator	AMISG012738	1549
alligator	AMISG012739	2601
alligator	AMISG012740	1327
alligator	AMISG012741	882.5
alligator	AMISG012742	744
alligator	AMISG012743	1536
alligator	AMISG012744	4549
alligator	AMISG012745	839
alligator	AMISG012746	2265
alligator	AMISG012747	1264
alligator	AMISG012748	1106
alligator	AMISG012749	2032
alligator	AMISG012750	4095.5
alligator	AMISG012751	716
alligator	AMISG012752	410
alligator	AMISG012753	3620
alligator	AMISG012754	1876.5
alligator	AMISG012755	525
alligator	AMISG012756	2274
alligator	AMISG012757	2534
alligator	AMISG012758	2187
alligator	AMISG012759	1549
alligator	AMISG012760	1696
alligator	AMISG012761	554
alligator	AMISG012762	1137
alligator	AMISG012763	598
alligator	AMISG012764	912
alligator	AMISG012765	2476
alligator	AMISG012766	1676
alligator	AMISG012767	1725
alligator	AMISG012768	1063
alligator	AMISG012769	1111
alligator	AMISG012770	1096
alligator	AMISG012771	1073.5
alligator	AMISG012772	1037
alligator	AMISG012773	1496
alligator	AMISG012774	1309
alligator	AMISG012775	2199
alligator	AMISG012776	1889
alligator	AMISG012777	6899
alligator	AMISG012778	1671
alligator	AMISG012779	3076
alligator	AMISG012780	1104
alligator	AMISG012781	1960
alligator	AMISG012782	1781.5
alligator	AMISG012783	1423
alligator	AMISG012784	3140
alligator	AMISG012785	2125
alligator	AMISG012786	3458
alligator	AMISG012787	2286
alligator	AMISG012788	587
alligator	AMISG012789	914
alligator	AMISG012790	1340
alligator	AMISG012791	2606
alligator	AMISG012792	582
alligator	AMISG012793	1698
alligator	AMISG012794	5835
alligator	AMISG012795	1999
alligator	AMISG012796	1272.5
alligator	AMISG012797	467
alligator	AMISG012798	4498
alligator	AMISG012799	862
alligator	AMISG012800	1242.5
alligator	AMISG012801	2158
alligator	AMISG012802	3651
alligator	AMISG012803	1797
alligator	AMISG012804	2696
alligator	AMISG012805	4575
alligator	AMISG012806	2378.5
alligator	AMISG012807	2846.5
alligator	AMISG012808	2895
alligator	AMISG012809	1855
alligator	AMISG012810	2122
alligator	AMISG012811	758
alligator	AMISG012812	1430
alligator	AMISG012813	5138.5
alligator	AMISG012814	2606
alligator	AMISG012815	741
alligator	AMISG012816	1278
alligator	AMISG012817	743
alligator	AMISG012818	543
alligator	AMISG012819	2240
alligator	AMISG012820	1630
alligator	AMISG012821	2830
alligator	AMISG012822	1036
alligator	AMISG012823	1999.5
alligator	AMISG012824	711
alligator	AMISG012825	2334
alligator	AMISG012826	2871
alligator	AMISG012827	1212.5
alligator	AMISG012828	2874
alligator	AMISG012829	935
alligator	AMISG012830	2317
alligator	AMISG012831	2502
alligator	AMISG012832	1348
alligator	AMISG012833	822
alligator	AMISG012834	2127
alligator	AMISG012835	886.5
alligator	AMISG012836	815
alligator	AMISG012837	1324.5
alligator	AMISG012838	554
alligator	AMISG012839	972
alligator	AMISG012840	699
alligator	AMISG012841	1314
alligator	AMISG012842	1032
alligator	AMISG012843	1603
alligator	AMISG012844	764
alligator	AMISG012845	752
alligator	AMISG012846	2630
alligator	AMISG012847	4335.5
alligator	AMISG012848	808
alligator	AMISG012849	3397
alligator	AMISG012850	919
alligator	AMISG012851	2460
alligator	AMISG012852	4086.5
alligator	AMISG012853	1979
alligator	AMISG012854	1664
alligator	AMISG012855	1281
alligator	AMISG012856	1749
alligator	AMISG012857	1682
alligator	AMISG012858	2066
alligator	AMISG012859	1439
alligator	AMISG012860	965
alligator	AMISG012861	1576.5
alligator	AMISG012862	1091
alligator	AMISG012863	474
alligator	AMISG012864	2193
alligator	AMISG012865	2041
alligator	AMISG012866	1081
alligator	AMISG012867	1629
alligator	AMISG012868	1655
alligator	AMISG012869	884
alligator	AMISG012870	1342
alligator	AMISG012871	2042
alligator	AMISG012872	830
alligator	AMISG012873	2162
alligator	AMISG012874	1538
alligator	AMISG012875	882
alligator	AMISG012876	816
alligator	AMISG012877	1776
alligator	AMISG012878	1904
alligator	AMISG012879	870
alligator	AMISG012880	1013
alligator	AMISG012881	4862
alligator	AMISG012882	3742.5
alligator	AMISG012883	1907
alligator	AMISG012884	1600
alligator	AMISG012885	1711.5
alligator	AMISG012886	2365
alligator	AMISG012887	1761.5
alligator	AMISG012888	647
alligator	AMISG012889	1142
alligator	AMISG012890	1068
alligator	AMISG012891	1189
alligator	AMISG012892	1991
alligator	AMISG012893	3986
alligator	AMISG012894	856
alligator	AMISG012895	2437
alligator	AMISG012896	4247.5
alligator	AMISG012897	2324
alligator	AMISG012898	2151
alligator	AMISG012899	2126
alligator	AMISG012900	676
alligator	AMISG012901	882
alligator	AMISG012902	1152
alligator	AMISG012903	2778
alligator	AMISG012904	1690
alligator	AMISG012905	2539
alligator	AMISG012906	3151
alligator	AMISG012907	582
alligator	AMISG012908	2343.5
alligator	AMISG012909	315
alligator	AMISG012910	914
alligator	AMISG012911	1175
alligator	AMISG012912	537
alligator	AMISG012913	1505
alligator	AMISG012914	618
alligator	AMISG012915	1076
alligator	AMISG012916	1225
alligator	AMISG012917	1070
alligator	AMISG012918	1331
alligator	AMISG012919	1989.5
alligator	AMISG012920	2761
alligator	AMISG012921	1128
alligator	AMISG012922	1916
alligator	AMISG012923	643
alligator	AMISG012924	3471
alligator	AMISG012925	4539
alligator	AMISG012926	803.5
alligator	AMISG012927	1208
alligator	AMISG012928	3208
alligator	AMISG012929	3358
alligator	AMISG012930	1211.5
alligator	AMISG012931	1570
alligator	AMISG012932	824
alligator	AMISG012933	490
alligator	AMISG012934	942
alligator	AMISG012935	2204
alligator	AMISG012936	564
alligator	AMISG012937	1270
alligator	AMISG012938	1181
alligator	AMISG012939	1608
alligator	AMISG012940	2043.5
alligator	AMISG012941	879
alligator	AMISG012942	922
alligator	AMISG012943	2326
alligator	AMISG012944	1114
alligator	AMISG012945	803
alligator	AMISG012946	795.5
alligator	AMISG012947	1889
alligator	AMISG012948	1416
alligator	AMISG012949	1369
alligator	AMISG012950	1931
alligator	AMISG012951	3150
alligator	AMISG012952	3225
alligator	AMISG012953	1719
alligator	AMISG012954	1960
alligator	AMISG012955	864
alligator	AMISG012956	577
alligator	AMISG012957	2868
alligator	AMISG012958	946
alligator	AMISG012959	1499
alligator	AMISG012960	472
alligator	AMISG012961	1402.5
alligator	AMISG012962	1466
alligator	AMISG012963	1128
alligator	AMISG012964	1333
alligator	AMISG012965	728
alligator	AMISG012966	935
alligator	AMISG012967	637
alligator	AMISG012968	909
alligator	AMISG012969	2048
alligator	AMISG012970	1351
alligator	AMISG012971	1182
alligator	AMISG012972	1042
alligator	AMISG012973	495
alligator	AMISG012974	841
alligator	AMISG012975	1170.5
alligator	AMISG012976	2010
alligator	AMISG012977	1344
alligator	AMISG012978	2029
alligator	AMISG012979	784
alligator	AMISG012980	1254
alligator	AMISG012981	743
alligator	AMISG012982	464
alligator	AMISG012983	888
alligator	AMISG012984	363
alligator	AMISG012985	496
alligator	AMISG012986	3457
alligator	AMISG012987	880.5
alligator	AMISG012988	3623.5
alligator	AMISG012989	2854
alligator	AMISG012990	2294
alligator	AMISG012991	1150
alligator	AMISG012992	1097.5
alligator	AMISG012993	808
alligator	AMISG012994	652
alligator	AMISG012995	2303
alligator	AMISG012996	496
alligator	AMISG012997	1853
alligator	AMISG012998	654
alligator	AMISG012999	3775
alligator	AMISG013000	691
alligator	AMISG013001	584
alligator	AMISG013002	943
alligator	AMISG013003	2215.5
alligator	AMISG013004	1260.5
alligator	AMISG013005	698
alligator	AMISG013006	1276
alligator	AMISG013007	5394
alligator	AMISG013008	1556.5
alligator	AMISG013009	1248
alligator	AMISG013010	2238
alligator	AMISG013011	1992
alligator	AMISG013012	1348.5
alligator	AMISG013013	1929
alligator	AMISG013014	3705
alligator	AMISG013015	1215
alligator	AMISG013016	5427
alligator	AMISG013017	5339
alligator	AMISG013018	542
alligator	AMISG013019	1499.5
alligator	AMISG013020	1355
alligator	AMISG013021	2061
alligator	AMISG013022	1607
alligator	AMISG013023	1234
alligator	AMISG013024	1001
alligator	AMISG013025	1600
alligator	AMISG013026	5256
alligator	AMISG013027	1222
alligator	AMISG013028	1794
alligator	AMISG013029	2941.5
alligator	AMISG013030	2558
alligator	AMISG013031	1119
alligator	AMISG013032	506.5
alligator	AMISG013033	1703
alligator	AMISG013034	1137
alligator	AMISG013035	2114
alligator	AMISG013036	454
alligator	AMISG013037	1184
alligator	AMISG013038	1234
alligator	AMISG013039	980
alligator	AMISG013040	1819
alligator	AMISG013041	854
alligator	AMISG013042	1371
alligator	AMISG013043	858
alligator	AMISG013044	1030
alligator	AMISG013045	1079
alligator	AMISG013046	1309
alligator	AMISG013047	12699
alligator	AMISG013048	1575
alligator	AMISG013049	1003.5
alligator	AMISG013050	2627
alligator	AMISG013051	3516
alligator	AMISG013052	1162
alligator	AMISG013053	1161
alligator	AMISG013054	4290.5
alligator	AMISG013055	1614
alligator	AMISG013056	982
alligator	AMISG013057	5956.5
alligator	AMISG013058	3470
alligator	AMISG013059	1775
alligator	AMISG013060	2517
alligator	AMISG013061	544
alligator	AMISG013062	1206
alligator	AMISG013063	5353
alligator	AMISG013064	1532
alligator	AMISG013065	1761
alligator	AMISG013066	2806.5
alligator	AMISG013067	1141
alligator	AMISG013068	1124.5
alligator	AMISG013069	907
alligator	AMISG013070	832
alligator	AMISG013071	1537
alligator	AMISG013072	2106
alligator	AMISG013073	1484
alligator	AMISG013074	2034
alligator	AMISG013075	416
alligator	AMISG013076	852
alligator	AMISG013077	1906
alligator	AMISG013078	1674
alligator	AMISG013079	2784
alligator	AMISG013080	609
alligator	AMISG013081	416
alligator	AMISG013082	2888
alligator	AMISG013083	1066
alligator	AMISG013084	706
alligator	AMISG013085	1436
alligator	AMISG013086	470
alligator	AMISG013087	7813
alligator	AMISG013088	1737
alligator	AMISG013089	1802
alligator	AMISG013090	1015
alligator	AMISG013091	929
alligator	AMISG013092	2599
alligator	AMISG013093	1248
alligator	AMISG013094	3343.5
alligator	AMISG013095	548
alligator	AMISG013096	630
alligator	AMISG013097	1005
alligator	AMISG013098	973
alligator	AMISG013099	1403
alligator	AMISG013100	2666
alligator	AMISG013101	1447
alligator	AMISG013102	1278
alligator	AMISG013103	1684
alligator	AMISG013104	1048.5
alligator	AMISG013105	5426
alligator	AMISG013106	1320
alligator	AMISG013107	10584
alligator	AMISG013108	2577.5
alligator	AMISG013109	813
alligator	AMISG013110	1898.5
alligator	AMISG013111	1765
alligator	AMISG013112	669
alligator	AMISG013113	1185
alligator	AMISG013114	694
alligator	AMISG013115	5219
alligator	AMISG013116	1699
alligator	AMISG013117	4968.5
alligator	AMISG013118	1369.5
alligator	AMISG013119	2499
alligator	AMISG013120	984
alligator	AMISG013121	887
alligator	AMISG013122	1373
alligator	AMISG013123	970
alligator	AMISG013124	5548.5
alligator	AMISG013125	1620
alligator	AMISG013126	2809
alligator	AMISG013127	3271
alligator	AMISG013128	4885
alligator	AMISG013129	722
alligator	AMISG013130	941
alligator	AMISG013131	1085.5
alligator	AMISG013132	3583
alligator	AMISG013133	2286
alligator	AMISG013134	3057
alligator	AMISG013135	2062
alligator	AMISG013136	534
alligator	AMISG013137	3791
alligator	AMISG013138	1680
alligator	AMISG013139	1743.5
alligator	AMISG013140	904
alligator	AMISG013141	1262
alligator	AMISG013142	1465
alligator	AMISG013143	993
alligator	AMISG013144	2965
alligator	AMISG013145	5404
alligator	AMISG013146	1582
alligator	AMISG013147	723
alligator	AMISG013148	1067
alligator	AMISG013149	4026
alligator	AMISG013150	3180
alligator	AMISG013151	1702.5
alligator	AMISG013152	2068
alligator	AMISG013153	1954
alligator	AMISG013154	1905
alligator	AMISG013155	808
alligator	AMISG013156	1907.5
alligator	AMISG013157	1932
alligator	AMISG013158	1888
alligator	AMISG013159	1329
alligator	AMISG013160	1660.5
alligator	AMISG013161	2421
alligator	AMISG013162	4214
alligator	AMISG013163	1109
alligator	AMISG013164	3532
alligator	AMISG013165	2298
alligator	AMISG013166	1520
alligator	AMISG013167	800
alligator	AMISG013168	3377
alligator	AMISG013169	1536
alligator	AMISG013170	2982
alligator	AMISG013171	716
alligator	AMISG013172	2128
alligator	AMISG013173	2002
alligator	AMISG013174	866
alligator	AMISG013175	1041
alligator	AMISG013176	1540
alligator	AMISG013177	3570.5
alligator	AMISG013178	2185
alligator	AMISG013179	3302.5
alligator	AMISG013180	478
alligator	AMISG013181	1502
alligator	AMISG013182	500
alligator	AMISG013183	1617
alligator	AMISG013184	4714.5
alligator	AMISG013185	820
alligator	AMISG013186	1291
alligator	AMISG013187	602
alligator	AMISG013188	1794
alligator	AMISG013189	1607.5
alligator	AMISG013190	2315
alligator	AMISG013191	7364.5
alligator	AMISG013192	3249
alligator	AMISG013193	418
alligator	AMISG013194	744
alligator	AMISG013195	988
alligator	AMISG013196	1435
alligator	AMISG013197	1512
alligator	AMISG013198	938
alligator	AMISG013199	3613
alligator	AMISG013200	1212
alligator	AMISG013201	972
alligator	AMISG013202	688
alligator	AMISG013203	820.5
alligator	AMISG013204	1051
alligator	AMISG013205	622
alligator	AMISG013206	1080
alligator	AMISG013207	411
alligator	AMISG013208	2416
alligator	AMISG013209	1548
alligator	AMISG013210	1399
alligator	AMISG013211	8553.5
alligator	AMISG013212	1740
alligator	AMISG013213	579
alligator	AMISG013214	938.5
alligator	AMISG013215	2229.5
alligator	AMISG013216	758
alligator	AMISG013217	10736
alligator	AMISG013218	1726
alligator	AMISG013219	715
alligator	AMISG013220	2176
alligator	AMISG013221	736
alligator	AMISG013222	2474
alligator	AMISG013223	1151
alligator	AMISG013224	2829
alligator	AMISG013225	631
alligator	AMISG013226	578
alligator	AMISG013227	639
alligator	AMISG013228	662
alligator	AMISG013229	1669
alligator	AMISG013230	1060
alligator	AMISG013231	975
alligator	AMISG013232	617
alligator	AMISG013233	1259
alligator	AMISG013234	1808
alligator	AMISG013235	1062
alligator	AMISG013236	669
alligator	AMISG013237	376
alligator	AMISG013238	2847
alligator	AMISG013239	5168
alligator	AMISG013240	1284
alligator	AMISG013241	3367
alligator	AMISG013242	675
alligator	AMISG013243	1864
alligator	AMISG013244	900
alligator	AMISG013245	2326
alligator	AMISG013246	1744
alligator	AMISG013247	822.5
alligator	AMISG013248	1142
alligator	AMISG013249	1026
alligator	AMISG013250	1725
alligator	AMISG013251	3982
alligator	AMISG013252	2340
alligator	AMISG013253	2536
alligator	AMISG013254	2785.5
alligator	AMISG013255	622
alligator	AMISG013256	2578.5
alligator	AMISG013257	1380
alligator	AMISG013258	3246
alligator	AMISG013259	2146
alligator	AMISG013260	803
alligator	AMISG013261	1242
alligator	AMISG013262	535
alligator	AMISG013263	1009
alligator	AMISG013264	514
alligator	AMISG013265	817
alligator	AMISG013266	1610
alligator	AMISG013267	2264
alligator	AMISG013268	2623
alligator	AMISG013269	3139
alligator	AMISG013270	812
alligator	AMISG013271	1963
alligator	AMISG013272	1218
alligator	AMISG013273	4021
alligator	AMISG013274	2057
alligator	AMISG013275	2035
alligator	AMISG013276	773
alligator	AMISG013277	687
alligator	AMISG013278	1722
alligator	AMISG013279	780
alligator	AMISG013280	1313
alligator	AMISG013281	2747
alligator	AMISG013282	2065
alligator	AMISG013283	1229
alligator	AMISG013284	4026
alligator	AMISG013285	1082
alligator	AMISG013286	1800
alligator	AMISG013287	1936
alligator	AMISG013288	4227.5
alligator	AMISG013289	662
alligator	AMISG013290	2718
alligator	AMISG013291	749
alligator	AMISG013292	749
alligator	AMISG013293	5003
alligator	AMISG013294	2985.5
alligator	AMISG013295	1746
alligator	AMISG013296	1647
alligator	AMISG013297	4185.5
alligator	AMISG013298	936
alligator	AMISG013299	1007
alligator	AMISG013300	1675
alligator	AMISG013301	1641
alligator	AMISG013302	893
alligator	AMISG013303	1159
alligator	AMISG013304	3004
alligator	AMISG013305	1446
alligator	AMISG013306	915
alligator	AMISG013307	1104.5
alligator	AMISG013308	1740
alligator	AMISG013309	825.5
alligator	AMISG013310	1429
alligator	AMISG013311	496
alligator	AMISG013312	914
alligator	AMISG013313	4723.5
alligator	AMISG013314	1208
alligator	AMISG013315	1542.5
alligator	AMISG013316	3530
alligator	AMISG013317	1289
alligator	AMISG013318	1079
alligator	AMISG013319	536
alligator	AMISG013320	2449
alligator	AMISG013321	2226
alligator	AMISG013322	2273
alligator	AMISG013323	567
alligator	AMISG013324	2524
alligator	AMISG013325	1625
alligator	AMISG013326	1139
alligator	AMISG013327	5802
alligator	AMISG013328	2417
alligator	AMISG013329	1161
alligator	AMISG013330	5908
alligator	AMISG013331	535
alligator	AMISG013332	4347
alligator	AMISG013333	3912
alligator	AMISG013334	972
alligator	AMISG013335	1832.5
alligator	AMISG013336	779
alligator	AMISG013337	1029
alligator	AMISG013338	1623
alligator	AMISG013339	462
alligator	AMISG013340	1312
alligator	AMISG013341	871
alligator	AMISG013342	3130
alligator	AMISG013343	3328
alligator	AMISG013344	733
alligator	AMISG013345	1109
alligator	AMISG013346	3315
alligator	AMISG013347	629
alligator	AMISG013348	1077
alligator	AMISG013349	986
alligator	AMISG013350	1016
alligator	AMISG013351	896
alligator	AMISG013352	5485
alligator	AMISG013353	2304
alligator	AMISG013354	1718
alligator	AMISG013355	9784.5
alligator	AMISG013356	3206
alligator	AMISG013357	1271
alligator	AMISG013358	420
alligator	AMISG013359	2683
alligator	AMISG013360	3212
alligator	AMISG013361	3334.5
alligator	AMISG013362	1652
alligator	AMISG013363	1463
alligator	AMISG013364	2730
alligator	AMISG013365	522
alligator	AMISG013366	3358
alligator	AMISG013367	1740
alligator	AMISG013368	776
alligator	AMISG013369	2216
alligator	AMISG013370	762
alligator	AMISG013371	3228
alligator	AMISG013372	1741
alligator	AMISG013373	1791
alligator	AMISG013374	2967
alligator	AMISG013375	1334
alligator	AMISG013376	1417
alligator	AMISG013377	1241
alligator	AMISG013378	1790
alligator	AMISG013379	448
alligator	AMISG013380	1843
alligator	AMISG013381	1817
alligator	AMISG013382	1753.5
alligator	AMISG013383	841
alligator	AMISG013384	6797
alligator	AMISG013385	930
alligator	AMISG013386	1861
alligator	AMISG013387	5951.5
alligator	AMISG013388	470
alligator	AMISG013389	1597
alligator	AMISG013390	2219
alligator	AMISG013391	1065
alligator	AMISG013392	401
alligator	AMISG013393	944
alligator	AMISG013394	586
alligator	AMISG013395	3814
alligator	AMISG013396	2640
alligator	AMISG013397	485
alligator	AMISG013398	1547
alligator	AMISG013399	1985
alligator	AMISG013400	4874
alligator	AMISG013401	602
alligator	AMISG013402	1659
alligator	AMISG013403	8751
alligator	AMISG013404	3370
alligator	AMISG013405	792
alligator	AMISG013406	789
alligator	AMISG013407	2197
alligator	AMISG013408	999
alligator	AMISG013409	1446.5
alligator	AMISG013410	1428
alligator	AMISG013411	6217
alligator	AMISG013412	2232
alligator	AMISG013413	1285
alligator	AMISG013414	1557
alligator	AMISG013415	1107
alligator	AMISG013416	1404
alligator	AMISG013417	3669
alligator	AMISG013418	1940
alligator	AMISG013419	1422
alligator	AMISG013420	7803.5
alligator	AMISG013421	610
alligator	AMISG013422	4426
alligator	AMISG013423	613
alligator	AMISG013424	2583
alligator	AMISG013425	3574
alligator	AMISG013426	1790
alligator	AMISG013427	953
alligator	AMISG013428	5344
alligator	AMISG013429	1005
alligator	AMISG013430	2034.5
alligator	AMISG013431	680
alligator	AMISG013432	4167.5
alligator	AMISG013433	1509.5
alligator	AMISG013434	1088
alligator	AMISG013435	17423
alligator	AMISG013436	1856
alligator	AMISG013437	3680
alligator	AMISG013438	3523
alligator	AMISG013439	3387
alligator	AMISG013440	2562.5
alligator	AMISG013441	5566
alligator	AMISG013442	738
alligator	AMISG013443	880
alligator	AMISG013444	1568
alligator	AMISG013445	1363
alligator	AMISG013446	600
alligator	AMISG013447	1879
alligator	AMISG013448	866
alligator	AMISG013449	3506
alligator	AMISG013450	2046
alligator	AMISG013451	652
alligator	AMISG013452	6817
alligator	AMISG013453	587
alligator	AMISG013454	3672
alligator	AMISG013455	912
alligator	AMISG013456	7070
alligator	AMISG013457	901
alligator	AMISG013458	1345
alligator	AMISG013459	1197
alligator	AMISG013460	425
alligator	AMISG013461	723
alligator	AMISG013462	2758.5
alligator	AMISG013463	2427
alligator	AMISG013464	3909
alligator	AMISG013465	3598
alligator	AMISG013466	602
alligator	AMISG013467	1579
alligator	AMISG013468	2863
alligator	AMISG013469	577
alligator	AMISG013470	851
alligator	AMISG013471	1858
alligator	AMISG013472	1665
alligator	AMISG013473	703
alligator	AMISG013474	4313
alligator	AMISG013475	810
alligator	AMISG013476	1112
alligator	AMISG013477	4416
alligator	AMISG013478	1854
alligator	AMISG013479	1244
alligator	AMISG013480	906
alligator	AMISG013481	653
alligator	AMISG013482	1172
alligator	AMISG013483	1863
alligator	AMISG013484	520
alligator	AMISG013485	552
alligator	AMISG013486	1456
alligator	AMISG013487	2053
alligator	AMISG013488	1003
alligator	AMISG013489	606
alligator	AMISG013490	1384
alligator	AMISG013491	1498
alligator	AMISG013492	730
alligator	AMISG013493	1416
alligator	AMISG013494	1328
alligator	AMISG013495	2068
alligator	AMISG013496	1536
alligator	AMISG013497	1483
alligator	AMISG013498	447
alligator	AMISG013499	581
alligator	AMISG013500	2503.5
alligator	AMISG013501	739
alligator	AMISG013502	892
alligator	AMISG013503	523
alligator	AMISG013504	4096
alligator	AMISG013505	1796.5
alligator	AMISG013506	2311
alligator	AMISG013507	779
alligator	AMISG013508	2183
alligator	AMISG013509	1128
alligator	AMISG013510	1778
alligator	AMISG013511	1080
alligator	AMISG013512	3017
alligator	AMISG013513	826
alligator	AMISG013514	1408.5
alligator	AMISG013515	818
alligator	AMISG013516	3070
alligator	AMISG013517	1387.5
alligator	AMISG013518	1535
alligator	AMISG013519	1492
alligator	AMISG013520	2058
alligator	AMISG013521	482
alligator	AMISG013522	4653.5
alligator	AMISG013523	1379
alligator	AMISG013524	1566
alligator	AMISG013525	3262
alligator	AMISG013526	4158
alligator	AMISG013527	2354
alligator	AMISG013528	691
alligator	AMISG013529	2441
alligator	AMISG013530	4041
alligator	AMISG013531	1437
alligator	AMISG013532	1169
alligator	AMISG013533	1844
alligator	AMISG013534	637
alligator	AMISG013535	3433
alligator	AMISG013536	3359
alligator	AMISG013537	1460
alligator	AMISG013538	1967
alligator	AMISG013539	916
alligator	AMISG013540	1183
alligator	AMISG013541	702
alligator	AMISG013542	1051
alligator	AMISG013543	1542
alligator	AMISG013544	1440
alligator	AMISG013545	2831
alligator	AMISG013546	1376
alligator	AMISG013547	6402
alligator	AMISG013548	1684.5
alligator	AMISG013549	2312
alligator	AMISG013550	969
alligator	AMISG013551	1356
alligator	AMISG013552	766
alligator	AMISG013553	2079
alligator	AMISG013554	1622
alligator	AMISG013555	2781
alligator	AMISG013556	1086
alligator	AMISG013557	944
alligator	AMISG013558	2058
alligator	AMISG013559	6593
alligator	AMISG013560	1777
alligator	AMISG013561	1049
alligator	AMISG013562	9414.5
alligator	AMISG013563	4679.5
alligator	AMISG013564	1575
alligator	AMISG013565	3242
alligator	AMISG013566	1403
alligator	AMISG013567	1900.5
alligator	AMISG013568	2096
alligator	AMISG013569	3494
alligator	AMISG013570	3745
alligator	AMISG013571	800
alligator	AMISG013572	814
alligator	AMISG013573	1528
alligator	AMISG013574	1038
alligator	AMISG013575	3597
alligator	AMISG013576	1772
alligator	AMISG013577	981
alligator	AMISG013578	2514.5
alligator	AMISG013579	668
alligator	AMISG013580	2369.5
alligator	AMISG013581	2178
alligator	AMISG013582	1549
alligator	AMISG013583	839
alligator	AMISG013584	2191
alligator	AMISG013585	1837
alligator	AMISG013586	3512
alligator	AMISG013587	556
alligator	AMISG013588	1309
alligator	AMISG013589	1518
alligator	AMISG013590	451
alligator	AMISG013591	1105
alligator	AMISG013592	2224.5
alligator	AMISG013593	1437
alligator	AMISG013594	1242
alligator	AMISG013595	1210
alligator	AMISG013596	1412
alligator	AMISG013597	2760
alligator	AMISG013598	1458
alligator	AMISG013599	1080
alligator	AMISG013600	406
alligator	AMISG013601	752
alligator	AMISG013602	17698
alligator	AMISG013603	1123
alligator	AMISG013604	1064
alligator	AMISG013605	1135
alligator	AMISG013606	967
alligator	AMISG013607	1107
alligator	AMISG013608	1162
alligator	AMISG013609	920.5
alligator	AMISG013610	4553
alligator	AMISG013611	1656
alligator	AMISG013612	2821
alligator	AMISG013613	1543
alligator	AMISG013614	2176
alligator	AMISG013615	1298
alligator	AMISG013616	1284
alligator	AMISG013617	1071
alligator	AMISG013618	1363
alligator	AMISG013619	650
alligator	AMISG013620	2075
alligator	AMISG013621	1005
alligator	AMISG013622	513
alligator	AMISG013623	1475
alligator	AMISG013624	603
alligator	AMISG013625	713
alligator	AMISG013626	1378
alligator	AMISG013627	1917
alligator	AMISG013628	1077
alligator	AMISG013629	1574
alligator	AMISG013630	1259
alligator	AMISG013631	2942
alligator	AMISG013632	2985
alligator	AMISG013633	1501
alligator	AMISG013634	1259
alligator	AMISG013635	1990
alligator	AMISG013636	2364
alligator	AMISG013637	2080
alligator	AMISG013638	1920
alligator	AMISG013639	2826
alligator	AMISG013640	808
alligator	AMISG013641	2884
alligator	AMISG013642	15747
alligator	AMISG013643	2102
alligator	AMISG013644	2421
alligator	AMISG013645	1366
alligator	AMISG013646	1229
alligator	AMISG013647	3826
alligator	AMISG013648	1445.5
alligator	AMISG013649	3152
alligator	AMISG013650	1464
alligator	AMISG013651	1171
alligator	AMISG013652	2483
alligator	AMISG013653	5036
alligator	AMISG013654	1446
alligator	AMISG013655	3122
alligator	AMISG013656	3568
alligator	AMISG013657	952.5
alligator	AMISG013658	715
alligator	AMISG013659	801
alligator	AMISG013660	859
alligator	AMISG013661	952
alligator	AMISG013662	814
alligator	AMISG013663	2668
alligator	AMISG013664	942
alligator	AMISG013665	4456
alligator	AMISG013666	3135
alligator	AMISG013667	388
alligator	AMISG013668	606
alligator	AMISG013669	787
alligator	AMISG013670	666
alligator	AMISG013671	1487
alligator	AMISG013672	1689
alligator	AMISG013673	1648.5
alligator	AMISG013674	553
alligator	AMISG013675	797
alligator	AMISG013676	2705
alligator	AMISG013677	913
alligator	AMISG013678	841
alligator	AMISG013679	1452
alligator	AMISG013680	1288
alligator	AMISG013681	711
alligator	AMISG013682	504
alligator	AMISG013683	1491
alligator	AMISG013684	1847
alligator	AMISG013685	464
alligator	AMISG013686	3327.5
alligator	AMISG013687	1803
alligator	AMISG013688	2675
alligator	AMISG013689	2556.5
alligator	AMISG013690	673
alligator	AMISG013691	1404
alligator	AMISG013692	2233
alligator	AMISG013693	401
alligator	AMISG013694	1717
alligator	AMISG013695	2468
alligator	AMISG013696	478
alligator	AMISG013697	1734
alligator	AMISG013698	1563
alligator	AMISG013699	2060
alligator	AMISG013700	704
alligator	AMISG013701	3234
alligator	AMISG013702	1031
alligator	AMISG013703	2218
alligator	AMISG013704	911
alligator	AMISG013705	4021
alligator	AMISG013706	1325
alligator	AMISG013707	3835
alligator	AMISG013708	2315
alligator	AMISG013709	1557
alligator	AMISG013710	10036.5
alligator	AMISG013711	1233
alligator	AMISG013712	742
alligator	AMISG013713	1766
alligator	AMISG013714	1740
alligator	AMISG013715	6806
alligator	AMISG013716	984
alligator	AMISG013717	891
alligator	AMISG013718	2702
alligator	AMISG013719	1318
alligator	AMISG013720	792
alligator	AMISG013721	452
alligator	AMISG013722	2828.5
alligator	AMISG013723	1635
alligator	AMISG013724	921
alligator	AMISG013725	3026
alligator	AMISG013726	1540
alligator	AMISG013727	755
alligator	AMISG013728	1427
alligator	AMISG013729	2275
alligator	AMISG013730	3647
alligator	AMISG013731	757
alligator	AMISG013732	876
alligator	AMISG013733	2261
alligator	AMISG013734	1001
alligator	AMISG013735	1121
alligator	AMISG013736	2198
alligator	AMISG013737	2451
alligator	AMISG013738	869
alligator	AMISG013739	446.5
alligator	AMISG013740	1070
alligator	AMISG013741	1779.5
alligator	AMISG013742	5241
alligator	AMISG013743	2453
alligator	AMISG013744	3695
alligator	AMISG013745	2970
alligator	AMISG013746	2938
alligator	AMISG013747	2699
alligator	AMISG013748	2233
alligator	AMISG013749	1461
alligator	AMISG013750	1724
alligator	AMISG013751	3154
alligator	AMISG013752	2257
alligator	AMISG013753	892
alligator	AMISG013754	1274
alligator	AMISG013755	3000.5
alligator	AMISG013756	3417
alligator	AMISG013757	903
alligator	AMISG013758	1305
alligator	AMISG013759	5317
alligator	AMISG013760	2878
alligator	AMISG013761	2677
alligator	AMISG013762	1185
alligator	AMISG013763	528
alligator	AMISG013764	1034
alligator	AMISG013765	1485
alligator	AMISG013766	4029
alligator	AMISG013767	1369
alligator	AMISG013768	1035
alligator	AMISG013769	2188
alligator	AMISG013770	2494
alligator	AMISG013771	2736.5
alligator	AMISG013772	2318
alligator	AMISG013773	6727.5
alligator	AMISG013774	2771
alligator	AMISG013775	1514
alligator	AMISG013776	1407.5
alligator	AMISG013777	9376.5
alligator	AMISG013778	1961
alligator	AMISG013779	2711
alligator	AMISG013780	1202
alligator	AMISG013781	1288
alligator	AMISG013782	1631
alligator	AMISG013783	2302
alligator	AMISG013784	1679.5
alligator	AMISG013785	5067
alligator	AMISG013786	1184
alligator	AMISG013787	1372
alligator	AMISG013788	1459
alligator	AMISG013789	1878
alligator	AMISG013790	825
alligator	AMISG013791	3076
alligator	AMISG013792	2007
alligator	AMISG013793	1379
alligator	AMISG013794	1791.5
alligator	AMISG013795	2073
alligator	AMISG013796	1697
alligator	AMISG013797	2442
alligator	AMISG013798	2686
alligator	AMISG013799	1067
alligator	AMISG013800	4446.5
alligator	AMISG013801	847
alligator	AMISG013802	2299
alligator	AMISG013803	1290
alligator	AMISG013804	3056
alligator	AMISG013805	1641
alligator	AMISG013806	759
alligator	AMISG013807	2262
alligator	AMISG013808	1374
alligator	AMISG013809	618
alligator	AMISG013810	5989
alligator	AMISG013811	5998
alligator	AMISG013812	1090
alligator	AMISG013813	7203
alligator	AMISG013814	996
alligator	AMISG013815	1281
alligator	AMISG013816	4014
alligator	AMISG013817	1179
alligator	AMISG013818	2252
alligator	AMISG013819	2005
alligator	AMISG013820	4175
alligator	AMISG013821	6650
alligator	AMISG013822	6343.5
alligator	AMISG013823	1018
alligator	AMISG013824	1691.5
alligator	AMISG013825	2233
alligator	AMISG013826	2857
alligator	AMISG013827	2080
alligator	AMISG013828	1801
alligator	AMISG013829	1554
alligator	AMISG013830	1626
alligator	AMISG013831	5307.5
alligator	AMISG013832	5068.5
alligator	AMISG013833	2323
alligator	AMISG013834	457
alligator	AMISG013835	1432
alligator	AMISG013836	1088
alligator	AMISG013837	1071
alligator	AMISG013838	714
alligator	AMISG013839	719
alligator	AMISG013840	1735
alligator	AMISG013841	536
alligator	AMISG013842	1075
alligator	AMISG013843	769
alligator	AMISG013844	1131
alligator	AMISG013845	593
alligator	AMISG013846	1867
alligator	AMISG013847	2341
alligator	AMISG013848	1346
alligator	AMISG013849	466
alligator	AMISG013850	9439
alligator	AMISG013851	527
alligator	AMISG013852	1685
alligator	AMISG013853	4553
alligator	AMISG013854	1933
alligator	AMISG013855	3588
alligator	AMISG013856	743.5
alligator	AMISG013857	2218
alligator	AMISG013858	2125
alligator	AMISG013859	2000
alligator	AMISG013860	1273
alligator	AMISG013861	2255
alligator	AMISG013862	1669.5
alligator	AMISG013863	1260
alligator	AMISG013864	458
alligator	AMISG013865	391
alligator	AMISG013866	1046
alligator	AMISG013867	603
alligator	AMISG013868	610.5
alligator	AMISG013869	707
alligator	AMISG013870	1773
alligator	AMISG013871	826
alligator	AMISG013872	1605
alligator	AMISG013873	3243
alligator	AMISG013874	2628
alligator	AMISG013875	4594
alligator	AMISG013876	1497
alligator	AMISG013877	3962
alligator	AMISG013878	1548
alligator	AMISG013879	1663
alligator	AMISG013880	2184
alligator	AMISG013881	551
alligator	AMISG013882	961
alligator	AMISG013883	4347
alligator	AMISG013884	1801
alligator	AMISG013885	390
alligator	AMISG013886	2709.5
alligator	AMISG013887	5981
alligator	AMISG013888	920
alligator	AMISG013889	1472
alligator	AMISG013890	1727.5
alligator	AMISG013891	1865
alligator	AMISG013892	2700
alligator	AMISG013893	1249.5
alligator	AMISG013894	3451
alligator	AMISG013895	3607.5
alligator	AMISG013896	1624
alligator	AMISG013897	3755
alligator	AMISG013898	1954
alligator	AMISG013899	457
alligator	AMISG013900	1962
alligator	AMISG013901	304
alligator	AMISG013902	1111
alligator	AMISG013903	2459.5
alligator	AMISG013904	677
alligator	AMISG013905	2292
alligator	AMISG013906	2997
alligator	AMISG013907	1268.5
alligator	AMISG013908	977
alligator	AMISG013909	1071
alligator	AMISG013910	107784
alligator	AMISG013911	1422
alligator	AMISG013912	4303
alligator	AMISG013913	6143
alligator	AMISG013914	839
alligator	AMISG013915	1396
alligator	AMISG013916	590.5
alligator	AMISG013917	1631
alligator	AMISG013918	3684
alligator	AMISG013919	3128.5
alligator	AMISG013920	579
alligator	AMISG013921	2897
alligator	AMISG013922	2001
alligator	AMISG013923	2148
alligator	AMISG013924	736
alligator	AMISG013925	1224
alligator	AMISG013926	1021
alligator	AMISG013927	2300
alligator	AMISG013928	1846
alligator	AMISG013929	661
alligator	AMISG013930	1925
alligator	AMISG013931	1309
alligator	AMISG013932	831
alligator	AMISG013933	2425.5
alligator	AMISG013934	3065
alligator	AMISG013935	891
alligator	AMISG013936	673
alligator	AMISG013937	713
alligator	AMISG013938	1148
alligator	AMISG013939	1002
alligator	AMISG013940	1143
alligator	AMISG013941	2067
alligator	AMISG013942	1819
alligator	AMISG013943	943
alligator	AMISG013944	844
alligator	AMISG013945	3464
alligator	AMISG013946	1111
alligator	AMISG013947	2169
alligator	AMISG013948	1961
alligator	AMISG013949	2528
alligator	AMISG013950	2049.5
alligator	AMISG013951	2315
alligator	AMISG013952	3327
alligator	AMISG013953	1365
alligator	AMISG013954	3315
alligator	AMISG013955	3190
alligator	AMISG013956	2569
alligator	AMISG013957	1002
alligator	AMISG013958	916
alligator	AMISG013959	874
alligator	AMISG013960	2526
alligator	AMISG013961	1840
alligator	AMISG013962	3777.5
alligator	AMISG013963	2523.5
alligator	AMISG013964	2926
alligator	AMISG013965	2445
alligator	AMISG013966	2553
alligator	AMISG013967	5783
alligator	AMISG013968	1073
alligator	AMISG013969	3269
alligator	AMISG013970	1258
alligator	AMISG013971	1771
alligator	AMISG013972	780
alligator	AMISG013973	1833.5
alligator	AMISG013974	1335
alligator	AMISG013975	1025
alligator	AMISG013976	704
alligator	AMISG013977	1228.5
alligator	AMISG013978	686
alligator	AMISG013979	3257
alligator	AMISG013980	1650
alligator	AMISG013981	709.5
alligator	AMISG013982	1156
alligator	AMISG013983	4547
alligator	AMISG013984	619
alligator	AMISG013985	837
alligator	AMISG013986	1042
alligator	AMISG013987	2137
alligator	AMISG013988	4573
alligator	AMISG013989	1171
alligator	AMISG013990	1153
alligator	AMISG013991	616
alligator	AMISG013992	767
alligator	AMISG013993	929
alligator	AMISG013994	854
alligator	AMISG013995	729
alligator	AMISG013996	1895.5
alligator	AMISG013997	559
alligator	AMISG013998	953
alligator	AMISG013999	1167
alligator	AMISG014000	5598
alligator	AMISG014001	1543
alligator	AMISG014002	3142
alligator	AMISG014003	1448
alligator	AMISG014004	2039
alligator	AMISG014005	1540.5
alligator	AMISG014006	1479
alligator	AMISG014007	1245
alligator	AMISG014008	1696
alligator	AMISG014009	2426.5
alligator	AMISG014010	884
alligator	AMISG014011	1891
alligator	AMISG014012	665
alligator	AMISG014013	1243
alligator	AMISG014014	6519
alligator	AMISG014015	1342
alligator	AMISG014016	5573
alligator	AMISG014017	1333
alligator	AMISG014018	1366
alligator	AMISG014019	3756
alligator	AMISG014020	3514
alligator	AMISG014021	1940
alligator	AMISG014022	2569
alligator	AMISG014023	1152
alligator	AMISG014024	1329
alligator	AMISG014025	781
alligator	AMISG014026	1423
alligator	AMISG014027	4133
alligator	AMISG014028	1375
alligator	AMISG014029	1583
alligator	AMISG014030	1776
alligator	AMISG014031	950
alligator	AMISG014032	1056
alligator	AMISG014033	2158
alligator	AMISG014034	761
alligator	AMISG014035	1460.5
alligator	AMISG014036	1345
alligator	AMISG014037	539
alligator	AMISG014038	1443
alligator	AMISG014039	3254.5
alligator	AMISG014040	1043
alligator	AMISG014041	1454
alligator	AMISG014042	638
alligator	AMISG014043	469
alligator	AMISG014044	845
alligator	AMISG014045	817
alligator	AMISG014046	350
alligator	AMISG014047	5786
alligator	AMISG014048	945
alligator	AMISG014049	938
alligator	AMISG014050	314
alligator	AMISG014051	1535
alligator	AMISG014052	1288
alligator	AMISG014053	1128
alligator	AMISG014054	999
alligator	AMISG014055	1427
alligator	AMISG014056	1170.5
alligator	AMISG014057	1422
alligator	AMISG014058	5363
alligator	AMISG014059	1125
alligator	AMISG014060	1749.5
alligator	AMISG014061	2516
alligator	AMISG014062	2814
alligator	AMISG014063	3456
alligator	AMISG014064	2093
alligator	AMISG014065	1296.5
alligator	AMISG014066	3190.5
alligator	AMISG014067	916
alligator	AMISG014068	3063
alligator	AMISG014069	2416
alligator	AMISG014070	1459
alligator	AMISG014071	2552
alligator	AMISG014072	4094
alligator	AMISG014073	1066.5
alligator	AMISG014074	1303.5
alligator	AMISG014075	1759
alligator	AMISG014076	3250
alligator	AMISG014077	991
alligator	AMISG014078	690
alligator	AMISG014079	1016
alligator	AMISG014080	1688
alligator	AMISG014081	3991
alligator	AMISG014082	3384
alligator	AMISG014083	663
alligator	AMISG014084	1181
alligator	AMISG014085	1023
alligator	AMISG014086	13718
alligator	AMISG014087	1649
alligator	AMISG014088	1277
alligator	AMISG014089	2011
alligator	AMISG014090	1711
alligator	AMISG014091	1337
alligator	AMISG014092	1627
alligator	AMISG014093	617
alligator	AMISG014094	855
alligator	AMISG014095	577
alligator	AMISG014096	877
alligator	AMISG014097	1749.5
alligator	AMISG014098	3726
alligator	AMISG014099	2496.5
alligator	AMISG014100	2336
alligator	AMISG014101	1268
alligator	AMISG014102	1189.5
alligator	AMISG014103	3184
alligator	AMISG014104	1258
alligator	AMISG014105	1962
alligator	AMISG014106	1980
alligator	AMISG014107	1449
alligator	AMISG014108	3179.5
alligator	AMISG014109	2025
alligator	AMISG014110	499
alligator	AMISG014111	2027
alligator	AMISG014112	1851
alligator	AMISG014113	2382
alligator	AMISG014114	836
alligator	AMISG014115	723
alligator	AMISG014116	874
alligator	AMISG014117	540
alligator	AMISG014118	1654
alligator	AMISG014119	2145
alligator	AMISG014120	763
alligator	AMISG014121	571
alligator	AMISG014122	729
alligator	AMISG014123	1702
alligator	AMISG014124	861
alligator	AMISG014125	2202
alligator	AMISG014126	1053
alligator	AMISG014127	1461
alligator	AMISG014128	1136
alligator	AMISG014129	928
alligator	AMISG014130	678
alligator	AMISG014131	809
alligator	AMISG014132	2855
alligator	AMISG014133	1505
alligator	AMISG014134	1743
alligator	AMISG014135	2730
alligator	AMISG014136	2572
alligator	AMISG014137	1615.5
alligator	AMISG014138	735.5
alligator	AMISG014139	1052
alligator	AMISG014140	1178
alligator	AMISG014141	1639
alligator	AMISG014142	2604
alligator	AMISG014143	2080
alligator	AMISG014144	2153
alligator	AMISG014145	1259
alligator	AMISG014146	1749
alligator	AMISG014147	2809.5
alligator	AMISG014148	4623.5
alligator	AMISG014149	1444
alligator	AMISG014150	1009
alligator	AMISG014151	1656
alligator	AMISG014152	641
alligator	AMISG014153	487
alligator	AMISG014154	620
alligator	AMISG014155	1142
alligator	AMISG014156	2086
alligator	AMISG014157	2030
alligator	AMISG014158	695
alligator	AMISG014159	753
alligator	AMISG014160	4457
alligator	AMISG014161	755
alligator	AMISG014162	2176
alligator	AMISG014163	1699
alligator	AMISG014164	1465
alligator	AMISG014165	2051
alligator	AMISG014166	2082
alligator	AMISG014167	2614.5
alligator	AMISG014168	1375
alligator	AMISG014169	2662
alligator	AMISG014170	1242
alligator	AMISG014171	3513.5
alligator	AMISG014172	2181
alligator	AMISG014173	1912.5
alligator	AMISG014174	1590
alligator	AMISG014175	1919.5
alligator	AMISG014176	3180
alligator	AMISG014177	2208
alligator	AMISG014178	1740
alligator	AMISG014179	1248
alligator	AMISG014180	2757
alligator	AMISG014181	2485
alligator	AMISG014182	989
alligator	AMISG014183	2238.5
alligator	AMISG014184	1344
alligator	AMISG014185	502
alligator	AMISG014186	2731.5
alligator	AMISG014187	1740
alligator	AMISG014188	1069
alligator	AMISG014189	3239
alligator	AMISG014190	2960
alligator	AMISG014191	2919
alligator	AMISG014192	680
alligator	AMISG014193	560
alligator	AMISG014194	1778
alligator	AMISG014195	869
alligator	AMISG014196	461
alligator	AMISG014197	749
alligator	AMISG014198	2120
alligator	AMISG014199	1309
alligator	AMISG014200	2963
alligator	AMISG014201	2008
alligator	AMISG014202	2172
alligator	AMISG014203	1799
alligator	AMISG014204	1341
alligator	AMISG014205	934
alligator	AMISG014206	1001
alligator	AMISG014207	912.5
alligator	AMISG014208	1017
alligator	AMISG014209	635
alligator	AMISG014210	2453.5
alligator	AMISG014211	2033
alligator	AMISG014212	993
alligator	AMISG014213	3285
alligator	AMISG014214	4172.5
alligator	AMISG014215	1302
alligator	AMISG014216	1178
alligator	AMISG014217	842
alligator	AMISG014218	1903.5
alligator	AMISG014219	1275
alligator	AMISG014220	3481
alligator	AMISG014221	899
alligator	AMISG014222	1399
alligator	AMISG014223	1962
alligator	AMISG014224	1631
alligator	AMISG014225	2100
alligator	AMISG014226	4139
alligator	AMISG014227	3956
alligator	AMISG014228	3798
alligator	AMISG014229	1690
alligator	AMISG014230	3184
alligator	AMISG014231	1976
alligator	AMISG014232	2106
alligator	AMISG014233	2469
alligator	AMISG014234	1117.5
alligator	AMISG014235	2495
alligator	AMISG014236	637
alligator	AMISG014237	5156
alligator	AMISG014238	2756
alligator	AMISG014239	1011
alligator	AMISG014240	1188
alligator	AMISG014241	1272
alligator	AMISG014242	926
alligator	AMISG014243	1453
alligator	AMISG014244	1864
alligator	AMISG014245	3676
alligator	AMISG014246	2594
alligator	AMISG014247	1097
alligator	AMISG014248	1735
alligator	AMISG014249	2414.5
alligator	AMISG014250	1115
alligator	AMISG014251	3753
alligator	AMISG014252	1923
alligator	AMISG014253	3381
alligator	AMISG014254	586
alligator	AMISG014255	552
alligator	AMISG014256	2930.5
alligator	AMISG014257	1131
alligator	AMISG014258	2446
alligator	AMISG014259	627
alligator	AMISG014260	743
alligator	AMISG014261	3478
alligator	AMISG014262	1911
alligator	AMISG014263	2704
alligator	AMISG014264	645
alligator	AMISG014265	860
alligator	AMISG014266	1468
alligator	AMISG014267	1356
alligator	AMISG014268	981
alligator	AMISG014269	1956
alligator	AMISG014270	1960
alligator	AMISG014271	613
alligator	AMISG014272	1845
alligator	AMISG014273	2895
alligator	AMISG014274	2896.5
alligator	AMISG014275	5940.5
alligator	AMISG014276	2072.5
alligator	AMISG014277	4816.5
alligator	AMISG014278	3149
alligator	AMISG014279	2288.5
alligator	AMISG014280	1046
alligator	AMISG014281	968
alligator	AMISG014282	1449
alligator	AMISG014283	1259
alligator	AMISG014284	3001
alligator	AMISG014285	1970
alligator	AMISG014286	886
alligator	AMISG014287	3041
alligator	AMISG014288	648
alligator	AMISG014289	2732
alligator	AMISG014290	3579
alligator	AMISG014291	2944
alligator	AMISG014292	2380
alligator	AMISG014293	1240
alligator	AMISG014294	1709.5
alligator	AMISG014295	2305
alligator	AMISG014296	5414
alligator	AMISG014297	5905.5
alligator	AMISG014298	2443
alligator	AMISG014299	8047.5
alligator	AMISG014300	833
alligator	AMISG014301	1112
alligator	AMISG014302	2753
alligator	AMISG014303	1100
alligator	AMISG014304	556
alligator	AMISG014305	1974
alligator	AMISG014306	1000
alligator	AMISG014307	1118
alligator	AMISG014308	1633
alligator	AMISG014309	1712.5
alligator	AMISG014310	2900
alligator	AMISG014311	1363.5
alligator	AMISG014312	1250
alligator	AMISG014313	2680
alligator	AMISG014314	2211
alligator	AMISG014315	1563.5
alligator	AMISG014316	3191.5
alligator	AMISG014317	2072
alligator	AMISG014318	2102.5
alligator	AMISG014319	2868
alligator	AMISG014320	1766.5
alligator	AMISG014321	1484
alligator	AMISG014322	2088
alligator	AMISG014323	2688.5
alligator	AMISG014324	1539
alligator	AMISG014325	1850
alligator	AMISG014326	1766
alligator	AMISG014327	1688
alligator	AMISG014328	1338
alligator	AMISG014329	901
alligator	AMISG014330	939
alligator	AMISG014331	1582.5
alligator	AMISG014332	4084
alligator	AMISG014333	1512
alligator	AMISG014334	1221
alligator	AMISG014335	520
alligator	AMISG014336	4428
alligator	AMISG014337	1515
alligator	AMISG014338	810
alligator	AMISG014339	1261
alligator	AMISG014340	2055
alligator	AMISG014341	497
alligator	AMISG014342	945
alligator	AMISG014343	1806
alligator	AMISG014344	1156
alligator	AMISG014345	865
alligator	AMISG014346	793
alligator	AMISG014347	9867.5
alligator	AMISG014348	598
alligator	AMISG014349	2412
alligator	AMISG014350	718
alligator	AMISG014351	2103
alligator	AMISG014352	1280
alligator	AMISG014353	1091
alligator	AMISG014354	983.5
alligator	AMISG014355	1974
alligator	AMISG014356	2194
alligator	AMISG014357	780
alligator	AMISG014358	5153
alligator	AMISG014359	2487
alligator	AMISG014360	2815
alligator	AMISG014361	695
alligator	AMISG014362	855
alligator	AMISG014363	823.5
alligator	AMISG014364	4420
alligator	AMISG014365	1155
alligator	AMISG014366	2210
alligator	AMISG014367	1678
alligator	AMISG014368	1201
alligator	AMISG014369	1190
alligator	AMISG014370	2626
alligator	AMISG014371	1791
alligator	AMISG014372	953
alligator	AMISG014373	672
alligator	AMISG014374	735
alligator	AMISG014375	1151
alligator	AMISG014376	3905
alligator	AMISG014377	6939
alligator	AMISG014378	2840
alligator	AMISG014379	928
alligator	AMISG014380	1228
alligator	AMISG014381	1571
alligator	AMISG014382	1713
alligator	AMISG014383	994
alligator	AMISG014384	1815
alligator	AMISG014385	1142
alligator	AMISG014386	3878
alligator	AMISG014387	747
alligator	AMISG014388	1202
alligator	AMISG014389	1911
alligator	AMISG014390	916
alligator	AMISG014391	1093
alligator	AMISG014392	2501
alligator	AMISG014393	569
alligator	AMISG014394	1187
alligator	AMISG014395	830
alligator	AMISG014396	1136
alligator	AMISG014397	2394.5
alligator	AMISG014398	955
alligator	AMISG014399	566
alligator	AMISG014400	1769
alligator	AMISG014401	1968
alligator	AMISG014402	3695
alligator	AMISG014403	2594
alligator	AMISG014404	4528
alligator	AMISG014405	7921
alligator	AMISG014406	703
alligator	AMISG014407	692
alligator	AMISG014408	805
alligator	AMISG014409	1962
alligator	AMISG014410	4175
alligator	AMISG014411	861
alligator	AMISG014412	15113.5
alligator	AMISG014413	2675
alligator	AMISG014414	906
alligator	AMISG014415	863
alligator	AMISG014416	873.5
alligator	AMISG014417	4465
alligator	AMISG014418	1023.5
alligator	AMISG014419	2706.5
alligator	AMISG014420	809
alligator	AMISG014421	3357
alligator	AMISG014422	1097
alligator	AMISG014423	1533
alligator	AMISG014424	1338
alligator	AMISG014425	1115
alligator	AMISG014426	2375.5
alligator	AMISG014427	1685
alligator	AMISG014428	1733
alligator	AMISG014429	2638
alligator	AMISG014430	8921
alligator	AMISG014431	2423.5
alligator	AMISG014432	1727
alligator	AMISG014433	6291
alligator	AMISG014434	551
alligator	AMISG014435	1116
alligator	AMISG014436	2278.5
alligator	AMISG014437	1942
alligator	AMISG014438	1687
alligator	AMISG014439	2562
alligator	AMISG014440	2048.5
alligator	AMISG014441	1783
alligator	AMISG014442	751.5
alligator	AMISG014443	2377
alligator	AMISG014444	1452
alligator	AMISG014445	6119.5
alligator	AMISG014446	1287
alligator	AMISG014447	2960.5
alligator	AMISG014448	1007.5
alligator	AMISG014449	508
alligator	AMISG014450	1953.5
alligator	AMISG014451	5794.5
alligator	AMISG014452	2689.5
alligator	AMISG014453	1760
alligator	AMISG014454	1682
alligator	AMISG014455	3090
alligator	AMISG014456	1340
alligator	AMISG014457	646
alligator	AMISG014458	523
alligator	AMISG014459	1639
alligator	AMISG014460	612
alligator	AMISG014461	586
alligator	AMISG014462	800
alligator	AMISG014463	2107
alligator	AMISG014464	1331
alligator	AMISG014465	1532.5
alligator	AMISG014466	1709.5
alligator	AMISG014467	1316
alligator	AMISG014468	1622
alligator	AMISG014469	1954
alligator	AMISG014470	1597
alligator	AMISG014471	2061
alligator	AMISG014472	1695.5
alligator	AMISG014473	1630
alligator	AMISG014474	1237
alligator	AMISG014475	859
alligator	AMISG014476	1157
alligator	AMISG014477	1776.5
alligator	AMISG014478	3625
alligator	AMISG014479	1594
alligator	AMISG014480	768
alligator	AMISG014481	3583
alligator	AMISG014482	2065.5
alligator	AMISG014483	4854
alligator	AMISG014484	3629
alligator	AMISG014485	2282
alligator	AMISG014486	4683.5
alligator	AMISG014487	1986.5
alligator	AMISG014488	2636
alligator	AMISG014489	2123
alligator	AMISG014490	2595
alligator	AMISG014491	2726
alligator	AMISG014492	2315
alligator	AMISG014493	872
alligator	AMISG014494	1605
alligator	AMISG014495	2033
alligator	AMISG014496	775
alligator	AMISG014497	1229
alligator	AMISG014498	1454
alligator	AMISG014499	1502
alligator	AMISG014500	3328
alligator	AMISG014501	1141
alligator	AMISG014502	2774
alligator	AMISG014503	886
alligator	AMISG014504	1168
alligator	AMISG014505	1745.5
alligator	AMISG014506	1221
alligator	AMISG014507	4953
alligator	AMISG014508	609
alligator	AMISG014509	885
alligator	AMISG014510	1461
alligator	AMISG014511	736
alligator	AMISG014512	1113
alligator	AMISG014513	1110
alligator	AMISG014514	1852
alligator	AMISG014515	1651
alligator	AMISG014516	2745
alligator	AMISG014517	1937
alligator	AMISG014518	1222
alligator	AMISG014519	3744
alligator	AMISG014520	1508
alligator	AMISG014521	821
alligator	AMISG014522	2444
alligator	AMISG014523	1086
alligator	AMISG014524	3964
alligator	AMISG014525	1580
alligator	AMISG014526	1896
alligator	AMISG014527	904.5
alligator	AMISG014528	317
alligator	AMISG014529	2260
alligator	AMISG014530	1763
alligator	AMISG014531	2675
alligator	AMISG014532	2541.5
alligator	AMISG014533	668
alligator	AMISG014534	890
alligator	AMISG014535	907.5
alligator	AMISG014536	2267
alligator	AMISG014537	1303
alligator	AMISG014538	497.5
alligator	AMISG014539	601
alligator	AMISG014540	1118
alligator	AMISG014541	660
alligator	AMISG014542	1003
alligator	AMISG014543	1358
alligator	AMISG014544	1426
alligator	AMISG014545	3254
alligator	AMISG014546	1962
alligator	AMISG014547	2023.5
alligator	AMISG014548	980
alligator	AMISG014549	1157
alligator	AMISG014550	1490
alligator	AMISG014551	5371
alligator	AMISG014552	1615
alligator	AMISG014553	7088.5
alligator	AMISG014554	472
alligator	AMISG014555	1014.5
alligator	AMISG014556	2655
alligator	AMISG014557	1328
alligator	AMISG014558	1226
alligator	AMISG014559	676
alligator	AMISG014560	803
alligator	AMISG014561	3005
alligator	AMISG014562	1353
alligator	AMISG014563	801
alligator	AMISG014564	1299
alligator	AMISG014565	2850
alligator	AMISG014566	789
alligator	AMISG014567	1193
alligator	AMISG014568	1185
alligator	AMISG014569	822
alligator	AMISG014570	850
alligator	AMISG014571	722
alligator	AMISG014572	933
alligator	AMISG014573	1543
alligator	AMISG014574	2887
alligator	AMISG014575	682
alligator	AMISG014576	975
alligator	AMISG014577	1351
alligator	AMISG014578	910
alligator	AMISG014579	1025
alligator	AMISG014580	766
alligator	AMISG014581	1402
alligator	AMISG014582	814
alligator	AMISG014583	2573
alligator	AMISG014584	841
alligator	AMISG014585	729
alligator	AMISG014586	3944
alligator	AMISG014587	641
alligator	AMISG014588	5183
alligator	AMISG014589	1080
alligator	AMISG014590	1804
alligator	AMISG014591	4802
alligator	AMISG014592	1942.5
alligator	AMISG014593	6856
alligator	AMISG014594	817
alligator	AMISG014595	1815
alligator	AMISG014596	666
alligator	AMISG014597	1321
alligator	AMISG014598	926
alligator	AMISG014599	1298
alligator	AMISG014600	815
alligator	AMISG014601	619
alligator	AMISG014602	616
alligator	AMISG014603	693
alligator	AMISG014604	775
alligator	AMISG014605	747
alligator	AMISG014606	4383.5
alligator	AMISG014607	1411
alligator	AMISG014608	1442
alligator	AMISG014609	1536
alligator	AMISG014610	1080
alligator	AMISG014611	3164
alligator	AMISG014612	1095
alligator	AMISG014613	1010
alligator	AMISG014614	3951
alligator	AMISG014615	741
alligator	AMISG014616	2777
alligator	AMISG014617	1037
alligator	AMISG014618	1086
alligator	AMISG014619	533
alligator	AMISG014620	1931
alligator	AMISG014621	2253
alligator	AMISG014622	2817.5
alligator	AMISG014623	983
alligator	AMISG014624	1409
alligator	AMISG014625	1970
alligator	AMISG014626	1324.5
alligator	AMISG014627	2870
alligator	AMISG014628	2177
alligator	AMISG014629	792
alligator	AMISG014630	944
alligator	AMISG014631	2851
alligator	AMISG014632	3016
alligator	AMISG014633	586
alligator	AMISG014634	530
alligator	AMISG014635	1206
alligator	AMISG014636	863
alligator	AMISG014637	1243
alligator	AMISG014638	6010
alligator	AMISG014639	4225
alligator	AMISG014640	937
alligator	AMISG014641	612
alligator	AMISG014642	1577
alligator	AMISG014643	999
alligator	AMISG014644	1396
alligator	AMISG014645	430
alligator	AMISG014646	475
alligator	AMISG014647	1175
alligator	AMISG014648	2468.5
alligator	AMISG014649	773
alligator	AMISG014650	768
alligator	AMISG014651	311
alligator	AMISG014652	1119
alligator	AMISG014653	1300
alligator	AMISG014654	1473
alligator	AMISG014655	2033
alligator	AMISG014656	1192
alligator	AMISG014657	983
alligator	AMISG014658	1444.5
alligator	AMISG014659	3119.5
alligator	AMISG014660	1436
alligator	AMISG014661	3394.5
alligator	AMISG014662	847
alligator	AMISG014663	999
alligator	AMISG014664	672
alligator	AMISG014665	683
alligator	AMISG014666	3168
alligator	AMISG014667	1194
alligator	AMISG014668	3650
alligator	AMISG014669	3208
alligator	AMISG014670	1386
alligator	AMISG014671	789
alligator	AMISG014672	2296
alligator	AMISG014673	1411
alligator	AMISG014674	4923
alligator	AMISG014675	1329
alligator	AMISG014676	1541
alligator	AMISG014677	1642
alligator	AMISG014678	1081
alligator	AMISG014679	617
alligator	AMISG014680	2774
alligator	AMISG014681	1151
alligator	AMISG014682	936
alligator	AMISG014683	1266
alligator	AMISG014684	2390
alligator	AMISG014685	1087
alligator	AMISG014686	1484
alligator	AMISG014687	2565.5
alligator	AMISG014688	465
alligator	AMISG014689	1451
alligator	AMISG014690	1064
alligator	AMISG014691	2164
alligator	AMISG014692	1667
alligator	AMISG014693	668
alligator	AMISG014694	2362
alligator	AMISG014695	1706
alligator	AMISG014696	893
alligator	AMISG014697	1708.5
alligator	AMISG014698	2856
alligator	AMISG014699	2621.5
alligator	AMISG014700	1559
alligator	AMISG014701	2414
alligator	AMISG014702	14758
alligator	AMISG014703	1443
alligator	AMISG014704	1478
alligator	AMISG014705	1611
alligator	AMISG014706	2189
alligator	AMISG014707	5092
alligator	AMISG014708	806
alligator	AMISG014709	1543
alligator	AMISG014710	3107
alligator	AMISG014711	892
alligator	AMISG014712	1361
alligator	AMISG014713	1641
alligator	AMISG014714	5459
alligator	AMISG014715	1809.5
alligator	AMISG014716	999
alligator	AMISG014717	5680
alligator	AMISG014718	7993
alligator	AMISG014719	1082.5
alligator	AMISG014720	1070
alligator	AMISG014721	795
alligator	AMISG014722	1061
alligator	AMISG014723	1210
alligator	AMISG014724	1399
alligator	AMISG014725	1109
alligator	AMISG014726	1813
alligator	AMISG014727	559.5
alligator	AMISG014728	1616.5
alligator	AMISG014729	906
alligator	AMISG014730	1256.5
alligator	AMISG014731	1810
alligator	AMISG014732	3525
alligator	AMISG014733	1590
alligator	AMISG014734	2129
alligator	AMISG014735	3900
alligator	AMISG014736	1134
alligator	AMISG014737	741
alligator	AMISG014738	4712
alligator	AMISG014739	1689
alligator	AMISG014740	2123.5
alligator	AMISG014741	1132
alligator	AMISG014742	567
alligator	AMISG014743	1099
alligator	AMISG014744	1079
alligator	AMISG014745	1016
alligator	AMISG014746	1019
alligator	AMISG014747	1343
alligator	AMISG014748	2207
alligator	AMISG014749	615
alligator	AMISG014750	2679
alligator	AMISG014751	1037
alligator	AMISG014752	450
alligator	AMISG014753	530
alligator	AMISG014754	1041
alligator	AMISG014755	1273
alligator	AMISG014756	1405
alligator	AMISG014757	2544
alligator	AMISG014758	2663
alligator	AMISG014759	1387
alligator	AMISG014760	15678
alligator	AMISG014761	3384.5
alligator	AMISG014762	891
alligator	AMISG014763	1413
alligator	AMISG014764	1155
alligator	AMISG014765	941
alligator	AMISG014766	616
alligator	AMISG014767	506
alligator	AMISG014768	1589
alligator	AMISG014769	506
alligator	AMISG014770	1751
alligator	AMISG014771	1536
alligator	AMISG014772	1538
alligator	AMISG014773	1388
alligator	AMISG014774	5536.5
alligator	AMISG014775	959
alligator	AMISG014776	2057
alligator	AMISG014777	1750
alligator	AMISG014778	559
alligator	AMISG014779	2203
alligator	AMISG014780	995
alligator	AMISG014781	1671
alligator	AMISG014782	2612
alligator	AMISG014783	2343
alligator	AMISG014784	2264
alligator	AMISG014785	1792
alligator	AMISG014786	1604
alligator	AMISG014787	3013
alligator	AMISG014788	4513
alligator	AMISG014789	1818
alligator	AMISG014790	1178
alligator	AMISG014791	12878
alligator	AMISG014792	1420
alligator	AMISG014793	965
alligator	AMISG014794	1430
alligator	AMISG014795	458
alligator	AMISG014796	571
alligator	AMISG014797	2360
alligator	AMISG014798	1037
alligator	AMISG014799	1429
alligator	AMISG014800	1998.5
alligator	AMISG014801	1573.5
alligator	AMISG014802	2286
alligator	AMISG014803	3866
alligator	AMISG014804	914
alligator	AMISG014805	1707
alligator	AMISG014806	728
alligator	AMISG014807	1357
alligator	AMISG014808	1145
alligator	AMISG014809	1252.5
alligator	AMISG014810	1648
alligator	AMISG014811	2591
alligator	AMISG014812	3392.5
alligator	AMISG014813	2577
alligator	AMISG014814	2916
alligator	AMISG014815	1102
alligator	AMISG014816	1120
alligator	AMISG014817	1256
alligator	AMISG014818	594
alligator	AMISG014819	871
alligator	AMISG014820	1557
alligator	AMISG014821	1284
alligator	AMISG014822	1814
alligator	AMISG014823	489
alligator	AMISG014824	878
[truncated: 4,624,248 more chars]
