# Supplementary material for: Evidence against tetrapod-wide digit identities and for a limited frame shift in bird wings
Source: Nat Commun. 2019 Jul 19;10:3244. doi: 10.1038/s41467-019-11215-8 (PMC6642197; doi:10.1038/s41467-019-11215-8)
Supplement: Supplementary file 7 — Supplementary Data 3 [file 41467_2019_11215_MOESM7_ESM.txt]

plot	sample	PC1_loading	PC1_SE	PC2_loading	PC2_SE
fig_1_b_mouse	mm_FL_D1_1	-204.2147086	0.119033999	11.57658054	0.186071267
fig_1_b_mouse	mm_FL_D1_2	-189.903851	0.085679809	29.91118661	0.061706234
fig_1_b_mouse	mm_FL_D1_3	-212.8255634	0.088182261	-2.449384329	0.043968613
fig_1_b_mouse	mm_FL_D2_1	29.65800042	0.030311418	37.75625381	0.023487264
fig_1_b_mouse	mm_FL_D2_2	42.21377666	0.026035251	50.82020843	0.01807301
fig_1_b_mouse	mm_FL_D2_3	24.15129998	0.020793469	40.52310037	0.024260942
fig_1_b_mouse	mm_FL_D3_1	70.76813962	0.006801454	32.80393112	0.008933204
fig_1_b_mouse	mm_FL_D3_2	91.49689848	9.42E-22	29.25130469	0.141584417
fig_1_b_mouse	mm_FL_D3_3	84.69246125	0.161081143	39.67058763	0.237580543
fig_1_b_mouse	mm_FL_D4_1	68.51943909	0.176687388	-44.91524144	0.099201612
fig_1_b_mouse	mm_FL_D4_2	74.86679754	0.129332964	2.897638766	0.085745585
fig_1_b_mouse	mm_FL_D4_3	79.8824498	0.059948432	16.56877136	0.070717675
fig_1_b_mouse	mm_FL_D5_1	19.29172898	0.052484114	-107.6090446	0.05141415
fig_1_b_mouse	mm_FL_D5_2	10.11990742	0.034024806	-67.28017659	0.028582796
fig_1_b_mouse	mm_FL_D5_3	11.28322375	0.021209634	-69.52571636	1.60E-21
fig_1_c_alligator	FL_E_D1_1	-162.1491366	0.009529435	57.92608313	0.092370399
fig_1_c_alligator	FL_E_D1_2	-129.0761033	0.084550605	16.22283479	0.051163415
fig_1_c_alligator	FL_E_D1_3	-149.1948358	0.032073929	67.01095046	0.029746832
fig_1_c_alligator	FL_E_D2_1	-72.42264809	0.031347527	-4.182221894	0.017696537
fig_1_c_alligator	FL_E_D2_2	-87.63477392	0.018385379	-25.15613867	0.016358672
fig_1_c_alligator	FL_E_D2_3	-60.44768116	0.018064414	-17.05396841	0.013636934
fig_1_c_alligator	FL_E_D3_1	0.826652582	0.011637593	-118.312792	0.009911488
fig_1_c_alligator	FL_E_D3_2	-9.111587601	0.010373356	-33.60065699	0.011045784
fig_1_c_alligator	FL_E_D4_1	70.93912998	0.006881571	-12.07553688	0.008264673
fig_1_c_alligator	FL_E_D4_2	77.94851598	0.006826095	-1.275307701	0.008508429
fig_1_c_alligator	FL_E_D4_3	101.2952104	0.007297755	-5.834416759	0.005892522
fig_1_c_alligator	FL_E_D5_1	145.9190301	0.00648595	-18.17531852	0.006273548
fig_1_c_alligator	FL_E_D5_2	139.464114	0.005691542	51.30471986	0.004777441
fig_1_c_alligator	FL_E_D5_3	133.6441134	0.003706798	43.20176961	3.28E-09
fig_1_c_alligator	FL_L_D1_1	-151.4271666	6.10E-10	31.52086303	0.082489499
fig_1_c_alligator	FL_L_D1_2	-167.3261699	0.233605262	36.90704634	0.506934415
fig_1_c_alligator	FL_L_D1_3	-147.0204701	0.268460852	25.80210395	0.09177856
fig_1_c_alligator	FL_L_D2_1	-52.96951834	0.123635328	-5.362481685	0.074818368
fig_1_c_alligator	FL_L_D2_2	-82.57622192	0.049287695	-11.44192286	0.043191471
fig_1_c_alligator	FL_L_D2_3	-82.61966147	0.045706853	-28.58482731	0.041661767
fig_1_c_alligator	FL_L_D3_1	-25.91266866	0.026155352	-48.97179865	0.024244015
fig_1_c_alligator	FL_L_D3_2	-2.566872961	0.02399253	-46.4405157	0.0254133
fig_1_c_alligator	FL_L_D3_3	-25.5139024	0.024274766	-30.48607397	0.015344525
fig_1_c_alligator	FL_L_D4_1	94.60486329	0.017158842	-36.56621894	0.015931095
fig_1_c_alligator	FL_L_D4_2	88.73031357	0.017434235	-31.0928943	0.016514513
fig_1_c_alligator	FL_L_D4_3	95.89031193	0.012088651	-19.59408432	0.013176277
fig_1_c_alligator	FL_L_D5_1	170.0725568	0.012968061	72.12525725	0.011478684
fig_1_c_alligator	FL_L_D5_2	158.0196752	0.010333922	65.07170183	0.00855424
fig_1_c_alligator	FL_L_D5_3	130.6149315	7.55E-09	27.11384535	1.40E-09
fig_1_d_anolis	ac_FL_D1_1	-173.8162091	0.132713289	161.2615385	0.460759673
fig_1_d_anolis	ac_FL_D1_2	-94.69841201	0.195009933	-111.0153676	0.121324818
fig_1_d_anolis	ac_FL_D1_3	-106.221878	0.077055815	-71.8046692	0.077335977
fig_1_d_anolis	ac_FL_D2_1	-14.11766757	0.086404692	18.16294189	0.06561557
fig_1_d_anolis	ac_FL_D2_2	-19.69695683	0.043175017	-100.6030365	0.043372911
fig_1_d_anolis	ac_FL_D2_3	-28.92181797	0.032530219	-13.83376985	0.036524889
fig_1_d_anolis	ac_FL_D3_1	47.51089744	0.032503817	-45.85656526	0.030446215
fig_1_d_anolis	ac_FL_D3_2	70.68145777	3.00E-22	75.38534097	0.365756277
fig_1_d_anolis	ac_FL_D3_3	109.1336644	0.290223054	46.62033972	0.486475825
fig_1_d_anolis	ac_FL_D4_1	81.45798869	0.246441145	19.60081411	0.150619285
fig_1_d_anolis	ac_FL_D4_2	109.1507707	0.142997295	-27.72159423	0.117581609
fig_1_d_anolis	ac_FL_D4_3	80.92748742	0.100175775	16.30124811	0.075761317
fig_1_d_anolis	ac_FL_D5_1	-0.779258815	0.067410973	19.91948436	0.064436079
fig_1_d_anolis	ac_FL_D5_2	-32.62280218	0.053337634	-7.02308472	0.043793592
fig_1_d_anolis	ac_FL_D5_3	-27.98726393	0.041990054	20.60637975	4.21E-22
fig_5_c_mouse	mm_FL_D1_1	-294.8425396	0.065048694	-38.46172742	0.209271566
fig_5_c_mouse	mm_FL_D1_2	-289.7377012	0.049457768	-71.39310113	0.035564718
fig_5_c_mouse	mm_FL_D1_3	-287.126115	0.049460377	-73.51564511	0.024587607
fig_5_c_mouse	mm_FL_D2_1	69.79610426	0.027602096	-25.97394313	0.012680228
fig_5_c_mouse	mm_FL_D2_2	70.0904468	0.014993398	-63.79027151	0.009299306
fig_5_c_mouse	mm_FL_D2_3	51.03885192	0.007783244	-39.18535854	0.006965808
fig_5_c_mouse	mm_FL_D3_1	146.3193513	0.006796286	-49.1352004	0.003784939
fig_5_c_mouse	mm_FL_D3_2	165.0763308	4.93E-22	-62.11340036	0.184724387
fig_5_c_mouse	mm_FL_D3_3	154.9209913	0.119779658	-65.72999567	0.181139366
fig_5_c_mouse	mm_FL_D4_1	110.2890306	0.100427844	42.98665317	0.083480649
fig_5_c_mouse	mm_FL_D4_2	109.0773302	0.047873968	-0.280536884	0.05847528
fig_5_c_mouse	mm_FL_D4_3	122.6701869	0.033882267	-16.07744776	0.034292698
fig_5_c_mouse	mm_FL_D5_1	-51.43001923	0.024819244	175.7310032	0.022273175
fig_5_c_mouse	mm_FL_D5_2	-37.47895562	0.021451647	143.3858931	0.013940163
fig_5_c_mouse	mm_FL_D5_3	-38.66329342	0.008768703	143.5530785	1.78E-21
fig_5_c_alligator	FL_E_D1_1	-172.7868391	0.013489222	-56.12898656	0.131555713
fig_5_c_alligator	FL_E_D1_2	-147.2621482	0.058857451	-67.56018352	0.036503898
fig_5_c_alligator	FL_E_D1_3	-178.9739443	0.029417333	-83.29632716	0.030791259
fig_5_c_alligator	FL_E_D2_1	-89.14455509	0.020193451	27.4540686	0.020649343
fig_5_c_alligator	FL_E_D2_2	-87.79870989	0.01714647	48.70791769	0.015918128
fig_5_c_alligator	FL_E_D2_3	-92.04706521	0.012872031	37.50768356	0.008760591
fig_5_c_alligator	FL_E_D3_1	-45.18682663	0.009219186	66.01072621	0.008797511
fig_5_c_alligator	FL_E_D3_2	-13.35927554	0.007757643	79.53815803	0.007577137
fig_5_c_alligator	FL_E_D4_1	93.22463332	0.006267462	39.79870637	0.005270283
fig_5_c_alligator	FL_E_D4_2	93.96363362	0.00586417	45.44040997	0.004988313
fig_5_c_alligator	FL_E_D4_3	114.5608304	0.003977826	36.29721846	0.003904853
fig_5_c_alligator	FL_E_D5_1	174.0641939	0.003841579	-37.7671793	0.003141663
fig_5_c_alligator	FL_E_D5_2	178.210753	0.002382257	-71.12090909	0.002495503
fig_5_c_alligator	FL_E_D5_3	172.5353197	0.001793706	-64.88130329	8.07E-10
fig_5_c_alligator	FL_L_D1_1	-137.4782615	1.88E-09	-59.75576195	0.124577656
fig_5_c_alligator	FL_L_D1_2	-147.2250951	0.051566149	-69.77491395	0.190653154
fig_5_c_alligator	FL_L_D1_3	-141.3824243	0.100153852	-69.51401616	0.071531847
fig_5_c_alligator	FL_L_D2_1	-53.56833946	0.066177656	6.836357272	0.04896212
fig_5_c_alligator	FL_L_D2_2	-79.71750731	0.04471041	32.84557142	0.037064968
fig_5_c_alligator	FL_L_D2_3	-77.07369987	0.032042856	9.672049985	0.026273245
fig_5_c_alligator	FL_L_D3_1	-29.67195183	0.018361828	91.696792	0.017860033
fig_5_c_alligator	FL_L_D3_2	-22.3213045	0.018339874	65.71481094	0.017029866
fig_5_c_alligator	FL_L_D3_3	-35.65168277	0.014393592	65.53271253	0.013669887
fig_5_c_alligator	FL_L_D4_1	87.99790186	0.014681658	43.17141811	0.011232082
fig_5_c_alligator	FL_L_D4_2	78.91656337	0.0094244	41.78346684	0.007356407
fig_5_c_alligator	FL_L_D4_3	93.20015894	0.007598811	42.37458338	0.007395335
fig_5_c_alligator	FL_L_D5_1	163.2114775	0.006445964	-73.43168211	0.005321041
fig_5_c_alligator	FL_L_D5_2	151.4621145	0.00504547	-77.59839486	0.003199598
fig_5_c_alligator	FL_L_D5_3	149.3020505	1.60E-09	-49.55299346	3.73E-09
fig_5_c_anolis	ac_FL_D1_1	-253.0499887	0.039304292	94.46211963	0.156346869
fig_5_c_anolis	ac_FL_D1_2	-178.4480471	0.133412907	-16.74887451	0.079160302
fig_5_c_anolis	ac_FL_D1_3	-157.3291094	0.07612334	0.794252825	0.058457009
fig_5_c_anolis	ac_FL_D2_1	-50.14077602	0.040531399	-58.18065972	0.033710074
fig_5_c_anolis	ac_FL_D2_2	-40.6464282	0.033534157	-40.75473836	0.022942035
fig_5_c_anolis	ac_FL_D2_3	-47.13844751	0.038428216	58.08566007	0.017811285
fig_5_c_anolis	ac_FL_D3_1	98.84270218	0.019667534	-10.14866527	0.012058919
fig_5_c_anolis	ac_FL_D3_2	82.05464422	2.03E-22	23.03055429	0.119062604
fig_5_c_anolis	ac_FL_D3_3	125.8164734	0.228476148	19.72228927	0.49906556
fig_5_c_anolis	ac_FL_D4_1	126.1949299	0.299987464	11.20955784	0.292331846
fig_5_c_anolis	ac_FL_D4_2	175.515518	0.110100554	18.24267326	0.091631737
fig_5_c_anolis	ac_FL_D4_3	132.1018846	0.088922073	75.697274	0.07719861
fig_5_c_anolis	ac_FL_D5_1	-6.553182456	0.084600372	-74.1575922	0.05031279
fig_5_c_anolis	ac_FL_D5_2	5.104445346	0.058874896	-29.49243147	0.042611731
fig_5_c_anolis	ac_FL_D5_3	-12.32461821	0.029129484	-71.76141966	5.74E-22
fig_5_c_chicken	gg_HL_D1_E	-455.984725	0.068760729	38.53965041	0.186281007
fig_5_c_chicken	gg_HL_D2_E	-35.46040621	0.089314167	-135.291302	0.062569499
fig_5_c_chicken	gg_HL_D3_E	269.1917609	0.028905189	-31.81552769	0.017673802
fig_5_c_chicken	gg_HL_D4_E	222.2533703	2.90E-09	128.5671793	7.15E-10
fig_5_c_chicken	gg_HL_D1_L	-406.8101157	0.134564346	45.28491224	0.198336268
fig_5_c_chicken	gg_HL_D2_L	-22.09799273	0.329405017	-104.7102561	0.211087913
fig_5_c_chicken	gg_HL_D3_L	245.4982704	0.134500153	-32.61030003	0.073787758
fig_5_c_chicken	gg_HL_D4_L	183.409838	1.04E-08	92.03564391	2.56E-09
fig_6_a_chicken	gg_FL_D1_E	-385.5773222	0.037397565	-59.73466936	0.119887798
fig_6_a_chicken	gg_FL_D2_E	168.6171746	0.053788569	-82.47850598	0.052491086
fig_6_a_chicken	gg_FL_D3_E	216.9601475	0.030419227	142.2131753	0.027705663
fig_6_a_chicken	gg_HL_D1_E	-444.9252207	0.015766677	91.94996407	0.019149735
fig_6_a_chicken	gg_HL_D2_E	-50.86845367	0.009858652	-118.6705477	0.007779289
fig_6_a_chicken	gg_HL_D3_E	262.4285546	3.16E-09	-70.47758261	1.06E-09
fig_6_a_chicken	gg_HL_D4_E	233.3651198	5.32E-10	97.19816629	2.03E-10
fig_6_a_chicken	gg_FL_D1_L	-403.9311238	0.109218728	-38.75803623	0.057985306
fig_6_a_chicken	gg_FL_D2_L	176.7537614	0.173975531	-91.62002515	0.139131505
fig_6_a_chicken	gg_FL_D3_L	227.1773624	0.121063847	130.3780614	0.095107775
fig_6_a_chicken	gg_HL_D1_L	-394.497401	0.055742149	93.89868341	0.048321045
fig_6_a_chicken	gg_HL_D2_L	-35.06018032	0.040875034	-88.87791048	0.026084147
fig_6_a_chicken	gg_HL_D3_L	240.2290578	9.74E-09	-68.67794604	3.31E-09
fig_6_a_chicken	gg_HL_D4_L	189.3285235	1.64E-09	63.65717311	5.61E-10
extend_data_1_a_mouse	mm_FL_D1_1	-31.81495381	0.255632033	67.78540656	0.59200615
extend_data_1_a_mouse	mm_FL_D1_2	10.35815116	0.230335175	47.0306803	0.158337482
extend_data_1_a_mouse	mm_FL_D1_3	-17.06345981	0.191583362	43.75673624	0.12387282
extend_data_1_a_mouse	mm_FL_D2_1	5.586659442	0.079921797	0.52500335	0.083380873
extend_data_1_a_mouse	mm_FL_D2_2	11.04531718	0.086450598	-19.96583012	0.072280916
extend_data_1_a_mouse	mm_FL_D2_3	19.52866851	0.058012901	-3.57428683	0.043905927
extend_data_1_a_mouse	mm_FL_D3_1	25.20429693	0.054786343	-13.68681036	0.04670456
extend_data_1_a_mouse	mm_FL_D3_2	19.49074797	7.00E-23	-29.18398945	0.518676442
extend_data_1_a_mouse	mm_FL_D3_3	36.08350441	0.266723931	-16.66860323	0.366118033
extend_data_1_a_mouse	mm_FL_D4_1	-49.19290964	0.279992059	-27.67371302	0.258347058
extend_data_1_a_mouse	mm_FL_D4_2	14.9220507	0.187488318	-14.75011605	0.115942786
extend_data_1_a_mouse	mm_FL_D4_3	29.73603553	0.11342981	-5.103052925	0.120001925
extend_data_1_a_mouse	mm_FL_D5_1	-77.31295801	0.097351634	-35.63293124	0.087690852
extend_data_1_a_mouse	mm_FL_D5_2	-20.02064137	0.06854091	-7.059257708	0.071124267
extend_data_1_a_mouse	mm_FL_D5_3	23.44949081	0.065030187	14.20076448	1.04E-22
extend_data_1_b_alligator	FL_E_D1_1	-55.72600922	0.282935482	-30.73292036	0.593063327
extend_data_1_b_alligator	FL_E_D1_2	-10.40434286	0.157131957	-27.20478936	0.131439427
extend_data_1_b_alligator	FL_E_D1_3	-45.92916962	0.093506793	-26.24682434	0.084533831
extend_data_1_b_alligator	FL_E_D2_1	-19.40431234	0.061591391	-3.349573566	0.051547632
extend_data_1_b_alligator	FL_E_D2_2	-12.69257267	0.051095021	-28.30134592	0.037769886
extend_data_1_b_alligator	FL_E_D2_3	-18.47951147	0.039310743	-6.03884904	0.035201103
extend_data_1_b_alligator	FL_E_D3_1	125.7479447	0.03780007	-55.31682877	0.041018432
extend_data_1_b_alligator	FL_E_D3_2	-3.621716006	0.033278793	6.972341032	0.022531732
extend_data_1_b_alligator	FL_E_D4_1	-12.69161135	0.02435904	9.908325733	0.023240431
extend_data_1_b_alligator	FL_E_D4_2	-19.55850515	0.023306152	26.88388464	0.019515105
extend_data_1_b_alligator	FL_E_D4_3	-10.59588253	0.020667523	35.47164643	0.017705639
extend_data_1_b_alligator	FL_E_D5_1	79.45450165	0.017537056	11.85364283	0.021311347
extend_data_1_b_alligator	FL_E_D5_2	8.706736646	0.014959619	46.80551001	0.018114725
extend_data_1_b_alligator	FL_E_D5_3	-4.805549757	0.012039895	39.2957807	2.15E-09
extend_data_1_b_alligator	FL_L_D1_1	-23.07082691	1.90E-09	-40.68215376	0.491141998
extend_data_1_b_alligator	FL_L_D1_2	-20.38835598	0.30707913	-43.36374459	0.361206669
extend_data_1_b_alligator	FL_L_D1_3	-6.161937124	0.262359252	-44.90806989	0.160113808
extend_data_1_b_alligator	FL_L_D2_1	-17.37680433	0.128569602	-19.79136123	0.099595629
extend_data_1_b_alligator	FL_L_D2_2	-20.28243848	0.080516371	-15.71801674	0.067646947
extend_data_1_b_alligator	FL_L_D2_3	15.02761893	0.062841688	-28.04135444	0.056791633
extend_data_1_b_alligator	FL_L_D3_1	2.35235073	0.048706433	-7.086355996	0.053423654
extend_data_1_b_alligator	FL_L_D3_2	15.0819473	0.049601659	-6.456641255	0.042286812
extend_data_1_b_alligator	FL_L_D3_3	-1.440452005	0.038678629	0.011890995	0.034448069
extend_data_1_b_alligator	FL_L_D4_1	25.38304847	0.034738073	23.96825023	0.030826399
extend_data_1_b_alligator	FL_L_D4_2	21.66326519	0.030109182	14.11170086	0.028922258
extend_data_1_b_alligator	FL_L_D4_3	9.217035725	0.025238775	28.6077341	0.025339892
extend_data_1_b_alligator	FL_L_D5_1	-12.56412784	0.027957101	58.10217452	0.022687475
extend_data_1_b_alligator	FL_L_D5_2	-1.338496266	0.023146651	45.44537181	0.01830941
extend_data_1_b_alligator	FL_L_D5_3	13.8981726	2.90E-09	35.80057538	2.56E-09
extend_data_1_c_anolis	ac_FL_D1_1	-84.97766632	0.113047811	-50.24218671	0.338577257
extend_data_1_c_anolis	ac_FL_D1_2	84.81065237	0.113755533	-12.08373132	0.083819479
extend_data_1_c_anolis	ac_FL_D1_3	90.81442491	0.065449854	-48.04414121	0.054882097
extend_data_1_c_anolis	ac_FL_D2_1	-93.39570503	0.051496105	54.5235617	0.051381708
extend_data_1_c_anolis	ac_FL_D2_2	67.0907322	0.03958613	-5.305400043	0.030649083
extend_data_1_c_anolis	ac_FL_D2_3	73.67361636	0.031485927	-69.98776832	0.036223917
extend_data_1_c_anolis	ac_FL_D3_1	5.264548324	0.029803241	-60.17345424	0.02147203
extend_data_1_c_anolis	ac_FL_D3_2	75.78886735	1.42E-22	142.7684874	0.318394369
extend_data_1_c_anolis	ac_FL_D3_3	-115.3694302	0.16246822	93.56689256	0.282789878
extend_data_1_c_anolis	ac_FL_D4_1	-100.8275643	0.153761122	-13.34059921	0.124472275
extend_data_1_c_anolis	ac_FL_D4_2	-79.4453223	0.082372157	-12.41090355	0.099433771
extend_data_1_c_anolis	ac_FL_D4_3	95.27134799	0.07991792	69.05234599	0.059184622
extend_data_1_c_anolis	ac_FL_D5_1	-104.2656254	0.052176767	-29.91701765	0.044220189
extend_data_1_c_anolis	ac_FL_D5_2	99.00139447	0.055363133	-7.111150146	0.05269213
extend_data_1_c_anolis	ac_FL_D5_3	-13.43427041	0.034961285	-51.29493529	2.27E-22
extend_data_2_a_mouse	mm_FL_D1_1	-77.78110753	0.216333408	6.20155177	0.429621482
extend_data_2_a_mouse	mm_FL_D1_2	-57.48336906	0.178847124	35.99032262	0.128686016
extend_data_2_a_mouse	mm_FL_D1_3	-65.027468	0.091991709	-0.628940264	0.065847444
extend_data_2_a_mouse	mm_FL_D2_1	9.517216851	0.052314268	10.07577549	0.049844494
extend_data_2_a_mouse	mm_FL_D2_2	21.74907669	0.040676017	20.07235011	0.042013615
extend_data_2_a_mouse	mm_FL_D2_3	14.1646957	0.030162715	18.30164339	0.024335846
extend_data_2_a_mouse	mm_FL_D3_1	31.52292529	0.033666858	11.2517123	0.02514104
extend_data_2_a_mouse	mm_FL_D3_2	37.03838315	2.99E-22	6.875782472	0.386532873
extend_data_2_a_mouse	mm_FL_D3_3	38.17961055	0.266591652	23.77722997	0.336863297
extend_data_2_a_mouse	mm_FL_D4_1	18.67343747	0.268297197	-54.80158209	0.131977391
extend_data_2_a_mouse	mm_FL_D4_2	24.75765551	0.112706	6.02357259	0.072290584
extend_data_2_a_mouse	mm_FL_D4_3	24.61056047	0.088643186	15.41440008	0.065822313
extend_data_2_a_mouse	mm_FL_D5_1	-8.459439797	0.075287991	-62.28657747	0.04095713
extend_data_2_a_mouse	mm_FL_D5_2	-4.362314136	0.047684464	-32.17850615	0.049369964
extend_data_2_a_mouse	mm_FL_D5_3	-7.099863154	0.030752173	-4.088734808	5.25E-22
extend_data_2_b_alligator	FL_E_D1_1	-49.74955355	0.329064625	42.03762872	0.6240441
extend_data_2_b_alligator	FL_E_D1_2	-44.26216599	0.144297647	-1.620357572	0.1012206
extend_data_2_b_alligator	FL_E_D1_3	-49.82044875	0.061042787	33.95271975	0.060909
extend_data_2_b_alligator	FL_E_D2_1	-24.49031666	0.044290535	18.1339073	0.043142059
extend_data_2_b_alligator	FL_E_D2_2	-27.99082538	0.040599041	0.964716466	0.032357446
extend_data_2_b_alligator	FL_E_D2_3	-24.3423426	0.033956098	11.12293711	0.030525433
extend_data_2_b_alligator	FL_E_D3_1	-13.30877154	0.024564621	-141.0893451	0.026173283
extend_data_2_b_alligator	FL_E_D3_2	-3.450469755	0.022366024	6.742728529	0.017168439
extend_data_2_b_alligator	FL_E_D4_1	26.58872046	0.016702767	9.062389237	0.015449838
extend_data_2_b_alligator	FL_E_D4_2	29.4926637	0.018561213	31.90014389	0.016409175
extend_data_2_b_alligator	FL_E_D4_3	39.07710532	0.01548746	25.68157927	0.01394451
extend_data_2_b_alligator	FL_E_D5_1	47.97542654	0.014110199	-66.24146806	0.010008502
extend_data_2_b_alligator	FL_E_D5_2	47.50054566	0.01106515	10.38074953	0.012860411
extend_data_2_b_alligator	FL_E_D5_3	46.78043254	0.008639178	18.97167094	1.63E-09
extend_data_2_b_alligator	FL_L_D1_1	-41.26970813	1.21E-09	2.947871472	0.611095122
extend_data_2_b_alligator	FL_L_D1_2	-44.03771691	0.290557437	5.21023724	0.344544059
extend_data_2_b_alligator	FL_L_D1_3	-42.76690228	0.212849266	-6.973985092	0.096330743
extend_data_2_b_alligator	FL_L_D2_1	-21.39676538	0.086940219	5.4038447	0.073819993
extend_data_2_b_alligator	FL_L_D2_2	-25.03661662	0.062464377	10.13174966	0.061665639
extend_data_2_b_alligator	FL_L_D2_3	-27.6170092	0.045573846	-22.90456993	0.054568723
extend_data_2_b_alligator	FL_L_D3_1	-7.480605235	0.03972389	-2.988299246	0.035521585
extend_data_2_b_alligator	FL_L_D3_2	-5.998095292	0.037511504	-16.9687594	0.033505533
extend_data_2_b_alligator	FL_L_D3_3	-8.071389103	0.02485881	1.810388932	0.021503213
extend_data_2_b_alligator	FL_L_D4_1	29.30640414	0.020563441	-15.45790737	0.02248091
extend_data_2_b_alligator	FL_L_D4_2	25.23111493	0.022892362	-21.70318079	0.019786579
extend_data_2_b_alligator	FL_L_D4_3	30.879887	0.019362462	5.028234625	0.020474607
extend_data_2_b_alligator	FL_L_D5_1	50.38005011	0.016104352	37.70434064	0.014702326
extend_data_2_b_alligator	FL_L_D5_2	44.68194391	0.017293579	17.56737253	0.011264371
extend_data_2_b_alligator	FL_L_D5_3	43.19540804	2.33E-09	1.192662017	1.73E-09
extend_data_2_c_anolis	ac_FL_D1_1	-21.77708262	0.191923092	57.74199345	0.417345754
extend_data_2_c_anolis	ac_FL_D1_2	-40.98365783	0.260965184	29.22062546	0.138305691
extend_data_2_c_anolis	ac_FL_D1_3	-75.14800685	0.123815767	-36.69850237	0.087026404
extend_data_2_c_anolis	ac_FL_D2_1	61.20443699	0.083674045	32.51292182	0.049794373
extend_data_2_c_anolis	ac_FL_D2_2	-17.26583976	0.041856123	30.35277853	0.040750227
extend_data_2_c_anolis	ac_FL_D2_3	-64.35863813	0.03776473	-44.62855098	0.048754236
extend_data_2_c_anolis	ac_FL_D3_1	-36.49232222	0.028701817	-10.52241885	0.027231046
extend_data_2_c_anolis	ac_FL_D3_2	93.12629768	1.56E-22	-76.310208	0.381571677
extend_data_2_c_anolis	ac_FL_D3_3	90.89015358	0.254173012	3.584457003	0.460899496
extend_data_2_c_anolis	ac_FL_D4_1	27.05922182	0.242891962	38.85816187	0.155923555
extend_data_2_c_anolis	ac_FL_D4_2	15.2364373	0.139401032	27.7906261	0.106847704
extend_data_2_c_anolis	ac_FL_D4_3	24.8491291	0.064719511	-58.93423208	0.065990036
extend_data_2_c_anolis	ac_FL_D5_1	12.32052965	0.074046922	42.04370678	0.057124163
extend_data_2_c_anolis	ac_FL_D5_2	-35.77069176	0.052068651	-26.32898569	0.040945713
extend_data_2_c_anolis	ac_FL_D5_3	-32.88996695	0.044320207	-8.68237303	2.00E-22
extend_data_3_a_chicken	gg_HL_D1_E	-64.52892863	0.200119785	2.131315624	0.371256076
extend_data_3_a_chicken	gg_HL_D2_E	-3.416649116	0.25177596	-53.85808763	0.192409107
extend_data_3_a_chicken	gg_HL_D3_E	36.72927879	0.108771577	26.32495434	0.085237244
extend_data_3_a_chicken	gg_HL_D4_E	31.21629895	1.33E-08	25.40181767	5.08E-11
extend_data_3_a_chicken	gg_HL_D1_L	-58.60602883	0.275074085	22.00754586	0.290538716
extend_data_3_a_chicken	gg_HL_D2_L	9.314214745	0.418992744	-9.937455491	0.412195546
extend_data_3_a_chicken	gg_HL_D3_L	31.46307157	0.26349684	-15.31435829	0.176839838
extend_data_3_a_chicken	gg_HL_D4_L	17.82874252	2.29E-08	3.244267923	2.03E-10
extend_data_3_b_chicken	gg_HL_D1_E	-97.9984303	0.135202695	8.579703787	0.210170382
extend_data_3_b_chicken	gg_HL_D2_E	-2.476383713	0.165523375	-37.99543687	0.154014662
extend_data_3_b_chicken	gg_HL_D3_E	51.50758916	0.085343325	-4.223110634	0.06042099
extend_data_3_b_chicken	gg_HL_D4_E	48.96722486	6.70E-09	33.63884371	2.80E-11
extend_data_3_b_chicken	gg_HL_D1_L	-90.49552748	0.150960814	11.25364973	0.247335248
extend_data_3_b_chicken	gg_HL_D2_L	-3.176029561	0.460434599	-21.71367573	0.42840832
extend_data_3_b_chicken	gg_HL_D3_L	52.42111978	0.219028625	-14.77181969	0.147115901
extend_data_3_b_chicken	gg_HL_D4_L	41.25043726	1.52E-08	25.23184569	7.86E-11
extend_data_3_c_chicken	gg_HL_D1_E	-293.0219712	0.07154536	36.33650123	0.166645521
extend_data_3_c_chicken	gg_HL_D2_E	-36.26144335	0.127994346	-95.49179208	0.071041885
extend_data_3_c_chicken	gg_HL_D3_E	154.834074	0.042044937	-14.51310216	0.029702794
extend_data_3_c_chicken	gg_HL_D4_E	174.4493405	1.96E-09	73.66839302	8.41E-10
extend_data_3_c_chicken	gg_HL_D1_L	-239.0192362	0.103992725	32.17349144	0.262011057
extend_data_3_c_chicken	gg_HL_D2_L	-33.10280973	0.496164417	-56.71819025	0.274693444
extend_data_3_c_chicken	gg_HL_D3_L	148.4662001	0.161717797	-25.88034158	0.094896425
extend_data_3_c_chicken	gg_HL_D4_L	123.6558458	6.04E-09	50.4250404	2.59E-09
extend_data_5_a_chicken	gg_FL_D1_E	-124.8826261	0.155840107	-74.54457201	0.285799783
extend_data_5_a_chicken	gg_FL_D2_E	270.836101	0.142831798	2.756852679	0.047268503
extend_data_5_a_chicken	gg_FL_D3_E	-145.9534748	0.05631005	71.78771933	0.041302936
extend_data_5_a_chicken	gg_HL_D1_E	-6.049790671	0.028885199	-52.4383705	0.023477562
extend_data_5_a_chicken	gg_HL_D2_E	-21.92217623	0.019823112	15.84165568	0.014521137
extend_data_5_a_chicken	gg_HL_D3_E	19.96202702	2.19E-08	11.57034882	2.87E-09
extend_data_5_a_chicken	gg_HL_D4_E	8.00993988	1.21E-09	25.026366	1.15E-10
extend_data_5_a_chicken	gg_FL_D1_L	10.09068334	0.202607557	-40.68863252	0.213872004
extend_data_5_a_chicken	gg_FL_D2_L	8.869183991	0.382297364	19.4101412	0.211489968
extend_data_5_a_chicken	gg_FL_D3_L	-18.95986733	0.189605424	21.27849132	0.140322637
extend_data_5_a_chicken	gg_HL_D1_L	-9.757015948	0.086504122	-41.04417676	0.069011084
extend_data_5_a_chicken	gg_HL_D2_L	-0.500205755	0.057492302	-2.553943957	0.043123668
extend_data_5_a_chicken	gg_HL_D3_L	8.337189227	2.35E-08	27.53718155	8.24E-09
extend_data_5_a_chicken	gg_HL_D4_L	1.920032476	3.92E-09	16.06093917	2.22E-10
extend_data_5_b_chicken	gg_FL_D1_E	-79.12948092	0.174190939	11.14606237	0.370786828
extend_data_5_b_chicken	gg_FL_D2_E	14.707045	0.118693484	-108.5101072	0.103758035
extend_data_5_b_chicken	gg_FL_D3_E	64.42243592	0.077868712	97.36404481	0.051382487
extend_data_5_b_chicken	gg_HL_D1_E	-93.86398905	0.054427352	10.02995944	0.034198042
extend_data_5_b_chicken	gg_HL_D2_E	-2.047467185	0.027373508	14.45208145	0.021354139
extend_data_5_b_chicken	gg_HL_D3_E	45.04505409	3.46E-09	-26.80374805	2.13E-09
extend_data_5_b_chicken	gg_HL_D4_E	50.86640215	5.81E-10	2.321707158	1.15E-09
extend_data_5_b_chicken	gg_FL_D1_L	-87.19090005	0.352758979	3.052118233	0.274548162
extend_data_5_b_chicken	gg_FL_D2_L	35.65495816	0.332336636	-11.70544025	0.265133446
extend_data_5_b_chicken	gg_FL_D3_L	51.53594189	0.117111757	8.653322021	0.099037503
extend_data_5_b_chicken	gg_HL_D1_L	-83.67477216	0.083363302	15.62674787	0.062254131
extend_data_5_b_chicken	gg_HL_D2_L	-8.54685916	0.047332495	-10.57308008	0.036969995
extend_data_5_b_chicken	gg_HL_D3_L	50.06125417	6.39E-09	-8.414625643	3.60E-09
extend_data_5_b_chicken	gg_HL_D4_L	42.16037715	1.37E-09	3.360957848	2.55E-09
extend_data_5_c_chicken	gg_FL_D1_E	-258.2489198	0.037255283	5.235107345	0.109914954
extend_data_5_c_chicken	gg_FL_D2_E	84.72780505	0.065958605	-128.8893839	0.076898313
extend_data_5_c_chicken	gg_FL_D3_E	173.5211148	0.046900599	123.6542766	0.038771748
extend_data_5_c_chicken	gg_HL_D1_E	-285.1355536	0.035807885	39.0508777	0.019237766
extend_data_5_c_chicken	gg_HL_D2_E	-40.76837776	0.013050552	-51.0022743	0.010505572
extend_data_5_c_chicken	gg_HL_D3_E	149.3704902	1.64E-09	-37.89636648	1.55E-09
extend_data_5_c_chicken	gg_HL_D4_E	176.5334412	1.08E-09	49.84776307	5.79E-10
extend_data_5_c_chicken	gg_FL_D1_L	-270.4846768	0.091000084	-5.205514829	0.143915237
extend_data_5_c_chicken	gg_FL_D2_L	105.2245309	0.356414254	-63.44510314	0.212496657
extend_data_5_c_chicken	gg_FL_D3_L	165.2601459	0.156347659	68.65061797	0.143237868
extend_data_5_c_chicken	gg_HL_D1_L	-235.2307928	0.071002418	39.51096813	0.054717964
extend_data_5_c_chicken	gg_HL_D2_L	-37.37730281	0.042260705	-34.86612119	0.02959667
extend_data_5_c_chicken	gg_HL_D3_L	146.181953	5.05E-09	-38.81664277	4.30E-09
extend_data_5_c_chicken	gg_HL_D4_L	126.4261426	3.10E-09	34.17179583	1.53E-09
