# Supplementary material for: Evidence against tetrapod-wide digit identities and for a limited frame shift in bird wings
Source: Nat Commun. 2019 Jul 19;10:3244. doi: 10.1038/s41467-019-11215-8 (PMC6642197; doi:10.1038/s41467-019-11215-8)
Supplement: Supplementary file 8 — Supplementary Data 4 [file 41467_2019_11215_MOESM8_ESM.txt]

gg_gene_id	gg_FL_D1_E	gg_FL_D2_E	gg_FL_D3_E	gg_HL_D1_E	gg_HL_D2_E	gg_HL_D3_E	gg_HL_D4_E	gg_FL_D1_L	gg_FL_D2_L	gg_FL_D3_L	gg_HL_D1_L	gg_HL_D2_L	gg_HL_D3_L	gg_HL_D4_L
ENSGALG00000000003	352	280	242	214	247	191	157	372	390	340	366	350	394	317
ENSGALG00000000004	225	0	493	146	148	97	86	394	486	497	379	340	431	408
ENSGALG00000000011	616	546	836	326	413	325	348	651	664	706	680	590	687	627
ENSGALG00000000038	2	0	0	0	0	0	0	0	0	2	0	2	0	2
ENSGALG00000000044	90	175	113	103	225	296	219	150	369	246	127	337	471	314
ENSGALG00000000048	115	79	60	150	128	78	106	122	134	169	128	102	121	114
ENSGALG00000000055	1426	1359	1250	1343	1318	1205	1246	1517	1662	1820	1594	1681	1923	1754
ENSGALG00000000059	4125	4922	2550	7784	6418	7142	7778	4294	3820	4276	5836	4781	4318	4789
ENSGALG00000000067	808	811	524	829	815	894	765	902	964	982	1091	866	881	898
ENSGALG00000000071	159	153	205	104	117	88	110	213	221	249	220	200	257	287
ENSGALG00000000081	1	0	0	2	0	1	3	0	1	0	0	0	1	0
ENSGALG00000000086	1275	1587	1443	1120	1315	1148	1142	1549	1591	1576	1786	1686	1817	1598
ENSGALG00000000091	2039	2096	1698	1651	1668	1491	1470	1918	1978	2078	2027	1725	2117	2051
ENSGALG00000000094	829	887	617	914	895	977	953	1043	1071	1159	1107	1073	1220	1108
ENSGALG00000000102	476	454	602	450	440	340	358	603	603	685	684	609	694	688
ENSGALG00000000104	21	27	25	22	23	30	24	43	49	53	48	51	49	49
ENSGALG00000000106	665	553	744	388	467	352	386	740	758	742	743	729	864	798
ENSGALG00000000107	58	55	74	73	52	39	63	132	110	164	192	160	155	146
ENSGALG00000000109	660	574	394	687	713	519	589	728	833	929	693	710	733	739
ENSGALG00000000112	7	2	4	2	5	7	8	9	10	5	6	21	13	9
ENSGALG00000000115	0	1	0	2	4	2	3	1	1	2	0	3	4	1
ENSGALG00000000120	0	0	0	1	0	0	1	1	0	0	0	0	2	0
ENSGALG00000000122	44293	44181	27226	49390	38216	39927	38603	51400	45096	54141	56970	50398	55290	55651
ENSGALG00000000123	4	3	0	3	5	2	2	5	7	8	12	9	10	4
ENSGALG00000000129	2228	2129	1468	2190	2070	1991	1948	2441	2454	2495	2659	2437	2471	2495
ENSGALG00000000136	9	8	9	13	6	5	6	10	14	17	19	15	18	20
ENSGALG00000000137	2898	3108	2708	2627	2556	2750	2570	2563	2532	2785	3266	2549	2898	2657
ENSGALG00000000141	37	32	21	46	37	28	31	56	39	49	69	56	47	43
ENSGALG00000000142	661	593	926	424	430	324	395	977	878	1009	967	913	1040	990
ENSGALG00000000146	4510	4614	3971	4017	4093	3798	3856	3962	4487	4963	4720	4387	4737	4636
ENSGALG00000000150	24203	23348	20616	22769	19142	16812	16912	30136	26485	29715	30969	25782	30948	30400
ENSGALG00000000151	364	0	707	399	352	329	326	228	482	692	259	277	393	407
ENSGALG00000000154	32	45	14	35	25	21	28	56	41	63	63	48	49	63
ENSGALG00000000156	9948	11169	7860	10705	10551	10949	10204	12485	13156	14033	12984	12857	13579	12947
ENSGALG00000000158	131	105	83	189	171	154	183	207	199	260	275	238	219	240
ENSGALG00000000161	275	0	517	206	233	237	254	341	463	496	474	467	586	529
ENSGALG00000000162	19	13	6	20	17	13	16	23	19	23	20	13	16	13
ENSGALG00000000164	332	398	229	94	242	150	98	441	1071	852	520	1153	959	901
ENSGALG00000000168	7	8	11	7	9	6	3	12	16	19	12	25	12	16
ENSGALG00000000172	204	308	199	68	179	162	115	481	786	646	413	666	557	544
ENSGALG00000000184	36	0	28	15	11	11	19	39	55	56	41	75	67	63
ENSGALG00000000186	257	268	159	288	246	254	264	352	377	458	376	350	379	397
ENSGALG00000000189	430	0	482	269	270	208	194	495	568	559	549	441	458	468
ENSGALG00000000195	466	388	353	258	273	248	284	497	537	606	518	488	527	547
ENSGALG00000000201	981	903	669	1085	988	898	952	1301	1390	1498	1319	1317	1297	1258
ENSGALG00000000208	459	0	375	361	348	351	390	537	591	564	540	514	690	573
ENSGALG00000000209	1014	948	524	1062	837	943	828	1679	1649	1510	1665	1656	1899	1606
ENSGALG00000000215	263	0	306	145	165	137	141	309	372	343	383	320	370	341
ENSGALG00000000217	213	170	113	243	206	160	188	251	274	243	284	239	202	205
ENSGALG00000000218	823	0	1231	532	621	508	519	1083	1279	1321	1356	1088	1334	1188
ENSGALG00000000220	1559	0	2123	822	1096	953	1004	1626	2026	1925	1872	1857	2105	2023
ENSGALG00000000223	826	926	784	802	759	790	727	1082	1054	1134	1246	1167	1204	1251
ENSGALG00000000225	59	59	42	49	64	83	55	74	97	105	81	87	121	90
ENSGALG00000000226	157	152	143	185	165	164	192	246	211	310	239	197	256	239
ENSGALG00000000227	8294	7688	5519	8023	7077	6896	6774	7898	7952	7338	7886	7384	7721	7226
ENSGALG00000000233	490	555	324	590	524	576	533	602	662	736	685	663	707	644
ENSGALG00000000234	74	0	57	32	43	55	37	115	128	70	80	90	135	109
ENSGALG00000000235	2421	2362	3374	1252	1521	1286	1287	2381	2784	2771	2825	2498	3113	2908
ENSGALG00000000239	1	2	3	3	3	2	2	4	5	2	3	1	0	2
ENSGALG00000000241	318	0	403	226	235	173	184	384	420	430	568	514	589	480
ENSGALG00000000242	341	730	589	112	348	557	366	705	2069	1672	653	1163	2016	1098
ENSGALG00000000243	907	997	870	769	717	656	678	727	725	905	860	707	773	736
ENSGALG00000000244	128	0	77	133	88	46	61	196	160	154	134	165	182	163
ENSGALG00000000247	1536	0	2047	975	1084	862	897	1549	1733	1727	2116	1455	1760	1624
ENSGALG00000000249	44	31	33	28	22	26	33	32	39	48	37	32	32	27
ENSGALG00000000251	28	16	16	28	10	10	17	14	21	23	18	12	16	18
ENSGALG00000000253	259	0	373	205	203	163	183	331	329	381	306	301	364	349
ENSGALG00000000255	590	0	810	340	397	350	368	762	1008	1003	844	922	1082	995
ENSGALG00000000259	2315	2488	1825	2308	2148	2127	2242	2505	2524	3008	2946	2705	2916	3104
ENSGALG00000000264	315	0	380	211	205	150	186	339	375	422	372	339	383	339
ENSGALG00000000273	247	0	356	113	137	113	105	282	327	309	310	281	352	338
ENSGALG00000000274	0	0	2	0	0	0	0	0	0	0	0	1	1	1
ENSGALG00000000275	1001	919	1504	577	714	563	537	1413	1567	1774	1387	1352	1703	1449
ENSGALG00000000276	222	0	300	161	193	156	170	251	313	320	254	251	295	308
ENSGALG00000000277	37	35	27	8	22	14	19	44	52	43	38	20	30	17
ENSGALG00000000280	322	0	292	252	286	239	247	482	440	484	499	519	583	641
ENSGALG00000000284	35	38	37	29	31	21	34	74	81	86	54	65	67	78
ENSGALG00000000293	432	376	237	487	325	351	391	468	429	451	508	376	403	379
ENSGALG00000000295	13	3	13	7	7	9	1	6	6	13	7	13	7	15
ENSGALG00000000296	1945	1941	2042	1395	1509	1589	1640	2215	2459	2478	2422	2394	2850	2526
ENSGALG00000000299	144	125	80	196	126	100	141	208	80	139	249	141	112	175
ENSGALG00000000302	510	588	301	173	417	255	104	489	1236	789	483	1238	1024	837
ENSGALG00000000309	42	51	25	31	33	24	20	51	49	44	53	55	46	47
ENSGALG00000000311	173	249	383	103	175	223	207	266	464	462	397	446	565	430
ENSGALG00000000313	874	974	509	285	710	480	215	1001	2210	1546	1193	2470	2350	1765
ENSGALG00000000314	157	96	72	155	162	180	192	182	209	160	207	274	349	249
ENSGALG00000000317	62	62	52	53	96	195	157	82	52	75	58	133	177	142
ENSGALG00000000318	178	194	117	240	263	221	208	196	275	272	328	384	483	408
ENSGALG00000000329	2930	2853	1993	3267	2852	2951	3046	3610	3844	4077	3866	3631	3816	3738
ENSGALG00000000336	1479	1415	1044	1426	1344	1295	1186	1588	1888	1819	1280	1519	1771	1546
ENSGALG00000000337	54	29	16	70	49	35	56	68	66	65	120	95	81	100
ENSGALG00000000341	0	0	0	0	1	0	0	1	1	0	1	1	0	0
ENSGALG00000000349	4137	4888	3246	4789	4518	4879	4528	5015	4624	4678	5802	4835	4906	4714
ENSGALG00000000352	1429	1390	1371	1109	1184	1044	978	1267	1275	1385	1389	1178	1317	1222
ENSGALG00000000357	7	1	10	13	10	2	6	10	9	16	19	16	22	16
ENSGALG00000000362	3700	3868	2880	4250	3803	4204	4215	4589	5496	5789	4576	4845	5276	5193
ENSGALG00000000364	59	67	27	52	43	63	49	45	112	86	68	86	80	107
ENSGALG00000000365	0	0	0	0	1	1	0	0	0	0	0	0	0	0
ENSGALG00000000367	334	134	188	433	213	149	214	560	292	219	437	334	190	249
ENSGALG00000000371	4	4	2	8	5	1	0	1	4	3	8	4	5	2
ENSGALG00000000374	1129	1496	967	1201	1499	1810	1560	2057	2421	2669	2070	2220	2636	2357
ENSGALG00000000377	10327	11488	12614	7869	8848	7847	7672	10335	10046	10766	11679	9699	11051	10858
ENSGALG00000000378	64	59	39	63	58	62	58	59	61	61	86	70	67	59
ENSGALG00000000379	1346	1619	1073	1705	1706	1771	1805	1437	1528	1460	1789	1366	1459	1435
ENSGALG00000000390	325	301	315	279	278	219	238	378	407	444	413	375	452	395
ENSGALG00000000394	143	24	2	107	32	14	10	260	32	12	174	88	35	33
ENSGALG00000000396	648	641	711	506	520	431	493	659	682	706	735	612	747	712
ENSGALG00000000397	5502	5732	4787	4920	4919	4933	4800	5133	5391	5902	6040	4967	5764	5709
ENSGALG00000000399	30	16	37	11	20	22	18	45	50	38	29	55	57	71
ENSGALG00000000400	175	75	57	171	97	70	97	232	98	76	167	84	77	95
ENSGALG00000000401	693	756	444	744	720	849	840	800	776	755	808	774	708	736
ENSGALG00000000402	2647	3406	2311	3047	2638	3276	2631	3076	4431	4537	3510	3900	4414	4123
ENSGALG00000000404	1272	1192	1938	627	803	601	663	1787	1857	1799	1846	1686	2030	1937
ENSGALG00000000406	1	1	3	3	2	2	1	2	2	1	2	2	2	2
ENSGALG00000000407	76	106	73	79	101	73	68	59	63	83	80	87	90	55
ENSGALG00000000408	1618	1456	2154	895	1114	861	900	1734	1732	1894	2295	1792	2185	2038
ENSGALG00000000409	2450	2619	2388	2296	2147	2063	2061	2651	2598	2924	3008	2592	2901	2730
ENSGALG00000000410	922	905	1022	627	668	647	647	1012	1047	1045	1034	957	1184	1091
ENSGALG00000000417	135	92	64	142	114	117	86	156	183	179	118	184	203	175
ENSGALG00000000419	672	854	455	910	874	972	909	910	906	954	989	956	1024	888
ENSGALG00000000424	3083	2334	3411	2059	1930	1501	1674	3686	3608	4207	4593	4256	4929	4643
ENSGALG00000000428	2002	0	1948	1578	1722	1602	1685	2285	2627	2709	3194	2532	2864	2834
ENSGALG00000000430	1811	1652	2561	1008	1141	991	1114	2149	2336	2624	2398	2252	2614	2486
ENSGALG00000000433	74	61	39	70	53	69	54	99	87	97	93	86	94	86
ENSGALG00000000436	0	0	0	0	0	0	0	0	0	0	0	0	0	0
ENSGALG00000000437	1	0	0	0	0	0	0	0	0	1	1	0	0	1
ENSGALG00000000438	216	0	294	154	177	137	151	308	298	348	349	266	315	311
ENSGALG00000000441	1	1	0	1	3	1	0	2	2	2	2	2	0	1
ENSGALG00000000442	229	70	91	206	99	58	60	337	245	270	361	248	221	200
ENSGALG00000000451	1	0	2	1	2	0	0	0	0	1	0	0	1	1
ENSGALG00000000452	135	132	94	160	149	114	161	143	217	173	200	230	247	209
ENSGALG00000000456	1466	1747	933	1977	1713	2034	1791	1412	1212	1312	1530	1334	1424	1361
ENSGALG00000000458	197	231	125	328	224	222	237	192	156	207	263	180	148	198
ENSGALG00000000461	11422	12081	6380	13353	12328	14765	13653	17274	21268	18719	18160	22169	23245	21018
ENSGALG00000000466	21	14	16	27	27	24	19	30	29	42	26	31	16	25
ENSGALG00000000469	5	2	11	1	5	4	9	5	11	7	7	19	12	18
ENSGALG00000000470	6541	6837	6055	5175	5276	5442	5431	6918	6700	6844	8495	7316	7609	8006
ENSGALG00000000474	6762	6983	5822	6488	5592	5765	5223	13929	12457	13712	13902	11039	12465	11685
ENSGALG00000000476	17	24	27	5	13	10	8	13	42	29	13	24	34	20
ENSGALG00000000477	0	0	1	2	1	2	0	0	2	1	2	2	0	1
ENSGALG00000000478	775	796	524	802	682	832	866	882	1019	946	980	998	991	1085
ENSGALG00000000483	0	0	0	0	0	1	0	2	2	0	0	0	1	1
ENSGALG00000000497	0	0	0	0	2	1	0	0	0	1	0	2	0	0
ENSGALG00000000498	167	51	36	141	75	58	72	127	96	98	207	123	133	137
ENSGALG00000000504	35	46	20	52	31	28	33	20	50	45	35	18	19	23
ENSGALG00000000505	1238	586	472	1268	852	951	999	1080	928	1035	1676	1157	1235	1228
ENSGALG00000000507	25	24	6	23	32	27	28	81	45	44	34	39	37	37
ENSGALG00000000510	2180	2070	2691	1421	1577	1543	1532	2601	2752	3020	2895	2481	3034	2769
ENSGALG00000000511	2226	2017	2127	1639	1595	1477	1574	2237	2246	2429	2374	2106	2549	2395
ENSGALG00000000513	742	733	510	778	735	726	641	816	832	889	843	768	864	832
ENSGALG00000000516	495	516	447	451	456	381	455	451	531	531	573	443	499	518
ENSGALG00000000518	2684	2851	1715	3315	3003	3357	3214	3165	2996	3115	3348	2984	3018	3174
ENSGALG00000000521	41	25	20	43	26	37	38	31	27	33	39	29	25	35
ENSGALG00000000523	847	940	1111	535	632	555	603	1098	1126	1152	1040	1009	1167	1159
ENSGALG00000000525	613	553	550	470	453	425	476	973	1120	1145	952	1095	1235	1112
ENSGALG00000000528	465	506	256	573	543	546	512	628	528	611	636	724	636	597
ENSGALG00000000529	4148	4903	3190	4490	4564	5320	4570	4217	4900	5578	5870	5272	5563	5048
ENSGALG00000000533	10133	11137	11439	8424	9274	8319	8162	10861	10771	11955	12469	10648	11864	11471
ENSGALG00000000535	270	249	283	170	191	154	163	342	332	407	408	343	456	413
ENSGALG00000000538	508	535	478	469	536	463	431	583	608	721	675	595	654	608
ENSGALG00000000540	525	577	380	524	571	530	512	611	546	579	625	577	598	500
ENSGALG00000000541	2103	1926	2190	1693	1723	1424	1535	2229	2481	2821	2150	2104	2302	2129
ENSGALG00000000542	2711	2684	1818	2742	2176	2197	2154	3290	3131	3422	3314	2886	3382	3380
ENSGALG00000000544	29	17	14	54	36	32	25	36	49	29	49	61	48	36
ENSGALG00000000545	1	1	0	1	1	1	0	2	3	3	1	3	2	0
ENSGALG00000000549	7	3	5	9	5	11	11	17	12	11	20	17	12	14
ENSGALG00000000550	2055	1934	2067	1531	1544	1309	1453	2124	2186	2342	2513	2082	2365	2209
ENSGALG00000000551	722	646	736	522	474	491	483	882	915	1034	893	857	1030	964
ENSGALG00000000556	0	0	0	0	0	0	0	0	0	0	0	0	0	0
ENSGALG00000000557	42	48	27	83	50	56	61	58	91	76	104	112	106	111
ENSGALG00000000558	49	39	39	60	60	41	56	78	84	95	78	94	107	106
ENSGALG00000000560	4	1	4	0	0	3	1	38	8	7	2	9	7	2
ENSGALG00000000564	856	845	862	608	673	555	590	1014	1175	1219	1163	1031	1261	1104
ENSGALG00000000568	51	29	34	20	13	26	39	48	17	31	35	17	27	37
ENSGALG00000000573	436	427	476	256	359	267	289	511	604	599	519	485	582	501
ENSGALG00000000576	132	132	80	159	124	133	146	154	166	166	183	185	185	173
ENSGALG00000000577	1684	1795	1482	1430	1523	1306	1342	1680	1710	1710	1757	1523	1763	1726
ENSGALG00000000579	1251	1296	920	1158	1032	988	1056	1464	1349	1375	1443	1327	1468	1454
ENSGALG00000000581	3279	3208	3307	2808	2848	2592	2556	3835	3884	4463	4093	3660	4092	3821
ENSGALG00000000583	345	406	222	368	370	437	359	421	525	428	464	517	547	444
ENSGALG00000000584	481	243	138	614	366	280	324	1063	589	390	873	904	766	718
ENSGALG00000000585	717	703	235	812	669	643	416	533	835	596	694	894	1022	785
ENSGALG00000000589	34	24	13	47	25	23	30	48	75	70	61	66	77	67
ENSGALG00000000593	0	0	1	5	3	4	2	9	2	7	0	2	1	1
ENSGALG00000000596	2582	2435	2588	1891	2020	1683	1836	2695	2829	3030	3259	2685	3052	3071
ENSGALG00000000599	179	147	138	188	151	122	119	253	269	293	274	235	282	287
ENSGALG00000000603	3411	3357	2422	3476	3197	3273	3234	3813	4031	4314	3821	3803	3838	3886
ENSGALG00000000604	30	26	24	28	20	35	39	44	29	27	34	32	24	19
ENSGALG00000000606	1006	1109	714	1072	1019	1083	1024	1401	1566	1646	1431	1464	1588	1528
ENSGALG00000000607	19	74	54	27	47	98	118	96	249	233	75	244	353	271
ENSGALG00000000608	7331	6800	3846	9910	7301	7859	7536	7795	4671	5990	8647	6188	5044	6388
ENSGALG00000000611	583	588	539	448	532	502	481	834	822	812	810	739	802	778
ENSGALG00000000613	6309	5465	6332	5038	4589	3894	4151	7957	7720	8441	8684	7604	8812	8300
ENSGALG00000000615	2434	2759	2282	2392	2166	2220	2163	2535	2394	2500	2879	2612	2574	2687
ENSGALG00000000616	17	12	8	10	20	19	9	21	13	18	16	11	18	17
ENSGALG00000000618	730	668	585	635	573	557	578	747	676	796	815	741	716	733
ENSGALG00000000619	577	579	409	675	486	521	482	657	740	857	740	794	799	809
ENSGALG00000000621	848	802	434	1166	1003	1009	1011	1326	1698	1664	1413	1511	1616	1440
ENSGALG00000000625	146	93	101	112	126	67	79	157	191	175	137	153	160	181
ENSGALG00000000627	1385	1442	1389	1136	1229	1116	1094	1427	1383	1467	1592	1401	1523	1430
ENSGALG00000000629	434	468	413	417	354	370	354	807	729	789	865	758	873	854
ENSGALG00000000630	29	51	26	28	46	49	24	39	46	40	22	60	43	42
ENSGALG00000000632	776	934	405	977	907	1145	1084	642	666	710	884	724	768	673
ENSGALG00000000636	778	756	785	526	623	527	528	927	925	1075	1010	1037	1104	1103
ENSGALG00000000637	651	649	573	590	627	640	580	722	682	807	767	661	787	717
ENSGALG00000000638	1288	1393	796	1657	1527	1788	1687	1309	1284	1432	1571	1425	1316	1416
ENSGALG00000000639	102	288	67	195	549	597	468	458	825	523	893	1232	834	648
ENSGALG00000000643	643	553	366	563	619	520	515	658	631	730	691	655	668	639
ENSGALG00000000645	17	14	36	23	22	37	28	22	35	48	14	27	33	36
ENSGALG00000000650	1422	1772	760	1958	1639	2098	1893	1565	1532	1552	1750	1479	1556	1554
ENSGALG00000000652	1163	1140	657	1486	1407	1520	1291	1412	1405	1429	1414	1412	1347	1359
ENSGALG00000000653	2	0	1	1	1	1	0	4	0	2	42	20	3	10
ENSGALG00000000654	5	2	4	4	2	4	2	4	5	4	5	4	4	4
ENSGALG00000000657	835	851	694	743	710	639	664	981	983	1028	1018	763	910	810
ENSGALG00000000660	2104	2274	2645	1840	1724	1667	1700	2339	2394	2643	2702	2251	2405	2514
ENSGALG00000000667	12	17	9	8	11	21	9	32	25	29	31	64	54	106
ENSGALG00000000668	2749	2623	2658	2187	2230	1950	1909	2811	2776	2975	2992	2625	3016	2955
ENSGALG00000000669	1554	1629	1133	1660	1548	1564	1488	1985	1875	1741	1746	1722	1643	1738
ENSGALG00000000672	584	601	465	575	569	585	583	806	889	880	811	824	802	802
ENSGALG00000000674	1305	1346	1194	1561	1116	1271	1317	1801	2070	2226	1723	1913	2064	2080
ENSGALG00000000678	56	42	41	72	40	50	54	57	88	81	79	88	111	89
ENSGALG00000000681	516	485	517	330	358	267	332	600	722	762	620	469	549	628
ENSGALG00000000684	62	53	38	73	33	42	50	56	61	60	100	63	54	63
ENSGALG00000000685	800	810	662	884	729	695	812	1070	1186	1334	1128	1099	1186	1146
ENSGALG00000000690	182	124	84	60	74	50	69	293	294	236	248	268	198	229
ENSGALG00000000692	254	192	170	263	208	214	256	274	310	281	321	326	288	306
ENSGALG00000000693	1512	1668	893	1973	1898	2107	2020	1574	1680	1700	1702	1678	1708	1699
ENSGALG00000000695	90	77	63	71	76	65	69	83	140	165	126	129	184	142
ENSGALG00000000699	3981	8979	4905	2992	8781	8694	7235	8643	12788	10602	7310	12188	13506	10563
ENSGALG00000000703	24	41	15	36	45	33	42	28	54	31	34	45	48	48
ENSGALG00000000707	2946	3719	3103	3099	3374	3244	3019	3641	3945	3779	4410	3891	4263	4052
ENSGALG00000000708	4052	3793	5113	2750	2875	2827	2652	5097	5284	4944	5476	4764	5393	5313
ENSGALG00000000712	512	466	428	468	462	476	467	733	775	883	858	809	982	884
ENSGALG00000000713	6503	9185	10633	9301	7298	8618	9993	7817	11169	12424	11948	12506	14251	14994
ENSGALG00000000719	7558	8378	5292	9248	7686	7302	7221	9013	8200	9174	9649	8248	9407	9192
ENSGALG00000000720	61	67	26	80	67	85	73	60	78	66	75	63	92	63
ENSGALG00000000721	724	725	502	641	674	624	625	673	806	869	773	744	771	752
ENSGALG00000000722	1	1	1	1	6	6	4	8	10	10	2	11	11	6
ENSGALG00000000723	1212	1072	1549	765	799	578	681	1601	1546	1679	1624	1479	1848	1608
ENSGALG00000000724	774	640	681	630	522	429	546	960	820	921	1030	832	952	965
ENSGALG00000000726	3724	3488	5181	2501	2809	2258	2357	4500	4873	5263	5271	4576	5657	4993
ENSGALG00000000729	1548	1471	1765	1015	1051	893	994	2019	2046	2110	2317	1978	2367	2235
ENSGALG00000000731	24	36	19	54	37	49	39	31	60	57	41	48	53	56
ENSGALG00000000734	1943	2096	1677	1985	1861	1884	2000	1870	1841	2126	2206	1963	2047	2148
ENSGALG00000000736	39	42	29	68	34	36	31	47	52	78	49	52	49	49
ENSGALG00000000737	300	295	266	284	303	278	292	458	414	416	348	353	396	363
ENSGALG00000000740	829	840	474	929	895	1031	938	856	913	896	897	900	838	847
ENSGALG00000000745	228	205	169	183	157	141	191	210	143	212	232	161	168	188
ENSGALG00000000747	876	696	561	902	792	684	803	950	989	1095	893	915	908	923
ENSGALG00000000748	394	312	211	483	376	386	409	426	449	562	508	426	405	482
ENSGALG00000000751	7173	7084	4517	8549	7029	7305	7187	7651	7581	8032	8082	7426	7798	7814
ENSGALG00000000755	302	213	246	190	194	168	133	323	298	366	314	355	445	404
ENSGALG00000000761	2911	1888	1467	1778	1607	1182	1063	2977	2333	1904	2648	2264	2523	2128
ENSGALG00000000764	2984	3203	2856	2816	2705	2903	2824	4565	4793	4845	4126	4692	5303	4975
ENSGALG00000000769	152	140	105	172	115	141	178	210	159	187	280	189	199	232
ENSGALG00000000775	151	133	65	358	140	147	205	213	215	311	277	314	321	426
ENSGALG00000000776	580	507	455	574	523	461	501	698	661	592	546	460	559	531
ENSGALG00000000777	2581	2529	2237	2202	2054	1935	1864	2535	2482	2536	2944	2415	2584	2514
ENSGALG00000000783	11	8	4	16	7	6	8	11	7	15	17	13	19	29
ENSGALG00000000784	997	1079	750	984	917	918	955	1275	1422	1404	1383	1339	1497	1343
ENSGALG00000000785	597	527	352	686	608	590	584	794	949	1115	762	866	904	901
ENSGALG00000000786	0	0	0	0	0	0	0	1	0	0	1	1	0	1
ENSGALG00000000787	5383	5381	3516	6014	5236	5428	5253	4964	4781	5120	5686	4803	4822	4899
ENSGALG00000000788	0	1	0	0	0	1	0	0	0	0	0	0	1	0
ENSGALG00000000790	2119	2039	2781	1348	1440	1207	1299	2611	2439	2647	2754	2418	2833	2619
ENSGALG00000000791	766	815	802	561	623	568	559	726	756	775	851	724	830	837
ENSGALG00000000793	3478	4105	2578	3972	4107	4267	4237	4041	4060	4022	4272	3814	4083	4058
ENSGALG00000000795	374	334	192	449	364	401	429	395	450	476	470	435	445	453
ENSGALG00000000802	793	961	646	989	976	1051	967	904	1089	1054	993	1111	1085	1052
ENSGALG00000000803	6	3	1	4	9	3	1	4	3	2	3	5	8	5
ENSGALG00000000806	97	38	15	32	34	27	28	78	37	40	26	43	51	46
ENSGALG00000000808	4	3	3	1	5	3	4	4	4	3	6	6	3	3
ENSGALG00000000811	3628	3425	3268	2957	3104	2461	2681	3558	3715	4262	4003	3392	3810	3606
ENSGALG00000000812	5206	5151	5678	4068	4097	3497	3428	7288	6747	6466	7216	6659	7760	7334
ENSGALG00000000814	5160	4916	7559	3118	3648	2819	2960	6005	6068	6525	6629	5665	6834	6254
ENSGALG00000000816	1095	1089	868	955	761	771	864	1087	1194	1246	1296	1211	1370	1331
ENSGALG00000000817	2207	2010	1511	2173	2262	1760	1899	2724	2976	3646	2447	2332	2564	2353
ENSGALG00000000818	87	36	30	24	48	17	22	87	102	81	67	101	157	113
ENSGALG00000000820	20	21	32	10	13	6	5	26	27	39	32	15	19	33
ENSGALG00000000824	11	17	7	27	22	23	18	16	21	33	19	24	22	31
ENSGALG00000000830	1068	1038	824	815	1014	823	806	1120	1156	1247	1209	1183	1317	1234
ENSGALG00000000835	1942	1909	1486	2086	1709	1692	1664	2044	1848	1998	2434	1980	2054	2139
ENSGALG00000000836	997	801	490	1374	933	794	754	1147	885	957	1109	802	791	788
ENSGALG00000000838	417	425	524	242	297	250	205	442	495	548	529	415	556	544
ENSGALG00000000839	348	436	385	212	237	186	166	919	1184	889	1660	1369	1145	1098
ENSGALG00000000843	1792	1812	1589	1406	1559	1539	1660	2169	2269	2267	2490	2136	2442	2439
ENSGALG00000000845	244	190	226	151	166	152	128	303	293	368	374	257	309	295
ENSGALG00000000847	1489	1304	2073	922	949	768	876	1826	1971	2160	2042	1760	2130	2034
ENSGALG00000000848	4956	4730	4921	3939	3668	3208	3431	5283	5504	6008	5888	5380	6362	5950
ENSGALG00000000853	781	663	843	565	541	493	524	1077	1231	1440	1074	1079	1282	1090
ENSGALG00000000855	803	891	1044	618	626	634	569	947	1078	1151	1074	1046	1126	1109
ENSGALG00000000856	2073	2446	1986	1650	1793	1804	1758	1916	2092	2097	2256	1899	2140	2065
ENSGALG00000000857	1850	2055	1405	1778	1842	1977	1963	1829	1915	1978	2106	2035	2157	2230
ENSGALG00000000862	968	926	1278	619	700	587	606	1100	1229	1348	1260	1135	1395	1312
ENSGALG00000000863	633	744	678	449	523	459	453	864	957	1026	985	895	1030	1006
ENSGALG00000000864	730	738	991	455	561	451	470	1092	1177	1240	1074	969	1169	1114
ENSGALG00000000866	1393	976	589	1072	819	583	529	1389	1574	1194	1165	1258	1403	1102
ENSGALG00000000868	618	628	376	589	550	646	559	671	687	749	729	758	757	694
ENSGALG00000000870	107	80	69	109	105	70	70	130	100	145	108	90	105	115
ENSGALG00000000871	1	0	0	0	1	1	1	2	0	0	3	2	0	0
ENSGALG00000000875	1189	997	838	958	953	913	958	1203	1334	1419	1275	1246	1286	1270
ENSGALG00000000881	184	212	146	236	206	195	209	248	278	281	288	228	293	253
ENSGALG00000000883	1859	2765	1785	1749	2034	2275	2000	2068	2722	2618	2289	2572	2998	2673
ENSGALG00000000884	594	443	563	397	401	304	284	591	697	531	530	597	849	608
ENSGALG00000000887	7	3	4	7	2	7	10	2	6	5	3	10	9	5
ENSGALG00000000891	241	304	159	348	353	397	389	370	408	347	351	358	345	327
ENSGALG00000000892	0	0	2	0	1	0	0	0	1	3	0	0	0	0
ENSGALG00000000893	2	0	1	3	1	0	0	5	2	5	2	2	2	3
ENSGALG00000000894	5859	6523	4085	3939	3685	3733	3683	4324	4748	6988	4130	4011	4123	5032
ENSGALG00000000895	3873	4265	3766	3404	3599	3421	3393	4034	4128	4185	5020	4094	4519	4435
ENSGALG00000000901	1	1	0	1	0	0	0	0	0	1	0	0	0	0
ENSGALG00000000902	428	366	258	352	312	260	258	454	381	397	489	387	381	340
ENSGALG00000000903	796	761	1185	545	580	519	510	1007	1063	1128	1202	1010	1200	1124
ENSGALG00000000905	5175	6157	4015	6115	5903	6353	6168	5212	4946	5180	6004	5546	5728	5964
ENSGALG00000000906	271	229	361	169	161	126	145	482	490	509	325	389	462	430
ENSGALG00000000907	4740	4955	5456	3644	4036	3391	3420	5541	5803	5966	5732	5060	5896	5678
ENSGALG00000000908	828	711	972	574	636	426	478	979	997	1227	985	761	918	902
ENSGALG00000000909	6	6	3	6	9	8	11	8	6	7	9	2	6	4
ENSGALG00000000911	0	0	0	0	0	0	0	1	0	0	0	0	0	0
ENSGALG00000000913	98	76	167	42	46	59	40	138	191	220	182	149	188	203
ENSGALG00000000914	0	0	0	1	0	0	3	0	1	0	0	1	1	0
ENSGALG00000000918	35	22	21	48	38	17	27	56	39	46	54	55	42	41
ENSGALG00000000919	0	0	1	1	0	1	0	1	1	1	0	2	3	0
ENSGALG00000000920	318	323	190	370	428	393	343	363	302	319	330	335	305	249
ENSGALG00000000927	618	564	829	444	409	392	399	1162	1169	1096	997	974	1303	1007
ENSGALG00000000934	207	160	218	109	124	111	114	172	205	261	226	196	268	186
ENSGALG00000000943	2000	1954	1401	1946	1653	1613	1698	2169	2147	2242	2328	2013	2248	2204
ENSGALG00000000944	1416	1563	927	1457	1298	1423	1328	1792	1813	2173	2093	1905	2031	2153
ENSGALG00000000946	1124	1212	803	1281	1229	1287	1339	1379	1522	1775	1841	1721	1944	1856
ENSGALG00000000949	15	17	11	30	26	18	18	21	40	35	21	40	31	28
ENSGALG00000000950	3085	2533	1957	2177	2076	1809	1718	3773	3801	3433	3374	3347	3723	3127
ENSGALG00000000955	758	880	519	874	731	806	815	847	924	1053	953	891	942	944
ENSGALG00000000962	347	338	200	357	343	316	321	341	368	405	377	335	360	355
ENSGALG00000000966	839	883	488	1007	906	946	1065	950	1025	1203	1075	891	988	1013
ENSGALG00000000972	742	434	1000	1014	544	346	595	2507	1126	1341	2151	1465	1431	1518
ENSGALG00000000975	545	496	720	369	385	312	310	639	731	649	624	520	705	640
ENSGALG00000000977	734	771	741	627	658	611	638	769	829	915	916	836	947	824
ENSGALG00000000978	740	702	780	521	571	510	515	864	977	1018	984	919	967	955
ENSGALG00000000980	1007	941	1044	689	771	651	679	1147	1209	1361	1184	1020	1304	1217
ENSGALG00000000988	8559	8789	6109	9120	8097	8028	8062	7743	7389	8196	8589	7516	8335	8042
ENSGALG00000000990	11688	11155	13590	8608	9937	7882	8277	15360	16823	18104	15849	14908	17780	16250
ENSGALG00000000991	995	1009	1060	823	762	735	739	1234	1187	1272	1324	1216	1319	1305
ENSGALG00000000993	1926	1777	2344	1438	1507	1280	1493	2231	2362	2638	2509	2161	2602	2371
ENSGALG00000000994	14	12	7	13	16	18	11	24	23	16	28	24	20	23
ENSGALG00000000996	3379	3092	3046	2559	2447	2201	2405	3376	3656	3903	4123	3588	3904	3883
ENSGALG00000000997	723	671	749	651	564	597	665	777	889	1075	833	802	939	850
ENSGALG00000000998	582	576	618	505	472	432	408	789	823	840	825	792	876	852
ENSGALG00000000999	916	941	530	1100	916	1178	1086	1086	1152	1225	1141	1149	1164	1182
ENSGALG00000001000	8331	8938	9633	7269	8126	6979	6997	10922	13126	12911	11847	11754	13396	12110
ENSGALG00000001003	1896	1716	1982	1258	1347	1202	1291	2423	2527	2690	2367	2519	2960	2817
ENSGALG00000001006	319	280	220	267	212	211	231	328	286	346	292	302	298	333
ENSGALG00000001013	1320	1255	1159	1135	1137	1030	1074	1495	1462	1573	1534	1462	1617	1562
ENSGALG00000001014	151	170	212	165	173	168	151	224	227	252	250	251	236	261
ENSGALG00000001017	478	467	548	352	387	324	334	515	640	598	677	527	604	571
ENSGALG00000001019	1338	1500	940	1745	1430	1507	1466	1570	1483	1636	1641	1408	1431	1539
ENSGALG00000001021	6	4	0	23	5	4	10	7	8	29	32	19	25	34
ENSGALG00000001022	845	947	832	825	805	719	731	972	996	1095	1013	960	1026	982
ENSGALG00000001024	4745	3902	3747	3953	3485	3165	3351	4950	4886	4883	5513	4754	5199	4995
ENSGALG00000001025	467	420	574	298	353	220	245	526	656	702	555	515	604	590
ENSGALG00000001028	135	122	57	166	110	124	120	201	174	207	177	168	168	160
ENSGALG00000001030	644	623	470	663	596	632	655	966	960	1002	965	925	944	1017
ENSGALG00000001031	35	28	14	30	29	14	21	29	25	38	33	27	48	36
ENSGALG00000001034	614	638	888	407	474	438	474	843	887	986	931	818	982	972
ENSGALG00000001035	11	11	2	18	26	7	7	15	15	7	18	9	15	17
ENSGALG00000001036	1000	1127	1066	926	1043	896	865	1160	1172	1328	1277	1170	1245	1160
ENSGALG00000001037	611	451	684	382	424	294	348	769	959	1089	998	788	979	884
ENSGALG00000001038	316	257	234	302	267	215	232	364	456	489	321	425	454	477
ENSGALG00000001042	1763	1904	1279	1862	1737	1854	1769	1740	1866	1893	1937	1878	1851	1829
ENSGALG00000001043	2435	2381	2115	2273	2093	2079	2140	2825	2776	2986	2822	2629	2773	2682
ENSGALG00000001046	2627	2314	2526	2025	1897	1776	1890	3114	3309	3506	3336	2959	3538	3336
ENSGALG00000001048	1091	862	425	1581	1112	1136	1069	1494	1261	1366	1650	1340	1405	1388
ENSGALG00000001049	487	439	325	516	488	409	457	579	574	729	663	655	708	738
ENSGALG00000001051	601	499	417	577	477	428	445	564	611	635	623	568	591	671
ENSGALG00000001054	1987	1812	2557	1404	1596	1272	1341	2518	2497	2561	2772	2318	2548	2386
ENSGALG00000001055	1982	1966	1722	1703	1597	1402	1477	1756	1846	1990	2296	1736	2013	1910
ENSGALG00000001056	0	0	0	0	0	0	0	0	0	0	0	0	0	0
ENSGALG00000001058	1155	904	493	1154	1179	894	897	1174	1122	1070	1142	974	982	917
ENSGALG00000001062	278	226	165	254	217	177	197	403	369	497	331	383	442	457
ENSGALG00000001067	1932	1807	2170	1457	1551	1298	1325	2369	2440	2534	2351	2136	2554	2326
ENSGALG00000001073	190	208	194	185	198	193	186	250	215	256	253	202	219	199
ENSGALG00000001076	1476	1518	819	1936	1703	1758	1583	1531	1513	1598	1583	1532	1502	1552
ENSGALG00000001078	101	261	120	38	140	166	87	128	69	30	89	89	87	70
ENSGALG00000001079	54	42	33	111	52	42	66	171	77	128	227	118	89	182
ENSGALG00000001080	7	9	3	5	6	2	10	2	5	7	4	3	5	2
ENSGALG00000001081	33	29	14	13	16	21	14	25	28	17	34	28	24	26
ENSGALG00000001084	80	65	36	44	51	43	52	45	37	60	41	57	44	47
ENSGALG00000001091	37	29	16	39	33	27	34	43	21	46	49	54	41	42
ENSGALG00000001093	7954	8545	6589	7287	7188	7637	7419	8393	9520	9338	8827	9292	9957	9511
ENSGALG00000001094	9	13	6	5	5	11	3	3	6	5	13	25	14	17
ENSGALG00000001096	1242	1332	802	1567	1345	1387	1382	1636	1540	1554	1699	1378	1550	1477
ENSGALG00000001097	48	17	24	94	20	19	34	107	32	97	125	73	41	101
ENSGALG00000001099	3903	3688	3607	3177	3352	2990	3242	4071	4497	4710	4309	3988	4532	4414
ENSGALG00000001101	7167	7656	7830	5240	5646	5217	5025	6909	7311	7962	7623	6384	7498	6929
ENSGALG00000001103	5734	6558	4001	6269	5677	6107	6264	4911	4901	5093	5901	5272	5844	5663
ENSGALG00000001106	272	269	163	332	283	328	254	290	367	369	366	350	386	358
ENSGALG00000001107	1294	1153	1447	865	879	769	723	1544	1629	1734	1690	1630	1901	1586
ENSGALG00000001108	255	341	206	249	270	225	206	357	370	377	393	340	371	371
ENSGALG00000001109	281	229	205	190	167	107	123	395	369	306	247	248	259	228
ENSGALG00000001110	878	1078	682	779	806	908	809	752	842	840	788	666	776	695
ENSGALG00000001111	75	69	36	52	45	84	93	78	67	73	43	54	82	76
ENSGALG00000001115	333	96	39	146	148	56	32	118	32	46	73	67	55	44
ENSGALG00000001117	733	598	502	624	589	493	597	847	863	935	974	760	787	832
ENSGALG00000001118	6273	6170	7883	3838	4596	4170	3791	10192	9412	9662	10290	10558	12215	11829
ENSGALG00000001121	2754	2858	2297	2763	2489	2478	2453	2970	3076	3269	3342	3207	3346	3425
ENSGALG00000001122	310	378	121	87	205	198	109	463	497	157	192	417	470	301
ENSGALG00000001124	2187	2078	1688	1432	1492	1293	1141	1483	1143	1337	1338	955	1119	1432
ENSGALG00000001126	1688	1750	1488	1392	1347	1303	1232	1445	1508	1607	1730	1416	1645	1634
ENSGALG00000001130	1037	1675	511	818	1136	1366	702	1176	1424	846	1133	1311	1403	1213
ENSGALG00000001132	0	2	2	3	3	5	1	3	8	9	0	7	5	6
ENSGALG00000001136	43	84	77	6	57	44	29	93	156	130	74	93	167	80
ENSGALG00000001141	29	44	22	5	32	28	11	53	78	67	30	56	84	42
ENSGALG00000001143	1726	1822	1115	1523	1567	1674	1251	2217	2470	2094	2220	2350	2861	2408
ENSGALG00000001144	850	1026	593	869	925	905	873	985	1004	967	1040	1079	1173	1026
ENSGALG00000001146	342	341	315	284	302	223	276	423	440	442	422	380	416	445
ENSGALG00000001149	7	5	2	5	4	7	4	8	6	8	6	6	8	8
ENSGALG00000001153	2263	2399	2196	3717	3919	3021	3342	3944	3703	4210	4245	4829	4878	4614
ENSGALG00000001156	0	0	0	1	0	1	0	0	0	1	0	0	0	0
ENSGALG00000001157	1617	1832	1670	1110	1412	1285	1245	1427	1530	1701	1574	1469	1856	1764
ENSGALG00000001158	910	990	666	910	882	890	849	1100	1051	1103	1014	998	1143	1070
ENSGALG00000001160	596	622	547	588	616	605	611	919	1049	1100	804	854	962	887
ENSGALG00000001161	1781	1833	1760	1196	1357	1097	876	1797	2284	1835	1616	1979	2455	1846
ENSGALG00000001163	425	420	313	459	336	363	347	479	565	527	490	560	627	615
ENSGALG00000001165	520	462	752	363	417	281	297	703	753	811	677	633	762	723
ENSGALG00000001167	1	0	0	1	0	0	0	1	0	2	0	0	1	0
ENSGALG00000001168	2396	2767	1828	2685	2288	2602	2527	2531	2463	2764	3001	2671	2904	2967
ENSGALG00000001169	114	159	98	94	160	180	159	68	96	89	72	76	89	98
ENSGALG00000001171	743	649	382	640	690	784	765	887	904	911	671	816	803	862
ENSGALG00000001172	14	14	9	14	3	0	5	9	9	14	7	7	5	9
ENSGALG00000001174	727	737	577	583	526	473	528	683	654	719	824	632	721	775
ENSGALG00000001175	862	838	842	646	680	583	577	946	949	1055	960	832	975	963
ENSGALG00000001177	593	633	338	768	628	589	504	1022	978	885	1497	1007	1086	1037
ENSGALG00000001181	339	222	107	214	170	119	53	199	176	87	197	135	141	104
ENSGALG00000001182	2089	2043	1987	1658	1695	1528	1543	2236	2635	2813	2499	2416	2791	2734
ENSGALG00000001183	17340	17687	21783	14128	15921	13548	15452	16899	22053	28495	21874	20835	23626	24718
ENSGALG00000001184	740	921	505	974	845	985	912	920	927	877	897	894	901	924
ENSGALG00000001189	59	35	35	91	50	36	42	41	39	49	74	53	45	57
ENSGALG00000001191	207	223	213	54	178	107	129	293	276	432	262	226	201	159
ENSGALG00000001201	2188	2430	1623	2535	2349	2481	2360	2513	2706	2913	2643	2447	2767	2629
ENSGALG00000001203	16	6	4	6	15	13	22	11	4	7	15	9	5	5
ENSGALG00000001204	249	254	200	233	202	187	191	326	323	364	303	305	318	312
ENSGALG00000001206	7	3	7	3	8	0	4	9	5	6	5	3	6	11
ENSGALG00000001207	135	99	128	69	67	42	61	102	94	122	119	94	94	98
ENSGALG00000001209	68	88	46	108	93	86	74	110	97	135	116	130	112	119
ENSGALG00000001214	26	34	26	37	33	22	43	42	36	38	54	42	36	43
ENSGALG00000001219	459	491	459	420	425	378	438	582	627	677	716	606	742	688
ENSGALG00000001220	584	660	432	645	602	559	580	760	945	1011	813	826	963	947
ENSGALG00000001223	671	635	644	563	507	411	447	823	717	799	844	741	870	844
ENSGALG00000001225	1186	1103	1399	876	921	766	786	1322	1313	1463	1373	1212	1388	1317
ENSGALG00000001229	1289	1240	998	907	1008	877	952	1972	2076	1810	1674	1887	2088	1866
ENSGALG00000001231	494	574	699	350	458	486	426	671	790	873	621	712	826	709
ENSGALG00000001234	1	0	3	1	1	1	0	7	3	1	1	4	3	2
ENSGALG00000001235	56	40	31	76	48	50	35	87	62	78	49	49	32	43
ENSGALG00000001238	1034	1138	596	1247	1048	1165	1075	1164	1180	1193	1283	1192	1294	1330
ENSGALG00000001239	316	399	275	192	261	242	242	475	670	519	473	540	665	524
ENSGALG00000001242	411	459	255	644	537	577	661	661	643	784	634	625	620	670
ENSGALG00000001244	24	29	7	29	22	25	21	33	32	33	50	46	44	48
ENSGALG00000001245	1462	1612	1004	1536	1382	1341	1238	1520	1365	1592	1531	1391	1642	1536
ENSGALG00000001250	7076	7722	7209	5248	5247	5376	5512	8271	8279	8746	7083	6732	8225	8133
ENSGALG00000001252	61	38	40	114	77	51	46	103	70	73	97	87	86	82
ENSGALG00000001253	953	856	870	648	642	659	668	977	1059	1154	1086	1019	1175	1214
ENSGALG00000001256	8	9	6	17	9	4	12	12	13	12	8	18	26	17
ENSGALG00000001258	8652	9520	5726	10403	9410	10267	9982	9803	10415	11297	9873	9488	9119	8408
ENSGALG00000001261	15	16	16	17	12	4	15	18	16	18	18	12	21	17
ENSGALG00000001262	4637	4398	4727	3341	3205	2774	2541	6142	6426	6059	6780	6185	7238	6317
ENSGALG00000001263	3012	2948	2381	3530	4080	4153	3880	2728	2484	2890	4108	4586	5205	4848
ENSGALG00000001264	1115	986	273	764	617	631	498	2202	1657	706	1860	1407	1223	954
ENSGALG00000001267	1278	1348	1258	1025	1091	1061	1122	1483	1601	1503	1532	1431	1376	1464
ENSGALG00000001270	316	282	371	210	232	171	149	351	368	316	346	352	382	356
ENSGALG00000001273	18	9	2	10	5	4	4	12	5	0	9	2	0	3
ENSGALG00000001275	1377	1250	1666	1021	963	784	893	1571	1617	1853	1923	1601	1811	1779
ENSGALG00000001276	12	4	1	130	166	117	63	14	9	5	135	245	180	178
ENSGALG00000001279	1252	1201	995	1029	957	954	865	1377	1471	1539	1466	1402	1677	1572
ENSGALG00000001282	26	19	33	10	15	11	15	20	22	35	19	25	29	20
ENSGALG00000001283	5883	5528	6625	4594	4820	4222	4335	7048	8085	9023	7993	7150	8147	7893
ENSGALG00000001288	83	58	91	55	45	40	46	65	84	94	77	77	81	88
ENSGALG00000001289	663	712	373	713	735	745	632	934	1114	1111	927	1092	1035	953
ENSGALG00000001299	22	20	7	20	22	9	28	27	35	36	25	36	42	32
ENSGALG00000001304	19	16	31	12	19	3	13	27	33	32	35	31	37	29
ENSGALG00000001306	2268	2303	2001	2035	2058	1850	1930	2197	2351	2581	2755	2355	2581	2487
ENSGALG00000001309	781	882	687	760	729	635	692	765	755	753	845	703	737	711
ENSGALG00000001310	258	215	228	240	225	142	183	234	276	327	261	237	290	245
ENSGALG00000001311	133	160	85	125	135	173	193	153	162	165	120	140	155	127
ENSGALG00000001313	11681	12129	12363	9087	9371	8326	8435	11743	12319	12110	12769	11113	12906	12050
ENSGALG00000001314	388	379	259	521	393	411	402	599	543	652	670	549	593	729
ENSGALG00000001315	238	246	258	198	211	192	201	320	348	354	351	344	324	371
ENSGALG00000001316	656	607	533	727	679	639	615	870	917	937	1061	1016	1089	1125
ENSGALG00000001317	2970	2773	2704	2384	2504	2297	2280	3730	3787	4209	3708	3821	4026	3839
ENSGALG00000001319	74	70	43	37	31	27	27	53	31	22	44	42	41	31
ENSGALG00000001320	9	1	3	7	6	4	6	4	3	7	4	3	1	5
ENSGALG00000001325	15	0	0	7	6	1	0	8	4	1	13	5	3	2
ENSGALG00000001328	12214	17093	9874	11366	11068	12907	10851	10106	12705	11860	10132	9984	11394	10627
ENSGALG00000001329	2624	2712	2041	2027	2092	2311	2227	2370	2356	2385	2558	2113	2287	2364
ENSGALG00000001330	2759	2991	2032	3101	2926	2695	3023	3020	2733	2954	3615	2905	2950	2927
ENSGALG00000001331	432	525	250	474	420	517	427	591	492	562	548	442	436	497
ENSGALG00000001332	2161	1979	2003	1632	1747	1585	1661	2309	2396	2709	2591	2183	2642	2466
ENSGALG00000001333	1226	1164	813	1090	964	929	914	1149	1129	1508	1280	1026	1215	1142
ENSGALG00000001334	10611	10221	13896	7685	7728	6982	7056	13706	14440	14981	15500	14101	16325	15234
ENSGALG00000001335	1977	2089	1854	1632	1609	1341	1426	2022	2240	2500	2187	2061	2486	2204
ENSGALG00000001341	938	919	607	698	673	727	689	800	749	926	818	822	993	949
ENSGALG00000001342	163	204	74	234	190	174	190	199	236	287	203	221	255	232
ENSGALG00000001343	112	82	65	173	115	113	161	153	64	83	278	142	130	168
ENSGALG00000001347	23	12	8	51	20	30	29	105	61	73	70	75	81	95
ENSGALG00000001348	0	0	0	1	1	1	3	3	1	2	1	3	2	2
ENSGALG00000001350	577	514	594	387	365	292	356	567	616	717	638	600	666	639
ENSGALG00000001362	682	633	539	590	609	530	508	807	845	1023	784	778	832	847
ENSGALG00000001363	2506	2813	2549	2098	2195	2123	2023	2307	2447	2607	2746	2323	2564	2553
ENSGALG00000001364	5332	5173	6719	3437	3651	3076	3189	5845	6139	6720	6887	6129	6976	6744
ENSGALG00000001366	236	225	181	211	245	172	220	271	288	294	247	264	284	275
ENSGALG00000001369	2	1	0	0	0	0	0	1	0	1	1	1	1	1
ENSGALG00000001370	367	400	130	381	419	748	445	300	245	295	268	221	205	304
ENSGALG00000001371	59	36	29	35	44	40	21	95	73	51	36	30	37	29
ENSGALG00000001373	13	1	0	19	7	6	4	14	8	8	11	6	9	12
ENSGALG00000001374	1242	1080	1542	698	736	544	553	1370	1512	1665	1433	1299	1477	1348
ENSGALG00000001375	741	742	582	622	572	622	626	728	643	709	767	667	770	689
ENSGALG00000001376	879	967	684	948	905	919	943	719	726	808	841	658	747	712
ENSGALG00000001377	1698	1692	1120	1705	1660	1690	1725	1520	1639	1907	1882	1703	1750	1813
ENSGALG00000001378	76	73	35	71	64	77	71	97	86	100	90	105	122	95
ENSGALG00000001381	9708	9981	6125	11717	9449	9927	10300	8908	8636	9560	9845	9257	10313	10171
ENSGALG00000001382	1640	1620	2042	1311	1449	1147	1255	1704	1730	2051	1811	1675	1745	1627
ENSGALG00000001383	9	17	3	1	5	12	11	2	13	2	7	13	8	8
ENSGALG00000001387	11	16	10	16	22	26	21	21	35	31	30	31	41	33
ENSGALG00000001389	226	222	293	151	173	163	175	278	256	320	296	259	253	303
ENSGALG00000001391	4	0	2	6	2	1	2	6	6	8	13	6	8	5
ENSGALG00000001392	22	11	37	43	19	10	27	57	29	125	102	60	52	84
ENSGALG00000001394	1070	1168	759	1217	960	1120	1188	1256	1219	1309	1302	1263	1314	1452
ENSGALG00000001405	489	410	380	361	322	233	287	600	300	405	659	381	333	437
ENSGALG00000001407	2339	2815	1461	2197	2958	3862	2810	3801	3807	2734	3920	4001	3903	3241
ENSGALG00000001409	0	2	3	1	0	0	0	1	0	1	1	1	0	1
ENSGALG00000001410	1	5	3	10	8	2	3	8	13	11	14	17	21	17
ENSGALG00000001412	617	824	526	589	729	828	731	629	999	824	637	896	1053	905
ENSGALG00000001416	2	2	0	3	1	2	0	2	1	6	5	1	2	4
ENSGALG00000001418	0	0	0	0	1	0	0	1	1	0	0	1	1	1
ENSGALG00000001419	1429	1208	999	1424	1090	1153	1127	1447	1718	1935	1726	1637	1682	1656
ENSGALG00000001420	1929	1849	2021	1443	1425	1294	1437	2051	2245	2523	2384	2100	2486	2559
ENSGALG00000001425	797	864	615	727	767	746	803	810	860	1075	945	756	869	810
ENSGALG00000001428	412	475	417	449	480	474	467	716	764	721	717	697	721	728
ENSGALG00000001429	662	594	914	380	417	337	342	789	769	825	806	760	904	789
ENSGALG00000001431	2	6	3	1	2	3	0	0	0	3	1	2	2	2
ENSGALG00000001433	88	88	96	66	48	59	57	134	154	154	111	104	136	142
ENSGALG00000001434	96	130	197	83	125	190	260	156	122	179	303	193	253	303
ENSGALG00000001437	65	132	202	30	67	166	345	84	122	194	98	126	138	167
ENSGALG00000001439	890	918	698	767	776	731	705	891	838	950	994	872	974	906
ENSGALG00000001440	0	0	0	0	0	0	0	0	0	0	0	0	0	0
ENSGALG00000001441	1873	1904	3145	1228	1460	1282	1245	2437	2484	2632	2705	2305	2618	2518
ENSGALG00000001442	241	215	80	211	151	230	156	316	284	166	231	225	255	215
ENSGALG00000001445	29	20	29	13	29	16	18	43	46	48	28	45	35	52
ENSGALG00000001446	4768	4340	3674	3905	3563	3198	3541	5121	4544	4803	5638	5190	5932	5646
ENSGALG00000001449	1019	2124	1391	825	2250	3169	2689	2078	2708	2848	3279	3095	3008	2613
ENSGALG00000001450	9	11	6	6	10	7	7	17	18	8	11	23	25	11
ENSGALG00000001452	4610	5118	4956	4595	4416	4606	4576	5916	5827	5524	6272	5404	5801	5778
ENSGALG00000001459	202	243	158	97	192	93	53	251	555	431	274	538	583	489
ENSGALG00000001462	13	14	22	10	10	5	6	16	23	18	24	21	12	19
ENSGALG00000001463	293	299	261	273	270	207	232	379	424	521	380	371	418	397
ENSGALG00000001465	6669	6519	4443	6737	5526	5613	4704	7934	7467	8768	9947	8804	9381	9126
ENSGALG00000001467	2572	2258	2226	1756	1747	1584	1731	2467	2589	2778	2723	2503	2662	2731
ENSGALG00000001470	622	601	343	729	595	596	605	770	747	818	741	789	769	737
ENSGALG00000001472	895	998	783	505	742	743	725	1280	1758	1557	1096	1562	1867	1554
ENSGALG00000001473	1220	1150	1232	1310	1067	1025	1203	1243	1232	1678	1372	1208	1275	1334
ENSGALG00000001474	1622	1582	1624	1205	1270	1045	1131	1782	1790	2069	2177	1812	2039	1991
ENSGALG00000001475	15862	14467	19281	9052	9704	7388	6986	13190	12656	13019	13748	11244	13110	12010
ENSGALG00000001476	634	512	723	381	401	306	380	892	922	975	767	816	1101	1011
ENSGALG00000001479	574	563	414	552	461	438	475	668	674	663	712	640	679	698
ENSGALG00000001480	72	107	83	32	74	64	71	129	163	120	114	168	196	192
ENSGALG00000001483	428	398	349	455	385	323	342	420	505	560	472	482	566	521
ENSGALG00000001486	5	23	17	4	10	10	11	4	12	15	2	15	17	22
ENSGALG00000001489	658	726	791	627	633	540	586	991	974	1080	1031	991	1167	1102
ENSGALG00000001490	6	5	1	8	3	4	6	8	4	7	2	3	2	3
ENSGALG00000001491	1210	1333	991	1105	1146	1222	1235	1041	1067	1149	1385	1094	1267	1236
ENSGALG00000001492	2752	2537	1963	2752	2345	2355	2350	2829	2849	3028	3305	2797	3069	3063
ENSGALG00000001501	996	812	1092	714	713	621	660	1614	1496	1627	1642	1532	1770	1553
ENSGALG00000001502	936	899	1082	618	662	563	558	1090	1101	1152	1190	1016	1221	1131
ENSGALG00000001503	2410	2508	2447	1795	1931	1674	1802	2383	2380	2563	2675	2143	2412	2440
ENSGALG00000001504	705	791	836	521	544	498	503	900	930	935	938	805	912	913
ENSGALG00000001506	560	637	764	359	436	403	404	637	581	633	744	592	744	667
ENSGALG00000001512	6	0	2	3	2	2	0	3	1	3	10	10	6	6
ENSGALG00000001513	2020	1650	2211	1410	1386	1098	1106	1965	1913	2267	2358	1698	2155	2142
ENSGALG00000001518	65	48	49	33	31	24	30	99	48	64	80	73	56	76
ENSGALG00000001521	1089	1251	936	1023	977	922	982	1256	1203	1303	1474	1326	1361	1351
ENSGALG00000001522	1787	1507	2091	1096	1238	973	947	1898	1831	2100	2012	1696	2003	1853
ENSGALG00000001525	446	407	541	330	309	257	276	489	587	676	648	538	675	610
ENSGALG00000001527	78	59	35	81	86	80	87	115	189	109	135	204	248	212
ENSGALG00000001529	123	130	138	68	75	90	60	203	231	224	210	242	256	240
ENSGALG00000001531	52	36	75	20	31	13	19	63	85	97	54	60	83	54
ENSGALG00000001533	21	16	8	12	10	12	14	13	25	17	12	15	16	12
ENSGALG00000001534	1	3	4	7	1	7	7	17	12	4	8	15	14	20
ENSGALG00000001536	974	931	775	830	835	800	863	1429	1368	1340	1245	1456	1400	1426
ENSGALG00000001538	887	871	1080	694	671	572	626	1214	1251	1499	1241	1167	1412	1403
ENSGALG00000001540	2665	2625	2997	2255	2176	2003	1865	2625	2460	2715	3009	2528	2708	2658
ENSGALG00000001542	464	518	419	427	416	416	369	698	648	636	680	561	609	635
ENSGALG00000001545	36	43	53	34	43	56	53	63	58	60	88	78	91	69
ENSGALG00000001546	851	843	788	579	684	637	698	840	860	808	927	859	906	905
ENSGALG00000001547	3154	2919	4013	1787	2053	1613	1678	3950	3744	4152	4499	3980	4569	4351
ENSGALG00000001550	4039	4006	4867	2923	3417	2756	2839	4930	5139	5774	4884	4597	5406	4804
ENSGALG00000001551	1813	1751	1955	1441	1562	1278	1458	2214	2546	2926	2286	2134	2448	2229
ENSGALG00000001555	608	663	652	533	595	534	527	693	726	773	862	741	753	753
ENSGALG00000001557	1066	991	684	1232	903	899	1042	1163	1160	1304	1398	1259	1379	1386
ENSGALG00000001558	165	172	97	216	192	185	201	224	151	211	256	213	189	232
ENSGALG00000001559	93	92	42	138	102	108	107	141	109	131	137	132	125	138
ENSGALG00000001561	273	486	625	212	312	389	458	317	616	1051	374	602	842	954
ENSGALG00000001563	1109	1032	1262	742	817	662	666	1393	1356	1490	1474	1359	1484	1486
ENSGALG00000001564	510	633	191	479	848	1493	903	709	850	403	498	649	777	697
ENSGALG00000001565	103	103	142	45	54	40	40	88	109	103	77	88	94	98
ENSGALG00000001568	2061	1640	2040	1356	1472	1076	1194	2489	2413	2830	2765	2424	2588	2533
ENSGALG00000001569	299	194	126	223	213	194	177	420	317	211	351	301	304	244
ENSGALG00000001571	86	48	26	143	80	119	106	118	138	170	139	191	171	260
ENSGALG00000001572	1398	1682	946	1965	1549	1819	1733	1663	1484	1560	1630	1550	1392	1468
ENSGALG00000001573	0	1	0	0	1	0	0	0	0	1	1	0	3	1
ENSGALG00000001577	1156	1185	938	952	1042	1025	968	1389	1464	1520	1478	1398	1645	1562
ENSGALG00000001583	438	263	301	431	326	211	284	345	302	349	434	332	312	310
ENSGALG00000001586	228	216	145	247	263	251	212	266	292	332	273	295	297	356
ENSGALG00000001587	487	520	682	394	402	377	329	654	592	660	657	589	696	678
ENSGALG00000001591	121	102	148	75	86	69	67	169	175	207	147	138	150	190
ENSGALG00000001592	2	0	1	2	0	1	1	1	0	0	1	1	1	1
ENSGALG00000001593	1862	1781	1825	1503	1417	1222	1340	2441	2425	2930	2651	2339	2697	2626
ENSGALG00000001595	220	112	65	394	279	191	226	311	325	316	351	329	303	300
ENSGALG00000001596	1645	1553	1610	1219	1154	1060	1079	1778	1744	1714	1726	1642	1767	1674
ENSGALG00000001597	2544	2747	1883	2579	2332	2300	2346	2644	2525	2597	2962	2619	2790	2708
ENSGALG00000001600	484	469	328	507	423	436	514	560	545	671	634	666	733	737
ENSGALG00000001602	2545	2584	2621	2035	1979	1824	1869	3295	3046	3149	3849	3083	3558	3415
ENSGALG00000001603	768	803	992	590	635	539	536	1083	1054	1094	1062	953	1155	998
ENSGALG00000001604	833	889	740	804	793	712	824	759	983	949	801	834	871	905
ENSGALG00000001605	56	38	22	32	40	32	41	71	50	69	55	62	50	36
ENSGALG00000001606	441	547	462	273	363	413	360	465	693	785	447	598	766	688
ENSGALG00000001607	824	842	1032	550	591	565	587	887	958	1022	938	807	940	914
ENSGALG00000001608	34	48	61	18	19	52	103	12	57	75	33	21	31	28
ENSGALG00000001610	1250	1203	992	1161	1120	1218	1199	1291	1423	1433	1357	1298	1397	1377
ENSGALG00000001611	249	443	270	132	311	333	297	169	334	210	257	278	299	270
ENSGALG00000001613	2625	2726	3007	2118	2201	1889	1929	2743	2756	2862	3206	2581	2964	2695
ENSGALG00000001615	1061	1130	765	1055	958	948	1047	1129	1156	1380	1206	1194	1208	1246
ENSGALG00000001616	1197	1282	1996	713	962	815	802	1501	1682	1709	1627	1443	1830	1599
ENSGALG00000001617	498	350	152	226	248	304	206	208	165	89	149	127	142	150
ENSGALG00000001618	227	193	221	150	161	133	141	232	258	291	278	238	267	280
ENSGALG00000001619	902	852	736	789	795	652	758	935	886	1047	1044	939	1044	955
ENSGALG00000001620	41	16	7	34	15	21	14	43	38	45	13	22	30	36
ENSGALG00000001621	532	572	380	479	559	615	504	791	991	923	795	775	1022	833
ENSGALG00000001624	526	556	634	441	466	381	366	613	631	654	645	597	678	635
ENSGALG00000001626	14	11	12	7	11	11	5	23	45	19	19	43	44	45
ENSGALG00000001630	2273	2430	1594	2225	2031	2138	2187	2038	2030	2362	2652	2298	2334	2447
ENSGALG00000001632	645	623	620	542	554	531	553	662	711	720	817	651	709	754
ENSGALG00000001633	50	87	42	40	34	58	57	48	108	71	50	75	127	93
ENSGALG00000001634	15467	15813	12501	14839	12888	11955	10306	20506	17996	19686	20034	16458	18738	17839
ENSGALG00000001637	1437	1223	1685	1105	1002	906	1012	1479	1559	1564	1553	1325	1583	1597
ENSGALG00000001639	265	233	229	169	224	183	218	292	326	328	289	319	380	331
ENSGALG00000001640	865	1048	661	898	857	845	920	1084	929	1209	1407	1069	1001	1113
ENSGALG00000001642	1042	1037	974	889	959	859	839	1362	1634	1477	1297	1542	1920	1551
ENSGALG00000001644	3939	4281	2789	3878	3605	4054	3796	3485	3898	4150	3641	3487	3852	3919
ENSGALG00000001645	452	588	593	559	589	693	1209	587	793	841	1046	639	368	838
ENSGALG00000001647	506	511	361	559	507	503	569	566	591	616	634	569	594	611
ENSGALG00000001651	329	361	275	441	398	388	410	390	426	462	446	384	356	330
ENSGALG00000001652	6805	5880	8179	4461	4304	3507	3803	9207	8365	9089	9430	7842	9239	8886
ENSGALG00000001653	66	120	102	46	89	103	121	124	193	206	94	133	175	179
ENSGALG00000001654	5755	6634	4461	5923	5553	5723	5587	6009	5779	6223	7563	6250	6652	6737
ENSGALG00000001655	1575	1742	1188	1733	1622	1715	1581	1990	2121	2020	1917	1823	1999	1608
ENSGALG00000001658	20032	21378	13828	22693	18839	19950	19654	34711	31070	33562	33500	30313	33572	33222
ENSGALG00000001661	2	4	10	7	5	2	7	9	8	11	8	19	15	27
ENSGALG00000001662	33	24	21	25	21	5	19	27	15	17	34	23	18	21
ENSGALG00000001663	983	1062	1018	750	820	735	713	1084	1044	1081	1239	1049	1133	1142
ENSGALG00000001664	1443	1763	963	1706	1888	2066	2020	2177	2479	2484	2252	2453	2561	2556
ENSGALG00000001666	186	143	151	136	135	94	128	206	176	245	188	180	183	198
ENSGALG00000001668	2252	0	2155	1826	1799	1766	1732	2202	2412	2443	2434	2041	2391	2240
ENSGALG00000001678	297	314	186	348	300	310	294	424	401	534	431	437	451	481
ENSGALG00000001682	510	483	334	520	442	440	422	570	544	638	517	579	638	633
ENSGALG00000001684	2681	2938	3017	2183	2215	1834	2075	3273	3601	3586	3516	3457	4050	3826
ENSGALG00000001688	2227	3198	2857	1845	2468	3216	3137	3130	4644	4369	3784	4080	4696	4236
ENSGALG00000001689	1480	1575	1183	1412	1390	1277	1296	1913	2053	2077	2172	2079	2075	2183
ENSGALG00000001690	112	92	108	64	89	42	36	77	92	91	113	76	65	96
ENSGALG00000001691	1720	1825	1439	1544	1391	1478	1489	2008	2040	2239	2184	2049	2259	2170
ENSGALG00000001692	1636	1529	1920	1069	1126	1016	1035	1549	1772	1796	1767	1502	1757	1662
ENSGALG00000001693	122	111	79	100	105	117	109	113	132	166	158	100	111	117
ENSGALG00000001695	0	2	1	0	0	1	2	0	0	1	0	2	0	0
ENSGALG00000001696	14	9	9	10	11	4	6	13	6	13	9	3	12	10
ENSGALG00000001697	0	1	0	0	0	0	0	0	2	0	0	0	0	0
ENSGALG00000001698	74	59	199	47	46	29	32	120	99	143	115	88	98	117
ENSGALG00000001701	204	162	147	191	163	104	140	234	232	363	260	216	228	236
ENSGALG00000001702	1148	1108	612	1034	917	962	1008	1117	1310	1382	1678	1415	1555	1457
ENSGALG00000001708	2745	2777	2862	1998	2052	1848	1986	3069	3152	3254	3496	3166	3540	3435
ENSGALG00000001709	7	9	7	2	5	3	1	18	40	20	18	35	46	31
ENSGALG00000001711	269	250	195	278	262	260	220	294	276	312	242	247	260	254
ENSGALG00000001714	180	154	145	162	138	106	116	200	198	311	261	217	231	188
ENSGALG00000001716	59	59	35	69	61	50	46	95	110	95	72	95	84	70
ENSGALG00000001717	5147	6088	4741	4821	5236	5564	4902	5535	6251	6189	6574	6187	6757	6015
ENSGALG00000001718	1067	954	1121	987	888	707	819	1162	1066	1145	1337	1166	1208	1276
ENSGALG00000001720	274	231	223	215	209	168	212	268	328	328	315	283	338	275
ENSGALG00000001721	3	0	0	3	3	2	0	5	0	0	2	2	2	2
ENSGALG00000001722	1903	1921	1426	1716	1591	1529	1552	2149	2060	2257	2342	1909	2168	2110
ENSGALG00000001723	10	5	1	15	3	5	1	8	8	7	6	6	3	8
ENSGALG00000001725	4423	4541	3542	3745	3587	3710	3776	4015	4438	3967	3869	3531	3848	3882
ENSGALG00000001726	833	720	1344	508	560	475	576	1154	1234	1313	1352	1186	1485	1367
ENSGALG00000001727	166	202	97	183	106	142	127	213	219	199	282	253	197	227
ENSGALG00000001728	152	157	104	142	170	161	168	190	212	193	193	259	267	218
ENSGALG00000001729	2679	2705	2040	2760	2628	2491	2382	2977	3239	3290	3158	3356	3645	3437
ENSGALG00000001730	786	746	659	568	614	500	558	809	989	901	725	781	859	820
ENSGALG00000001731	1952	2126	2005	1687	1751	1746	1817	2410	2520	2533	2476	2361	2557	2433
ENSGALG00000001733	1604	1601	1327	1429	1282	1282	1269	1832	1847	2132	1942	1932	2193	2003
ENSGALG00000001734	55	33	35	33	56	18	26	49	62	52	42	37	35	36
ENSGALG00000001737	1385	1509	1895	921	1036	844	920	1484	1579	1796	1667	1495	1729	1591
ENSGALG00000001740	295	147	65	571	261	183	218	325	171	220	622	222	175	270
ENSGALG00000001741	1832	1540	2513	1397	1412	1217	1262	2670	2989	3285	2986	3022	3585	3346
ENSGALG00000001749	318	341	234	302	298	296	301	376	487	483	405	503	616	527
ENSGALG00000001750	583	610	755	448	534	431	439	903	946	1013	980	918	1100	926
ENSGALG00000001753	178	181	228	140	121	113	130	171	194	271	220	191	193	189
ENSGALG00000001758	775	765	740	542	600	545	514	744	915	868	878	864	1015	951
ENSGALG00000001762	0	0	0	3	3	1	1	0	0	1	1	1	0	0
ENSGALG00000001764	7	3	1	7	3	1	0	8	4	9	5	8	11	8
ENSGALG00000001765	596	0	610	482	439	415	432	485	604	571	662	485	595	502
ENSGALG00000001768	416	283	237	295	341	243	253	338	244	310	258	284	358	360
ENSGALG00000001770	76	79	72	136	86	64	78	132	145	129	198	193	177	181
ENSGALG00000001773	256	203	133	242	222	211	249	286	348	365	264	324	316	345
ENSGALG00000001774	9963	10484	8542	9726	8684	8498	9278	11365	12709	13790	12240	10945	12203	11801
ENSGALG00000001777	676	701	934	413	512	369	400	952	1077	1131	1013	923	1094	974
ENSGALG00000001779	260	282	170	438	312	369	354	374	389	489	451	336	354	342
ENSGALG00000001780	1	3	1	1	0	3	5	3	3	6	2	4	4	4
ENSGALG00000001782	1496	0	1529	961	1134	940	1004	1164	1357	1355	1587	1258	1485	1403
ENSGALG00000001788	2309	2529	2406	2225	2175	2053	1976	3112	3674	3501	3316	3466	4075	3656
ENSGALG00000001790	200	241	174	232	222	218	211	235	234	226	247	198	214	203
ENSGALG00000001791	143	264	150	175	223	291	278	218	215	293	206	264	333	300
ENSGALG00000001792	8	6	3	5	5	8	3	10	6	6	4	6	6	3
ENSGALG00000001793	387	392	413	89	228	128	73	404	912	652	395	792	954	676
ENSGALG00000001797	299	324	187	256	238	279	261	367	392	463	392	461	507	499
ENSGALG00000001798	741	690	589	653	631	599	562	691	785	930	769	732	830	811
ENSGALG00000001800	918	957	679	938	943	829	786	1018	893	974	965	785	911	862
ENSGALG00000001801	469	0	620	303	304	255	258	402	481	474	529	360	469	414
ENSGALG00000001802	1644	1876	1454	1748	1760	1712	1901	1838	1897	2010	2280	1947	2061	2042
ENSGALG00000001803	2892	2812	2938	2130	2232	1836	1838	2753	2761	2978	2955	2595	3069	2877
ENSGALG00000001805	141	98	103	73	85	57	59	108	133	93	81	111	132	102
ENSGALG00000001806	0	0	3	0	1	0	2	3	2	3	3	3	1	1
ENSGALG00000001812	171	166	156	342	299	308	418	311	332	527	571	485	506	426
ENSGALG00000001816	1903	1691	1879	1463	1296	1203	1338	2071	2142	2628	2346	2192	2426	2568
ENSGALG00000001817	5564	5318	5225	4681	4281	3983	4089	6049	5933	6453	6393	5389	6236	5974
ENSGALG00000001823	1072	1072	1245	699	828	688	703	1307	1318	1443	1408	1330	1468	1385
ENSGALG00000001824	49	38	24	65	60	42	50	78	78	80	76	60	59	64
ENSGALG00000001826	820	707	689	570	625	487	584	770	802	871	758	720	831	864
ENSGALG00000001828	309	329	160	285	275	328	304	265	273	226	253	216	260	268
ENSGALG00000001833	998	902	1087	737	749	590	672	1119	1071	1080	1150	995	1174	1099
ENSGALG00000001835	1	1	0	1	1	0	1	1	1	3	3	4	1	3
ENSGALG00000001837	1906	1432	1089	1244	1159	1009	916	1536	1498	1315	1582	1307	1540	1327
ENSGALG00000001838	5008	5467	4060	4734	4747	4854	4783	5222	5585	5876	5834	5072	5570	5408
ENSGALG00000001840	206	0	150	239	130	108	146	218	246	283	328	295	335	391
ENSGALG00000001841	647	616	636	495	522	425	472	707	741	908	802	671	792	772
ENSGALG00000001844	83	104	72	77	74	79	67	138	142	143	188	169	157	175
ENSGALG00000001845	1504	1459	1073	1233	1330	1127	1179	1364	1480	1699	1405	1297	1403	1354
ENSGALG00000001848	1553	1654	1829	1156	1286	1192	1068	1780	1881	1956	1976	1810	1965	1801
ENSGALG00000001849	590	550	373	691	478	574	656	680	596	601	787	624	539	618
ENSGALG00000001850	3850	4056	3350	3474	3541	3182	3167	4093	3938	4160	4212	3792	4393	4143
ENSGALG00000001852	2455	2339	2202	1823	1620	1507	1561	2418	2643	2735	2752	2262	2529	2431
ENSGALG00000001856	90	0	92	36	42	50	65	83	91	93	66	71	80	104
ENSGALG00000001857	11	13	9	4	18	51	34	9	45	51	48	51	93	72
ENSGALG00000001859	34	26	26	35	28	17	33	45	69	58	54	65	58	54
ENSGALG00000001860	680	670	680	511	496	460	495	738	827	894	814	745	878	774
ENSGALG00000001862	120	119	88	73	90	81	78	172	85	123	140	85	83	101
ENSGALG00000001863	19	15	11	8	10	9	12	21	16	18	18	23	23	15
ENSGALG00000001864	371	0	463	198	248	170	193	375	422	482	472	361	503	401
ENSGALG00000001866	0	0	1	0	1	1	1	0	3	8	0	8	6	4
ENSGALG00000001869	41	0	26	26	38	36	34	30	76	74	20	52	61	70
ENSGALG00000001872	1267	1142	1788	614	805	634	605	1786	2055	2042	1797	1852	2316	1925
ENSGALG00000001876	173	152	68	243	201	184	142	183	197	176	246	169	183	193
ENSGALG00000001882	9	11	9	6	6	6	12	23	20	26	30	17	23	15
ENSGALG00000001883	63	42	19	72	51	56	45	50	42	28	75	66	50	41
ENSGALG00000001885	152	155	78	240	175	169	245	224	113	178	315	210	116	245
ENSGALG00000001889	213	172	194	219	211	158	170	251	292	332	242	263	245	240
ENSGALG00000001892	1161	666	248	2137	842	806	672	1029	682	403	1557	942	810	764
ENSGALG00000001894	4	1	3	2	1	4	0	10	4	2	2	7	3	3
ENSGALG00000001895	894	962	953	543	661	627	629	975	1001	961	1012	1029	1101	1089
ENSGALG00000001900	8	0	1	10	5	14	9	1	34	36	8	43	20	27
ENSGALG00000001901	3860	3669	3589	3049	2860	2755	2637	4501	4415	4821	4581	3697	4013	3881
ENSGALG00000001905	756	915	492	764	739	795	714	823	789	820	900	820	834	813
ENSGALG00000001907	2289	2117	2847	1414	1561	1306	1465	2546	2655	2853	2572	2455	2902	2718
ENSGALG00000001912	8	4	4	4	8	6	3	3	3	0	9	5	8	1
ENSGALG00000001916	3005	2694	1910	1590	2219	2630	2472	3602	3688	3396	2551	3480	4271	4170
ENSGALG00000001917	5	2	1	4	4	4	5	6	0	2	6	2	4	0
ENSGALG00000001918	233	0	161	240	185	155	158	216	191	200	299	192	220	219
ENSGALG00000001921	154	177	158	161	155	146	139	176	196	223	200	179	215	176
ENSGALG00000001925	682	657	686	580	582	525	510	937	850	893	1040	910	988	1029
ENSGALG00000001926	263	374	233	154	238	264	211	411	905	861	337	715	932	861
ENSGALG00000001932	1	1	1	0	1	0	1	1	1	1	0	0	0	0
ENSGALG00000001933	12	0	11	10	12	13	12	32	23	18	29	23	24	14
ENSGALG00000001934	0	1	0	0	0	0	1	1	1	1	0	1	1	2
ENSGALG00000001935	0	0	0	0	0	1	1	0	0	1	0	0	1	0
ENSGALG00000001936	8	3	0	4	2	7	4	2	3	1	2	2	2	2
ENSGALG00000001938	931	660	788	450	520	480	447	1075	1045	959	971	847	960	956
ENSGALG00000001939	1689	1727	1114	1563	1647	1710	1697	1753	1805	1994	2160	2036	2158	2215
ENSGALG00000001942	666	578	901	371	425	328	346	766	833	873	854	683	892	816
ENSGALG00000001943	672	673	342	892	813	837	834	644	745	841	815	763	791	821
ENSGALG00000001944	355	0	246	251	202	183	219	336	343	363	394	307	337	374
ENSGALG00000001945	1099	926	1163	820	859	678	790	1360	1345	1592	1424	1386	1444	1398
ENSGALG00000001946	49	104	92	8	45	64	85	42	178	373	15	64	92	157
ENSGALG00000001947	3053	0	2923	2526	2628	2508	2535	2510	2606	2724	3308	2415	2734	2712
ENSGALG00000001948	3022	2963	2587	2752	3152	2586	2575	3301	3471	3983	3053	2736	3180	2852
ENSGALG00000001949	4270	4497	4131	3372	3702	3380	3631	4724	4741	4815	6196	5372	5497	5636
ENSGALG00000001950	2687	2719	2411	2426	2414	2137	2213	2705	2931	3263	3093	2719	2829	3065
ENSGALG00000001951	203	157	173	114	125	94	104	270	234	244	207	224	276	291
ENSGALG00000001954	512	0	476	414	421	362	374	535	539	631	706	507	532	567
ENSGALG00000001955	28	32	12	15	29	41	34	36	60	42	30	58	55	41
ENSGALG00000001956	3962	4862	2110	5601	4926	6112	6038	5883	7382	6532	6754	7780	7746	7098
ENSGALG00000001959	70	48	79	27	38	26	22	58	62	55	52	62	55	50
ENSGALG00000001962	11067	10797	13436	8169	8854	8051	8113	13122	13253	15093	15782	13181	15570	15256
ENSGALG00000001963	27	27	17	22	14	27	23	33	45	40	29	36	35	37
ENSGALG00000001964	797	756	830	634	622	637	689	868	820	965	1027	890	957	900
ENSGALG00000001965	6969	8055	5374	7866	7195	7925	7341	7421	7358	7822	8005	7192	7545	7677
ENSGALG00000001968	19	16	46	18	10	15	83	34	83	141	70	61	74	56
ENSGALG00000001971	3524	3899	2765	3561	3117	3536	3396	3285	3527	3144	3345	2978	3087	2999
ENSGALG00000001972	913	830	1045	622	678	508	600	1068	1054	1163	1114	888	1097	916
ENSGALG00000001973	1481	1564	1682	1012	1193	1048	1065	1545	1665	1675	1668	1514	1677	1580
ENSGALG00000001975	485	484	298	470	401	413	391	543	504	627	522	517	535	536
ENSGALG00000001976	1234	1310	1332	964	979	930	978	1440	1503	1706	1559	1405	1577	1560
ENSGALG00000001977	76	72	44	21	63	33	15	75	187	132	92	160	153	113
ENSGALG00000001978	751	800	446	855	749	808	784	789	909	1028	964	865	970	915
ENSGALG00000001981	586	587	309	670	639	572	561	781	784	886	747	670	707	708
ENSGALG00000001983	165	117	108	116	122	52	70	205	208	255	142	92	139	127
ENSGALG00000001985	317	297	262	280	265	262	273	369	351	448	348	334	344	361
ENSGALG00000001986	5138	0	4199	4904	4691	4640	4726	4430	5105	5103	5978	4813	5057	5140
ENSGALG00000001988	143	156	176	101	130	97	107	202	200	244	193	211	250	239
ENSGALG00000001992	27757	34853	18695	31966	33687	40636	36728	27556	29480	27809	32051	32283	34532	32237
ENSGALG00000001994	0	0	1	0	0	0	0	0	2	0	0	0	0	0
ENSGALG00000001995	571	625	471	479	453	447	457	557	658	612	706	670	706	666
ENSGALG00000001996	97	84	77	58	80	76	65	112	113	136	100	111	94	105
ENSGALG00000001998	835	812	464	866	657	790	709	945	906	1006	966	845	848	899
ENSGALG00000002000	214	207	131	267	233	246	251	262	286	290	295	243	242	269
ENSGALG00000002001	646	525	879	312	359	302	343	751	746	856	699	606	726	675
ENSGALG00000002002	1359	1468	1043	1659	1424	1521	1536	1644	1530	1661	1853	1520	1681	1699
ENSGALG00000002003	1053	1032	1046	768	754	726	730	1254	1405	1472	1377	1332	1570	1487
ENSGALG00000002006	0	0	0	0	1	0	0	0	0	0	0	1	0	0
ENSGALG00000002008	637	499	325	1018	566	498	543	617	538	608	770	633	562	560
ENSGALG00000002009	0	0	0	0	0	0	0	0	0	0	0	0	0	0
ENSGALG00000002010	671	699	759	535	568	517	513	792	755	835	794	825	877	794
ENSGALG00000002012	218	174	230	121	161	108	113	260	299	274	245	273	374	321
ENSGALG00000002013	1968	1987	1885	1681	1689	1528	1574	2479	2569	2938	2577	2421	2802	2900
ENSGALG00000002014	4197	0	3949	3201	3172	2930	2825	4112	3923	4174	4332	3605	4209	3934
ENSGALG00000002015	9	14	2	9	4	7	2	16	7	19	9	18	14	11
ENSGALG00000002016	891	700	604	763	709	520	489	1080	765	1057	1155	835	955	940
ENSGALG00000002018	1647	1863	1133	2201	1886	2249	2093	1792	2005	2227	2035	2040	2106	2260
ENSGALG00000002021	371	397	270	248	241	242	251	357	364	389	318	352	380	400
ENSGALG00000002022	748	0	628	692	625	648	683	1194	1145	1180	1326	1307	1503	1477
ENSGALG00000002023	718	0	614	569	567	483	508	611	758	879	818	669	775	682
ENSGALG00000002024	447	324	675	226	235	128	141	535	613	720	541	588	682	658
ENSGALG00000002028	99	78	76	36	56	49	28	100	200	146	123	144	197	161
ENSGALG00000002029	1591	1695	1286	1481	1506	1594	1595	1813	1926	2101	2007	1971	2124	2005
ENSGALG00000002033	981	1104	910	796	948	921	854	1517	1488	1488	1644	1611	1638	1651
ENSGALG00000002038	492	388	398	453	307	225	332	688	537	692	889	588	610	675
ENSGALG00000002042	510	411	1133	261	376	237	260	811	789	946	944	735	891	802
ENSGALG00000002043	2547	2663	2276	2139	2185	2129	2062	2394	2416	2563	2709	2483	2692	2724
ENSGALG00000002044	373	352	379	335	294	237	313	604	626	730	578	572	542	606
ENSGALG00000002046	102	52	80	98	88	50	84	121	143	89	151	151	194	141
ENSGALG00000002048	103	95	100	136	88	69	74	122	101	145	202	153	169	157
ENSGALG00000002050	2224	2146	2027	1696	1734	1507	1531	2215	2157	2380	2599	2039	2280	2160
ENSGALG00000002053	2446	2386	1822	2754	2429	2437	2537	2525	2613	3047	2874	2575	2941	2907
ENSGALG00000002055	808	1072	723	739	1022	1183	992	1346	1214	1255	1175	1190	1313	1266
ENSGALG00000002056	491	391	749	294	255	218	279	676	757	883	757	608	754	808
ENSGALG00000002057	887	908	873	654	746	596	589	882	923	966	1065	859	1081	977
ENSGALG00000002060	5641	5429	5363	4790	4772	4102	4291	4994	5124	5895	5918	4792	5653	5435
ENSGALG00000002062	3074	3337	2770	2667	2776	2503	2425	3081	3336	3328	3335	3137	3592	3266
ENSGALG00000002064	20	0	20	26	24	27	23	51	51	49	95	88	47	55
ENSGALG00000002066	3135	3121	3809	2177	2386	1860	1952	3912	4201	4354	4206	3880	4607	4321
ENSGALG00000002067	311	334	389	280	281	258	265	351	370	457	392	339	393	397
ENSGALG00000002069	0	0	0	0	0	0	0	0	0	0	0	0	0	0
ENSGALG00000002070	3040	3236	2317	3175	2958	3099	3052	3471	3481	3634	3628	3338	3651	3663
ENSGALG00000002080	40	28	57	19	13	10	27	26	49	56	49	39	42	59
ENSGALG00000002081	163	142	91	213	150	141	200	199	224	287	248	205	243	241
ENSGALG00000002082	94	63	44	40	51	34	30	55	102	65	103	117	105	73
ENSGALG00000002083	0	0	0	0	0	1	0	0	1	0	0	0	0	0
ENSGALG00000002085	3113	3418	2538	2785	2852	2682	2629	3068	3092	3501	3551	3201	3346	3433
ENSGALG00000002086	56	64	33	31	56	172	279	196	197	184	215	174	256	280
ENSGALG00000002087	4329	0	4601	3136	3062	2705	2889	4437	4334	4580	5230	4243	4650	4396
ENSGALG00000002088	12	14	4	22	14	14	17	22	16	14	24	13	8	19
ENSGALG00000002089	1580	1870	1281	1713	1660	1785	1620	1704	1697	1813	1843	1829	1956	1930
ENSGALG00000002090	1776	2202	2150	1273	1466	1407	1487	1999	2070	2108	2217	1906	2403	2152
ENSGALG00000002091	172	188	173	156	142	124	127	254	242	298	261	250	243	250
ENSGALG00000002093	0	0	0	1	1	1	0	0	2	0	0	0	0	0
ENSGALG00000002094	646	543	692	447	486	409	403	686	781	876	689	622	763	708
ENSGALG00000002095	1600	1587	2060	1380	1399	1228	1254	2147	1998	2134	2406	2152	2360	2140
ENSGALG00000002097	1	1	1	1	2	2	6	2	1	0	2	0	0	2
ENSGALG00000002098	13	11	17	28	17	10	24	17	10	11	14	6	8	7
ENSGALG00000002099	887	925	844	645	674	664	716	918	977	1073	971	895	1092	1009
ENSGALG00000002102	0	0	0	0	0	0	0	0	0	0	0	0	0	0
ENSGALG00000002103	8	9	3	11	15	7	7	146	134	37	36	191	139	107
ENSGALG00000002105	0	0	2	0	0	1	1	0	0	1	0	1	1	0
ENSGALG00000002106	831	760	952	569	634	545	612	1020	1162	1200	971	1003	1162	1090
ENSGALG00000002107	2228	2298	3137	1460	1698	1598	1523	2768	2904	2931	3291	2713	3195	3010
ENSGALG00000002108	851	796	657	648	587	557	544	1067	521	711	1205	718	543	784
ENSGALG00000002110	392	0	355	273	260	241	268	359	443	424	456	351	430	414
ENSGALG00000002111	83	91	71	60	69	55	73	69	81	101	82	86	103	100
ENSGALG00000002112	60	75	61	85	87	91	100	175	183	149	195	197	150	209
ENSGALG00000002113	15	8	11	17	9	7	16	21	28	36	37	23	42	52
ENSGALG00000002116	194	181	159	181	144	109	157	178	168	200	230	167	207	200
ENSGALG00000002117	2524	2379	2827	1684	1789	1523	1625	2773	2844	3096	3177	2690	3151	2917
ENSGALG00000002118	3	2	1	4	2	2	4	6	16	6	6	11	23	17
ENSGALG00000002119	1509	1294	1767	859	943	690	746	1574	1633	1793	1669	1398	1748	1610
ENSGALG00000002121	51	90	64	73	51	76	89	61	93	63	96	82	76	109
ENSGALG00000002123	261	251	259	190	192	223	181	316	355	397	292	294	341	295
ENSGALG00000002124	718	696	859	494	623	634	862	1064	1223	1517	1194	1163	1265	1514
ENSGALG00000002125	232	0	224	116	125	92	82	190	357	254	310	313	361	274
ENSGALG00000002127	164	148	78	282	189	211	255	207	191	237	210	204	186	224
ENSGALG00000002129	1151	994	1266	719	801	680	749	1273	1339	1448	1316	1262	1520	1382
ENSGALG00000002131	991	1050	688	1039	1040	1113	1014	1198	1333	1441	1262	1259	1319	1351
ENSGALG00000002132	55	169	148	28	64	119	119	220	163	86	243	188	194	192
ENSGALG00000002134	530	536	694	377	386	373	396	579	661	680	760	656	725	694
ENSGALG00000002137	746	872	657	791	753	790	846	845	1006	1141	1163	996	1027	1198
ENSGALG00000002138	1129	1429	846	1509	1573	1998	1890	1571	1833	1942	1775	1786	1912	1957
ENSGALG00000002139	20499	19868	24912	13981	15133	12839	13536	20925	21444	22784	23427	19184	23400	22232
ENSGALG00000002141	2114	2036	2438	1411	1618	1399	1386	2101	2467	2526	2371	2364	2692	2574
ENSGALG00000002142	149	0	129	93	125	114	118	134	130	122	160	124	155	128
ENSGALG00000002143	1280	1458	1615	942	999	1024	1103	1515	1736	1931	1673	1585	1717	1660
ENSGALG00000002144	7713	8167	8308	6275	6807	6151	6517	8635	8846	9645	9210	8049	9208	8661
ENSGALG00000002145	1114	1051	1424	654	781	622	724	1446	1493	1598	1398	1457	1615	1496
ENSGALG00000002147	2075	2343	2729	1750	1945	1898	2034	2717	2824	2823	3390	2915	3106	3171
ENSGALG00000002150	98	91	108	80	101	60	71	154	140	136	183	162	173	172
ENSGALG00000002151	180	207	228	179	187	142	163	296	300	303	274	289	291	281
ENSGALG00000002152	7	31	22	10	16	13	14	28	24	17	33	22	27	34
ENSGALG00000002155	1050	700	619	1049	620	697	949	1545	1498	2102	1740	1208	1067	1477
ENSGALG00000002157	14946	14606	11388	14110	12538	12842	10792	29128	25800	30865	31676	28914	30993	30697
ENSGALG00000002158	1081	1173	1096	817	890	776	800	1159	1538	1439	1249	1364	1542	1419
ENSGALG00000002159	1226	1167	1289	1035	1010	857	930	1596	1616	1769	1810	1570	1706	1625
ENSGALG00000002160	309	285	270	267	219	234	217	415	525	529	505	541	630	597
ENSGALG00000002162	1830	0	2097	1186	1419	1332	1472	1862	2090	2614	2114	1918	2215	2177
ENSGALG00000002164	439	468	645	332	322	270	286	508	511	573	560	464	583	527
ENSGALG00000002165	246	0	221	161	177	201	220	183	195	226	236	224	245	236
ENSGALG00000002167	121	130	63	160	138	106	134	156	172	170	148	149	153	176
ENSGALG00000002169	1975	1532	2294	1680	1464	1236	1628	2448	2258	2996	2894	2273	2759	2853
ENSGALG00000002170	2	2	5	0	1	1	1	4	8	2	5	4	6	3
ENSGALG00000002172	670	725	503	593	534	598	541	977	938	1236	1215	1151	1233	1212
ENSGALG00000002175	328	329	413	214	268	192	227	368	358	391	449	393	468	382
ENSGALG00000002179	2860	3051	2064	3082	2886	2885	2713	3070	3261	3702	3207	3113	3225	3092
ENSGALG00000002180	438	432	397	312	337	299	297	503	594	616	508	523	601	478
ENSGALG00000002182	47	13	7	32	10	5	8	51	25	34	26	25	34	38
ENSGALG00000002183	41	0	50	42	30	55	42	54	67	84	50	54	76	65
ENSGALG00000002186	406	433	231	121	265	170	81	322	661	482	336	580	587	457
ENSGALG00000002187	1991	0	2403	1373	1401	1050	1253	1900	2195	2309	2588	1812	2239	2191
ENSGALG00000002189	3239	3207	2675	2747	2774	2569	2535	3318	3409	3472	3425	3465	3947	3620
ENSGALG00000002191	7	7	4	26	9	13	17	18	14	9	16	9	3	11
ENSGALG00000002192	65	44	45	67	45	27	37	72	91	111	90	83	103	113
ENSGALG00000002193	98	78	37	44	45	42	49	87	101	71	126	106	114	127
ENSGALG00000002194	1097	1187	921	1095	1031	961	950	1511	1279	1470	1715	1408	1554	1573
ENSGALG00000002197	39662	34614	38668	27855	24588	20037	20029	42643	37426	39385	46021	37545	43657	42171
ENSGALG00000002198	533	467	234	666	593	516	485	599	711	625	513	662	690	600
ENSGALG00000002199	320	446	158	314	380	548	511	423	595	452	457	565	577	463
ENSGALG00000002200	0	0	1	0	0	0	0	1	0	0	0	0	0	0
ENSGALG00000002201	1000	957	731	1163	720	689	794	1082	713	869	1454	783	762	892
ENSGALG00000002203	161	36	50	43	43	14	10	187	89	38	58	60	36	41
ENSGALG00000002204	521	630	317	499	577	614	513	711	694	490	555	631	656	640
ENSGALG00000002205	1763	2288	1707	1689	2163	2021	1858	2651	4182	3108	2606	2864	3283	2859
ENSGALG00000002207	35	12	14	14	14	10	7	14	36	71	12	11	10	18
ENSGALG00000002210	12141	14243	7676	16772	15945	18141	17137	17665	19395	18703	18169	20542	21682	20537
ENSGALG00000002216	823	507	646	427	582	418	310	1067	847	895	1099	1111	1204	1111
ENSGALG00000002219	304	250	283	220	229	216	242	365	349	389	375	356	392	372
ENSGALG00000002222	3186	3240	2602	2989	2798	2753	2776	2677	2612	2864	3563	2728	3028	2982
ENSGALG00000002223	7448	697	8	7893	4566	536	177	9459	1007	48	9377	5708	927	874
ENSGALG00000002225	504	568	618	370	420	366	377	528	763	732	585	547	653	621
ENSGALG00000002227	744	0	979	419	494	384	478	677	855	784	731	747	824	731
ENSGALG00000002229	2665	2612	2853	1925	2026	1795	1915	2788	2939	3089	2890	2642	3042	2904
ENSGALG00000002232	1709	1857	1337	1836	1821	2203	1958	2319	2694	2779	2490	2596	2783	2531
ENSGALG00000002234	74	53	50	124	99	93	113	121	95	102	136	104	97	106
ENSGALG00000002237	2258	2397	1496	2451	2261	2354	2310	2479	2356	2747	2409	2425	2612	2551
ENSGALG00000002239	863	749	1028	514	645	458	498	1045	1109	1276	1138	960	1163	1030
ENSGALG00000002240	383	292	223	305	246	215	212	361	351	388	370	326	339	280
ENSGALG00000002242	305	473	876	102	252	410	787	202	264	461	178	216	222	266
ENSGALG00000002244	22	18	7	15	20	15	20	22	26	15	14	17	20	23
ENSGALG00000002246	154	112	117	112	108	78	92	215	181	166	224	243	194	213
ENSGALG00000002247	915	1099	732	1034	1030	1042	1072	1106	1211	1336	1248	1158	1246	1335
ENSGALG00000002249	4388	4403	4244	3789	3807	3733	3798	4975	5016	5454	5565	5079	5666	5306
ENSGALG00000002250	221	0	346	121	136	105	94	271	303	273	322	207	305	234
ENSGALG00000002253	447	405	343	310	279	210	289	390	391	401	517	377	408	406
ENSGALG00000002260	47	46	27	61	58	52	32	108	119	104	136	162	148	138
ENSGALG00000002262	1500	1610	1611	1028	1158	1054	1053	1510	1650	1673	1891	1556	1842	1661
ENSGALG00000002263	30	33	32	36	30	30	23	39	48	43	56	62	60	70
ENSGALG00000002266	288	214	195	215	193	115	101	235	163	126	274	173	166	134
ENSGALG00000002267	356	329	513	274	281	252	227	480	509	585	514	525	592	524
ENSGALG00000002272	3115	2950	3663	2393	2320	2154	2566	4403	4169	4184	4803	3960	4832	4892
ENSGALG00000002273	283	265	252	240	259	216	238	311	319	401	329	311	353	377
ENSGALG00000002276	191	142	154	162	165	125	141	207	202	238	162	205	188	209
ENSGALG00000002277	1462	1437	1157	1281	1153	1217	1178	1254	1454	1317	1259	1111	1327	1189
ENSGALG00000002278	747	695	492	734	613	640	666	864	807	876	935	788	863	845
ENSGALG00000002282	643	567	554	327	338	276	327	738	760	696	733	718	882	826
ENSGALG00000002283	185	167	144	188	160	125	112	348	312	270	267	297	300	236
ENSGALG00000002284	2691	2544	2419	2186	2033	1793	1868	2498	2371	2673	2873	2302	2602	2623
ENSGALG00000002285	873	823	578	845	726	662	702	950	913	980	893	764	879	867
ENSGALG00000002286	14538	15359	18149	11513	11953	11529	10924	20152	20433	21775	20615	19593	22173	21114
ENSGALG00000002287	44	34	21	22	25	12	17	45	46	31	42	40	17	23
ENSGALG00000002288	2001	2021	1696	1716	1693	1673	1550	1851	1991	2057	2012	1836	1996	1936
ENSGALG00000002289	3	2	2	0	2	1	1	4	2	1	6	4	1	0
ENSGALG00000002294	2548	0	2367	1671	1823	1451	1808	2841	2540	2457	2429	2016	2245	2084
ENSGALG00000002298	406	870	1122	655	1440	1981	2077	3473	3453	3009	3049	4388	4239	3511
ENSGALG00000002299	4	1	2	0	2	0	0	2	5	7	5	4	4	4
ENSGALG00000002301	10766	11263	9796	9131	9209	9025	9408	10397	10915	10811	11455	10109	11620	11711
ENSGALG00000002303	1	4	0	4	2	1	2	5	3	2	8	4	1	4
ENSGALG00000002304	1886	2057	1789	1645	1642	1451	1592	2124	1975	2254	2296	1903	2199	2068
ENSGALG00000002305	237	147	208	133	128	89	124	292	270	265	302	250	276	283
ENSGALG00000002307	2	0	0	0	0	0	0	0	1	1	0	0	1	0
ENSGALG00000002308	651	0	735	382	436	349	358	683	649	687	917	598	736	645
ENSGALG00000002311	579	572	314	772	651	725	680	722	685	870	701	597	600	583
ENSGALG00000002312	2069	1542	365	1802	1839	2054	1038	1566	835	1028	1600	1229	1174	984
ENSGALG00000002313	781	800	749	772	717	596	750	1230	1244	1579	1219	1131	1225	1201
ENSGALG00000002314	2	0	0	0	0	1	1	1	2	0	4	0	2	2
ENSGALG00000002315	1084	1263	1354	777	931	829	812	1505	1507	1464	1458	1544	1661	1463
ENSGALG00000002316	610	629	494	596	541	603	594	644	673	709	760	620	672	735
ENSGALG00000002318	74	0	85	42	63	51	41	123	66	77	197	118	102	97
ENSGALG00000002319	0	2	4	4	4	4	7	8	8	8	7	9	14	7
ENSGALG00000002321	7579	8806	5526	8604	8407	9511	9392	8758	8533	8818	10666	9186	9667	9751
ENSGALG00000002325	1	1	1	1	2	0	2	5	1	0	0	3	0	1
ENSGALG00000002326	1470	0	822	1102	968	789	786	1887	1765	1435	1724	1600	1968	1748
ENSGALG00000002329	0	0	0	0	0	0	0	0	0	0	0	1	0	1
ENSGALG00000002335	50	32	33	79	41	11	23	58	75	82	36	65	57	53
ENSGALG00000002336	2846	2655	2491	2254	2390	2350	2422	2338	2732	2922	2583	2610	2948	3132
ENSGALG00000002341	1238	0	2517	545	727	488	483	1782	1991	1981	2212	1759	2231	2070
ENSGALG00000002345	430	0	433	286	360	331	322	525	599	571	683	552	606	595
ENSGALG00000002346	936	862	856	692	769	688	690	739	839	929	961	808	894	829
ENSGALG00000002347	384	369	362	459	423	451	560	552	523	690	556	598	707	699
ENSGALG00000002350	222	189	248	139	128	105	117	234	283	326	259	215	243	263
ENSGALG00000002353	256	318	97	279	235	362	250	263	274	220	302	291	286	290
ENSGALG00000002354	1058	1073	775	964	932	878	886	1048	1037	1174	1282	1110	1186	1184
ENSGALG00000002356	231	216	256	149	146	120	138	244	302	319	315	268	340	297
ENSGALG00000002358	664	0	781	576	773	1064	1102	1373	1374	1394	1403	1348	1624	1574
ENSGALG00000002362	1626	2098	1837	1711	1864	2032	1985	3081	3357	3358	3168	3092	3251	3257
ENSGALG00000002363	8547	9304	9089	7321	7363	7247	7238	7754	7816	8561	9296	7837	8632	8368
ENSGALG00000002364	2093	2006	1961	1642	1747	1603	1734	2045	2407	2594	2346	2514	2796	2653
ENSGALG00000002367	184	103	150	83	75	64	56	178	146	152	155	127	131	113
ENSGALG00000002369	2	0	1	1	0	1	0	0	0	0	0	1	0	0
ENSGALG00000002370	1	2	4	3	1	3	1	8	6	4	4	0	6	4
ENSGALG00000002371	111	0	98	63	73	60	54	67	172	159	78	162	176	144
ENSGALG00000002372	614	683	491	594	538	577	534	595	679	747	727	607	697	702
ENSGALG00000002374	55	41	104	42	30	35	33	55	78	99	71	100	134	136
ENSGALG00000002375	10504	8510	3625	8997	9131	10282	7499	9205	9541	6550	9203	9112	9918	8384
ENSGALG00000002377	36060	34642	29885	30958	30836	28750	28880	31907	31478	30541	38497	34922	39528	34710
ENSGALG00000002379	913	838	1462	592	633	513	493	1365	1403	1555	1492	1184	1501	1320
ENSGALG00000002383	0	0	0	1	0	0	0	1	0	0	0	0	0	0
ENSGALG00000002386	63	0	22	74	64	55	55	73	79	92	69	92	70	63
ENSGALG00000002388	2703	2456	3422	1680	2085	1546	1672	3206	3251	3496	3363	2981	3403	3114
ENSGALG00000002389	650	427	231	1004	509	479	530	909	518	805	1440	854	715	1149
ENSGALG00000002390	15	11	7	19	13	6	9	11	5	16	15	9	13	10
ENSGALG00000002394	972	0	638	1015	966	903	900	904	967	1076	1070	908	871	975
ENSGALG00000002395	7	8	4	1	9	2	2	5	5	4	5	7	6	1
ENSGALG00000002397	39	45	63	28	30	31	35	41	45	58	42	45	64	46
ENSGALG00000002399	610	0	638	477	462	401	435	608	730	769	710	641	761	665
ENSGALG00000002403	544	468	402	413	385	367	378	510	584	636	519	526	590	600
ENSGALG00000002407	152	56	10	84	52	41	39	100	51	42	68	54	28	52
ENSGALG00000002408	1245	1279	867	1323	1146	1132	1151	1187	1151	1195	1397	1162	1223	1250
ENSGALG00000002412	1408	0	877	1675	1547	1702	1641	1475	1635	1906	1702	1468	1559	1516
ENSGALG00000002413	4	0	3	4	7	6	3	2	5	2	9	4	12	7
ENSGALG00000002414	567	462	616	287	311	281	330	618	616	671	684	561	718	683
ENSGALG00000002415	804	787	835	644	605	569	610	952	950	1007	895	836	974	933
ENSGALG00000002417	535	507	306	616	537	523	488	647	677	816	701	747	694	686
ENSGALG00000002419	180	0	184	126	145	132	151	180	181	201	228	187	208	190
ENSGALG00000002421	342	266	352	305	194	126	146	585	392	458	786	369	357	463
ENSGALG00000002424	568	553	621	457	438	419	415	575	648	747	629	626	702	692
ENSGALG00000002426	280	346	289	376	327	355	306	375	347	300	377	318	311	298
ENSGALG00000002427	66	55	55	65	42	46	56	93	117	145	75	112	119	149
ENSGALG00000002428	12	1	0	21	9	0	2	13	18	6	8	3	3	7
ENSGALG00000002430	1507	0	1627	1254	1196	1123	1113	1638	1756	1781	2080	1567	1868	1759
ENSGALG00000002431	181	140	458	115	108	93	96	189	187	407	310	174	177	197
ENSGALG00000002432	0	1	2	0	0	0	0	0	1	0	0	0	1	0
ENSGALG00000002437	626	534	435	582	476	402	485	705	733	802	753	622	641	657
ENSGALG00000002439	490	0	666	364	362	327	319	517	610	655	644	519	611	615
ENSGALG00000002442	20	26	17	34	20	29	20	23	30	28	26	41	27	19
ENSGALG00000002443	47	37	27	119	60	45	56	53	37	43	114	53	20	45
ENSGALG00000002445	1191	1187	956	959	958	888	857	1113	1199	1434	1283	1077	1210	1221
ENSGALG00000002447	14335	13343	10791	13146	11755	12039	11789	14130	14165	13960	14996	13441	15194	14806
ENSGALG00000002448	7683	8533	7748	6774	7320	6634	7015	7414	7673	8113	9311	7889	8831	8546
ENSGALG00000002450	1712	1824	1015	2164	1813	2045	2026	1957	1950	2095	2086	1930	1901	2086
ENSGALG00000002452	137	0	46	68	83	59	30	202	86	83	128	174	117	103
ENSGALG00000002453	77	102	57	96	79	80	97	114	160	171	118	94	106	114
ENSGALG00000002455	11	9	8	2	1	9	2	18	9	5	8	10	11	6
ENSGALG00000002457	228	265	172	248	213	246	276	323	386	442	367	397	465	430
ENSGALG00000002458	1496	1602	1037	1606	1437	1544	1555	1792	1741	1821	1889	1560	1723	1752
ENSGALG00000002461	771	1187	1543	861	1012	1168	1748	1534	1467	2228	1691	1406	1595	1685
ENSGALG00000002463	363	367	248	385	378	370	366	461	556	537	406	462	513	464
ENSGALG00000002466	19	9	9	27	16	12	8	18	14	16	23	15	11	28
ENSGALG00000002467	1412	1492	825	1655	1702	1835	1657	2017	2298	2442	2083	2340	2261	2133
ENSGALG00000002469	1522	1238	1720	1070	931	826	804	1623	1487	1633	1721	1447	1728	1626
ENSGALG00000002470	259	214	109	306	217	219	192	286	249	315	332	302	293	314
ENSGALG00000002473	147	125	62	128	130	151	101	141	171	187	186	225	246	252
ENSGALG00000002477	12	4	15	8	14	8	7	32	7	16	38	38	47	19
ENSGALG00000002478	11864	11631	15487	7070	8163	6447	6720	12825	13282	14067	13697	11524	14273	13163
ENSGALG00000002479	109	103	47	62	68	37	32	117	181	103	107	141	148	165
ENSGALG00000002484	1176	1327	1044	1267	1359	1330	1306	1245	1365	1645	1555	1382	1415	1285
ENSGALG00000002485	1858	1793	931	1949	1772	1924	1760	2020	2165	2400	1923	2036	2175	2127
ENSGALG00000002486	2043	2181	1573	1919	1878	2037	1914	1990	2009	1967	2144	1952	2036	2050
ENSGALG00000002487	2242	2000	2428	1515	1741	1228	1458	2613	2875	3525	2712	2542	2945	2710
ENSGALG00000002488	2815	2775	3808	1691	1952	1674	1496	3500	3787	3748	4295	3696	4631	3785
ENSGALG00000002489	571	481	591	308	388	342	356	567	643	659	542	593	685	652
ENSGALG00000002490	5337	5780	4176	5250	4863	4963	4757	5546	5516	5962	6683	5628	6211	6315
ENSGALG00000002492	116	102	74	93	97	87	95	102	138	125	130	116	122	136
ENSGALG00000002495	5035	5753	4594	4937	4725	5236	4957	6298	5943	6087	7831	7109	7294	7680
ENSGALG00000002496	4	0	1	0	2	1	0	2	0	0	2	1	1	1
ENSGALG00000002497	1220	1383	937	1243	1283	1208	1272	1195	1321	1470	1396	1265	1320	1298
ENSGALG00000002499	2158	2038	2277	1491	1506	1376	1429	2200	2274	2521	2431	2217	2485	2376
ENSGALG00000002500	1302	1445	805	1580	1775	1796	1634	1917	2480	2392	1846	2231	2373	2140
ENSGALG00000002501	442	478	508	407	460	480	481	556	631	685	731	786	793	766
ENSGALG00000002503	2	0	0	0	0	1	1	4	1	1	1	4	1	1
ENSGALG00000002504	553	462	526	371	357	383	353	579	579	651	685	583	673	663
ENSGALG00000002506	253	262	158	267	232	267	214	378	481	456	387	473	505	420
ENSGALG00000002507	11	4	4	2	3	2	3	26	14	6	26	12	10	10
ENSGALG00000002510	941	932	614	849	829	735	727	881	824	937	908	794	868	871
ENSGALG00000002511	4	5	9	0	4	3	0	15	13	4	14	9	16	10
ENSGALG00000002514	14605	14761	17294	10985	12919	10965	11273	16789	17799	18133	17330	15233	17345	16585
ENSGALG00000002515	1477	937	923	1769	1100	1084	1186	2452	1836	1403	2785	1977	1897	1917
ENSGALG00000002517	128	142	78	222	180	209	173	198	188	233	215	226	229	253
ENSGALG00000002519	302	385	370	267	270	262	258	447	475	513	424	453	532	463
ENSGALG00000002523	1437	0	966	1503	1285	1308	1335	1602	1642	1695	1742	1564	1753	1731
ENSGALG00000002524	1330	1362	1935	849	1019	830	820	1501	1516	1512	1766	1510	1690	1599
ENSGALG00000002525	38	38	43	31	27	30	46	64	74	65	75	85	106	110
ENSGALG00000002527	1417	1243	907	1218	1090	1051	1029	1399	1388	1548	1523	1406	1344	1428
ENSGALG00000002528	720	718	750	560	627	544	584	930	1003	1085	1028	970	1102	966
ENSGALG00000002529	63	0	130	37	34	24	18	109	101	139	111	87	115	90
ENSGALG00000002531	10609	11635	8848	9775	10130	9628	10120	9915	10418	10798	11472	9900	10764	10555
ENSGALG00000002532	234	382	169	143	305	366	242	257	397	313	272	307	446	280
ENSGALG00000002536	783	594	1622	328	388	273	297	1328	1341	1381	1369	1048	1521	1353
ENSGALG00000002539	57	0	54	42	43	35	28	57	61	81	53	63	72	62
ENSGALG00000002542	853	975	941	674	849	856	809	1085	1390	1425	1044	1322	1635	1526
ENSGALG00000002543	768	660	698	398	411	384	292	809	907	787	694	668	797	708
ENSGALG00000002544	444	485	260	594	507	491	453	631	592	562	598	611	724	667
ENSGALG00000002546	15224	15656	13167	14639	14980	15648	14755	30498	34233	23269	28723	35487	37064	32385
ENSGALG00000002548	12364	0	7884	14158	13055	15272	14990	15169	16877	15852	16431	15976	16935	16657
ENSGALG00000002549	1	0	0	1	0	0	0	2	0	0	0	0	2	1
ENSGALG00000002550	1	0	1	1	2	0	1	1	1	1	0	2	3	1
ENSGALG00000002551	47	34	23	50	40	42	40	64	79	92	70	70	67	71
ENSGALG00000002553	547	648	404	555	607	775	619	596	690	767	647	740	959	795
ENSGALG00000002554	117	120	141	47	89	73	68	213	263	172	132	254	243	238
ENSGALG00000002555	118	54	97	30	27	33	44	354	294	255	72	267	172	212
ENSGALG00000002556	41	57	56	74	62	78	101	141	76	79	142	148	167	197
ENSGALG00000002557	55	216	199	23	104	137	112	329	788	521	334	689	1003	657
ENSGALG00000002558	34	47	48	28	38	49	38	21	48	32	27	32	39	39
ENSGALG00000002561	250	280	123	246	263	297	263	264	282	316	322	231	270	307
ENSGALG00000002562	711	719	373	965	773	935	808	794	1054	927	867	1026	1183	1015
ENSGALG00000002563	124	132	151	93	106	99	124	159	150	152	134	171	179	171
ENSGALG00000002564	76	89	67	111	85	99	105	65	141	148	74	142	333	146
ENSGALG00000002569	11018	12571	14081	7714	8859	7815	8210	12897	13426	13542	15551	12997	15552	14758
ENSGALG00000002570	22	21	19	28	30	19	22	15	21	32	22	24	22	20
ENSGALG00000002576	138	136	121	129	166	137	114	88	156	96	107	142	189	165
ENSGALG00000002577	17	19	6	8	11	23	15	9	16	20	7	29	33	39
ENSGALG00000002578	358	0	235	388	335	310	327	471	451	516	460	487	505	476
ENSGALG00000002579	110	137	145	66	90	68	94	197	327	322	150	172	202	194
ENSGALG00000002581	325	440	326	432	421	446	451	435	683	563	456	476	573	518
ENSGALG00000002583	324	344	288	233	262	214	269	367	380	444	416	384	363	438
ENSGALG00000002587	887	874	935	543	642	584	567	921	1059	1063	1002	906	1068	976
ENSGALG00000002588	915	990	701	1008	936	928	934	1099	950	1060	1109	1056	1095	1089
ENSGALG00000002591	0	0	0	0	0	0	0	0	0	0	0	0	0	0
ENSGALG00000002594	118	78	195	67	73	42	74	186	204	244	160	163	212	198
ENSGALG00000002595	2194	2564	1386	3049	2675	3193	3125	2611	2790	2891	3234	3074	3194	3322
ENSGALG00000002597	9	6	2	10	8	12	13	12	5	8	11	9	13	10
ENSGALG00000002598	1441	1628	1038	868	1353	1183	711	1347	1543	1054	1678	1751	1992	1350
ENSGALG00000002599	461	0	476	412	346	303	305	340	415	444	514	369	443	480
ENSGALG00000002603	2343	2237	1625	2109	1994	1749	1836	2344	2422	2698	2542	2244	2643	2522
ENSGALG00000002605	1845	0	1220	2580	2164	2602	2509	2138	2116	2187	2756	2065	2232	2259
ENSGALG00000002606	6733	6332	7597	4409	4645	3969	4021	6962	7387	8447	6448	5876	6943	6865
ENSGALG00000002610	431	441	318	652	503	569	640	697	627	775	787	723	673	714
ENSGALG00000002612	2845	2535	3799	1710	1970	1369	1497	3098	3360	3899	3351	3083	3631	3328
ENSGALG00000002615	836	1072	547	1142	1025	1058	905	1093	1251	1217	1113	1157	1272	1098
ENSGALG00000002616	1735	1406	2532	993	959	788	841	2195	2149	2501	2453	1951	2296	2213
ENSGALG00000002618	292	261	383	236	216	201	192	354	406	455	394	367	430	340
ENSGALG00000002621	108	73	76	77	79	55	69	155	182	181	149	138	165	130
ENSGALG00000002622	481	420	248	565	547	461	457	487	515	621	540	511	454	512
ENSGALG00000002623	50	131	88	42	41	47	57	112	398	362	85	236	327	272
ENSGALG00000002624	2644	2678	3186	1789	2093	1773	1776	2748	2769	2969	3273	2784	3083	3038
ENSGALG00000002630	775	729	555	821	701	601	631	803	820	907	880	720	698	777
ENSGALG00000002631	779	794	352	779	682	729	579	1038	979	929	927	925	935	755
ENSGALG00000002632	364	343	432	342	320	282	292	525	565	831	616	537	604	665
ENSGALG00000002634	2676	2724	1894	2506	2368	2131	2215	2517	2419	2698	2971	2629	2883	2889
ENSGALG00000002637	1	1	2	1	0	0	0	3	1	3	4	0	3	7
ENSGALG00000002638	17	12	5	2	5	5	8	12	26	34	10	25	30	20
ENSGALG00000002639	652	543	799	388	423	297	395	902	1049	1161	865	907	1118	1092
ENSGALG00000002643	11	8	3	18	12	12	10	4	19	17	13	18	21	18
ENSGALG00000002644	17270	17027	13945	17019	14171	13245	13197	23305	20970	26158	27438	24203	26690	26677
ENSGALG00000002645	154	254	262	96	99	141	164	99	119	186	109	79	88	143
ENSGALG00000002646	1248	982	1364	735	799	623	656	1308	1402	1479	1449	1308	1505	1372
ENSGALG00000002647	23	15	38	4	12	8	8	12	29	29	10	9	19	12
ENSGALG00000002648	1239	1105	735	1489	1397	1188	1320	1517	1736	2098	1565	1401	1348	1394
ENSGALG00000002649	2564	2443	2452	1802	1960	1761	1832	2541	2682	2952	2783	2462	2865	2799
ENSGALG00000002651	1692	1957	1477	2217	2145	2231	2107	3385	3514	3445	3332	3568	3536	3331
ENSGALG00000002652	0	0	0	1	1	1	0	0	0	0	0	1	0	3
ENSGALG00000002653	1123	1039	1290	678	774	637	607	1281	1322	1493	1312	1099	1339	1204
ENSGALG00000002655	1187	1068	1111	602	847	820	720	1526	2158	1660	1627	2104	2519	2196
ENSGALG00000002656	478	519	452	418	454	378	426	572	608	621	680	597	577	578
ENSGALG00000002659	2830	2765	2968	2059	2032	1840	1781	2783	2668	2768	3111	2594	3158	2884
ENSGALG00000002661	17807	17054	23574	12396	13213	11393	11787	22346	22611	23119	25133	20745	24335	23942
ENSGALG00000002663	1719	1603	1853	1000	1218	953	998	1503	1587	1738	1796	1449	1791	1748
ENSGALG00000002666	1508	1585	900	1919	1537	1587	1703	1628	2066	2131	1715	1991	2158	2019
ENSGALG00000002667	1015	1278	760	1045	1258	1603	1867	1255	1934	1654	1221	1774	2182	1771
ENSGALG00000002671	397	449	841	299	200	234	286	318	442	792	540	323	360	440
ENSGALG00000002673	491	571	464	400	378	442	444	661	630	729	653	742	711	695
ENSGALG00000002675	1314	1125	865	2244	1735	1615	1279	1802	1395	2274	3257	1631	1271	1204
ENSGALG00000002678	880	2887	2046	1030	3027	5197	4988	4689	10291	8200	4238	8860	9697	9112
ENSGALG00000002679	343	332	417	184	248	207	155	414	471	354	392	398	511	475
ENSGALG00000002682	1559	1606	1418	1424	1341	1384	1274	1808	1850	1747	1774	1732	2000	1813
ENSGALG00000002683	1845	1884	1288	1984	1754	1692	1816	2306	2145	2425	2578	2310	2290	2366
ENSGALG00000002686	1232	1408	1157	905	1125	1110	1118	1563	1725	1725	1490	1714	1857	1590
ENSGALG00000002688	0	0	0	0	0	0	0	0	0	0	0	0	0	0
ENSGALG00000002689	477	451	575	294	397	362	320	597	593	664	653	601	680	647
ENSGALG00000002690	1152	1037	728	1252	995	1058	1188	1377	1228	1361	1638	1310	1247	1406
ENSGALG00000002692	40	32	21	30	21	17	15	23	21	27	24	24	18	33
ENSGALG00000002693	962	931	721	795	854	733	804	1265	1403	1562	1455	1277	1444	1384
ENSGALG00000002695	672	707	819	563	558	581	521	810	946	1044	869	825	940	898
ENSGALG00000002699	2757	2968	1762	2225	2198	2166	1839	2955	2952	2710	2442	2263	2497	2158
ENSGALG00000002701	1840	1809	1772	1554	1517	1456	1485	1999	1981	2156	2321	1936	2273	2079
ENSGALG00000002703	1542	1592	1936	1099	1302	1115	1062	1956	1784	1840	2085	1725	1994	1881
ENSGALG00000002705	2342	2183	2889	1558	1501	1371	1339	2004	1970	2409	2550	1864	2173	2184
ENSGALG00000002706	1008	863	1508	535	639	543	688	1201	1235	1590	1278	1196	1533	1558
ENSGALG00000002707	339	331	187	444	312	367	350	350	397	441	376	407	445	402
ENSGALG00000002708	547	431	295	540	624	559	632	645	783	680	676	828	885	986
ENSGALG00000002709	992	946	887	646	731	617	695	1079	1358	1317	1084	1197	1374	1317
ENSGALG00000002710	341	380	343	254	309	346	309	437	411	493	452	499	541	539
ENSGALG00000002714	3369	1602	1367	2693	1611	1040	1050	3482	2129	1972	3086	1798	1689	1869
ENSGALG00000002719	2956	2871	3612	2159	2233	2054	1983	3511	3579	4003	3877	3483	3908	3767
ENSGALG00000002722	0	0	0	0	0	0	0	0	0	0	0	0	0	0
ENSGALG00000002723	1104	1216	709	1130	1046	1082	1102	1158	1276	1325	1511	1403	1405	1304
ENSGALG00000002725	1425	1566	829	1899	1691	1759	1634	1563	1817	1753	1507	1602	1643	1619
ENSGALG00000002726	3499	3192	3123	2527	2610	2390	2431	3553	3761	4132	3941	3913	4464	4112
ENSGALG00000002728	139	306	455	123	274	385	354	344	770	482	418	815	1174	836
ENSGALG00000002729	121	115	218	75	100	96	101	180	178	237	169	202	204	224
ENSGALG00000002734	1995	1934	1676	1799	1788	1685	1748	2206	2464	2698	2368	2351	2504	2479
ENSGALG00000002735	1171	1140	744	1279	1078	1048	999	1054	1037	1042	1122	958	994	1014
ENSGALG00000002739	671	554	1132	381	468	286	365	1025	1113	1335	1083	915	1161	1058
ENSGALG00000002742	277	229	321	286	222	314	318	504	470	458	683	571	693	583
ENSGALG00000002744	48	34	62	17	41	20	58	95	104	248	75	97	132	217
ENSGALG00000002750	5677	5104	6178	3568	4187	3430	3741	5549	5956	6847	6597	5748	6954	6825
ENSGALG00000002755	236	204	176	207	187	233	214	230	205	232	237	223	221	242
ENSGALG00000002756	936	736	507	1482	886	838	765	1082	921	885	1010	737	808	838
ENSGALG00000002759	1108	1053	1029	791	843	821	922	1114	1354	1381	1407	1435	1555	1621
ENSGALG00000002761	1648	1517	1869	957	1111	870	929	1949	2012	2077	1938	1859	2193	1943
ENSGALG00000002762	930	906	702	761	729	806	800	898	1030	974	1046	962	985	1063
ENSGALG00000002763	7780	7321	10270	2952	5609	4248	3843	12447	9751	10090	5701	6259	6634	6000
ENSGALG00000002764	1912	1789	3153	1154	1341	1124	1187	2853	3050	3407	2849	2883	3515	3371
ENSGALG00000002765	2572	2567	3101	1671	1779	1412	1413	3068	3105	3588	3181	2916	3441	3100
ENSGALG00000002766	1	4	2	6	2	3	3	1	2	2	4	6	5	2
ENSGALG00000002769	534	334	711	216	248	133	159	779	804	1066	674	586	812	714
ENSGALG00000002771	139	86	52	123	72	76	64	174	192	163	191	214	247	196
ENSGALG00000002773	1696	1730	1500	1495	1519	1479	1444	2366	2193	2492	2781	2345	2572	2588
ENSGALG00000002774	3816	3751	4310	2883	2930	2743	2801	4322	4704	4832	4267	3887	4955	4517
ENSGALG00000002775	73	55	39	75	58	54	68	84	53	54	112	53	29	47
ENSGALG00000002781	2527	2430	2911	1437	1840	1462	1442	2206	2252	2337	2645	1966	2439	2323
ENSGALG00000002783	140	88	61	149	97	49	68	109	109	149	99	110	105	136
ENSGALG00000002784	1913	1905	1085	2234	1907	2091	2065	2125	2252	2362	2071	1943	2011	2074
ENSGALG00000002786	7	8	16	7	3	9	5	16	19	16	20	19	19	22
ENSGALG00000002789	1568	1737	1287	1072	1186	1175	935	1607	1665	1375	1565	1380	1629	1470
ENSGALG00000002790	93	98	57	100	114	90	86	140	195	157	175	179	175	159
ENSGALG00000002792	16	1	1	126	34	7	3	15	3	4	8	1	2	4
ENSGALG00000002797	2184	2363	2239	1893	2068	1836	1988	2602	2687	3049	3044	2887	3152	3022
ENSGALG00000002798	1051	1043	727	1066	938	924	942	1066	1126	1354	1219	1172	1160	1283
ENSGALG00000002800	34	39	60	15	19	11	14	48	53	64	43	34	41	48
ENSGALG00000002802	311	238	156	374	338	183	227	242	187	286	294	235	231	202
ENSGALG00000002803	3468	3368	3704	2396	2754	2300	2601	4116	4472	4521	4207	3780	4444	4248
ENSGALG00000002804	100	149	140	132	138	95	165	142	120	179	265	117	137	151
ENSGALG00000002813	25505	26218	18439	25903	20598	21249	20139	33104	28657	31980	33129	28628	33774	33309
ENSGALG00000002816	427	362	173	345	361	353	297	816	889	447	598	854	986	818
ENSGALG00000002818	3063	2696	2811	2827	2277	2231	2708	3669	3474	3920	4326	3437	3674	3828
ENSGALG00000002820	657	721	681	589	668	642	670	805	824	1055	929	989	986	932
ENSGALG00000002827	1853	1940	1612	1647	1587	1552	1591	1798	1857	1983	2000	1823	2046	1839
ENSGALG00000002830	847	876	785	771	639	707	622	969	1017	1004	1093	965	1024	1034
ENSGALG00000002831	1381	1357	899	1080	1045	1038	851	2041	2038	1570	2078	2477	2636	2167
ENSGALG00000002832	330	306	215	364	279	248	284	297	306	361	290	281	258	299
ENSGALG00000002836	935	966	857	809	844	829	850	1039	1213	1327	1167	1118	1330	1192
ENSGALG00000002837	17252	18359	13549	19654	15996	15797	13944	22051	20885	23571	24203	20831	24448	23978
ENSGALG00000002840	897	1131	361	547	796	1324	857	949	1747	571	912	1095	1673	1320
ENSGALG00000002841	816	793	1086	552	617	534	561	901	951	1116	858	923	1083	954
ENSGALG00000002843	163	157	117	175	151	132	121	197	209	253	161	185	158	152
ENSGALG00000002845	27	29	20	9	8	9	9	24	77	33	24	38	53	52
ENSGALG00000002846	213	200	107	190	211	261	186	344	345	242	333	448	543	427
ENSGALG00000002847	1410	1585	862	1735	1464	1598	1672	1722	1644	1748	1796	1570	1675	1815
ENSGALG00000002848	0	0	0	0	0	0	0	0	0	0	0	0	0	0
ENSGALG00000002849	437	440	377	406	397	348	360	512	611	707	578	532	626	645
ENSGALG00000002850	641	511	1182	289	376	275	307	868	932	1127	911	856	973	823
ENSGALG00000002853	1528	1815	1216	1711	1690	1749	1693	1709	1721	1832	1900	1662	1687	1612
ENSGALG00000002854	192	0	167	152	148	121	206	265	236	222	254	215	207	269
ENSGALG00000002855	1808	1924	930	1859	1437	1256	1426	1752	2463	2405	1922	2001	2174	2086
ENSGALG00000002856	1103	1136	994	979	978	846	969	1358	1281	1381	1389	1245	1364	1301
ENSGALG00000002860	0	0	5	0	0	0	1	0	0	1	0	0	0	0
ENSGALG00000002861	793	791	683	669	657	594	657	994	1014	1125	1063	1039	1072	1066
ENSGALG00000002863	3124	3248	3814	2305	2506	2182	2466	3993	4613	4896	4129	4012	4723	4601
ENSGALG00000002864	23	18	22	16	7	5	7	17	54	31	47	62	75	43
ENSGALG00000002866	462	470	377	380	378	281	332	452	426	527	464	435	510	458
ENSGALG00000002868	19974	20500	15287	19734	15272	15350	13966	27100	24331	28097	28093	24037	29183	28577
ENSGALG00000002870	1178	1223	955	1019	1015	1052	1077	1439	1551	1514	1514	1400	1446	1385
ENSGALG00000002877	710	641	684	565	567	458	545	728	794	1052	777	778	834	794
ENSGALG00000002878	163	122	161	83	101	86	79	171	197	208	147	137	196	185
ENSGALG00000002880	823	820	855	702	711	605	687	1031	1062	1219	1128	1086	1014	1086
ENSGALG00000002881	593	683	679	458	454	502	456	966	1013	906	1054	946	1064	968
ENSGALG00000002882	329	304	309	271	268	250	212	353	375	398	370	337	368	335
ENSGALG00000002883	774	680	697	542	563	468	559	873	885	918	873	846	862	906
ENSGALG00000002886	0	0	2	0	0	0	0	0	0	0	1	0	0	0
ENSGALG00000002888	189	244	140	112	181	251	173	155	245	218	146	212	214	184
ENSGALG00000002891	2630	2445	2426	2131	2067	1778	1877	2894	2877	3107	3419	3060	3371	3383
ENSGALG00000002892	180	176	175	153	161	136	113	307	330	306	315	298	333	338
ENSGALG00000002893	516	458	248	678	856	372	271	742	731	337	421	796	578	435
ENSGALG00000002897	124	103	144	63	87	68	76	134	136	147	121	146	138	153
ENSGALG00000002899	769	865	1309	573	587	584	611	1251	1408	1541	1581	1369	1642	1498
ENSGALG00000002900	232	243	232	139	262	218	281	210	192	360	109	203	185	191
ENSGALG00000002904	387	283	496	133	186	108	148	465	480	430	445	407	438	437
ENSGALG00000002906	4191	4143	4172	3450	3627	3325	3182	4679	4852	5246	4954	4348	5002	4571
ENSGALG00000002907	1220	1335	852	349	980	578	279	1607	3368	2540	1695	2963	2767	2447
ENSGALG00000002908	1111	1271	896	1109	1187	1246	1178	1103	1067	980	1209	1077	1072	1107
ENSGALG00000002911	369	333	222	276	553	308	248	534	540	395	499	642	508	395
ENSGALG00000002913	950	1006	1024	716	864	881	800	954	1180	1177	1145	1091	1204	1115
ENSGALG00000002919	1014	974	619	1179	1007	1024	1026	1267	1312	1343	1433	1362	1360	1314
ENSGALG00000002921	2002	2227	1707	2096	1790	1951	1961	2368	2461	2534	2857	2457	2672	2721
ENSGALG00000002922	12071	10095	8466	12124	10380	10704	12223	12247	13823	16370	13604	13836	15015	16186
ENSGALG00000002925	2767	2875	2289	2470	2284	2072	2075	2602	2750	2991	3340	2845	3356	3160
ENSGALG00000002929	5526	5320	6604	3406	3882	3324	3534	5815	6273	6484	6175	5556	6686	6095
ENSGALG00000002931	6	3	2	10	9	0	6	4	6	8	10	5	6	3
ENSGALG00000002932	15392	15709	10873	16692	14561	15986	14145	20066	19396	20579	21391	19404	21992	21309
ENSGALG00000002937	5533	5435	5872	4164	4381	3875	3917	6164	6387	6472	6967	6468	7014	6685
ENSGALG00000002942	2416	2404	3043	1692	1733	1526	1605	3025	3443	3339	3335	3068	3635	3392
ENSGALG00000002943	18283	18832	15675	15612	15729	15832	16494	15753	17899	17471	17316	15421	17897	17451
ENSGALG00000002944	45	47	42	26	33	25	43	62	42	70	75	57	53	48
ENSGALG00000002945	533	536	360	612	568	560	593	487	601	588	606	507	535	526
ENSGALG00000002952	294	246	328	218	204	136	139	336	325	321	347	288	339	297
ENSGALG00000002954	1556	1479	1701	1072	1046	1041	1064	1666	1665	1901	1756	1562	1763	1671
ENSGALG00000002955	977	1533	270	339	815	792	390	1735	2841	693	867	1829	1712	1061
ENSGALG00000002957	18	20	14	28	28	29	34	37	40	42	22	33	27	34
ENSGALG00000002958	546	201	242	444	263	123	209	320	216	163	140	304	213	278
ENSGALG00000002959	453	447	730	232	320	207	241	592	628	686	613	592	722	690
ENSGALG00000002960	8	6	0	13	16	5	7	12	18	20	10	18	16	13
ENSGALG00000002963	181	138	363	204	188	94	130	288	304	397	199	393	348	378
ENSGALG00000002964	1464	1287	1265	1214	1244	1003	1101	1456	1475	1755	1590	1432	1546	1628
ENSGALG00000002967	386	319	398	284	308	289	251	479	518	535	535	536	544	504
ENSGALG00000002968	559	550	404	657	546	469	631	661	762	910	782	670	717	758
ENSGALG00000002969	1432	1445	1088	1364	1287	1320	1293	1404	1616	1609	1514	1439	1591	1504
ENSGALG00000002971	3974	4165	3837	3156	3418	3607	3892	4048	4687	4681	4257	4563	5116	5056
ENSGALG00000002973	1120	1191	1245	955	1064	928	862	1366	1468	1651	1430	1239	1530	1417
ENSGALG00000002974	4	49	49	6	20	40	37	13	45	74	42	35	53	62
ENSGALG00000002980	580	501	687	376	410	326	356	658	677	689	653	556	689	645
ENSGALG00000002981	432	412	464	242	306	265	214	569	591	591	654	536	579	587
ENSGALG00000002982	7	9	2	21	5	10	14	26	14	25	16	21	27	29
ENSGALG00000002984	459	573	340	673	642	668	564	577	675	676	650	584	596	602
ENSGALG00000002985	908	964	1122	639	727	674	591	1062	1049	1170	1102	961	1068	987
ENSGALG00000002987	35	24	52	26	13	16	34	102	92	185	140	100	69	94
ENSGALG00000002988	1908	1540	1033	3010	1522	1745	2214	1666	1099	1586	2211	1492	1199	1800
ENSGALG00000002990	3118	3770	2644	3834	3779	4122	3793	3850	3874	3978	4670	4705	4710	4824
ENSGALG00000002992	6	3	6	3	1	3	8	6	6	15	17	7	9	12
ENSGALG00000002993	714	329	549	309	311	203	249	978	788	603	608	584	725	668
ENSGALG00000003003	0	0	0	1	0	1	0	3	0	5	4	0	0	2
ENSGALG00000003005	11	13	12	0	2	3	1	17	23	15	6	13	17	22
ENSGALG00000003010	2672	2865	2469	2214	2341	2137	2232	2890	2844	2955	3304	2626	3054	3121
ENSGALG00000003011	1746	1096	1183	1043	907	725	660	1661	1166	1118	1834	1028	1126	1115
ENSGALG00000003013	3	5	6	6	5	7	1	5	8	1	15	7	12	7
ENSGALG00000003014	2	6	8	2	5	2	1	2	3	6	5	4	2	5
ENSGALG00000003015	2310	1587	1370	2822	1412	1126	1430	2439	2319	3334	3287	2658	2665	3065
ENSGALG00000003016	9	3	12	3	8	3	6	11	7	15	10	5	8	6
ENSGALG00000003021	85	64	132	34	53	32	38	131	150	155	109	118	142	136
ENSGALG00000003022	49	72	40	69	76	72	86	63	62	88	98	106	105	91
ENSGALG00000003024	2071	2254	1591	1919	1925	1833	1884	2029	2094	2158	2258	1976	2209	2080
ENSGALG00000003025	3	2	2	0	1	0	1	1	5	5	1	0	1	0
ENSGALG00000003026	579	494	564	397	388	370	391	616	713	834	764	687	826	778
ENSGALG00000003029	345	346	289	389	363	398	445	365	392	443	460	375	379	405
ENSGALG00000003031	559	551	425	457	445	376	415	543	506	605	574	484	498	450
ENSGALG00000003033	536	452	580	365	371	312	340	516	473	533	562	469	545	557
ENSGALG00000003034	25	34	7	13	23	19	7	7	18	6	7	14	15	18
ENSGALG00000003035	79	89	57	97	91	98	79	117	141	118	87	83	93	94
ENSGALG00000003039	777	817	555	861	906	868	891	879	1079	1044	1010	1099	1142	1005
ENSGALG00000003042	1194	1240	1193	1001	1046	939	972	1598	1713	1912	1826	1510	1750	1621
ENSGALG00000003045	1263	1356	975	1379	1326	1372	1357	1626	1681	1835	1763	1613	1687	1784
ENSGALG00000003046	3179	3232	3682	2511	2642	2328	2478	3802	3790	3923	4201	3833	4416	4290
ENSGALG00000003047	2428	2207	2601	1625	1807	1422	1548	2668	2755	3209	2940	2624	2883	2768
ENSGALG00000003052	1296	1276	995	1154	1081	1074	1045	1334	1380	1512	1538	1391	1450	1423
ENSGALG00000003053	5184	5379	3282	6186	5060	5483	5392	6080	5917	6773	7073	6030	6623	6742
ENSGALG00000003058	14	12	14	5	7	6	6	18	18	27	14	12	12	13
ENSGALG00000003059	472	438	390	448	384	396	371	703	577	581	492	447	507	486
ENSGALG00000003063	79	116	82	73	103	116	113	123	148	147	89	121	153	138
ENSGALG00000003065	484	561	410	618	496	614	640	567	788	802	667	658	777	792
ENSGALG00000003067	1228	1304	1366	1087	1110	1114	1116	1784	1911	1834	1998	1786	1873	1863
ENSGALG00000003068	512	399	476	466	428	333	406	627	678	873	652	562	640	621
ENSGALG00000003071	591	622	679	522	521	541	562	697	714	773	745	726	769	760
ENSGALG00000003072	3491	3463	3116	3000	2893	2754	2789	3101	3049	3333	3629	3000	3295	3248
ENSGALG00000003073	191	176	331	142	130	85	122	262	255	393	352	289	293	401
ENSGALG00000003074	1133	1218	969	1016	886	840	912	1199	1246	1364	1329	1266	1402	1389
ENSGALG00000003075	7	7	3	12	7	9	4	20	14	13	10	14	15	8
ENSGALG00000003076	2	8	4	3	4	6	6	4	7	4	4	8	6	6
ENSGALG00000003078	3109	2648	3312	1923	2030	1631	1570	3285	3632	3491	3341	3088	3466	3075
ENSGALG00000003079	693	630	844	462	479	408	428	790	794	819	925	748	864	821
ENSGALG00000003081	1371	1311	1481	982	1061	815	845	1696	2099	2190	1853	2020	2407	2159
ENSGALG00000003082	1114	1165	718	1371	1334	1340	1280	1516	1519	1684	1561	1468	1413	1511
ENSGALG00000003084	2393	2732	2582	2203	2165	2018	2133	2931	2914	3128	3450	2931	3189	3307
ENSGALG00000003085	3577	3742	4875	2075	2565	2150	2100	3806	3627	3958	4791	3937	4609	4487
ENSGALG00000003086	2174	2168	1750	1706	1803	1547	1627	2198	2281	2360	2359	2037	2333	2307
ENSGALG00000003091	831	714	1377	464	534	412	454	1119	1137	1232	1317	1054	1288	1204
ENSGALG00000003092	2031	2102	2091	1789	1840	1850	1962	2469	2691	3027	2908	2788	3002	2997
ENSGALG00000003096	441	641	307	424	439	534	459	345	455	446	403	422	429	430
ENSGALG00000003099	142	125	197	50	82	52	67	198	224	254	207	209	296	243
ENSGALG00000003101	1161	1442	1199	1018	1118	1089	1114	1216	1293	1310	1294	1176	1320	1278
ENSGALG00000003103	47	17	9	70	28	37	32	112	52	52	84	48	37	65
ENSGALG00000003105	4	0	1	1	0	2	1	2	2	6	4	5	7	6
ENSGALG00000003106	157	255	199	137	201	287	284	257	735	392	219	364	594	543
ENSGALG00000003107	1255	1364	956	1249	1166	1203	1187	1405	1519	1633	1492	1577	1798	1705
ENSGALG00000003108	3444	3993	2760	3730	3526	3837	3583	3650	3789	3887	3995	3484	3648	3611
ENSGALG00000003110	1	2	0	0	0	4	1	1	1	1	1	5	2	1
ENSGALG00000003111	188	172	329	124	144	98	102	280	317	334	284	253	324	319
ENSGALG00000003113	696	658	393	735	739	731	836	744	808	805	875	940	892	856
ENSGALG00000003114	368	376	437	149	320	433	586	848	908	796	729	857	1006	957
ENSGALG00000003118	2284	2136	982	2969	2741	3070	2729	3734	3910	4340	4576	4209	3835	3713
ENSGALG00000003120	5618	6347	4372	5327	6118	7704	7499	7391	8054	6458	6420	6837	7129	6864
ENSGALG00000003122	174	180	127	232	176	153	196	217	229	223	280	230	226	238
ENSGALG00000003123	1002	976	761	1332	1003	1137	1283	1802	1880	2569	1937	1700	1670	1954
ENSGALG00000003124	271	339	278	320	287	385	303	357	388	405	453	365	388	413
ENSGALG00000003126	149	88	38	82	73	57	34	60	43	45	86	58	58	48
ENSGALG00000003128	645	682	573	627	571	526	563	732	860	860	757	643	759	666
ENSGALG00000003129	380	329	297	266	263	230	255	374	359	408	445	412	380	419
ENSGALG00000003130	974	1017	939	914	951	876	916	1138	1159	1342	1336	1188	1318	1213
ENSGALG00000003131	401	351	354	321	339	320	352	328	365	427	416	362	401	384
ENSGALG00000003134	1	4	4	2	1	9	6	4	1	5	5	2	5	9
ENSGALG00000003135	1691	1493	1470	1181	1268	1074	1013	1581	1780	1432	2163	1841	2118	1984
ENSGALG00000003136	158	150	152	130	103	98	123	163	127	159	150	101	118	127
ENSGALG00000003137	861	758	916	796	736	650	578	1088	1221	1184	859	1074	1360	1046
ENSGALG00000003138	81	47	23	46	67	50	33	115	43	33	58	54	45	34
ENSGALG00000003140	0	2	2	2	1	3	4	0	6	0	1	1	1	0
ENSGALG00000003142	2	3	0	0	2	2	0	2	16	2	6	8	0	5
ENSGALG00000003143	2295	1774	3004	1232	1315	1003	1058	2678	2627	2964	2938	2570	2980	2755
ENSGALG00000003144	274	228	242	228	198	171	211	419	403	503	429	406	463	512
ENSGALG00000003146	199	169	259	137	125	120	119	213	266	275	187	201	264	224
ENSGALG00000003147	2814	2900	3143	1864	2088	1763	1791	3193	3539	3707	3529	3210	3982	3677
ENSGALG00000003148	232	168	167	209	160	126	129	201	215	237	192	175	160	179
ENSGALG00000003149	1417	1305	704	1409	1167	1448	1393	1153	1635	1295	1478	1559	1883	1757
ENSGALG00000003153	2965	3329	2806	3051	3074	2893	3006	3301	3252	3484	3423	3350	3771	3489
ENSGALG00000003154	639	537	708	377	457	363	346	891	959	917	987	917	1071	1056
ENSGALG00000003155	176	211	135	214	230	229	211	284	328	372	317	290	300	265
ENSGALG00000003158	727	800	736	528	527	475	498	806	824	791	903	720	769	763
ENSGALG00000003160	268	316	235	129	280	237	268	238	268	289	200	301	312	255
ENSGALG00000003161	231	292	210	134	270	270	239	230	284	295	175	279	300	288
ENSGALG00000003162	586	594	580	513	515	467	496	601	664	725	630	552	664	640
ENSGALG00000003163	135	113	108	165	101	89	134	169	193	239	254	183	222	207
ENSGALG00000003164	37	26	41	26	24	16	17	46	62	61	35	57	53	77
ENSGALG00000003165	1887	1605	2439	1173	1245	1039	1179	2488	2465	2531	2703	2372	2710	2794
ENSGALG00000003168	251	0	287	132	149	135	121	283	341	379	310	297	328	270
ENSGALG00000003169	2904	2885	2837	2441	2661	2148	2328	3277	3406	3690	3821	3436	3930	3812
ENSGALG00000003172	260	199	334	257	155	131	162	303	281	343	456	276	297	338
ENSGALG00000003174	14	19	1	18	8	9	18	9	12	8	19	19	7	9
ENSGALG00000003175	67	53	103	35	58	32	39	103	119	149	94	95	140	119
ENSGALG00000003176	0	0	3	1	0	1	0	1	0	2	0	0	0	3
ENSGALG00000003179	1	1	1	0	0	1	1	0	1	0	2	4	3	2
ENSGALG00000003181	376	415	316	468	420	442	428	462	396	445	423	445	422	447
ENSGALG00000003183	887	861	1154	615	695	527	568	1062	1196	1206	1132	1019	1255	1189
ENSGALG00000003185	1182	1091	1594	843	855	716	875	1536	1675	2027	1602	1610	1945	1840
ENSGALG00000003189	4761	4816	3280	4996	4097	4716	4324	4628	4663	5029	5100	4339	5035	5002
ENSGALG00000003193	3108	1841	1190	2544	1407	862	880	7007	2709	1451	5024	3794	2913	2712
ENSGALG00000003194	1103	960	1582	600	803	616	649	1571	1787	1877	1482	1367	1592	1515
ENSGALG00000003195	124	138	104	91	119	96	123	169	184	208	193	194	196	169
ENSGALG00000003196	2	3	3	10	5	7	2	3	3	5	6	7	9	11
ENSGALG00000003197	37788	39877	28534	36711	29412	29431	28632	40797	36734	42359	44272	39761	44448	44488
ENSGALG00000003199	2107	2116	2183	1602	1691	1540	1549	2526	2578	2852	2732	2448	2692	2519
ENSGALG00000003201	516	426	459	374	298	302	322	625	679	771	794	539	648	645
ENSGALG00000003203	61	41	35	31	75	58	51	77	93	81	38	72	74	67
ENSGALG00000003204	981	931	891	670	718	618	632	879	854	889	968	815	874	885
ENSGALG00000003205	2697	3026	2290	2675	2617	2606	2693	3690	3526	3851	4348	3851	4020	4270
ENSGALG00000003206	601	657	385	802	614	731	672	705	681	760	805	723	694	745
ENSGALG00000003208	641	539	730	452	431	409	430	908	857	980	831	736	861	916
ENSGALG00000003209	1	1	2	1	4	3	1	0	0	1	0	3	3	2
ENSGALG00000003211	2167	2458	2165	2099	2069	1910	2049	2525	2503	2827	2648	2418	2688	2696
ENSGALG00000003212	88	97	117	128	86	119	154	173	158	147	256	192	277	287
ENSGALG00000003213	10	9	4	6	10	5	5	12	10	16	20	9	11	8
ENSGALG00000003217	8	5	4	10	1	2	6	3	6	9	8	6	5	12
ENSGALG00000003219	305	283	595	165	235	158	166	535	637	683	553	486	651	561
ENSGALG00000003220	4982	4758	4500	3879	3682	3811	3798	4723	5086	5617	5245	4863	5306	5339
ENSGALG00000003221	1611	1624	1663	1160	1185	1024	1056	1663	1482	1560	1809	1424	1770	1477
ENSGALG00000003224	10	2	5	9	8	2	4	12	6	7	15	9	6	5
ENSGALG00000003226	123	114	128	38	84	52	31	189	325	217	192	347	354	230
ENSGALG00000003227	251	326	264	151	229	262	239	213	315	333	250	300	369	332
ENSGALG00000003228	540	515	685	309	367	326	286	721	755	785	682	639	722	723
ENSGALG00000003233	2076	2352	1810	1895	1845	1689	1615	1927	2040	2359	2112	1943	2086	2011
ENSGALG00000003235	1377	0	1371	965	939	1008	975	1224	1412	1576	1369	1244	1422	1332
ENSGALG00000003238	3281	3371	3586	2954	3112	3020	2925	4856	5206	5130	4740	4328	4921	4600
ENSGALG00000003241	47	65	35	77	76	76	76	41	85	76	37	48	75	51
ENSGALG00000003242	39	39	24	59	54	31	60	56	55	68	58	53	61	41
ENSGALG00000003243	2653	3053	2066	2500	2573	2673	2830	2596	2641	2694	2739	2598	2970	2797
ENSGALG00000003245	446	465	269	640	477	602	546	614	593	638	633	538	593	572
ENSGALG00000003246	1178	1261	1134	1080	984	1021	983	1245	1368	1515	1524	1265	1449	1327
ENSGALG00000003247	2802	2382	3267	2103	2029	1688	1630	3034	3031	3475	2869	2635	3289	3014
ENSGALG00000003248	5247	0	11448	2185	2652	1949	1943	6718	7765	7851	8010	6301	8309	7324
ENSGALG00000003249	999	1170	1121	841	924	909	871	1028	1051	1078	1183	1024	1116	1124
ENSGALG00000003250	568	708	542	575	633	629	534	629	622	695	804	686	738	717
ENSGALG00000003254	642	622	455	592	573	536	533	789	817	868	867	816	913	903
ENSGALG00000003256	1327	1329	1142	1415	1361	1202	1332	1689	1808	1967	1703	1665	1833	1851
ENSGALG00000003258	88	80	145	51	48	47	36	101	105	111	136	84	81	102
ENSGALG00000003259	915	960	783	797	823	790	747	892	927	986	1029	930	1015	916
ENSGALG00000003260	884	829	1221	641	710	551	569	1085	1102	1200	1164	1079	1184	1181
ENSGALG00000003261	347	199	175	527	275	265	335	1064	751	1048	1319	1107	1292	1545
ENSGALG00000003265	2612	2632	2456	2075	2071	2010	1790	3302	3300	3147	3465	2905	3572	3353
ENSGALG00000003267	2339	2295	1658	2570	2268	2189	2245	2585	3123	3110	2680	3155	3711	3477
ENSGALG00000003272	3521	3779	4395	2709	2857	2573	2589	4534	4557	4613	4915	4402	4832	4691
ENSGALG00000003273	249	198	322	160	150	132	132	300	348	342	363	311	377	320
ENSGALG00000003277	821	810	1081	496	605	533	542	1013	1103	1110	1103	959	1170	1128
ENSGALG00000003281	1435	1489	803	1804	1569	1591	1622	1564	1418	1836	1739	1489	1457	1539
ENSGALG00000003282	3910	3318	1715	4284	3522	3149	3063	3630	3347	3168	3648	3650	3643	3512
ENSGALG00000003283	97	102	78	69	80	76	69	108	157	168	94	145	143	166
ENSGALG00000003284	1125	1110	888	966	913	899	959	1043	1068	1361	1277	1120	1182	1240
ENSGALG00000003285	882	1040	572	1154	935	1057	1015	1172	1098	1067	1275	1036	1017	998
ENSGALG00000003286	98	64	102	38	53	27	31	103	100	111	99	89	112	86
ENSGALG00000003287	1206	1314	752	1136	1108	1206	1148	1131	1177	1184	1267	1180	1165	1231
ENSGALG00000003288	2362	0	2839	1761	1830	1501	1501	1927	2214	2244	2857	2071	2281	2171
ENSGALG00000003289	1209	1110	1219	1014	1052	781	900	1514	1570	1691	1452	1474	1625	1470
ENSGALG00000003293	3278	3239	3204	2399	2452	2111	2068	3598	3784	4119	3755	3390	4377	3821
ENSGALG00000003294	776	724	1186	405	477	364	363	906	946	1011	1107	874	1120	1028
ENSGALG00000003295	76	0	199	45	64	54	66	144	147	185	87	136	157	149
ENSGALG00000003297	3951	4455	4394	3426	3832	3515	3593	5376	5523	5590	6469	5616	6781	5940
ENSGALG00000003298	427	381	518	289	333	249	224	529	548	602	493	520	551	468
ENSGALG00000003299	2772	2490	2474	2135	2010	1834	1851	2378	2478	2581	2751	2395	2759	2779
ENSGALG00000003301	14	16	8	20	16	19	10	29	31	28	15	20	22	25
ENSGALG00000003302	1	2	0	1	3	8	1	1	0	0	1	0	0	1
ENSGALG00000003304	1034	1144	791	829	926	1049	1057	1283	1488	1469	1281	1295	1418	1345
ENSGALG00000003307	3962	3669	5761	2293	2591	2118	2107	5921	6440	6482	6248	5930	7284	6577
ENSGALG00000003308	3753	3896	3118	3386	3142	3086	2881	4099	4113	4505	4596	4220	4611	4387
ENSGALG00000003309	426	118	43	229	227	68	74	224	96	89	121	140	91	101
ENSGALG00000003310	9	0	4	10	9	4	7	11	7	5	10	12	8	10
ENSGALG00000003313	213	200	119	272	243	238	230	320	376	402	316	363	347	342
ENSGALG00000003314	526	467	580	319	321	253	317	559	622	686	625	605	728	635
ENSGALG00000003318	263	261	207	288	223	236	233	319	293	317	299	275	273	279
ENSGALG00000003319	21	11	17	21	16	7	19	21	31	39	29	27	29	34
ENSGALG00000003321	684	589	630	940	754	663	772	790	775	845	938	780	779	773
ENSGALG00000003322	983	674	989	632	559	414	492	1456	1209	1488	1519	1259	1418	1519
ENSGALG00000003323	20	7	12	12	5	3	7	26	18	13	28	11	11	14
ENSGALG00000003324	11450	9036	6327	16348	10194	9112	9358	20167	12226	10756	23689	16616	15591	14616
ENSGALG00000003325	247	244	324	121	150	134	141	302	339	297	330	301	365	350
ENSGALG00000003326	226	0	340	118	151	125	137	295	296	286	319	252	297	292
ENSGALG00000003329	1006	824	781	912	832	617	661	1321	1084	1127	1270	1229	1124	1059
ENSGALG00000003331	1643	1687	1587	1471	1468	1398	1265	1731	1833	2110	1917	1787	2044	1961
ENSGALG00000003333	228	325	257	221	322	334	331	408	586	731	486	525	532	525
ENSGALG00000003334	84	38	27	58	28	22	21	70	55	22	85	62	34	35
ENSGALG00000003336	46	55	58	30	54	32	42	92	88	114	99	118	111	87
ENSGALG00000003337	5824	6190	4570	5684	4986	5259	4792	6151	6003	6586	6856	6147	6934	6727
ENSGALG00000003339	2252	2236	2048	1957	2020	1808	2014	2111	2386	2651	2313	2153	2463	2421
ENSGALG00000003340	212	182	148	198	150	135	126	242	276	343	280	253	285	299
ENSGALG00000003344	4013	4362	2813	4376	3975	4036	4142	5148	5188	5361	5569	5347	5541	5375
ENSGALG00000003345	1357	1334	809	1772	1382	1527	1532	1454	1681	1595	1428	1757	1794	1652
ENSGALG00000003348	844	972	530	1180	869	1267	1142	1501	1393	1485	1696	1481	1491	1602
ENSGALG00000003349	71	55	44	134	62	58	93	89	61	109	132	113	89	124
ENSGALG00000003353	1334	0	1964	759	996	781	975	1788	2012	1603	1814	2047	2247	2195
ENSGALG00000003354	71	63	42	93	61	74	70	150	111	130	145	132	97	126
ENSGALG00000003355	768	849	668	874	793	807	897	816	758	824	948	736	763	776
ENSGALG00000003356	573	588	529	674	617	557	580	629	618	657	673	633	604	626
ENSGALG00000003357	1537	1650	888	1839	1525	1574	1556	1675	1575	1701	1928	1582	1692	1767
ENSGALG00000003358	1487	1529	1717	1176	1287	1128	1212	1680	1901	2002	1868	1718	1933	1874
ENSGALG00000003359	2705	2493	2309	2399	2115	2044	2052	3144	2980	3215	3458	2997	3276	3246
ENSGALG00000003360	74	100	46	107	102	115	88	87	132	112	105	112	123	91
ENSGALG00000003361	7	1	3	8	3	5	3	6	7	11	9	17	10	21
ENSGALG00000003362	733	768	599	624	709	660	698	725	922	1050	847	860	874	938
ENSGALG00000003365	219	0	267	197	168	151	120	276	283	309	338	311	359	331
ENSGALG00000003369	2383	2528	1628	2660	2426	2520	2565	2337	2339	2583	2836	2350	2371	2432
ENSGALG00000003370	829	882	839	735	678	628	684	1005	988	1031	1194	1057	1146	1115
ENSGALG00000003373	806	0	1689	421	559	429	432	1012	1176	1175	1418	1012	1278	1162
ENSGALG00000003374	836	592	716	552	506	360	433	816	415	548	876	549	442	570
ENSGALG00000003377	331	324	249	321	284	237	271	371	419	461	379	361	384	344
ENSGALG00000003378	651	504	891	333	416	302	339	732	823	869	863	729	827	761
ENSGALG00000003381	3085	2961	3200	2167	2476	2197	2444	2421	2867	2706	2940	2761	3162	3248
ENSGALG00000003383	1295	1341	1497	1043	1107	967	1018	1544	1800	1967	1773	1558	1923	1824
ENSGALG00000003385	1032	1193	756	965	939	983	960	1069	986	1034	1150	1024	1120	1033
ENSGALG00000003387	372	0	433	299	268	230	238	445	491	497	548	436	472	473
ENSGALG00000003391	931	920	1141	638	733	556	581	1138	1125	1260	1153	959	1196	1092
ENSGALG00000003392	2114	2098	2671	1378	1596	1400	1321	2279	2485	2799	2483	2330	2787	2561
ENSGALG00000003396	2268	1900	2265	1737	1821	1456	1952	2932	2842	3094	3496	3180	3165	3141
ENSGALG00000003397	948	922	1251	609	765	582	595	1093	1199	1307	1274	1136	1329	1232
ENSGALG00000003398	2211	2021	2090	1895	1715	1409	1560	2339	2368	2587	2398	2422	2571	2545
ENSGALG00000003400	1236	1486	1193	1120	1158	1080	1049	1507	1487	1457	1713	1486	1497	1504
ENSGALG00000003401	70	39	45	13	32	17	13	61	157	99	70	133	141	99
ENSGALG00000003403	129	146	91	175	181	203	189	191	280	320	183	322	314	281
ENSGALG00000003405	1684	1657	1270	1670	1502	1275	1301	1968	1902	2124	2019	1861	1895	1911
ENSGALG00000003408	308	353	212	404	328	339	341	441	419	494	475	388	394	393
ENSGALG00000003409	3434	3894	2378	3648	3482	4508	4405	3494	4134	4075	3714	3874	4092	4144
ENSGALG00000003412	2149	2910	1523	2185	2440	3091	2675	2115	2989	3114	2401	2963	3419	3233
ENSGALG00000003415	226	276	193	241	216	225	249	217	236	268	268	227	260	272
ENSGALG00000003416	1492	1476	853	2081	1853	1784	1678	1902	1880	1994	1880	1937	1857	1959
ENSGALG00000003419	586	507	644	380	437	324	321	604	613	734	675	556	622	636
ENSGALG00000003420	290	266	169	218	216	204	202	318	297	311	359	328	281	347
ENSGALG00000003424	2	0	0	28	1	0	0	4	1	0	13	6	1	5
ENSGALG00000003425	2	1	5	2	1	1	4	3	2	12	5	0	1	6
ENSGALG00000003426	0	5	6	2	4	6	3	2	8	10	15	8	8	11
ENSGALG00000003427	1506	1472	1613	880	938	924	938	1537	1681	1621	1526	1521	1882	1671
ENSGALG00000003428	4886	5343	3374	5673	5039	5654	5742	6270	6451	6692	6740	6403	7188	7013
ENSGALG00000003429	3957	3952	3656	4071	3581	3991	3987	4763	5013	5108	4155	3707	4345	4004
ENSGALG00000003430	806	729	1090	518	575	472	508	965	1035	1068	1085	942	1118	1031
ENSGALG00000003432	24	0	92	24	27	27	35	29	35	48	27	27	58	51
ENSGALG00000003433	7	7	3	5	12	5	7	5	11	16	17	15	18	15
ENSGALG00000003434	478	370	658	257	244	210	270	583	615	680	720	629	705	634
ENSGALG00000003435	49	49	20	69	48	31	33	62	74	86	50	57	58	57
ENSGALG00000003438	1447	1166	1924	768	848	716	740	1521	1492	1631	1860	1485	1827	1724
ENSGALG00000003439	2308	2356	1402	2553	2213	2395	2369	2488	2533	2824	2914	2735	2838	2886
ENSGALG00000003441	647	655	577	527	573	500	545	760	665	708	801	625	698	700
ENSGALG00000003443	35	31	30	41	29	45	32	42	44	47	51	39	48	50
ENSGALG00000003445	978	964	882	934	818	715	766	1298	1267	1481	1580	1348	1484	1527
ENSGALG00000003446	82	0	96	138	43	29	26	95	107	111	162	107	129	139
ENSGALG00000003447	1593	1373	1120	1544	1460	1179	1286	1911	1990	2034	1898	1881	1941	1889
ENSGALG00000003454	7115	7569	6887	6543	6484	6628	6291	7855	8225	9103	8581	7638	8947	8768
ENSGALG00000003456	0	6	1	2	2	2	1	3	5	3	3	14	33	20
ENSGALG00000003457	645	943	714	736	764	805	845	589	702	830	1032	787	837	818
ENSGALG00000003458	711	669	1077	415	497	357	400	970	1034	1022	1098	908	1081	987
ENSGALG00000003461	725	568	699	521	530	435	474	568	492	697	593	492	541	550
ENSGALG00000003462	0	0	0	0	0	0	0	1	1	0	0	0	0	1
ENSGALG00000003464	28	25	34	30	25	20	22	48	37	53	47	38	42	29
ENSGALG00000003465	407	328	244	86	212	112	49	371	703	482	519	820	694	652
ENSGALG00000003466	3649	3760	4636	2393	2641	2337	2349	4265	4542	4748	4756	4664	5582	5066
ENSGALG00000003467	1849	2300	1366	2335	2271	2403	2429	1942	1943	2154	2348	2068	2029	2040
ENSGALG00000003470	79	51	44	94	62	44	74	54	68	69	69	48	52	52
ENSGALG00000003472	299	258	172	356	237	173	175	316	282	286	265	185	213	227
ENSGALG00000003473	3162	3279	2044	2307	3172	3834	3443	2961	3489	2950	3082	3433	3940	3405
ENSGALG00000003474	1928	1707	1521	2101	1683	1658	1744	2067	1834	2197	2218	1669	1967	1975
ENSGALG00000003475	9093	9742	8416	7316	7613	7382	7052	8234	8459	8964	9260	8258	9430	8854
ENSGALG00000003476	916	894	917	721	770	658	672	1268	1291	1455	1288	1280	1436	1300
ENSGALG00000003478	4	3	1	5	1	7	6	7	8	6	5	5	3	4
ENSGALG00000003479	438	356	502	205	250	223	230	480	506	532	492	448	525	488
ENSGALG00000003483	2794	2689	3297	1889	2018	1716	1797	2975	2930	3184	3346	2968	3345	3091
ENSGALG00000003484	971	1006	942	750	717	660	714	814	733	749	840	654	777	780
ENSGALG00000003485	611	519	342	695	567	598	623	636	598	702	855	679	648	657
ENSGALG00000003487	622	532	819	355	383	311	339	766	797	906	854	824	949	947
ENSGALG00000003492	2690	2805	1924	2668	2646	2483	2517	2723	2818	3026	3235	3104	3121	3144
ENSGALG00000003495	3914	4035	3012	4125	3541	3543	3726	3638	3621	4008	4479	3890	4037	4247
ENSGALG00000003496	268	231	269	165	143	127	141	324	310	315	249	256	284	288
ENSGALG00000003498	562	524	676	424	405	340	368	701	729	860	765	657	775	739
ENSGALG00000003499	423	458	238	517	459	483	514	481	602	656	590	520	561	579
ENSGALG00000003500	438	382	321	292	310	275	291	410	443	537	465	428	497	535
ENSGALG00000003503	2636	2695	2115	2388	2111	2104	2210	2519	2440	2684	3183	2664	2901	2949
ENSGALG00000003505	456	533	576	355	400	350	348	563	531	585	617	539	616	630
ENSGALG00000003507	319	326	237	253	319	340	354	330	432	513	377	475	512	516
ENSGALG00000003509	14	14	5	13	3	10	6	11	5	12	7	6	8	13
ENSGALG00000003510	743	899	647	818	763	785	740	806	799	751	788	760	901	804
ENSGALG00000003512	0	1	0	0	0	0	1	1	0	1	1	0	0	1
ENSGALG00000003517	797	664	741	689	669	468	560	821	829	1058	924	780	850	862
ENSGALG00000003518	968	953	764	862	827	784	794	973	1055	1202	980	1003	1074	1007
ENSGALG00000003519	0	0	0	0	0	0	0	0	0	0	0	0	0	0
ENSGALG00000003520	559	417	451	390	410	280	313	689	721	824	563	483	590	570
ENSGALG00000003521	5320	5029	5258	4172	4398	3784	3536	6290	7932	7106	8137	8441	9899	8945
ENSGALG00000003522	15936	16813	15387	12567	12484	11594	11696	14832	14888	15803	17843	14537	16657	15760
ENSGALG00000003523	992	969	1127	774	757	647	686	1091	1050	1199	1285	1040	1208	1162
ENSGALG00000003526	1973	1856	1817	1465	1408	1215	1347	1889	1912	2160	2063	1845	2132	2062
ENSGALG00000003527	286	364	179	363	332	358	372	280	339	388	355	305	353	362
ENSGALG00000003529	44	40	25	57	39	36	40	53	65	66	81	62	62	42
ENSGALG00000003532	18929	18376	22889	12975	14863	11444	12203	23657	25818	27956	26709	22444	26362	24155
ENSGALG00000003533	379	403	272	403	343	330	318	482	445	595	492	438	433	494
ENSGALG00000003536	3697	3430	3578	2691	2718	2456	2364	4088	4280	4620	4328	3862	4522	4310
ENSGALG00000003537	0	1	0	0	0	1	1	0	2	2	3	2	5	4
ENSGALG00000003539	446	432	264	498	426	529	493	461	506	517	500	452	470	458
ENSGALG00000003540	541	418	528	389	368	274	269	578	563	629	552	474	572	576
ENSGALG00000003545	8	3	8	2	1	5	2	7	5	5	5	4	2	2
ENSGALG00000003547	1487	0	1814	1061	1135	876	909	1689	1868	1866	2200	1933	2344	2078
ENSGALG00000003548	198	175	209	87	139	93	112	367	532	498	228	466	567	493
ENSGALG00000003549	1262	1301	739	1662	1540	1584	1516	1579	1629	1922	1575	1427	1471	1540
ENSGALG00000003550	1054	1088	1011	719	683	620	629	1345	1410	1481	1655	1155	1107	1181
ENSGALG00000003553	337	384	353	220	197	224	255	274	228	335	224	173	150	233
ENSGALG00000003554	21	4	3	122	14	3	10	11	10	13	36	22	19	28
ENSGALG00000003557	338	422	262	361	412	439	383	452	500	508	470	533	546	523
ENSGALG00000003558	485	0	479	378	329	319	308	533	677	752	674	577	642	602
ENSGALG00000003559	402	315	326	313	277	231	284	387	391	483	448	402	440	446
ENSGALG00000003560	19	26	93	53	30	12	69	95	149	180	137	121	100	188
ENSGALG00000003562	153	166	116	234	136	170	135	437	671	671	767	1176	1113	914
ENSGALG00000003563	2264	2558	1756	2471	2372	2530	2350	2246	2312	2483	2586	2320	2463	2422
ENSGALG00000003566	575	551	515	388	424	400	378	576	512	634	642	545	611	648
ENSGALG00000003567	82	76	49	69	73	46	27	102	176	109	105	146	123	125
ENSGALG00000003568	235	170	137	194	201	160	188	230	264	290	221	226	276	296
ENSGALG00000003569	222	187	212	196	162	125	162	304	336	429	322	267	307	320
ENSGALG00000003570	10093	11746	7175	9170	8571	8941	8789	10133	9334	10438	10162	8604	9660	10094
ENSGALG00000003572	1297	1169	1301	977	961	768	788	1351	1270	1419	1402	1202	1422	1338
ENSGALG00000003573	0	0	0	0	0	0	0	0	0	0	0	0	0	0
ENSGALG00000003574	258	230	395	238	229	143	219	309	484	602	510	404	435	543
ENSGALG00000003575	1087	1251	735	1199	1161	1227	1143	1335	1294	1289	1350	1270	1365	1296
ENSGALG00000003578	16873	18321	18394	15583	22931	25423	31181	24347	48251	45291	33625	48298	46293	49852
ENSGALG00000003580	4469	4700	10205	4084	3745	2914	3518	8171	16114	21792	14573	13355	16378	15146
ENSGALG00000003582	34	0	20	84	9	9	12	31	14	25	125	34	44	49
ENSGALG00000003584	6190	6152	7949	3612	4479	3593	3671	5809	6056	5807	6883	5582	6604	6220
ENSGALG00000003588	74	123	193	89	99	86	131	354	418	800	361	372	287	457
ENSGALG00000003589	22	42	27	14	30	49	48	33	54	56	56	67	63	47
ENSGALG00000003590	28	35	52	26	17	21	24	51	71	73	35	44	56	59
ENSGALG00000003594	80	72	45	59	57	80	98	97	87	64	140	127	98	116
ENSGALG00000003595	44	58	51	61	59	50	63	118	138	119	187	186	154	135
ENSGALG00000003596	4359	4647	5121	2968	3698	3463	3683	3999	4839	4935	4568	4505	5252	5112
ENSGALG00000003597	2818	3127	2816	2665	2770	2688	2670	3545	3403	3543	4091	3578	3740	3687
ENSGALG00000003601	8601	7639	5920	8180	6838	6682	6718	9641	8641	7669	9026	8467	9278	8911
ENSGALG00000003602	111	87	88	63	51	39	40	92	114	134	110	112	100	96
ENSGALG00000003604	326	299	224	301	291	260	270	374	406	508	427	404	415	371
ENSGALG00000003605	2493	0	3324	1361	1535	1290	1318	2394	2833	2796	2861	2344	3048	2667
ENSGALG00000003614	328	252	194	349	273	229	255	417	433	523	287	302	342	341
ENSGALG00000003624	48	49	33	37	32	40	37	61	89	100	77	84	88	74
ENSGALG00000003625	2067	2331	1190	2976	2429	3120	2763	2879	2768	2653	3092	2629	2770	2510
ENSGALG00000003628	645	692	665	411	483	492	581	424	592	639	462	487	580	559
ENSGALG00000003631	186	0	409	80	110	91	90	220	312	295	375	297	320	287
ENSGALG00000003634	1326	1240	1970	800	872	752	845	1929	2031	2196	2203	2022	2482	2345
ENSGALG00000003636	1277	1183	632	1574	1211	1128	1142	1502	1399	1228	1552	1339	1288	1360
ENSGALG00000003641	3038	2963	2979	2155	2362	2234	2369	3122	3177	3523	3463	3270	3651	3597
ENSGALG00000003642	354	373	310	291	315	293	351	464	435	457	647	471	450	536
ENSGALG00000003644	25	26	25	22	20	12	19	21	21	26	27	30	28	26
ENSGALG00000003645	518	538	360	375	420	495	531	416	781	685	510	645	737	697
ENSGALG00000003647	19	24	8	24	20	25	10	37	23	21	25	36	37	28
ENSGALG00000003648	486	462	1000	301	242	212	251	938	1009	988	891	715	912	766
ENSGALG00000003650	1120	999	1697	541	692	505	557	1505	1530	1571	1613	1272	1655	1439
ENSGALG00000003651	1298	1443	955	1729	1450	1713	1661	1622	1603	1773	1847	1620	1627	1725
ENSGALG00000003652	1032	1063	1199	774	809	711	687	1208	1312	1689	1388	1310	1413	1458
ENSGALG00000003655	2976	3899	6082	1611	1854	1556	1814	5400	7250	5750	5153	4666	6642	5485
ENSGALG00000003657	109	114	105	84	70	81	80	111	122	162	150	120	127	130
ENSGALG00000003658	297	275	298	246	213	196	201	304	301	355	308	277	315	284
ENSGALG00000003660	332	519	452	400	439	507	616	511	731	541	579	648	824	771
ENSGALG00000003661	1832	1549	2004	1114	1241	1040	1180	1720	1823	1960	1830	1780	2071	1906
ENSGALG00000003663	428	361	378	346	342	309	326	461	541	548	535	482	538	567
ENSGALG00000003665	1547	1727	1070	1812	1771	1838	1910	2012	2180	2580	2321	2461	2595	2611
ENSGALG00000003670	276	119	697	555	248	252	699	1033	1238	2037	1243	1107	1313	1884
ENSGALG00000003672	683	600	1122	391	438	296	316	828	824	961	892	743	945	825
ENSGALG00000003674	1237	1324	1210	1018	1034	1047	1141	1343	1398	1354	1578	1275	1544	1436
ENSGALG00000003675	869	816	808	695	741	664	704	1040	1088	1149	1213	1121	1168	1145
ENSGALG00000003677	43	58	17	41	34	42	28	66	65	50	70	64	43	71
ENSGALG00000003681	6751	6487	9173	4640	4861	4164	4444	7930	8185	8618	8993	7509	9066	8471
ENSGALG00000003682	1071	1045	828	1152	1082	994	1003	1220	1184	1352	1206	1134	1139	1127
ENSGALG00000003683	997	1053	805	1023	876	837	893	1202	1073	1158	1157	1008	1178	1098
ENSGALG00000003684	238	195	267	149	181	127	154	252	233	242	263	209	292	237
ENSGALG00000003687	462	456	348	489	438	381	393	622	582	709	613	557	578	565
ENSGALG00000003688	4790	0	5456	3065	3487	2923	3021	3918	4444	4736	5494	4010	4614	4583
ENSGALG00000003689	775	1510	926	615	1541	1591	1469	1717	2755	2263	1671	2949	3055	2336
ENSGALG00000003690	454	413	250	665	453	509	586	932	558	763	1280	922	861	1121
ENSGALG00000003691	2123	1802	2065	1632	1622	1267	1356	1994	2134	2414	2457	1989	2079	2052
ENSGALG00000003693	8985	9516	7009	8700	8760	9878	10271	9544	11709	10441	9383	11077	11372	10948
ENSGALG00000003695	282	285	260	269	306	251	322	460	560	485	488	517	539	530
ENSGALG00000003696	921	1067	815	1086	935	843	968	1142	1100	1317	1314	1165	1229	1289
ENSGALG00000003699	2717	1660	1201	1869	1520	923	780	2359	2552	2189	2155	1772	1753	1331
ENSGALG00000003701	241	239	314	163	186	130	180	433	536	553	447	508	582	576
ENSGALG00000003702	2758	2176	3002	1611	1616	1330	1363	3199	3393	3260	3238	2751	3399	3097
ENSGALG00000003703	700	689	724	620	547	497	536	843	853	908	866	752	846	823
ENSGALG00000003705	597	478	865	354	380	299	328	652	771	785	873	682	842	822
ENSGALG00000003708	1134	0	1430	676	712	641	585	960	1044	1162	1327	955	1195	1029
ENSGALG00000003709	105	99	91	95	96	75	68	128	152	172	129	118	140	132
ENSGALG00000003712	1351	1434	1220	1008	1109	1014	1052	1659	1937	1937	1786	1682	1863	1883
ENSGALG00000003713	20	12	22	43	19	9	26	19	23	22	14	20	19	31
ENSGALG00000003716	68	0	10	62	20	4	15	22	9	31	67	24	22	29
ENSGALG00000003717	2320	1878	2396	1578	1484	1141	1293	2492	2776	2871	2667	2561	2978	2771
ENSGALG00000003720	1337	1324	1173	1134	1274	1066	1151	1298	1297	1398	1476	1242	1388	1377
ENSGALG00000003722	779	799	1045	490	515	461	404	776	814	805	892	730	841	848
ENSGALG00000003726	369	0	169	240	232	188	231	342	458	423	299	494	671	571
ENSGALG00000003727	638	599	820	381	375	334	297	637	633	698	722	604	750	715
ENSGALG00000003731	1551	1674	1029	1752	1610	1506	1505	1978	1755	1666	1834	1551	1618	1709
ENSGALG00000003732	1629	1497	1304	1408	1304	1231	1292	1897	2017	2193	1820	1829	1962	2037
ENSGALG00000003733	794	0	1098	477	545	424	530	937	1724	1926	1257	1741	2120	2144
ENSGALG00000003734	1809	1871	1462	1911	1722	1655	1613	1915	1895	2079	2163	2030	2077	2083
ENSGALG00000003736	111	96	70	147	112	94	85	114	113	176	139	160	146	131
ENSGALG00000003738	912	895	906	792	785	725	784	1033	1097	1206	1137	1003	1136	1055
ENSGALG00000003741	4209	4899	3010	4562	4796	5934	5318	5381	7356	6752	4923	6350	7595	6164
ENSGALG00000003742	4529	3247	3798	3456	2790	2869	2859	3666	3040	4034	2812	2213	2355	2599
ENSGALG00000003743	526	491	364	429	415	414	385	656	707	730	720	742	834	785
ENSGALG00000003744	523	830	358	159	425	561	400	846	1661	1045	732	869	880	609
ENSGALG00000003745	1148	1089	914	1244	1109	977	1177	1597	1633	1655	1633	1587	1758	1751
ENSGALG00000003747	137	0	138	132	93	83	104	210	318	344	446	428	476	545
ENSGALG00000003748	3207	2763	4990	1887	2020	1494	1883	3968	5182	5567	4678	4589	6368	5902
ENSGALG00000003750	10202	12461	8363	10147	9244	11305	11105	10846	10876	13723	10814	9019	9547	10123
ENSGALG00000003751	1	8	1	0	5	1	3	4	4	5	3	6	6	10
ENSGALG00000003753	410	337	577	213	245	193	228	458	518	539	423	377	441	460
ENSGALG00000003757	485	442	379	445	467	394	422	574	613	802	625	595	671	696
ENSGALG00000003758	115	74	79	132	93	120	108	147	117	158	127	114	135	132
ENSGALG00000003759	93	95	116	65	101	83	83	142	166	156	119	201	229	210
ENSGALG00000003765	0	0	0	0	0	0	0	0	0	0	0	0	1	0
ENSGALG00000003766	2955	3080	1724	3134	2734	3192	3041	3242	3400	3882	3344	3296	3601	3569
ENSGALG00000003767	1004	832	854	812	737	643	641	1030	776	1146	1225	810	961	1021
ENSGALG00000003770	2743	2208	2520	2560	1952	1641	2211	3260	2190	3184	4201	3045	3021	3789
ENSGALG00000003771	1210	1152	1210	898	899	782	854	1389	1463	1596	1557	1330	1476	1416
ENSGALG00000003774	4356	4038	2486	5435	5291	4823	4770	5255	6626	8259	5568	5572	5797	5758
ENSGALG00000003775	958	0	1189	549	668	570	561	986	1330	1329	1105	1099	1307	1162
ENSGALG00000003777	147	265	281	140	174	272	354	192	321	324	198	242	372	464
ENSGALG00000003778	968	826	975	619	672	500	490	1175	1366	1377	1168	1158	1354	1326
ENSGALG00000003781	1191	1087	1170	740	835	635	680	1466	1490	1848	1542	1393	1655	1556
ENSGALG00000003786	2198	2169	3257	1358	1583	1147	1227	2366	2247	2752	2658	2106	2439	2539
ENSGALG00000003788	269	289	340	192	208	173	178	328	415	409	366	381	473	442
ENSGALG00000003789	40	48	22	40	41	48	40	49	82	54	68	67	63	71
ENSGALG00000003792	14	0	12	14	7	8	11	32	33	40	34	52	60	68
ENSGALG00000003793	759	843	856	579	630	636	600	825	939	987	1031	994	1133	1097
ENSGALG00000003794	515	578	541	558	546	478	549	676	832	854	778	809	968	917
ENSGALG00000003795	732	718	1244	430	501	412	407	1059	1034	1047	1150	1013	1118	1104
ENSGALG00000003798	1735	1800	2149	1381	1490	1325	1373	2061	2112	2089	2285	1963	2202	2136
ENSGALG00000003799	1788	1810	1654	1561	1626	1524	1598	1870	1940	1977	2024	1836	2090	1927
ENSGALG00000003800	617	554	491	526	481	474	547	780	749	871	898	732	806	798
ENSGALG00000003802	122	112	126	67	128	139	135	203	257	169	145	288	313	280
ENSGALG00000003803	1128	0	1730	801	791	698	1033	1593	1579	3111	1554	1355	1681	1791
ENSGALG00000003805	945	846	584	746	650	564	449	1200	1392	1283	1232	1183	1494	1165
ENSGALG00000003806	13984	13764	17318	10316	10769	9324	9608	19186	19876	20508	21194	20105	24597	22841
ENSGALG00000003807	499	475	863	330	369	341	337	778	843	823	842	723	889	819
ENSGALG00000003812	828	793	1147	544	606	509	462	1132	1133	1142	1097	1080	1284	1118
ENSGALG00000003814	97	36	36	251	69	45	139	132	56	81	283	161	101	122
ENSGALG00000003815	6058	6168	7052	4600	4867	4493	5028	7956	8919	9813	8957	8799	9964	9749
ENSGALG00000003816	4	6	2	3	5	5	2	9	13	8	12	17	15	14
ENSGALG00000003818	558	664	544	457	467	493	553	549	689	664	638	661	684	740
ENSGALG00000003819	114	143	50	79	99	114	81	190	243	129	156	192	255	179
ENSGALG00000003820	1685	1478	2091	1164	1149	976	980	1712	1678	1981	2096	1926	2135	2145
ENSGALG00000003821	85	93	44	64	69	63	50	122	123	101	105	126	92	108
ENSGALG00000003824	3478	3745	3509	2852	3062	2583	2645	4010	3969	4282	4350	3900	4271	4095
ENSGALG00000003826	923	1010	925	769	733	665	667	940	1013	1037	1057	920	1079	1034
ENSGALG00000003829	28	24	15	44	36	33	24	56	62	61	115	66	89	74
ENSGALG00000003832	937	884	558	1074	893	935	1047	1300	1330	1504	1160	1180	1297	1406
ENSGALG00000003833	191	193	92	239	247	227	171	121	177	90	175	228	200	138
ENSGALG00000003836	5	6	4	8	2	4	2	13	9	6	10	6	7	6
ENSGALG00000003837	108	53	138	53	49	36	55	135	128	309	124	150	156	209
ENSGALG00000003838	44	47	22	34	44	48	30	86	108	73	73	95	96	76
ENSGALG00000003839	0	0	2	2	1	1	2	3	0	4	8	5	3	2
ENSGALG00000003841	62	48	60	101	78	68	77	100	69	127	125	88	77	110
ENSGALG00000003842	1	2	6	3	4	3	1	11	6	2	5	11	11	7
ENSGALG00000003845	1168	1003	729	1339	1082	1053	1058	1424	1441	1555	1485	1330	1376	1435
ENSGALG00000003849	5	6	10	7	1	1	5	8	11	36	11	27	24	52
ENSGALG00000003851	614	551	357	591	546	552	486	684	619	675	692	631	699	689
ENSGALG00000003852	56	14	10	134	37	28	27	112	57	89	172	92	64	78
ENSGALG00000003854	530	420	695	346	375	273	279	645	654	704	711	586	668	616
ENSGALG00000003855	994	1147	714	1187	1146	1212	1239	1423	1525	1695	1522	1403	1515	1565
ENSGALG00000003857	1	1	0	1	1	0	1	3	0	1	4	1	1	2
ENSGALG00000003859	48	52	48	64	58	30	48	78	44	79	99	90	73	90
ENSGALG00000003860	108	154	98	150	162	241	216	201	244	214	256	280	377	327
ENSGALG00000003861	1052	1052	1495	531	767	580	591	1336	1447	1398	1396	1249	1484	1339
ENSGALG00000003862	106	121	102	74	90	69	96	147	155	127	121	141	181	135
ENSGALG00000003863	6	15	16	9	12	4	7	19	41	25	16	20	20	14
ENSGALG00000003866	71	37	14	68	41	28	34	70	35	32	37	33	27	23
ENSGALG00000003870	503	478	531	347	372	259	291	496	536	615	555	488	668	574
ENSGALG00000003875	7190	7270	5303	6724	6296	5765	5541	6878	7359	7798	7535	7194	7811	7393
ENSGALG00000003876	36	26	24	60	34	29	33	39	61	62	63	52	62	84
ENSGALG00000003878	980	1019	676	1261	1062	1186	1110	1260	1204	1204	1327	1142	1080	1075
ENSGALG00000003879	1063	1152	608	1127	1036	1035	1022	1035	1133	1102	1193	1162	1169	1116
ENSGALG00000003880	2259	2303	1632	2547	2186	2064	1984	2276	2202	2231	2337	2186	2277	2252
ENSGALG00000003881	1247	1346	1202	1035	1165	1101	1021	1034	1044	1067	1303	1050	1223	1239
ENSGALG00000003882	12029	12455	11564	9799	9525	8867	9146	12004	11504	12528	13700	10996	12162	11631
ENSGALG00000003883	485	529	732	309	393	269	336	651	712	734	679	617	684	684
ENSGALG00000003885	152	121	90	174	151	130	155	182	172	207	160	153	159	161
ENSGALG00000003886	340	202	208	217	213	113	180	463	395	325	485	452	419	409
ENSGALG00000003891	15727	11684	15616	16742	10074	7847	10446	14705	10973	16022	20675	12427	12175	13337
ENSGALG00000003893	2738	2825	2358	2333	2279	2043	2280	2587	2895	2947	2912	2848	3307	3129
ENSGALG00000003895	7	0	0	2	4	0	0	0	0	3	2	0	1	1
ENSGALG00000003899	4	2	0	0	0	0	1	0	1	1	0	1	1	0
ENSGALG00000003901	335	319	293	367	293	277	361	352	456	580	413	426	456	449
ENSGALG00000003904	29	12	12	35	31	26	21	56	43	53	67	57	53	66
ENSGALG00000003906	702	642	1112	390	465	350	359	921	857	896	928	785	979	851
ENSGALG00000003907	651	605	1070	355	429	316	336	773	864	916	826	724	963	790
ENSGALG00000003908	0	0	0	0	0	1	0	0	1	0	0	2	0	0
ENSGALG00000003909	1234	1297	878	1373	1262	1322	1311	1356	1399	1486	1414	1440	1505	1460
ENSGALG00000003911	342	292	163	211	177	167	153	267	198	147	196	121	176	163
ENSGALG00000003913	118	98	196	46	53	56	44	163	186	197	197	178	212	191
ENSGALG00000003914	6	3	10	2	4	4	1	14	14	12	6	9	9	13
ENSGALG00000003916	874	1022	943	716	818	855	761	864	905	1011	883	848	1003	913
ENSGALG00000003919	672	722	912	503	506	452	440	667	658	697	802	627	761	729
ENSGALG00000003920	1136	1096	1011	991	939	966	978	1235	1264	1424	1409	1228	1341	1302
ENSGALG00000003921	385	411	458	325	352	357	415	568	574	630	569	658	694	696
ENSGALG00000003922	18619	19983	18837	14556	16684	16161	15418	16872	18191	18466	19367	16562	19485	18922
ENSGALG00000003923	597	958	669	710	704	1002	1052	1696	2438	2843	1355	2634	2975	3288
ENSGALG00000003924	1080	1182	773	1254	1085	1191	1122	1171	1110	1107	1320	1130	1265	1193
ENSGALG00000003925	18	24	17	9	8	10	3	22	44	24	27	50	40	31
ENSGALG00000003928	0	0	0	0	0	0	0	0	0	0	2	0	0	0
ENSGALG00000003929	544	569	532	522	558	493	495	679	766	815	751	709	824	767
ENSGALG00000003930	1067	1225	1225	870	854	864	969	921	1127	1210	1413	1162	1376	1271
ENSGALG00000003931	0	1	0	0	0	0	0	1	2	1	0	1	2	1
ENSGALG00000003932	195	242	231	194	251	248	304	306	425	388	343	464	519	516
ENSGALG00000003933	1469	1474	943	1813	1663	1887	1765	1805	1956	2171	1900	2133	2073	2152
ENSGALG00000003935	92	90	115	104	76	91	84	120	100	160	146	124	142	139
ENSGALG00000003936	761	788	673	767	754	751	702	916	1046	1179	993	1038	1100	1001
ENSGALG00000003937	2254	2363	2408	1786	2002	1687	1831	2282	2274	2361	2703	2145	2429	2375
ENSGALG00000003939	380	428	390	412	465	634	734	1126	2177	1870	991	2227	2327	2224
ENSGALG00000003941	3393	3463	2850	2889	2782	2672	2520	3409	3298	3362	3399	3028	3400	3238
ENSGALG00000003942	1117	1224	1475	900	973	951	963	1276	1229	1372	1328	1206	1467	1331
ENSGALG00000003944	398	367	356	419	320	286	292	511	555	758	632	559	613	661
ENSGALG00000003947	14304	15695	17258	12254	12819	11896	11725	14949	15127	16303	17387	14799	16318	15489
ENSGALG00000003948	1605	1655	1134	1599	1519	1433	1412	1876	1828	1871	2145	1970	2109	2097
ENSGALG00000003950	1920	1846	2614	1324	1313	1177	1148	2217	2177	2471	2386	2163	2462	2319
ENSGALG00000003952	242	467	254	250	408	520	578	647	1153	1066	647	955	1067	921
ENSGALG00000003955	476	507	493	327	365	334	388	479	504	523	557	627	630	632
ENSGALG00000003958	740	694	1050	459	658	454	436	894	891	937	942	777	920	843
ENSGALG00000003959	1820	1643	2744	1032	1163	979	1011	2239	2286	2474	2653	2113	2646	2463
ENSGALG00000003965	0	0	0	0	0	0	0	1	3	2	3	9	4	9
ENSGALG00000003966	15316	15459	13328	14555	11968	11815	11147	22719	20045	22838	22241	19200	23132	23279
ENSGALG00000003969	3225	3511	2653	3299	3113	3194	3267	3251	3729	4074	3848	3822	4417	4142
ENSGALG00000003972	27	26	23	31	26	17	15	28	37	38	21	35	25	26
ENSGALG00000003973	1202	1258	669	1546	1218	1426	1448	1610	1542	1782	1832	1629	1652	1877
ENSGALG00000003976	704	682	458	812	716	722	673	782	940	914	824	789	876	808
ENSGALG00000003977	2319	2384	1392	2515	2278	2398	2378	2682	2603	2821	3334	3072	2962	3037
ENSGALG00000003978	0	0	3	0	0	1	0	1	2	2	5	5	3	2
ENSGALG00000003979	344	279	161	352	296	291	303	321	264	389	347	271	262	305
ENSGALG00000003980	23	13	46	18	9	7	17	35	22	37	38	8	12	8
ENSGALG00000003985	1098	1011	1473	646	746	585	662	1246	1251	1222	1344	1184	1371	1263
ENSGALG00000003986	467	425	270	490	391	437	391	495	458	528	474	490	537	487
ENSGALG00000003987	436	461	242	433	490	521	415	555	640	632	488	551	636	583
ENSGALG00000003990	427	292	543	208	235	179	172	504	472	571	490	408	488	449
ENSGALG00000003991	120	111	70	113	66	97	86	127	139	127	150	98	137	119
ENSGALG00000003995	637	717	627	571	533	504	546	692	644	735	767	690	761	774
ENSGALG00000003999	706	809	643	414	556	560	489	647	758	755	657	676	794	795
ENSGALG00000004002	3502	3724	2503	3733	3488	3549	3679	3899	3809	4083	4400	4065	4009	4191
ENSGALG00000004003	2334	2495	1875	2035	2069	1991	2065	2325	2360	2523	2715	2343	2559	2620
ENSGALG00000004004	1149	1036	1379	700	733	597	626	1209	1288	1345	1185	1081	1336	1261
ENSGALG00000004005	930	1052	635	1003	866	856	943	1029	1014	1071	1110	964	980	1106
ENSGALG00000004009	78	85	50	122	80	109	105	138	145	159	129	122	136	122
ENSGALG00000004017	616	501	384	647	505	433	459	724	710	840	764	628	712	794
ENSGALG00000004018	685	686	560	796	727	630	796	732	716	834	936	797	894	864
ENSGALG00000004019	430	465	324	464	394	427	423	480	494	486	578	516	503	477
ENSGALG00000004028	3968	12915	6814	4745	11335	15975	14641	13429	28526	27477	12155	25484	26391	23867
ENSGALG00000004033	636	597	474	708	672	357	328	496	476	551	749	553	499	446
ENSGALG00000004034	4873	5144	5027	3786	3655	3278	3328	4989	4968	4890	5486	4494	4985	4889
ENSGALG00000004035	49	44	32	39	35	29	39	55	58	61	61	53	55	53
ENSGALG00000004037	1005	1060	1319	747	842	685	673	1000	1156	1177	1135	987	1153	1130
ENSGALG00000004038	406	337	544	201	221	164	153	461	484	536	486	468	526	547
ENSGALG00000004039	1379	1385	1956	750	901	695	661	1419	1601	1509	1402	1158	1395	1205
ENSGALG00000004040	3127	3011	3512	2232	2097	2057	2021	3503	3848	4228	3928	3685	4385	3979
ENSGALG00000004042	494	599	502	518	582	553	587	700	788	741	594	642	621	669
ENSGALG00000004044	1	1	0	1	0	0	0	2	1	4	5	1	5	2
ENSGALG00000004045	915	781	532	829	670	705	728	895	833	783	1019	913	953	923
ENSGALG00000004046	103	159	233	65	73	63	69	195	266	348	191	163	202	202
ENSGALG00000004047	1218	1421	966	1218	1401	1304	1332	1646	2321	2167	1637	2409	2635	2361
ENSGALG00000004048	13194	12982	10132	11615	11467	12301	12720	15254	17289	16544	15702	15993	18423	17792
ENSGALG00000004049	937	837	954	633	671	573	597	913	917	971	978	917	1164	1099
ENSGALG00000004052	1118	954	1571	738	774	652	693	1440	1532	1628	1612	1590	1871	1671
ENSGALG00000004055	264	283	316	184	203	185	174	266	278	242	287	276	297	285
ENSGALG00000004057	745	769	522	825	786	750	706	839	886	926	874	792	862	864
ENSGALG00000004058	346	187	134	401	251	253	219	400	402	413	389	357	375	380
ENSGALG00000004059	73	118	128	37	44	34	33	100	165	163	97	112	127	124
ENSGALG00000004063	974	1125	786	1139	1058	1027	1109	1274	1160	1383	1434	1296	1347	1277
ENSGALG00000004064	6	2	1	3	1	0	0	1	6	0	2	1	4	9
ENSGALG00000004065	156	160	202	99	108	90	106	235	315	350	235	303	358	286
ENSGALG00000004066	184	199	87	146	166	119	124	151	144	105	166	126	125	127
ENSGALG00000004068	825	727	852	566	536	404	372	830	796	831	876	725	837	806
ENSGALG00000004069	3	3	1	3	2	5	2	4	3	2	3	2	2	5
ENSGALG00000004070	454	341	387	367	379	298	282	563	562	513	460	547	569	554
ENSGALG00000004071	436	464	596	269	327	272	247	333	372	341	340	409	525	408
ENSGALG00000004074	27	30	16	28	20	41	19	24	28	28	20	21	23	18
ENSGALG00000004078	99	77	35	92	82	59	58	126	189	143	136	159	130	81
ENSGALG00000004079	1699	1689	1905	1240	1258	1164	1243	1700	1873	2056	1964	1763	1991	1913
ENSGALG00000004081	245	213	187	161	176	124	162	193	215	170	203	155	174	141
ENSGALG00000004082	3262	3250	3454	2337	2546	2512	2545	3612	3993	3622	3808	3598	4062	3889
ENSGALG00000004083	20	39	20	6	16	9	2	93	245	167	47	82	83	35
ENSGALG00000004085	552	572	564	506	411	385	417	604	574	676	633	538	535	591
ENSGALG00000004087	689	528	605	338	372	413	406	952	1039	1098	803	787	948	905
ENSGALG00000004088	895	934	1230	595	664	582	639	962	1150	1239	1168	1108	1250	1204
ENSGALG00000004093	18	14	32	48	76	70	85	147	83	81	106	159	139	110
ENSGALG00000004096	62	35	108	64	50	33	39	159	124	202	213	157	162	154
ENSGALG00000004097	124	147	268	46	89	58	56	172	201	192	170	199	282	238
ENSGALG00000004098	1990	2276	2175	1424	1802	1659	1525	1901	2007	2139	2162	1775	2032	2108
ENSGALG00000004101	1	1	1	0	2	0	2	2	10	8	6	7	4	3
ENSGALG00000004102	0	0	0	0	0	3	0	2	3	1	4	5	7	4
ENSGALG00000004103	9	8	9	8	10	3	2	15	24	27	19	14	24	11
ENSGALG00000004104	4290	4334	3262	3716	3749	3723	3943	4215	4352	4721	4484	4230	4698	4711
ENSGALG00000004106	576	523	723	489	412	358	382	652	749	764	789	726	831	726
ENSGALG00000004107	5524	5236	6630	4092	4119	3647	3959	7207	7691	8472	6923	6703	8681	7962
ENSGALG00000004108	2841	3032	2674	2440	2417	2305	2268	2972	2965	3199	3053	2860	3121	3097
ENSGALG00000004110	314	367	291	365	379	354	349	402	448	412	478	407	395	400
ENSGALG00000004111	0	2	0	2	2	1	1	2	1	4	3	2	4	3
ENSGALG00000004112	629	627	562	564	561	555	521	624	697	733	627	616	686	608
ENSGALG00000004113	282	230	160	302	278	329	272	357	308	265	323	383	468	410
ENSGALG00000004115	3262	3327	4863	2299	2440	2053	2092	3955	4095	4448	4761	4003	4613	4446
ENSGALG00000004116	13	10	7	8	5	4	4	6	12	8	6	10	10	10
ENSGALG00000004120	1	1	1	0	2	0	3	1	1	0	2	2	3	1
ENSGALG00000004121	1090	1071	754	771	903	861	721	1563	1701	1355	1453	1540	2038	1511
ENSGALG00000004122	2276	2000	4703	1349	1583	1358	1308	2949	3304	3530	3452	2972	3876	3555
ENSGALG00000004123	95	76	82	134	113	90	116	131	154	226	161	165	168	154
ENSGALG00000004127	57	57	17	75	62	70	60	71	46	49	84	107	78	82
ENSGALG00000004128	57	40	16	77	83	61	54	74	65	47	90	79	91	83
ENSGALG00000004129	2	1	2	2	2	1	0	6	2	4	2	2	1	2
ENSGALG00000004133	4383	4339	7150	2917	3322	2973	3050	5995	6128	6505	6621	5815	6890	6274
ENSGALG00000004134	4	2	0	0	4	0	1	2	2	1	2	0	4	1
ENSGALG00000004140	757	772	502	827	770	802	664	823	975	781	988	1333	1354	1445
ENSGALG00000004141	4	0	5	3	1	0	1	1	3	3	4	3	8	1
ENSGALG00000004143	9582	10088	12047	6848	7567	6873	6747	10703	10533	11007	12402	10276	12090	11704
ENSGALG00000004144	1937	2016	2003	1542	1649	1370	1489	2206	2098	2381	2498	2219	2336	2237
ENSGALG00000004146	209	241	61	150	173	140	106	250	459	281	158	406	479	385
ENSGALG00000004150	375	346	407	220	223	181	205	432	471	489	392	413	494	494
ENSGALG00000004152	730	764	711	643	722	630	602	881	781	807	835	785	918	769
ENSGALG00000004153	457	375	380	315	341	226	259	459	523	574	523	422	523	472
ENSGALG00000004154	2	1	5	18	3	5	13	42	24	29	45	34	12	55
ENSGALG00000004155	9	5	5	4	7	6	1	5	20	8	16	47	51	26
ENSGALG00000004156	1221	1266	1419	984	1041	970	896	1483	1402	1518	1601	1311	1570	1531
ENSGALG00000004160	7777	8115	8624	6397	6699	6105	5923	9229	9280	9861	10385	8515	9972	9785
ENSGALG00000004161	4148	5089	4283	3390	3644	3739	3434	3759	3719	4072	4886	3975	4510	4398
ENSGALG00000004162	272	285	347	295	284	280	336	264	329	388	381	321	303	385
ENSGALG00000004163	1	0	0	0	0	0	0	0	0	0	0	0	0	0
ENSGALG00000004165	644	686	732	516	551	553	535	863	904	914	880	793	915	904
ENSGALG00000004166	1476	1598	854	1861	1675	1843	1786	1850	1788	1972	2007	1876	1778	1937
ENSGALG00000004167	21	19	10	22	31	18	18	21	27	27	29	29	23	26
ENSGALG00000004168	2076	2160	1390	2266	1996	1962	2067	2279	2225	2393	2531	2250	2270	2401
ENSGALG00000004169	1914	1826	1686	1491	1684	1592	1567	2274	2964	2970	2288	2815	3230	2990
ENSGALG00000004170	219	255	142	199	221	219	231	401	494	390	404	452	474	408
ENSGALG00000004171	1158	1117	1416	1016	988	905	974	1359	1400	1620	1557	1274	1604	1509
ENSGALG00000004172	1533	1525	1320	1285	1221	1224	1193	1742	1805	2035	2037	1831	2092	1996
ENSGALG00000004173	0	0	0	0	0	0	0	0	0	2	1	0	1	0
ENSGALG00000004174	687	719	1139	330	397	307	357	906	951	1043	964	914	1056	964
ENSGALG00000004176	1259	1273	1060	1070	940	955	850	1770	1694	2092	2080	1841	2092	2092
ENSGALG00000004179	936	1011	959	737	744	671	652	1061	1120	1221	1159	1000	1087	1097
ENSGALG00000004180	290	335	213	299	327	336	325	423	462	492	441	449	481	457
ENSGALG00000004184	15811	15492	11002	17222	13694	13206	12633	20953	25040	23863	23658	26840	31017	26823
ENSGALG00000004186	442	486	673	346	372	273	274	551	537	604	511	510	564	527
ENSGALG00000004187	797	822	658	851	768	870	767	865	830	866	978	831	926	875
ENSGALG00000004189	161	169	148	150	167	163	199	215	240	238	238	238	279	253
ENSGALG00000004190	1318	1069	1258	1210	1051	897	927	1465	1454	1425	1449	1275	1475	1379
ENSGALG00000004191	1897	1983	1386	1973	1772	1675	1678	2143	2229	2371	2203	2032	2281	2287
ENSGALG00000004192	2153	1966	2047	1640	1654	1447	1449	1982	2166	2329	2169	1885	2190	1978
ENSGALG00000004193	342	357	374	371	310	342	351	424	545	607	474	432	585	503
ENSGALG00000004195	7084	7651	6557	5829	6175	5869	5919	5617	5584	6323	7051	5877	6613	6842
ENSGALG00000004196	1	1	0	0	0	0	0	1	3	0	0	2	0	1
ENSGALG00000004197	824	793	753	657	631	527	547	832	806	848	986	797	916	856
ENSGALG00000004198	1632	1619	1198	1510	1353	1358	1341	1477	1552	1684	1740	1532	1644	1674
ENSGALG00000004199	31	39	28	39	32	41	23	34	41	54	54	69	66	59
ENSGALG00000004200	2057	1728	1761	1346	1454	1212	1216	1919	2060	2185	2058	1904	2181	2076
ENSGALG00000004203	1556	1618	1152	1702	1476	1738	1695	1871	1892	2021	1963	1762	1966	2021
ENSGALG00000004204	1024	1014	1239	747	814	766	811	1431	1737	1841	1569	1658	1932	1858
ENSGALG00000004205	671	582	557	618	518	455	567	867	923	1160	1039	860	984	1009
ENSGALG00000004209	23	77	25	35	87	166	111	243	414	316	125	395	438	329
ENSGALG00000004212	2872	2921	4750	1629	2052	1846	1885	3291	4031	4305	3830	3585	4713	4249
ENSGALG00000004215	897	945	789	779	814	673	770	1186	1436	1598	1207	1396	1539	1438
ENSGALG00000004216	80	158	78	131	123	125	141	114	174	127	133	153	234	191
ENSGALG00000004220	445	509	552	381	388	364	373	686	817	892	742	784	926	879
ENSGALG00000004221	14	14	11	13	19	10	30	34	30	29	67	64	62	73
ENSGALG00000004222	3110	2820	2291	3332	2746	2760	2726	3140	3203	3156	3521	3263	3631	3588
ENSGALG00000004224	960	1016	821	872	824	816	829	889	887	934	967	855	1016	909
ENSGALG00000004225	1773	1800	1670	1493	1502	1316	1419	2069	2073	2275	2082	1958	2162	2007
ENSGALG00000004227	1018	1050	1075	832	787	793	800	1141	1304	1358	1243	1334	1580	1426
ENSGALG00000004228	291	242	379	163	227	151	166	330	405	423	362	347	339	343
ENSGALG00000004230	1	0	0	0	0	0	0	0	1	1	0	4	11	5
ENSGALG00000004231	46	47	40	54	34	25	30	57	42	72	70	71	65	77
ENSGALG00000004234	640	529	349	631	480	514	520	839	776	928	792	751	737	804
ENSGALG00000004236	596	522	680	492	459	382	359	839	705	776	892	682	875	755
ENSGALG00000004237	4972	4671	7007	3238	3548	3099	3176	6974	7271	7901	7572	6978	8443	7688
ENSGALG00000004238	308	289	361	273	246	217	204	387	409	469	440	367	449	372
ENSGALG00000004239	41	43	24	64	47	38	40	71	323	234	81	437	663	603
ENSGALG00000004240	140	151	126	129	120	118	130	148	177	127	148	146	162	147
ENSGALG00000004243	1	1	0	0	0	0	0	1	1	1	0	0	4	2
ENSGALG00000004244	674	583	736	400	420	334	384	987	931	1045	1110	912	1016	1087
ENSGALG00000004245	1262	1336	1215	1138	1234	1170	1104	1278	1380	1338	1357	1224	1236	1333
ENSGALG00000004246	73	38	28	33	21	9	9	32	37	29	21	21	26	28
ENSGALG00000004247	12	17	18	3	6	6	10	11	19	15	16	15	20	20
ENSGALG00000004248	7	3	0	1	3	2	1	2	2	0	1	3	2	3
ENSGALG00000004249	332	350	277	281	293	245	245	427	327	405	483	361	433	478
ENSGALG00000004250	5185	5668	3487	5962	5715	5955	5962	5241	5799	5937	5837	6282	6622	6092
ENSGALG00000004251	26	21	16	33	18	22	19	39	44	59	54	34	34	46
ENSGALG00000004252	17	16	19	23	20	26	14	25	19	22	22	25	31	32
ENSGALG00000004254	269	254	255	228	198	200	212	366	363	398	403	345	394	384
ENSGALG00000004255	102	95	129	77	105	69	97	147	193	194	185	204	197	195
ENSGALG00000004257	72	74	55	47	70	73	84	71	147	100	52	179	232	203
ENSGALG00000004259	4095	4331	5127	2808	3139	2775	2910	4420	4588	4729	5319	4550	5141	4874
ENSGALG00000004260	162	169	93	190	127	138	169	229	102	182	297	159	112	223
ENSGALG00000004261	15	41	58	7	54	52	47	15	47	37	20	49	91	55
ENSGALG00000004262	0	0	0	0	0	0	2	0	1	0	1	0	0	2
ENSGALG00000004263	1913	1765	1941	1490	1496	1324	1333	2077	2123	2457	2231	2157	2508	2306
ENSGALG00000004266	1311	1412	1069	1201	1237	1141	1261	1332	1241	1482	1616	1443	1547	1661
ENSGALG00000004267	67	25	20	61	29	17	26	48	18	51	57	34	22	25
ENSGALG00000004268	800	759	930	548	642	558	568	1057	1174	1327	1190	1069	1281	1233
ENSGALG00000004270	865	2155	2959	650	1216	1531	1249	785	2786	1183	1450	1999	3588	2544
ENSGALG00000004272	1132	1020	797	1261	1042	1122	1044	1780	1964	1647	2034	1567	1705	1712
ENSGALG00000004273	1813	1707	2333	1029	1100	1088	1147	1945	1982	2147	2418	1799	2073	2208
ENSGALG00000004274	1899	1231	1973	3349	1184	897	1562	4037	2885	2825	5544	2834	2839	4041
ENSGALG00000004276	213	280	218	196	245	232	234	325	405	387	285	417	433	387
ENSGALG00000004279	0	0	0	0	0	0	0	0	0	0	0	0	0	0
ENSGALG00000004280	1	4	1	3	1	4	0	1	1	5	1	0	1	0
ENSGALG00000004282	867	757	1296	524	595	459	499	1259	1418	1706	1416	1208	1704	1542
ENSGALG00000004285	2	2	1	2	0	3	0	6	7	4	4	4	5	1
ENSGALG00000004286	141	120	76	104	155	144	108	154	233	223	149	455	462	341
ENSGALG00000004288	1296	1309	1275	1100	1210	1183	1217	1511	1455	1579	1557	1468	1778	1700
ENSGALG00000004290	1129	1015	1018	757	713	609	503	1554	2145	2052	1723	2089	2706	2152
ENSGALG00000004293	0	0	0	2	0	0	0	0	0	0	0	0	0	0
ENSGALG00000004294	856	718	1446	393	496	336	344	1187	1239	1240	1184	915	1082	1091
ENSGALG00000004295	3326	3304	2375	3105	2910	2917	3007	3510	3940	4072	3675	3771	4022	4132
ENSGALG00000004297	103	77	80	219	116	109	161	94	102	137	146	152	138	186
ENSGALG00000004298	3	3	3	6	7	24	24	35	86	37	15	115	136	66
ENSGALG00000004300	1119	1079	1052	732	809	765	752	1080	1187	1427	1079	1020	1172	1142
ENSGALG00000004302	4182	3917	4556	2893	2884	2401	2601	5081	4810	5208	6132	5180	6037	5770
ENSGALG00000004304	19007	18717	15041	17022	13983	13806	13559	23357	20847	25070	23366	19610	20972	20883
ENSGALG00000004306	308	377	217	412	336	407	352	361	547	650	425	420	478	464
ENSGALG00000004309	165	261	288	172	205	319	379	265	431	455	477	482	506	468
ENSGALG00000004310	10592	9924	8375	9568	8029	7510	7784	13876	14792	15272	14595	13810	15494	14175
ENSGALG00000004311	631	0	781	344	385	305	316	636	649	744	716	544	699	652
ENSGALG00000004319	134	91	80	95	101	80	89	128	171	185	118	142	195	182
ENSGALG00000004320	359	291	261	324	231	253	311	286	189	299	397	246	249	360
ENSGALG00000004321	394	339	402	315	270	227	262	435	437	521	474	454	546	467
ENSGALG00000004322	13	16	9	21	23	19	15	13	14	15	19	19	16	15
ENSGALG00000004323	990	953	827	917	820	934	1044	1190	1257	1385	1643	1301	1383	1439
ENSGALG00000004324	1566	1493	1210	1273	1220	1055	1166	1493	1546	1483	1544	1433	1596	1624
ENSGALG00000004325	3812	3733	4350	2973	3402	3007	2804	5077	6146	5671	5244	6127	7480	6177
ENSGALG00000004326	876	845	1008	647	620	567	557	942	1110	1155	1098	1023	1223	1069
ENSGALG00000004328	895	885	711	941	846	909	941	947	954	1116	1133	954	968	994
ENSGALG00000004329	975	951	1333	724	667	560	729	1223	1264	1634	1488	1289	1524	1414
ENSGALG00000004332	1	0	0	0	1	1	1	1	2	0	2	0	1	0
ENSGALG00000004333	1329	1309	1115	967	1072	1015	1044	1342	1745	1967	1423	1589	1920	1719
ENSGALG00000004334	110	88	150	79	87	46	62	134	164	170	128	132	139	117
ENSGALG00000004336	15	19	6	25	19	17	23	41	48	47	28	48	55	27
ENSGALG00000004339	6	0	27	2	9	5	9	8	12	18	3	4	4	8
ENSGALG00000004341	102	137	62	118	104	141	111	77	83	101	88	71	103	124
ENSGALG00000004342	860	770	840	696	665	565	620	777	729	776	828	674	723	703
ENSGALG00000004343	53	21	18	43	27	22	31	34	43	48	41	38	39	45
ENSGALG00000004345	243	144	152	253	162	126	141	163	173	185	160	138	154	174
ENSGALG00000004346	1	1	1	11	5	2	8	3	1	3	9	5	8	7
ENSGALG00000004347	667	568	822	365	429	338	311	739	829	948	708	654	808	757
ENSGALG00000004348	79	74	57	80	64	83	84	106	103	102	113	101	96	86
ENSGALG00000004350	161	0	130	79	89	78	96	125	159	143	127	108	118	118
ENSGALG00000004352	1418	1518	1288	1389	1331	1283	1280	1980	1972	1967	2002	1851	1992	2050
ENSGALG00000004353	1146	0	1999	529	621	494	490	1540	1677	1507	1755	1335	1731	1525
ENSGALG00000004355	1121	1301	1023	768	919	972	901	1120	1282	1336	1030	1236	1430	1279
ENSGALG00000004357	5294	5678	3850	5705	5721	6302	6076	7080	8272	7288	6807	8829	10343	9191
ENSGALG00000004358	1	0	0	3	0	0	0	0	2	1	0	1	1	3
ENSGALG00000004360	1	1	0	0	1	2	0	2	3	2	3	10	4	5
ENSGALG00000004362	590	600	664	415	434	366	394	624	594	663	669	612	685	610
ENSGALG00000004363	3145	3306	3193	2587	2646	2500	2611	3243	3537	3794	3629	3236	3608	3496
ENSGALG00000004364	2202	2295	1378	2261	2031	2192	2064	2096	2153	2152	2235	2391	2487	2283
ENSGALG00000004365	34	69	30	32	29	46	48	62	73	38	56	56	78	63
ENSGALG00000004366	3921	4011	2842	4264	4072	3760	3925	4276	4368	4856	4607	4383	4572	4645
ENSGALG00000004367	20	23	10	26	26	21	24	24	23	36	24	26	15	20
ENSGALG00000004368	194	184	233	100	128	86	89	215	222	259	223	207	262	247
ENSGALG00000004369	1071	1006	1040	689	773	692	608	1087	1156	1270	968	1039	1153	1077
ENSGALG00000004370	487	458	536	397	421	408	421	570	713	765	734	751	847	829
ENSGALG00000004372	802	828	652	709	666	661	770	954	928	965	928	918	991	933
ENSGALG00000004373	33	20	24	16	19	10	19	40	23	28	69	35	39	34
ENSGALG00000004375	2176	2084	2374	1384	1501	1270	1303	2483	2658	2663	2625	2382	2935	2771
ENSGALG00000004376	338	526	380	118	332	321	296	396	785	693	501	856	867	600
ENSGALG00000004378	1309	1256	774	1505	1254	1174	1179	1181	1180	1305	1210	1073	1092	1148
ENSGALG00000004379	301	291	533	128	196	136	136	326	360	370	374	332	431	331
ENSGALG00000004383	816	946	742	1034	941	967	1067	928	940	1042	1086	936	914	945
ENSGALG00000004386	3775	5329	3087	3200	6036	5712	5270	7446	7451	5427	7445	8133	9517	7442
ENSGALG00000004387	724	674	1135	324	406	358	319	934	1185	1262	859	893	1275	1077
ENSGALG00000004390	1623	0	2165	1026	1102	856	1005	1700	1964	2021	2014	1654	2003	1835
ENSGALG00000004393	122	83	50	167	112	86	52	133	138	106	196	180	125	97
ENSGALG00000004394	83	64	37	84	55	47	52	98	78	85	78	63	80	82
ENSGALG00000004397	551	533	472	396	461	424	381	751	914	922	820	974	1100	1063
ENSGALG00000004398	56	32	33	69	31	29	47	58	70	92	78	93	85	119
ENSGALG00000004400	319	304	289	315	222	200	180	365	452	447	427	499	515	439
ENSGALG00000004401	0	0	0	0	0	0	0	0	1	0	0	0	0	0
ENSGALG00000004410	1873	1939	1518	1724	1695	1607	1598	1998	2004	2125	2334	2046	2157	2257
ENSGALG00000004412	1030	1036	1348	829	842	734	734	1377	1427	1548	1526	1362	1554	1518
ENSGALG00000004413	744	662	407	551	500	548	589	571	618	700	598	582	654	623
ENSGALG00000004416	380	357	326	338	323	237	269	497	561	636	518	467	517	494
ENSGALG00000004418	588	406	241	237	303	282	295	261	215	166	197	163	216	143
ENSGALG00000004420	2180	2603	2261	1471	2055	2200	2443	2455	3138	3389	2352	2462	2844	3169
ENSGALG00000004424	24	24	23	32	41	44	42	35	40	55	23	24	30	28
ENSGALG00000004425	569	0	808	351	415	322	344	711	839	956	752	749	895	789
ENSGALG00000004428	65	56	98	47	54	35	41	64	72	77	65	42	90	85
ENSGALG00000004431	3432	3907	2609	4211	3835	3941	4036	3961	4075	3978	4385	4389	4705	4484
ENSGALG00000004435	474	355	623	224	289	243	216	454	538	555	577	555	682	596
ENSGALG00000004436	6	7	4	5	2	2	6	14	10	16	13	19	8	15
ENSGALG00000004437	450	0	482	219	270	248	304	429	499	599	314	449	501	494
ENSGALG00000004438	221	0	364	135	150	171	169	287	329	397	241	279	303	333
ENSGALG00000004440	1033	995	902	961	827	803	849	1144	1185	1298	1169	1077	1238	1200
ENSGALG00000004441	14	21	10	16	8	9	15	27	18	17	13	5	9	13
ENSGALG00000004442	2182	2490	1836	2240	2251	2117	2154	1691	1938	2011	2246	1912	2088	2033
ENSGALG00000004444	585	508	506	412	520	429	466	545	566	539	695	605	678	658
ENSGALG00000004445	38	18	29	32	21	17	19	43	43	60	74	41	51	49
ENSGALG00000004446	16	6	7	17	12	14	12	7	16	9	6	12	14	4
ENSGALG00000004448	145	24	54	77	90	196	353	210	62	115	120	164	133	215
ENSGALG00000004449	0	1	2	2	2	1	1	3	0	0	1	1	0	1
ENSGALG00000004455	2175	2002	2866	1293	1497	1238	1422	2187	2464	2603	2363	2212	2744	2555
ENSGALG00000004460	406	441	375	333	403	507	561	631	742	819	717	727	801	811
ENSGALG00000004465	7367	9012	4453	6994	7732	9200	8393	8325	10803	10009	7891	9661	9923	9823
ENSGALG00000004467	1128	954	1362	788	923	710	755	1372	1586	1700	1518	1329	1563	1407
ENSGALG00000004469	408	486	409	460	391	446	423	540	509	524	591	509	562	549
ENSGALG00000004472	625	342	198	561	536	773	894	658	289	318	499	546	466	585
ENSGALG00000004474	219	188	160	201	170	166	156	235	281	280	232	279	288	271
ENSGALG00000004475	0	2	0	0	0	0	0	0	0	0	0	0	0	1
ENSGALG00000004476	314	464	199	181	524	522	396	368	679	525	267	462	831	476
ENSGALG00000004477	2844	2517	2604	2059	2097	1922	2136	2537	2784	3060	3015	2859	3231	3150
ENSGALG00000004480	631	443	793	366	362	277	301	813	756	902	821	785	847	828
ENSGALG00000004483	602	589	887	507	512	455	502	809	891	947	975	792	863	813
ENSGALG00000004486	746	606	916	455	494	373	418	957	983	1235	948	855	1115	962
ENSGALG00000004489	405	396	395	362	317	326	301	395	395	434	440	427	440	412
ENSGALG00000004491	152	0	163	27	66	41	33	180	268	224	194	224	220	157
ENSGALG00000004492	91	67	75	56	55	49	45	78	90	110	101	95	90	106
ENSGALG00000004493	1617	1430	2001	1073	1289	899	873	2072	2290	2474	2099	1921	2260	2032
ENSGALG00000004494	402	369	519	274	305	252	288	417	527	539	599	436	567	528
ENSGALG00000004495	14	30	14	18	33	21	24	37	25	38	33	26	40	36
ENSGALG00000004496	1855	1877	1161	2233	1826	1844	1891	1898	1928	1903	2004	1702	1912	1669
ENSGALG00000004498	271	292	311	252	221	278	420	435	578	707	665	557	623	640
ENSGALG00000004500	995	1078	956	881	846	784	834	984	971	1052	1213	886	991	1068
ENSGALG00000004502	0	0	0	1	1	0	0	0	1	0	0	0	0	0
ENSGALG00000004503	286	240	188	319	282	281	345	373	326	340	455	377	350	391
ENSGALG00000004504	16	99	79	31	69	154	171	104	309	335	201	295	298	339
ENSGALG00000004505	311	399	274	446	407	424	412	355	323	396	391	395	319	394
ENSGALG00000004506	1671	1575	1689	1184	1332	1146	1219	1825	1869	1746	1944	1777	1946	2041
ENSGALG00000004508	538	572	837	260	345	277	419	995	1052	1403	1279	868	930	934
ENSGALG00000004509	9663	9645	6195	10293	8926	8337	8548	10879	10678	12091	14541	13392	13580	13249
ENSGALG00000004514	49	52	22	53	57	47	41	58	64	93	44	35	49	56
ENSGALG00000004515	1515	1289	1802	776	981	781	795	1398	1503	1610	1696	1366	1710	1567
ENSGALG00000004517	311	320	186	409	396	351	367	457	463	529	445	422	453	416
ENSGALG00000004518	1154	0	676	224	548	321	200	993	1554	1207	1100	1197	1044	927
ENSGALG00000004519	86	50	68	58	55	28	46	132	105	146	135	130	133	152
ENSGALG00000004521	757	945	763	644	783	866	878	1262	2011	1922	1055	1545	1916	1706
ENSGALG00000004523	1557	1408	1345	1186	1114	1003	1057	1498	1615	1711	1819	1621	1763	1885
ENSGALG00000004525	1	5	1	6	0	4	6	4	5	4	5	3	9	6
ENSGALG00000004526	4	4	6	2	5	6	5	5	13	15	9	11	13	6
ENSGALG00000004528	931	611	648	343	279	224	197	1546	1275	1191	922	760	725	811
ENSGALG00000004529	1903	1710	2771	1244	1275	1081	1097	2303	2310	2518	2716	2231	2516	2407
ENSGALG00000004530	137	271	242	102	174	256	280	127	254	183	122	271	367	315
ENSGALG00000004531	4576	4369	4743	3821	3780	3370	3083	6092	7025	6244	6259	6363	8112	6818
ENSGALG00000004532	145	149	158	104	132	87	112	128	132	208	177	134	171	154
ENSGALG00000004533	1203	1312	940	1158	1204	1234	1229	1327	1473	1383	1414	1334	1424	1367
ENSGALG00000004534	1784	1757	1294	1727	1587	1554	1546	1945	2003	2208	2102	1854	2088	1976
ENSGALG00000004538	5	4	1	6	9	9	4	12	12	9	16	40	66	56
ENSGALG00000004542	1726	1449	1881	1013	1074	956	992	1863	1915	2230	2176	1911	2374	2179
ENSGALG00000004545	30	18	12	11	25	6	2	20	14	6	9	20	13	9
ENSGALG00000004550	389	368	351	373	354	376	354	394	401	503	415	395	445	445
ENSGALG00000004553	3236	2781	3470	1830	1944	1656	1825	2814	2972	3439	3012	2530	2988	2814
ENSGALG00000004554	1201	1277	1445	863	918	717	882	1368	1328	1480	1580	1282	1439	1423
ENSGALG00000004555	3574	3884	3138	2912	2996	2774	2856	4041	4088	4222	4441	3996	4564	4434
ENSGALG00000004557	1792	1915	1786	1487	1395	1430	1439	1933	1964	2227	2184	1896	2290	2078
ENSGALG00000004559	733	436	693	319	335	241	276	863	868	927	873	738	826	845
ENSGALG00000004562	1208	844	1379	662	685	483	573	1424	1584	1720	1311	1274	1666	1458
ENSGALG00000004568	5	4	2	5	6	4	4	7	4	9	12	13	5	8
ENSGALG00000004569	1454	1368	612	1494	1383	1469	1255	1289	1311	1169	1441	1385	1516	1453
ENSGALG00000004570	901	827	760	572	605	646	654	1391	1319	1457	1533	1218	1373	1560
ENSGALG00000004571	4737	4499	6744	2836	3246	2601	2653	5668	5774	6426	6108	5072	6364	5956
ENSGALG00000004572	0	0	0	0	1	0	0	0	0	0	0	0	0	0
ENSGALG00000004573	1093	1030	948	899	879	794	885	1136	1152	1280	1246	1130	1272	1284
ENSGALG00000004574	0	0	3	0	0	1	0	0	2	2	0	1	2	0
ENSGALG00000004578	1206	1104	1263	818	829	656	787	1300	1467	1753	1599	1446	1694	1670
ENSGALG00000004581	2816	2560	1966	2501	2217	2343	2378	3024	2941	3169	3137	2965	3185	3139
ENSGALG00000004582	62	89	57	27	63	55	16	68	249	120	42	245	373	205
ENSGALG00000004583	2744	2907	2115	2843	2687	2615	2616	3050	2985	3146	3221	2967	3065	3102
ENSGALG00000004585	106	121	144	95	89	84	95	169	182	191	168	178	159	165
ENSGALG00000004587	1178	1130	1244	857	927	850	909	1279	1406	1408	1391	1387	1599	1512
ENSGALG00000004588	17525	18361	11498	19329	15383	15888	15132	21494	18882	21073	21618	19195	20491	20438
ENSGALG00000004590	1322	1230	1141	907	916	777	843	1378	1406	1466	1322	1285	1479	1338
ENSGALG00000004591	6	12	8	9	12	10	4	10	12	12	4	9	8	14
ENSGALG00000004593	733	735	950	391	604	532	695	1084	1343	2129	1148	1347	1507	1721
ENSGALG00000004594	681	338	333	639	431	281	340	898	617	839	933	685	610	713
ENSGALG00000004597	271	228	156	234	204	215	235	354	352	371	374	395	411	370
ENSGALG00000004598	367	414	614	469	547	557	1099	294	521	911	350	396	449	511
ENSGALG00000004604	297	264	197	288	289	256	252	348	333	395	399	336	344	351
ENSGALG00000004607	4	3	2	0	0	1	0	2	4	0	3	3	3	2
ENSGALG00000004610	179	139	75	219	213	214	226	249	294	268	326	370	358	313
ENSGALG00000004611	460	379	349	331	324	317	331	510	545	567	514	446	481	495
ENSGALG00000004612	825	839	587	841	710	715	819	713	715	803	887	802	907	827
ENSGALG00000004613	285	213	321	153	174	113	136	303	284	321	366	264	330	281
ENSGALG00000004614	218	148	150	252	157	99	115	156	254	255	280	264	234	316
ENSGALG00000004618	3668	3343	4700	2440	2571	2094	2341	4035	4039	4313	4764	3907	4448	4112
ENSGALG00000004620	10830	10714	7043	11821	9778	10889	10430	10995	11972	12705	12052	12256	12857	13293
ENSGALG00000004621	1296	1210	1238	809	851	758	795	1254	1459	1353	1200	1269	1564	1315
ENSGALG00000004622	883	1101	699	1098	1032	1022	993	1046	1101	1120	1053	973	962	981
ENSGALG00000004623	109	148	122	81	111	164	154	192	225	251	204	250	308	325
ENSGALG00000004625	2397	2388	2247	1953	2161	2134	2169	2689	3108	3117	3068	2991	3170	3080
ENSGALG00000004627	8	19	7	12	17	7	8	21	8	7	38	15	16	24
ENSGALG00000004628	329	286	398	201	198	182	169	433	431	496	393	422	466	456
ENSGALG00000004629	8023	7729	7055	9488	8377	7441	7890	10174	9154	9693	11532	9491	9458	9745
ENSGALG00000004630	5	3	4	1	2	1	4	4	6	17	8	3	4	5
ENSGALG00000004631	108	94	67	87	80	74	92	89	80	109	121	87	76	98
ENSGALG00000004637	161	145	135	129	180	125	118	252	256	377	272	222	289	276
ENSGALG00000004640	928	972	960	838	797	681	683	939	1025	1176	1148	989	1184	1082
ENSGALG00000004642	153	63	53	166	85	53	87	146	89	126	253	164	113	142
ENSGALG00000004645	555	584	565	476	524	413	471	744	792	912	811	782	806	782
ENSGALG00000004646	106	113	86	92	86	74	103	157	165	156	182	147	198	185
ENSGALG00000004648	1256	1164	2190	730	884	704	645	2203	2182	2265	2261	1914	2223	2234
ENSGALG00000004649	28	19	37	12	16	10	16	28	53	58	25	20	31	38
ENSGALG00000004650	735	752	701	619	593	529	510	862	764	777	845	760	849	823
ENSGALG00000004653	908	1055	470	221	707	505	572	700	1093	786	446	534	578	698
ENSGALG00000004655	293	294	346	236	238	159	234	418	392	488	452	469	481	443
ENSGALG00000004657	284	236	197	271	216	191	181	311	297	317	284	235	272	263
ENSGALG00000004659	1251	1230	936	1106	1017	889	973	1345	1355	1597	1401	1356	1562	1441
ENSGALG00000004660	31	26	42	21	22	13	19	62	69	69	59	60	62	44
ENSGALG00000004661	2466	2439	2172	1692	1902	1924	1693	2665	3215	3429	2703	2732	3206	3034
ENSGALG00000004662	478	478	265	390	430	471	424	346	589	483	512	572	591	538
ENSGALG00000004663	854	756	944	413	534	482	463	959	1156	1093	946	988	1179	1063
ENSGALG00000004665	2	0	4	0	0	1	1	0	1	5	2	2	1	3
ENSGALG00000004667	1827	1738	1792	1398	1484	1362	1467	1881	2031	2127	2188	1912	2198	2164
ENSGALG00000004669	4	0	3	0	1	0	1	4	3	4	1	4	5	4
ENSGALG00000004670	1436	1548	1349	1294	1261	1097	1153	1591	1697	1907	1677	1521	1736	1553
ENSGALG00000004671	263	253	301	151	200	146	158	365	401	469	393	354	430	413
ENSGALG00000004675	195	156	247	144	130	117	126	292	331	296	334	266	293	319
ENSGALG00000004676	430	533	594	371	397	337	322	530	610	837	480	519	668	624
ENSGALG00000004679	638	625	647	437	454	404	444	725	748	829	743	676	828	791
ENSGALG00000004683	3166	3250	3136	2692	2613	2344	2303	3820	3826	4093	4061	3778	4174	4055
ENSGALG00000004684	400	447	707	291	316	266	256	532	629	779	565	505	651	582
ENSGALG00000004687	219	261	401	164	171	125	145	237	301	263	267	241	290	280
ENSGALG00000004689	393	328	329	270	333	308	271	493	468	432	524	467	569	482
ENSGALG00000004691	211	203	152	186	167	173	173	148	190	194	249	200	207	213
ENSGALG00000004693	3042	3021	3332	2475	2390	2123	2221	3393	3325	3248	3945	3342	3723	3723
ENSGALG00000004695	343	255	249	167	196	120	123	581	463	474	555	494	609	522
ENSGALG00000004696	1521	1686	1585	1462	1380	1312	1205	1788	1699	1820	1791	1508	1781	1688
ENSGALG00000004700	2	11	7	8	10	6	1	11	3	9	13	10	8	13
ENSGALG00000004701	10330	10105	17293	6567	7847	7141	6978	12018	12753	12584	13352	11565	13224	12459
ENSGALG00000004702	464	575	356	567	506	557	565	516	536	587	644	550	567	569
ENSGALG00000004704	32	26	44	20	15	12	9	25	27	32	34	25	28	41
ENSGALG00000004705	1637	1699	1533	1320	1322	1110	1194	1842	1852	2010	1972	1703	1936	1948
ENSGALG00000004707	4226	4287	5686	2756	2938	2550	2725	4356	4546	4803	5123	4192	5063	4930
ENSGALG00000004710	1245	1103	1868	703	749	581	589	1392	1378	1687	1782	1325	1640	1597
ENSGALG00000004711	675	700	672	579	581	523	532	779	772	795	790	714	752	773
ENSGALG00000004714	1219	1200	1567	840	925	750	818	1589	1586	1638	1823	1446	1653	1591
ENSGALG00000004719	9790	9110	8689	7456	7748	6865	7369	9455	11441	10694	9907	10121	11533	10668
ENSGALG00000004721	7	13	14	5	3	4	1	9	19	17	12	13	13	10
ENSGALG00000004722	4	0	6	4	2	0	1	20	40	66	27	42	47	67
ENSGALG00000004725	3610	3298	3246	3126	2625	2417	2542	3873	3578	4280	4304	3679	4155	4195
ENSGALG00000004727	1624	1387	1539	1271	1086	871	1083	1797	1983	2214	2161	1900	2220	2177
ENSGALG00000004728	3660	3715	3706	2840	2563	2416	2552	4127	3923	5452	4376	3816	4756	5004
ENSGALG00000004729	13	10	13	16	7	5	14	15	23	15	13	20	20	16
ENSGALG00000004734	26	27	5	41	29	35	33	22	24	32	30	33	52	34
ENSGALG00000004736	5156	4541	6362	2931	3060	2491	2547	5697	5666	5667	5976	5134	6169	5906
ENSGALG00000004738	1680	1752	1721	1336	1403	1238	1217	1631	1752	1936	1841	1584	1822	1710
ENSGALG00000004740	164	206	179	109	122	113	66	155	165	120	180	138	148	142
ENSGALG00000004741	4084	3886	3216	3330	3213	3744	4093	5004	4723	4927	4801	4335	4576	4851
ENSGALG00000004742	2	0	1	3	0	0	0	2	2	2	5	5	2	5
ENSGALG00000004743	561	565	617	429	440	360	391	620	699	728	731	638	762	698
ENSGALG00000004745	1294	1211	876	1272	1020	892	864	1513	1418	1579	1201	1326	1326	1209
ENSGALG00000004747	2	2	0	1	2	5	2	6	5	3	1	2	6	3
ENSGALG00000004749	545	550	578	548	535	536	530	687	806	707	740	630	737	819
ENSGALG00000004750	793	697	1184	464	480	376	424	889	1000	1184	1052	819	1050	934
ENSGALG00000004756	295	324	417	176	218	168	186	409	449	452	460	409	469	428
ENSGALG00000004758	15	22	28	12	27	17	15	55	54	34	25	34	52	42
ENSGALG00000004759	280	286	218	209	262	181	204	351	364	394	356	304	316	339
ENSGALG00000004760	48	56	20	43	31	43	33	68	69	72	52	58	81	81
ENSGALG00000004763	2349	2342	1746	2353	2123	1980	2058	2468	2446	2661	2690	2543	2632	2456
ENSGALG00000004767	2102	2151	1786	1845	1833	1666	1714	2289	2255	2699	2472	2128	2404	2406
ENSGALG00000004769	3899	3536	3100	3352	2849	2489	2785	4260	4347	5168	4677	4284	4971	4983
ENSGALG00000004771	16	12	9	87	23	7	18	37	23	74	65	48	53	118
ENSGALG00000004777	157	146	120	133	162	169	179	194	307	287	214	276	342	293
ENSGALG00000004778	1	1	5	1	0	0	5	2	3	3	0	2	0	1
ENSGALG00000004781	118	90	87	92	74	59	68	110	144	107	117	110	102	114
ENSGALG00000004782	70	76	67	73	75	72	80	102	125	134	129	121	126	129
ENSGALG00000004783	746	704	629	682	650	592	652	815	764	914	974	737	826	880
ENSGALG00000004784	10	4	9	3	9	5	4	6	8	10	9	18	12	9
ENSGALG00000004788	66	57	91	44	34	47	59	117	162	128	104	134	141	144
ENSGALG00000004793	4095	3744	2426	5096	3520	3250	3411	3133	2615	3130	3812	2531	2642	2952
ENSGALG00000004794	4436	4553	5430	2879	3067	2532	2563	3830	4175	4126	4347	4038	4843	4248
ENSGALG00000004796	6786	6189	9458	4040	4514	3535	3659	10412	10538	11263	10920	9552	11822	11001
ENSGALG00000004798	6014	5496	4185	6196	5382	5392	5447	7013	7047	7511	7613	7050	7513	7406
ENSGALG00000004799	398	407	272	364	394	404	374	351	359	339	401	352	388	385
ENSGALG00000004800	438	368	334	420	341	291	312	459	429	496	501	427	460	460
ENSGALG00000004801	2135	1951	1279	2281	2040	1795	1908	2487	2668	3500	2471	2332	2405	2537
ENSGALG00000004804	23	17	19	10	13	10	9	45	11	18	8	11	9	11
ENSGALG00000004806	660	665	729	433	529	440	442	807	962	957	925	947	1068	1013
ENSGALG00000004809	651	669	914	385	454	360	317	791	903	790	792	605	753	701
ENSGALG00000004812	664	566	373	615	608	516	383	937	1247	527	2172	2048	2097	1873
ENSGALG00000004813	3203	3223	3465	2194	2468	2067	2208	3213	3429	3588	3884	3129	3521	3569
ENSGALG00000004814	181	184	229	156	140	135	138	172	190	269	226	208	214	229
ENSGALG00000004816	1131	1227	833	1157	1154	1070	1049	1178	1104	1270	1274	1187	1304	1287
ENSGALG00000004817	2151	2230	1427	2177	2009	2089	2076	2022	2053	2083	2200	1925	1950	2006
ENSGALG00000004818	22969	22624	24218	16866	16150	13892	13531	28565	26513	30527	31478	27066	31647	29532
ENSGALG00000004820	398	376	189	599	484	514	541	408	365	378	570	465	445	418
ENSGALG00000004821	1309	1292	1649	868	924	733	786	1555	1613	1717	1633	1535	1701	1576
ENSGALG00000004825	2188	2309	1679	2258	1913	2094	2259	2470	2503	2973	2907	2558	2658	2808
ENSGALG00000004831	39823	43862	25687	48828	39687	41555	39660	45077	39687	46958	47768	41805	45485	45349
ENSGALG00000004832	217	248	173	265	244	252	232	291	279	307	303	234	242	252
ENSGALG00000004833	2768	2856	1700	2954	2974	2991	2847	3769	4670	4207	3514	4740	5225	4699
ENSGALG00000004834	1597	1545	2297	911	1150	902	933	1937	1954	2069	2255	1928	2280	2176
ENSGALG00000004837	1156	1168	1036	1029	1003	859	1003	1194	1267	1354	1324	1232	1320	1310
ENSGALG00000004839	805	626	978	427	502	357	363	884	933	992	982	784	942	862
ENSGALG00000004840	42	40	56	82	57	46	70	63	93	63	109	99	81	78
ENSGALG00000004841	194	125	84	517	216	207	304	312	318	379	422	398	381	485
ENSGALG00000004842	399	443	322	410	334	287	372	554	483	508	522	439	502	530
ENSGALG00000004845	848	805	375	1282	971	1280	1048	994	963	1098	1154	1100	1026	1153
ENSGALG00000004848	66778	71136	52062	72922	59362	65002	59739	68206	63593	68887	74805	65736	72047	70660
ENSGALG00000004849	4	1	4	1	1	2	2	16	14	25	13	23	24	26
ENSGALG00000004850	3523	3588	2637	2881	2638	2653	2563	3557	4049	4004	4166	4077	4358	4167
ENSGALG00000004852	3585	4122	3561	3106	3102	3359	3399	5269	6608	6971	5952	6123	6678	6270
ENSGALG00000004853	383	320	272	295	306	262	288	463	487	475	430	447	540	522
ENSGALG00000004856	2364	2562	1721	2466	2431	2526	2491	2578	2581	2765	2962	2739	2911	2968
ENSGALG00000004858	189	193	160	172	176	168	211	254	277	263	235	268	293	267
ENSGALG00000004859	186	198	185	158	152	98	144	195	244	251	219	193	220	241
ENSGALG00000004860	344	308	255	356	298	283	314	277	241	216	338	185	187	228
ENSGALG00000004869	2075	2068	2041	1738	1811	1694	1678	2389	2568	2863	2786	2553	2858	2853
ENSGALG00000004870	213	234	273	177	200	175	206	253	272	304	294	239	268	280
ENSGALG00000004871	11941	11127	13681	8469	8112	6358	6502	17889	16006	18417	18044	14462	17945	16853
ENSGALG00000004874	1391	1365	1170	1139	1139	1047	1053	1702	1634	1792	1820	1619	1748	1720
ENSGALG00000004875	1456	1554	1141	1384	1382	1542	1483	1558	1688	1989	1783	1795	1887	1978
ENSGALG00000004878	257	216	236	186	186	188	195	267	250	255	342	263	265	277
ENSGALG00000004879	15	4	5	10	9	2	3	22	11	7	8	9	9	7
ENSGALG00000004881	2052	2045	1640	1743	1746	1501	1600	1990	2310	2350	2183	2158	2443	2262
ENSGALG00000004882	574	663	575	557	656	645	639	842	826	755	957	758	826	757
ENSGALG00000004885	153	115	304	56	100	68	70	223	232	221	219	240	325	284
ENSGALG00000004888	1613	1499	712	1804	1621	1702	1506	1465	1693	1079	1352	1521	1364	1308
ENSGALG00000004889	1988	2229	1778	1733	1939	1938	1694	2479	2925	2714	2363	2604	3061	2585
ENSGALG00000004893	1124	1120	639	1738	1210	1243	1298	1562	1378	1307	1798	1618	1557	1547
ENSGALG00000004897	961	883	1218	585	659	582	637	997	951	965	1226	952	1092	1123
ENSGALG00000004899	2702	2498	2378	2622	2178	1959	2166	2585	2354	2689	2692	2341	2646	2767
ENSGALG00000004900	400	546	237	420	472	667	714	615	818	660	881	987	1037	934
ENSGALG00000004901	3340	3284	2669	3373	3071	3174	3127	4018	4299	4387	4632	4429	4805	4865
ENSGALG00000004902	2493	2515	2026	2108	2022	1905	1984	2785	2776	2840	2734	2616	2850	2669
ENSGALG00000004903	21	20	66	13	15	13	20	99	80	107	99	75	48	66
ENSGALG00000004907	695	562	752	384	416	376	394	1068	904	1149	883	676	944	810
ENSGALG00000004908	4545	5197	3584	4721	4531	4838	4801	5122	5193	5203	5544	4887	5022	4981
ENSGALG00000004916	38	24	23	28	27	20	23	22	31	32	42	27	32	26
ENSGALG00000004917	97	104	39	100	76	96	88	97	67	61	94	58	54	55
ENSGALG00000004918	335	343	234	384	374	379	373	364	358	384	371	364	357	358
ENSGALG00000004920	914	1110	722	863	903	861	890	988	1031	1068	1131	972	1060	1016
ENSGALG00000004921	11	6	14	8	2	2	5	18	10	69	20	23	21	69
ENSGALG00000004924	0	0	0	0	0	0	0	0	0	0	0	0	0	0
ENSGALG00000004926	310	327	237	301	243	289	286	314	346	383	381	313	354	370
ENSGALG00000004927	728	810	442	823	835	958	851	850	875	1026	1041	904	931	938
ENSGALG00000004928	845	793	546	822	704	672	687	919	923	1080	984	950	982	969
ENSGALG00000004929	216	239	221	170	180	165	185	269	237	257	240	241	256	238
ENSGALG00000004930	15	10	21	19	12	9	17	42	33	82	69	40	40	69
ENSGALG00000004932	334	268	410	196	194	163	188	448	417	481	423	387	433	431
ENSGALG00000004935	3709	3695	4866	2644	2878	2661	2611	4333	4518	4940	4685	4086	4987	4522
ENSGALG00000004936	103	118	66	40	106	101	80	120	137	169	137	203	177	142
ENSGALG00000004937	3750	3041	3522	2974	2468	1924	2046	3559	3369	3872	3411	3478	3984	3860
ENSGALG00000004940	444	368	674	256	248	187	182	534	563	698	640	489	608	627
ENSGALG00000004943	310	324	255	311	276	258	265	333	304	388	365	315	346	334
ENSGALG00000004945	2	5	5	1	3	2	0	6	7	7	6	4	5	4
ENSGALG00000004946	10	18	5	5	7	9	9	20	15	16	8	17	16	25
ENSGALG00000004947	649	653	845	481	521	416	471	851	866	1003	953	844	988	902
ENSGALG00000004948	141	161	115	174	153	142	152	157	155	176	171	168	166	198
ENSGALG00000004949	694	637	666	558	473	435	459	824	1040	882	909	913	1168	1022
ENSGALG00000004951	0	0	0	0	0	0	1	0	0	0	0	0	0	0
ENSGALG00000004952	13384	13511	8771	13052	9659	10767	8919	13928	12324	14791	15694	14554	15470	15545
ENSGALG00000004953	1585	1603	1523	1227	1230	1210	1142	1683	1650	1865	2024	1850	1911	1904
ENSGALG00000004955	30	21	18	15	17	13	15	53	39	32	23	22	35	30
ENSGALG00000004956	6043	6912	6071	4422	4910	4929	5378	6610	7421	6151	6502	7082	8159	7543
ENSGALG00000004957	90	69	87	60	61	52	44	88	104	75	91	95	90	84
ENSGALG00000004958	47	46	28	105	56	59	60	65	96	93	109	89	83	137
ENSGALG00000004959	1650	1446	869	2123	1648	1746	1646	2554	1913	1899	2454	2097	2045	2146
ENSGALG00000004960	2407	2503	1390	1330	2138	2006	1344	2425	4890	3896	1426	4376	5195	4106
ENSGALG00000004963	1746	2091	1251	2120	2004	2285	2106	1868	1790	1838	2168	1865	1813	1896
ENSGALG00000004965	942	1038	671	1003	1045	1157	1100	1230	1268	1374	1160	1191	1337	1268
ENSGALG00000004966	2	3	5	2	1	2	5	6	1	5	3	5	1	4
ENSGALG00000004969	47	105	203	14	53	86	76	169	625	546	157	496	865	687
ENSGALG00000004971	2281	2136	2001	1928	1726	1562	1754	2927	2718	3177	3106	2771	3219	3109
ENSGALG00000004974	66	32	79	27	26	19	24	52	71	68	58	40	44	61
ENSGALG00000004975	507	488	402	477	451	479	518	663	642	690	666	588	654	663
ENSGALG00000004978	518	542	407	449	424	430	481	666	711	707	712	675	738	686
ENSGALG00000004980	72	47	69	55	51	47	45	98	142	129	73	146	220	192
ENSGALG00000004981	555	496	759	352	388	307	337	607	693	783	715	649	701	694
ENSGALG00000004986	1278	1123	757	1756	1248	1282	1295	2151	2120	2000	1969	2304	2518	2349
ENSGALG00000004991	691	687	598	646	665	717	693	820	918	997	862	800	841	853
ENSGALG00000004997	4642	4679	2773	5419	4587	4639	4666	5123	5192	5446	5395	5177	5138	5121
ENSGALG00000004998	1218	1231	1317	838	882	719	809	1394	1571	1674	1572	1317	1744	1631
ENSGALG00000004999	1391	1339	998	1374	1290	1188	1186	1339	1367	1473	1484	1247	1405	1387
ENSGALG00000005000	239	190	352	194	162	113	148	456	351	498	473	374	336	362
ENSGALG00000005001	9296	9351	10633	8031	8174	8207	7641	10431	10608	11424	11619	10073	11257	10756
ENSGALG00000005002	8137	8003	9820	5026	5397	4576	4764	9040	8793	9270	9942	8281	10058	9423
ENSGALG00000005004	176	168	182	139	131	113	141	221	234	254	220	218	258	256
ENSGALG00000005005	143	157	104	171	129	131	123	192	212	209	202	192	194	186
ENSGALG00000005006	3607	3588	4952	2349	2747	2181	2332	4261	4360	4805	4744	4040	4761	4441
ENSGALG00000005007	12	4	11	3	6	3	1	9	7	15	9	4	5	7
ENSGALG00000005011	14	37	26	6	10	8	9	25	54	23	21	32	54	39
ENSGALG00000005012	465	405	610	303	314	247	255	597	566	605	611	508	605	526
ENSGALG00000005014	25	30	12	25	21	29	24	29	24	36	27	29	18	21
ENSGALG00000005016	1278	0	893	980	737	557	559	1174	957	1003	1399	956	1057	1063
ENSGALG00000005017	4	1	1	2	0	1	0	2	2	4	0	4	0	2
ENSGALG00000005019	4	6	2	4	7	1	1	2	0	5	2	1	1	3
ENSGALG00000005020	179	161	207	125	161	82	111	217	211	288	209	194	221	195
ENSGALG00000005021	259	239	221	163	157	170	232	305	348	366	276	374	388	418
ENSGALG00000005022	1	0	0	1	0	1	1	0	3	2	0	2	0	0
ENSGALG00000005024	483	292	787	362	157	126	566	503	329	636	544	246	239	433
ENSGALG00000005028	1324	1345	1118	1252	1146	1062	1064	1418	1634	1729	1502	1285	1565	1414
ENSGALG00000005030	355	240	370	307	216	143	194	588	575	538	851	648	723	672
ENSGALG00000005031	25	52	48	30	24	20	20	25	103	141	35	39	42	38
ENSGALG00000005034	3188	2904	3557	2184	2118	1906	2095	3453	3133	3058	3531	3020	3392	3421
ENSGALG00000005035	4726	3772	5367	2655	2770	1941	2257	6442	5699	7202	5612	4631	4755	4804
ENSGALG00000005036	882	897	416	995	977	1042	870	905	1160	1004	922	1169	1264	1110
ENSGALG00000005037	61	46	45	30	27	24	19	53	51	60	44	31	48	32
ENSGALG00000005038	767	795	838	561	594	520	585	867	898	1014	933	842	989	934
ENSGALG00000005041	619	586	495	588	513	582	602	840	906	974	743	800	922	859
ENSGALG00000005042	737	496	679	418	465	348	467	767	828	914	728	751	821	848
ENSGALG00000005043	23	22	23	19	15	15	9	17	39	46	15	38	37	38
ENSGALG00000005046	468	451	287	560	445	520	481	503	473	477	577	440	462	475
ENSGALG00000005052	6	5	3	6	3	4	5	3	4	5	11	3	3	2
ENSGALG00000005054	9011	9412	6442	8702	7825	8052	7666	8170	7432	8063	8870	7957	8500	8481
ENSGALG00000005057	1984	1989	2072	1635	1568	1347	1392	2377	2207	2524	2621	2157	2236	2291
ENSGALG00000005061	370	438	332	325	309	357	415	500	548	506	567	557	609	566
ENSGALG00000005062	1	5	5	1	1	4	6	5	13	11	0	3	5	2
ENSGALG00000005063	399	444	239	536	476	617	592	552	589	617	593	631	689	660
ENSGALG00000005064	2178	2012	2500	1335	1526	1287	1348	2386	2323	2502	2780	2282	2660	2581
ENSGALG00000005065	332	218	301	252	227	209	234	309	338	448	464	340	437	533
ENSGALG00000005066	683	680	568	631	584	570	612	939	897	946	878	802	882	894
ENSGALG00000005070	3478	3096	4228	2335	2386	2084	2184	3957	3977	4174	4181	3843	4478	4235
ENSGALG00000005071	1534	1503	1247	1482	1252	1211	1347	1837	1860	1788	1903	1763	1866	1883
ENSGALG00000005074	447	475	373	390	389	347	391	633	632	598	663	648	686	709
ENSGALG00000005076	95	51	58	29	39	24	41	82	83	82	85	74	82	48
ENSGALG00000005077	43	22	17	29	16	14	18	35	48	33	26	38	21	44
ENSGALG00000005078	65	66	84	64	61	64	72	143	175	154	132	186	172	211
ENSGALG00000005079	3661	4013	3156	2983	3188	2988	2826	4289	4891	5214	6539	4905	5273	5392
ENSGALG00000005080	720	672	960	545	541	475	546	959	964	1092	1043	949	1084	1073
ENSGALG00000005083	22	32	14	21	21	15	22	35	28	20	26	21	24	18
ENSGALG00000005084	962	949	834	854	783	675	759	937	852	992	988	851	940	851
ENSGALG00000005086	190	213	184	107	124	88	77	252	292	277	401	396	510	342
ENSGALG00000005087	197	186	89	210	159	149	102	237	194	135	213	199	200	183
ENSGALG00000005088	345	275	326	181	218	177	199	379	386	467	409	374	496	459
ENSGALG00000005090	1839	1619	1767	1296	1455	1240	1262	1985	1863	2065	2369	2027	2337	2302
ENSGALG00000005092	213	175	358	81	113	50	82	328	386	455	346	310	347	337
ENSGALG00000005093	2126	2134	1663	2145	1982	2096	2123	2317	2345	2547	2572	2313	2358	2477
ENSGALG00000005094	13	20	19	20	14	20	30	21	23	28	24	27	54	42
ENSGALG00000005095	363	359	224	331	272	292	294	281	313	302	354	321	337	332
ENSGALG00000005096	262	232	281	189	177	186	166	341	380	390	372	293	360	350
ENSGALG00000005099	3	1	0	0	0	2	5	2	7	6	6	5	4	2
ENSGALG00000005102	2306	1698	469	1305	1556	1040	598	2240	2089	1189	1161	2060	1845	1232
ENSGALG00000005103	359	399	388	338	319	330	314	389	538	606	480	421	569	520
ENSGALG00000005105	8032	7440	8224	5823	6085	5109	5842	6512	6729	7374	8296	6737	7539	7599
ENSGALG00000005107	1566	1386	1291	979	929	888	841	1496	1584	1443	1349	1171	1423	1428
ENSGALG00000005108	2516	2249	2898	1524	1636	1331	1352	2653	2696	2699	2786	2283	2828	2659
ENSGALG00000005118	3	3	3	5	3	1	3	8	7	11	8	12	7	11
ENSGALG00000005120	4025	3559	3573	3707	3418	2371	2821	6057	6386	7993	6675	6100	5830	6164
ENSGALG00000005121	455	534	388	449	407	430	470	528	561	677	603	504	596	603
ENSGALG00000005122	3	0	2	1	1	2	1	6	3	2	2	2	3	1
ENSGALG00000005123	113	116	61	68	107	95	69	111	47	58	79	66	56	82
ENSGALG00000005125	1389	1438	1335	1155	1196	1091	1078	1794	1911	2206	1904	1932	2139	2145
ENSGALG00000005126	861	990	879	761	820	726	727	996	1155	1341	1023	973	1159	1090
ENSGALG00000005128	357	282	260	200	200	141	157	306	238	302	269	198	255	279
ENSGALG00000005132	1163	1190	1247	921	909	919	836	1409	1544	1599	1507	1302	1563	1435
ENSGALG00000005134	1129	1152	929	1033	995	1021	1058	1203	1349	1396	1218	1295	1330	1369
ENSGALG00000005135	2009	2283	2685	753	1290	1072	1152	2735	5765	4509	2217	3326	5289	3850
ENSGALG00000005138	670	732	613	649	606	644	616	843	841	939	950	955	960	992
ENSGALG00000005139	10722	10143	10628	8095	8814	7537	7999	11313	12601	12688	11576	10889	12664	12436
ENSGALG00000005140	62	46	72	23	43	40	48	99	95	119	43	83	111	97
ENSGALG00000005145	59	41	25	37	37	33	44	41	50	63	47	30	46	38
ENSGALG00000005146	354	323	384	185	218	179	204	395	397	429	356	333	420	375
ENSGALG00000005147	499	404	398	338	332	207	231	735	717	724	686	543	557	550
ENSGALG00000005150	744	818	716	729	718	685	729	1101	1068	1092	1129	1002	994	1023
ENSGALG00000005156	278	256	165	237	250	191	203	258	306	354	259	227	240	230
ENSGALG00000005158	1842	1491	1957	1240	1196	1054	1222	1851	2011	2286	1976	1704	2186	2066
ENSGALG00000005160	805	789	1066	553	609	545	571	944	1036	1250	934	1000	1157	1075
ENSGALG00000005162	447	320	618	296	340	258	246	694	825	854	671	653	766	675
ENSGALG00000005164	307	274	355	230	257	195	189	340	308	328	348	290	309	352
ENSGALG00000005169	968	1059	865	870	901	875	825	1119	1312	1296	1158	1163	1306	1228
ENSGALG00000005170	20	12	9	12	13	7	12	10	8	10	11	7	10	15
ENSGALG00000005171	75	48	81	32	42	35	30	84	54	70	94	63	70	57
ENSGALG00000005173	209	220	237	174	136	121	138	284	271	330	282	223	293	263
ENSGALG00000005180	3335	4358	4406	2395	4471	4137	3861	7812	14512	12314	5684	13278	16622	12618
ENSGALG00000005181	4042	4197	3666	3496	3549	3197	3201	4265	4926	4944	4965	4839	5387	4993
ENSGALG00000005188	282	317	359	215	202	229	236	360	384	459	483	429	507	458
ENSGALG00000005194	0	0	0	0	0	0	0	0	0	0	0	0	0	1
ENSGALG00000005195	668	528	845	326	408	261	251	907	911	931	889	853	1042	897
ENSGALG00000005198	1273	1299	1486	784	943	838	757	1466	1616	1627	1625	1489	1629	1492
ENSGALG00000005200	2455	2725	1917	2530	2508	2425	2587	2395	2374	2585	2904	2632	2812	2817
ENSGALG00000005203	295	233	308	185	225	190	192	484	589	567	668	645	747	745
ENSGALG00000005204	87	76	49	110	63	109	130	107	104	216	141	242	267	256
ENSGALG00000005205	878	749	1060	628	702	585	598	1171	1285	1407	1283	1158	1310	1250
ENSGALG00000005206	839	840	1021	499	526	538	516	1016	1173	1263	1081	1101	1432	1269
ENSGALG00000005207	111	141	73	38	94	67	35	110	257	180	135	282	218	209
ENSGALG00000005208	148	212	145	178	177	166	180	209	247	267	237	245	291	343
ENSGALG00000005209	127	148	305	178	341	324	179	317	1502	1524	852	2144	2632	2549
ENSGALG00000005212	0	2	2	0	1	0	0	0	1	1	0	1	3	0
ENSGALG00000005214	2	1	7	1	2	1	1	2	0	2	5	4	3	3
ENSGALG00000005215	1274	1519	804	666	1183	1099	1062	1848	1664	1185	1109	1344	1464	1212
ENSGALG00000005217	46	34	51	25	34	29	34	43	45	67	45	44	64	48
ENSGALG00000005223	58	44	62	36	38	29	29	52	136	75	95	156	154	114
ENSGALG00000005226	5	6	23	1	3	1	1	15	30	23	15	16	15	19
ENSGALG00000005229	380	386	447	369	348	345	324	475	462	522	594	489	489	513
ENSGALG00000005230	2683	2633	2656	2206	2391	2068	2342	2685	3141	3342	3069	2919	3359	3347
ENSGALG00000005232	1400	1279	1221	1065	1103	952	944	1268	1277	1370	1410	1285	1433	1385
ENSGALG00000005236	1903	1801	1961	1520	1596	1403	1427	2146	2175	2307	2743	2203	2491	2523
ENSGALG00000005237	2846	2935	2877	1794	1787	1499	1521	2709	2808	2743	2688	2487	3016	2778
ENSGALG00000005241	957	895	1527	535	699	455	487	1306	1225	1429	1419	1204	1445	1357
ENSGALG00000005242	0	0	0	0	0	1	1	0	0	0	0	0	1	0
ENSGALG00000005243	1177	1078	1365	763	878	800	774	1300	1446	1431	1222	1231	1523	1351
ENSGALG00000005245	2	0	1	5	5	2	4	4	0	1	1	3	1	1
ENSGALG00000005247	16	9	4	9	9	3	10	18	6	15	9	7	9	8
ENSGALG00000005248	220	259	252	169	152	144	147	283	356	384	307	304	335	323
ENSGALG00000005249	3950	2853	2656	2563	2369	1901	1934	3838	3111	3252	3802	3169	3545	3374
ENSGALG00000005251	185	148	174	98	137	136	152	249	261	304	260	257	322	316
ENSGALG00000005252	6	8	5	6	10	17	10	9	28	20	11	20	20	20
ENSGALG00000005253	3	0	0	2	0	0	0	5	16	6	0	18	49	16
ENSGALG00000005254	356	351	307	314	300	270	282	391	378	438	417	365	403	419
ENSGALG00000005256	4355	4456	6177	4036	3642	3671	5647	2751	3438	4168	3654	3862	4039	4556
ENSGALG00000005257	20	11	23	7	15	13	5	19	86	118	39	72	57	73
ENSGALG00000005258	7	0	0	0	0	0	0	4	0	1	0	0	1	1
ENSGALG00000005259	30	23	22	8	22	35	30	31	104	92	33	63	144	129
ENSGALG00000005263	3078	2878	1825	2120	1923	1610	1422	2244	3607	2453	1170	1989	2303	1751
ENSGALG00000005265	126	174	342	89	121	127	227	151	310	462	165	207	252	269
ENSGALG00000005266	866	1106	1020	593	852	989	991	1128	1242	1222	1227	1497	1780	1580
ENSGALG00000005268	278	251	237	253	214	175	194	271	311	333	374	280	335	341
ENSGALG00000005269	3510	3579	3696	2923	2905	2696	2680	3982	4195	4416	4255	4107	4588	4482
ENSGALG00000005277	220	243	426	110	156	123	119	303	409	388	321	266	408	330
ENSGALG00000005279	336	282	423	217	233	200	213	401	432	452	429	388	425	491
ENSGALG00000005280	565	681	946	310	443	421	371	890	992	1211	806	767	1171	918
ENSGALG00000005283	2098	1751	3266	906	1396	953	1007	2796	2747	2965	2680	2336	2828	2739
ENSGALG00000005284	22	13	60	10	15	8	10	38	54	45	31	41	36	35
ENSGALG00000005285	14	57	35	4947	4871	4836	5151	81	191	255	9132	9227	10226	10193
ENSGALG00000005286	0	0	0	0	0	0	0	0	0	0	0	0	0	0
ENSGALG00000005287	455	393	316	516	442	395	443	559	643	583	594	591	682	578
ENSGALG00000005290	222	203	320	114	142	100	120	295	363	380	298	278	343	297
ENSGALG00000005291	452	457	454	284	366	286	260	429	408	442	495	394	477	450
ENSGALG00000005292	217	208	106	124	164	121	100	232	298	242	265	297	278	286
ENSGALG00000005293	0	0	0	0	0	0	0	0	0	0	0	0	0	0
ENSGALG00000005294	1577	1663	1776	910	1051	829	816	1430	1693	1941	1664	1453	1765	1672
ENSGALG00000005295	991	845	900	1074	814	673	854	1260	1169	1672	1243	1163	1287	1329
ENSGALG00000005297	125	141	49	45	77	54	37	106	240	140	84	190	220	117
ENSGALG00000005298	434	441	260	552	477	484	536	736	813	831	861	855	946	1002
ENSGALG00000005299	430	291	458	343	320	255	256	586	528	674	626	559	667	651
ENSGALG00000005302	988	994	1339	535	640	516	512	1077	1149	1251	1226	957	1275	1185
ENSGALG00000005303	84	55	99	66	55	43	43	95	86	122	99	83	99	103
ENSGALG00000005305	25	14	26	12	13	13	12	15	24	23	23	30	32	32
ENSGALG00000005309	5146	6105	5878	4302	4726	5079	5255	5302	5896	6773	6196	5777	7079	7131
ENSGALG00000005314	1276	1136	1746	696	887	696	760	1604	1546	1816	1683	1532	1734	1646
ENSGALG00000005315	452	406	272	562	436	468	457	606	590	631	613	593	562	573
ENSGALG00000005316	456	0	949	259	312	231	254	638	739	766	820	569	703	702
ENSGALG00000005318	21	14	30	4	20	7	17	20	28	29	25	20	20	24
ENSGALG00000005319	176	40	70	188	97	21	40	83	42	42	168	104	65	54
ENSGALG00000005321	1927	1780	985	1999	1625	1768	1717	1422	1062	1128	1696	1130	1054	1368
ENSGALG00000005323	3	0	3	1	2	2	5	4	5	12	4	5	2	7
ENSGALG00000005326	6716	6599	4861	6568	5233	5420	5348	7349	6977	7549	7009	6241	7009	7068
ENSGALG00000005327	0	0	0	0	0	1	0	0	1	0	0	1	0	0
ENSGALG00000005328	891	988	909	805	794	775	728	1001	1034	1050	1177	1140	1303	1252
ENSGALG00000005329	1148	1138	1090	835	860	816	857	1343	1505	1634	1543	1430	1644	1537
ENSGALG00000005330	1915	0	1772	2009	1166	867	934	2856	2604	2665	3750	2316	2345	2209
ENSGALG00000005331	1762	1554	1354	1763	1476	1378	1535	1471	1652	1534	1579	1601	1919	1909
ENSGALG00000005332	109	58	131	41	45	23	28	154	154	181	125	114	120	157
ENSGALG00000005336	413	424	399	284	290	222	211	459	523	521	562	429	592	518
ENSGALG00000005337	1673	0	2226	1139	1184	965	1054	1908	1895	2216	2399	1777	2249	2130
ENSGALG00000005338	3349	3362	3104	3088	2665	2401	2439	7196	6636	6259	6559	4923	5727	5614
ENSGALG00000005340	110	108	216	67	94	78	67	218	275	284	210	225	255	235
ENSGALG00000005345	185	200	163	147	167	183	149	242	282	269	260	237	289	218
ENSGALG00000005346	534	0	773	471	516	612	654	854	1059	1387	1014	922	1277	1318
ENSGALG00000005347	183	122	300	241	128	93	198	262	152	330	530	281	250	363
ENSGALG00000005349	25	8	15	15	11	7	16	26	30	29	18	23	37	31
ENSGALG00000005350	542	521	646	363	383	328	333	596	643	740	648	626	718	701
ENSGALG00000005351	2	0	18	7	7	14	19	47	48	248	45	36	29	94
ENSGALG00000005352	2	0	0	1	8	10	3	2	17	9	0	37	62	15
ENSGALG00000005353	1413	1178	2312	718	923	710	824	1872	2110	2294	2121	1797	2379	2200
ENSGALG00000005354	783	0	565	568	515	459	526	635	728	776	795	729	796	775
ENSGALG00000005357	6054	5772	6146	4656	4685	3718	3975	6425	6765	6209	7027	6598	7436	6792
ENSGALG00000005359	35	18	26	13	22	17	26	9	29	36	33	24	31	38
ENSGALG00000005360	0	0	0	1	0	0	0	1	1	4	0	1	0	1
ENSGALG00000005361	0	0	0	0	0	0	0	0	1	0	1	1	0	2
ENSGALG00000005362	1	0	0	0	0	0	0	0	0	2	1	3	1	0
ENSGALG00000005363	365	301	503	207	223	193	169	523	591	623	561	570	719	651
ENSGALG00000005365	340	348	447	240	247	221	234	407	467	459	425	366	457	425
ENSGALG00000005367	859	940	684	826	797	702	797	817	760	805	935	754	850	812
ENSGALG00000005368	567	0	680	347	382	299	312	599	653	721	745	623	699	675
ENSGALG00000005369	767	669	902	638	568	493	689	879	804	903	926	849	914	943
ENSGALG00000005374	467	435	389	363	372	289	318	438	452	522	492	422	453	445
ENSGALG00000005377	406	406	361	435	329	314	303	471	465	537	607	448	557	459
ENSGALG00000005378	624	569	710	479	455	358	383	728	830	884	849	707	880	850
ENSGALG00000005379	172	148	132	165	156	176	184	162	202	215	185	207	214	220
ENSGALG00000005383	865	843	666	858	786	662	765	886	860	971	942	893	972	910
ENSGALG00000005385	1397	1454	1503	1076	1145	1041	1054	1562	1745	1753	1759	1477	1729	1570
ENSGALG00000005390	615	0	553	444	433	373	380	668	711	761	742	587	720	662
ENSGALG00000005391	609	677	760	512	468	440	424	761	796	851	806	736	814	732
ENSGALG00000005393	862	814	920	553	614	614	565	1237	1266	1198	1296	1152	1341	1218
ENSGALG00000005395	1532	0	1478	1356	1335	1266	1238	1493	1530	1736	1833	1496	1688	1611
ENSGALG00000005397	383	376	460	266	285	251	225	468	516	544	523	493	537	571
ENSGALG00000005398	198	165	93	163	131	111	134	279	205	219	280	197	208	218
ENSGALG00000005400	39	36	28	20	20	14	12	30	22	32	41	30	45	39
ENSGALG00000005401	60	61	53	118	142	121	177	217	361	259	359	287	303	348
ENSGALG00000005402	52	39	31	43	29	18	16	42	43	37	34	33	54	35
ENSGALG00000005403	523	553	573	466	440	415	445	534	531	597	599	527	570	554
ENSGALG00000005404	0	1	0	2	1	0	0	0	0	1	1	2	1	0
ENSGALG00000005407	1029	1014	1412	562	733	671	734	1178	1351	1411	1248	1181	1363	1345
ENSGALG00000005408	7	2	4	5	5	3	3	12	14	14	7	6	14	19
ENSGALG00000005409	2	8	1	3	1	5	1	2	7	5	5	5	2	1
ENSGALG00000005411	17	7	8	4	4	3	5	17	10	7	26	8	3	6
ENSGALG00000005412	197	199	174	158	137	125	139	206	277	247	225	201	258	217
ENSGALG00000005413	202	131	90	68	91	95	77	212	149	81	178	107	82	94
ENSGALG00000005414	1187	979	691	1101	840	866	800	1250	1023	952	1409	991	1053	1066
ENSGALG00000005415	1305	926	1223	1259	1046	918	1043	1775	1302	1582	2800	1722	1667	1930
ENSGALG00000005416	80	0	83	36	50	24	31	109	141	137	134	94	123	117
ENSGALG00000005417	1944	1768	2333	1156	1133	951	977	1986	1874	2142	2094	1866	2278	2073
ENSGALG00000005418	173	152	183	136	119	86	116	213	243	229	221	176	212	240
ENSGALG00000005419	112	110	77	61	71	61	48	76	99	57	74	86	81	73
ENSGALG00000005420	1083	1142	928	984	959	927	896	1063	1002	1011	1204	988	1027	1035
ENSGALG00000005421	125	78	39	89	64	48	53	151	78	76	139	68	56	66
ENSGALG00000005422	256	270	199	268	234	243	293	414	616	501	516	473	469	498
ENSGALG00000005423	66	0	74	48	126	178	177	110	193	171	116	206	222	219
ENSGALG00000005425	9784	8362	9532	7183	8388	5787	6542	11887	13320	16742	11631	11235	12546	11885
ENSGALG00000005426	2184	0	970	607	1142	803	557	1565	1743	1271	880	1293	1322	1192
ENSGALG00000005430	341	242	241	231	270	111	100	287	237	254	221	231	220	247
ENSGALG00000005433	364	0	331	333	336	300	304	327	364	359	389	293	367	347
ENSGALG00000005434	0	0	0	0	0	0	0	0	0	0	0	0	0	0
ENSGALG00000005435	5	3	8	7	4	4	6	4	6	9	8	6	5	8
ENSGALG00000005438	275	176	316	175	189	162	185	342	319	389	497	365	424	420
ENSGALG00000005439	3325	3459	2846	3086	2836	3119	3462	3096	3620	3815	3655	3665	3770	3843
ENSGALG00000005441	1980	0	2134	1035	876	635	720	5041	3447	2960	3107	2142	2213	2440
ENSGALG00000005442	78	72	66	42	21	22	20	86	218	113	91	157	147	127
ENSGALG00000005443	0	0	0	0	0	0	0	0	1	0	1	0	0	0
ENSGALG00000005448	31	45	40	39	51	27	12	57	124	71	30	127	293	142
ENSGALG00000005450	606	719	1004	344	436	314	347	577	641	687	658	526	687	564
ENSGALG00000005451	2154	2099	2526	1274	1459	1225	1256	1936	1976	2004	2249	1847	2044	2031
ENSGALG00000005452	1059	1119	898	1127	889	892	923	1180	1223	1349	1351	1089	1298	1283
ENSGALG00000005456	160	157	175	101	99	81	63	196	180	182	171	194	213	188
ENSGALG00000005458	6	6	3	6	5	3	2	6	7	4	2	4	3	9
ENSGALG00000005460	17	14	8	14	45	84	42	31	70	75	42	54	78	66
ENSGALG00000005462	8	7	6	11	8	7	6	5	4	5	8	11	4	1
ENSGALG00000005464	5525	5435	5318	4505	4581	4107	4286	5711	5789	6138	5996	5418	5991	5778
ENSGALG00000005465	3183	3578	2245	3369	2968	3343	3057	3970	3788	3921	4439	3811	4233	4170
ENSGALG00000005467	37	57	32	74	27	18	32	169	329	1061	236	199	130	254
ENSGALG00000005468	1066	925	1090	715	749	613	752	1138	1306	1580	1236	1146	1336	1324
ENSGALG00000005470	40	57	36	8	37	32	30	50	100	63	25	62	95	56
ENSGALG00000005472	11	10	9	8	8	3	1	18	16	17	12	9	10	16
ENSGALG00000005473	29	6	35	17	8	9	4	64	64	139	55	62	78	89
ENSGALG00000005474	17	10	8	14	5	2	2	28	32	37	28	19	29	29
ENSGALG00000005475	796	742	1047	473	585	455	510	919	893	1059	1022	905	1063	952
ENSGALG00000005476	250	147	149	297	186	141	152	433	471	311	907	614	579	502
ENSGALG00000005478	976	900	1294	557	572	456	500	1312	1419	1188	1148	1181	1343	1260
ENSGALG00000005481	1466	1020	1398	647	636	414	427	1033	815	1030	771	593	694	748
ENSGALG00000005483	74	24	16	39	19	10	9	154	80	49	110	108	142	171
ENSGALG00000005487	2098	2418	1509	2441	2086	2186	2158	1969	1952	1981	2249	1867	2047	1975
ENSGALG00000005489	262	240	302	205	198	154	181	282	299	290	284	241	276	256
ENSGALG00000005490	45273	48033	34190	49880	41434	41756	41882	47749	42048	47332	55364	46176	48386	50143
ENSGALG00000005493	68	58	27	31	52	28	26	77	108	73	59	87	72	61
ENSGALG00000005494	246	220	217	233	192	160	195	302	275	290	285	268	278	320
ENSGALG00000005499	1923	1275	1308	797	1013	703	627	1425	1297	1205	1361	1161	1362	1279
ENSGALG00000005502	26	25	18	1	8	8	12	4	33	14	1	11	20	20
ENSGALG00000005503	1968	1767	1419	470	1230	1414	1239	1810	1858	2030	821	1331	1861	2137
ENSGALG00000005504	1	0	0	0	2	0	0	1	0	0	0	0	2	1
ENSGALG00000005505	129	107	205	78	67	47	61	159	218	213	181	200	217	209
ENSGALG00000005506	47	49	68	41	50	39	29	65	59	75	70	48	50	63
ENSGALG00000005507	21024	23198	19281	18960	18471	18478	17364	18968	18271	20360	21812	18649	20344	19274
ENSGALG00000005509	512	488	351	457	430	453	389	530	647	637	568	493	630	530
ENSGALG00000005512	240	214	288	167	200	183	175	313	355	327	282	307	384	334
ENSGALG00000005515	0	0	0	0	0	0	0	0	0	0	0	0	0	0
ENSGALG00000005516	1167	1143	1049	879	965	801	823	1186	1186	1298	1296	1003	1190	1115
ENSGALG00000005517	52	44	41	44	46	22	27	44	50	65	66	46	66	57
ENSGALG00000005519	708	467	594	768	505	272	293	489	657	659	764	684	724	607
ENSGALG00000005521	884	801	1028	517	661	511	502	1085	1240	1273	1115	1167	1266	1100
ENSGALG00000005522	2308	2366	2536	1639	1603	1440	1463	2748	2694	2552	3001	2287	2678	2505
ENSGALG00000005524	79	48	42	54	79	75	71	332	136	185	208	172	236	199
ENSGALG00000005525	18061	17736	22867	12801	13711	12302	12147	22592	22877	23828	24647	20898	24201	22281
ENSGALG00000005527	421	311	489	266	253	219	240	536	561	690	589	575	661	595
ENSGALG00000005530	1979	2124	1310	1931	1920	1985	1886	2092	2198	2612	2331	2245	2515	2394
ENSGALG00000005531	895	852	1115	571	697	572	621	1174	1226	1229	1156	1092	1459	1213
ENSGALG00000005533	1389	1175	892	1368	1317	1078	1128	1384	1567	1775	1503	1423	1558	1495
ENSGALG00000005534	2487	2313	3135	1598	1770	1381	1587	2978	3272	3417	3151	2942	3561	3181
ENSGALG00000005535	3367	3571	2993	3283	3005	2901	2708	3763	3699	3576	4248	3536	3728	3522
ENSGALG00000005537	18	18	15	12	17	11	18	15	21	19	15	10	9	12
ENSGALG00000005540	66	56	45	28	28	13	23	85	85	84	86	83	75	94
ENSGALG00000005541	48	89	30	65	100	130	128	99	177	156	126	179	201	161
ENSGALG00000005543	0	0	0	0	0	0	0	0	1	0	0	0	0	0
ENSGALG00000005544	0	0	0	0	0	0	0	0	0	0	0	0	0	0
ENSGALG00000005547	102	83	91	104	118	54	46	53	65	74	74	88	112	79
ENSGALG00000005549	688	755	512	654	689	656	644	833	873	990	952	892	964	911
ENSGALG00000005550	211	200	134	130	107	103	90	257	164	176	142	169	229	198
ENSGALG00000005551	447	506	1311	570	315	349	509	973	925	1569	943	1072	1167	1269
ENSGALG00000005552	298	316	412	159	210	180	153	472	533	552	432	400	526	430
ENSGALG00000005553	679	620	416	672	722	656	736	1018	1361	1164	752	1071	1069	1050
ENSGALG00000005554	5	0	0	0	3	0	2	10	2	8	2	9	10	7
ENSGALG00000005558	2914	3174	2237	2817	2726	2861	2765	2718	2660	2897	3242	2834	3030	2909
ENSGALG00000005559	809	1007	797	777	849	800	801	887	864	977	1130	1014	1065	1065
ENSGALG00000005567	860	852	664	822	787	747	750	848	923	1019	1022	852	1014	925
ENSGALG00000005569	1956	1897	2514	1145	1326	1090	1079	2171	2241	2366	2213	2095	2399	2283
ENSGALG00000005571	1547	1648	2057	1152	1105	1049	1061	1939	1931	1999	2134	1782	2132	1988
ENSGALG00000005572	5	3	3	3	5	10	11	5	4	7	4	8	5	7
ENSGALG00000005575	2942	3034	2756	2444	2425	2265	2265	3259	3364	3944	3559	3070	3654	3452
ENSGALG00000005579	174	167	200	140	157	142	134	245	286	274	309	278	318	338
ENSGALG00000005580	57	34	56	28	50	31	27	54	74	72	59	84	95	77
ENSGALG00000005582	1811	1725	1076	2028	1836	1941	1979	1796	1744	1952	2096	1802	1917	1963
ENSGALG00000005583	54	59	93	54	52	57	65	103	123	134	128	109	114	116
ENSGALG00000005584	669	611	725	403	420	381	467	831	866	964	698	804	917	948
ENSGALG00000005587	44978	45267	56853	30828	34543	29413	30712	49356	53149	56564	58933	51172	59498	55855
ENSGALG00000005589	146	169	145	123	112	131	102	158	192	217	199	178	206	191
ENSGALG00000005594	0	0	0	0	1	1	1	1	3	0	5	1	3	1
ENSGALG00000005595	432	477	355	328	371	354	333	375	400	443	508	401	451	404
ENSGALG00000005597	7221	7050	8250	4809	5236	4214	4208	9098	9249	9222	10612	9818	11359	10055
ENSGALG00000005598	588	621	743	468	477	489	500	701	739	811	805	742	816	828
ENSGALG00000005599	53	66	55	52	38	37	42	38	38	36	27	34	44	38
ENSGALG00000005601	169	143	271	68	91	61	65	100	134	126	116	117	113	127
ENSGALG00000005608	995	1046	610	960	844	983	890	1454	1360	1479	1277	1229	1238	1166
ENSGALG00000005609	576	596	700	452	453	451	407	604	672	708	661	605	747	654
ENSGALG00000005610	83	63	76	38	36	29	43	87	136	134	78	102	103	106
ENSGALG00000005612	1482	1501	798	1504	1304	1409	1336	1423	1382	1483	1607	1495	1545	1515
ENSGALG00000005613	84	76	25	27	51	44	21	101	176	136	99	132	78	104
ENSGALG00000005614	519	564	311	602	570	598	616	573	532	588	559	527	586	533
ENSGALG00000005616	2165	2658	1107	2572	3542	3965	2715	3564	4835	2685	3810	4593	5001	3575
ENSGALG00000005617	387	348	232	440	380	337	355	377	342	416	392	404	408	451
ENSGALG00000005618	1882	1767	2061	1300	1338	1019	1142	1779	1916	2096	2062	1736	2023	1912
ENSGALG00000005619	169	93	192	105	78	42	57	167	162	206	268	151	164	198
ENSGALG00000005620	369	380	432	295	259	256	265	421	433	460	522	397	468	427
ENSGALG00000005621	84	129	70	49	86	74	56	104	171	118	96	155	140	143
ENSGALG00000005622	4874	5090	6156	4546	4531	4612	4388	7421	7993	7569	7714	7742	8886	8437
ENSGALG00000005623	1406	1376	1335	1105	1111	942	1073	1478	1511	1606	1553	1469	1689	1522
ENSGALG00000005626	172	253	99	274	205	253	217	226	231	262	239	222	239	258
ENSGALG00000005628	3974	6322	5244	2108	6602	5298	4656	11138	19065	16949	6542	18457	21247	16226
ENSGALG00000005630	6	4	9	8	9	10	4	13	17	26	15	18	14	19
ENSGALG00000005631	93	24	15	183	70	22	31	77	36	42	92	45	32	45
ENSGALG00000005632	136	76	132	82	82	41	63	146	107	217	230	178	213	213
ENSGALG00000005634	8	5	2	6	7	6	5	14	13	21	15	10	11	16
ENSGALG00000005637	5482	5701	4603	4761	4808	4437	4538	5503	6095	6065	5781	5621	6541	5933
ENSGALG00000005638	34	29	10	88	41	46	66	61	58	113	84	102	108	143
ENSGALG00000005643	18	4	20	16	6	11	10	23	16	33	33	27	37	55
ENSGALG00000005644	39	22	19	55	30	28	32	39	59	71	56	42	70	64
ENSGALG00000005646	2582	2216	2194	2053	2036	1733	2000	2515	2923	3320	2746	2454	2850	2755
ENSGALG00000005647	1144	938	1795	555	631	498	547	1371	1583	1730	1598	1368	1686	1581
ENSGALG00000005648	418	412	205	489	393	375	333	473	556	651	411	425	526	517
ENSGALG00000005649	54	65	29	82	82	124	98	81	219	186	99	221	184	198
ENSGALG00000005651	940	701	740	562	633	521	529	1066	1040	953	977	862	1031	891
ENSGALG00000005652	1246	1011	1202	758	846	613	659	1329	1426	1525	1312	1283	1547	1448
ENSGALG00000005653	1042	1089	695	1420	1271	1462	1291	1404	1655	1692	1468	1470	1596	1501
ENSGALG00000005654	1665	1593	2349	1131	1192	1017	971	2023	2081	2304	2365	2148	2402	2335
ENSGALG00000005655	333	273	113	156	207	210	170	314	181	260	116	109	108	141
ENSGALG00000005656	1341	1109	1604	883	869	656	716	1384	1468	1721	1586	1385	1587	1466
ENSGALG00000005657	19	22	11	7	20	24	14	33	84	316	58	71	107	60
ENSGALG00000005658	595	591	537	531	513	508	511	780	743	797	706	739	790	722
ENSGALG00000005659	3373	3468	2552	3514	3307	3162	3364	3232	3278	3447	3642	3508	3620	3682
ENSGALG00000005660	2897	2573	3012	1727	1991	1696	1909	2842	3182	3346	3253	3029	3522	3753
ENSGALG00000005661	25	6	4	21	19	16	8	36	19	12	17	14	11	13
ENSGALG00000005662	52	38	43	18	29	25	7	49	103	70	54	86	118	64
ENSGALG00000005667	486	528	491	377	416	353	347	741	787	859	780	758	809	803
ENSGALG00000005668	4848	4450	5563	3522	3595	2869	3125	6604	7885	9364	6716	6444	7733	7274
ENSGALG00000005670	1126	1143	1276	775	824	728	742	1227	1316	1312	1203	1143	1363	1267
ENSGALG00000005672	13	13	12	18	31	22	29	37	70	72	14	47	82	84
ENSGALG00000005673	227	157	330	91	123	88	84	349	332	318	302	261	328	341
ENSGALG00000005674	4461	4435	4383	3378	3369	3263	3318	4809	4608	3802	4302	3627	4173	4181
ENSGALG00000005675	1098	1097	713	1098	1061	977	882	1371	1350	1373	1436	1897	1973	1703
ENSGALG00000005676	4193	3733	3203	3814	3188	3483	4068	4651	5582	4964	5487	5607	6050	6355
ENSGALG00000005678	18626	20486	17612	16023	17754	15963	15535	17176	25025	21298	17974	19179	20707	19071
ENSGALG00000005679	0	0	0	1	1	0	2	0	2	0	0	0	2	3
ENSGALG00000005682	207	212	271	128	162	114	139	304	331	284	265	254	290	281
ENSGALG00000005683	1228	1060	1398	791	818	650	661	1449	1457	1509	1623	1423	1643	1490
ENSGALG00000005684	185	181	97	240	191	160	231	235	250	358	244	236	269	311
ENSGALG00000005685	346	280	268	257	243	213	215	296	411	377	340	360	403	405
ENSGALG00000005687	948	898	726	1000	883	717	865	936	965	1138	1170	1003	1029	1129
ENSGALG00000005688	31	23	12	47	28	14	36	49	43	38	60	58	37	45
ENSGALG00000005689	0	0	0	0	1	0	1	1	1	5	1	0	2	0
ENSGALG00000005694	4404	4811	4147	3677	3706	3874	3839	4691	4851	4978	5588	4937	5615	5497
ENSGALG00000005695	486	423	598	328	402	298	375	560	616	798	589	558	603	577
ENSGALG00000005696	592	532	314	594	575	540	492	546	652	673	623	575	582	588
ENSGALG00000005698	415	440	411	329	367	272	346	438	419	504	520	437	472	473
ENSGALG00000005699	411	521	470	405	441	442	471	452	585	610	563	494	531	518
ENSGALG00000005700	686	636	1347	372	485	356	361	1018	1079	1181	1085	883	1221	1081
ENSGALG00000005701	1429	1267	1532	996	1044	877	880	1619	1671	1770	1729	1453	1716	1639
ENSGALG00000005702	640	639	772	593	568	489	586	947	930	1095	1142	932	1049	1029
ENSGALG00000005703	1972	2167	2611	1293	1498	1420	1412	2546	2809	2999	2846	2553	3192	3002
ENSGALG00000005704	2069	2296	1980	1891	1959	1795	1764	2425	2052	2182	2587	2159	2354	2350
ENSGALG00000005706	444	674	696	560	672	614	649	787	845	918	950	787	885	891
ENSGALG00000005707	732	628	1128	538	610	510	480	1338	1432	1506	1413	1205	1420	1416
ENSGALG00000005708	19	7	2	14	9	11	9	16	28	20	21	22	29	18
ENSGALG00000005710	1082	906	1188	822	824	711	671	1283	1388	1430	1382	1204	1586	1454
ENSGALG00000005713	1184	1268	863	1279	1248	1171	1241	1570	1744	1891	1501	1553	1607	1574
ENSGALG00000005714	1063	1091	765	771	1055	966	1017	1391	1434	1177	1161	1545	1620	1656
ENSGALG00000005715	1922	1659	2587	1231	1304	988	1153	2381	2387	2597	2573	2085	2543	2446
ENSGALG00000005716	1185	1043	1381	745	868	612	605	1340	1461	1538	1551	1337	1574	1531
ENSGALG00000005718	14	12	17	41	74	64	57	17	13	8	51	65	57	35
ENSGALG00000005721	68	26	10	68	28	26	22	140	40	52	90	83	60	58
ENSGALG00000005722	672	639	674	527	509	479	524	650	638	718	757	648	673	702
ENSGALG00000005725	373	280	233	641	279	261	346	515	538	679	643	779	806	1003
ENSGALG00000005733	2	0	0	0	2	3	3	1	0	3	1	0	1	2
ENSGALG00000005737	511	426	442	324	374	284	345	529	535	598	537	503	531	531
ENSGALG00000005739	672	633	353	883	670	646	662	728	722	595	1169	1135	1065	987
ENSGALG00000005744	691	737	731	632	606	528	544	709	637	700	743	605	749	707
ENSGALG00000005745	1468	1158	2267	868	945	733	721	2215	2261	2310	2358	2028	2414	2112
ENSGALG00000005747	4	1	1	4	4	6	5	3	7	5	2	3	9	6
ENSGALG00000005749	4862	5082	3900	4185	3734	3753	3455	5439	5119	5594	6007	5440	6135	5860
ENSGALG00000005750	1152	987	1253	855	818	629	669	1630	1561	1490	1480	1408	1723	1520
ENSGALG00000005752	39	34	26	20	14	10	7	50	30	31	50	29	28	29
ENSGALG00000005753	1873	1874	1461	1797	1608	1506	1565	1888	1824	2037	2119	1873	1959	1916
ENSGALG00000005754	0	0	0	0	1	0	0	1	0	0	0	0	3	1
ENSGALG00000005757	781	780	439	931	688	679	709	738	737	764	788	759	806	828
ENSGALG00000005759	0	0	0	0	7	1	0	0	1	1	0	1	0	1
ENSGALG00000005762	16	13	9	1	7	6	11	13	6	12	12	11	8	11
ENSGALG00000005763	1068	659	743	1107	665	569	772	1418	914	849	1283	876	941	864
ENSGALG00000005766	3	4	0	0	2	1	1	0	0	1	2	2	0	0
ENSGALG00000005767	1765	1807	1298	1753	1669	1640	1636	1840	1785	1799	1895	1758	1849	1779
ENSGALG00000005768	2939	2371	1393	2825	2374	2323	2112	3192	3218	3203	3232	2847	3055	2918
ENSGALG00000005769	1895	1965	2217	1369	1573	1389	1410	2099	2079	2164	2323	2086	2277	2189
ENSGALG00000005770	938	868	771	855	828	720	807	992	1063	1227	1083	976	1056	1057
ENSGALG00000005772	732	641	392	933	623	622	611	872	801	803	981	783	754	723
ENSGALG00000005774	155	162	165	60	143	69	82	237	326	238	339	288	248	227
ENSGALG00000005775	245	185	276	140	157	128	119	329	355	425	331	278	339	260
ENSGALG00000005776	74	75	82	42	36	30	36	109	93	108	126	104	122	103
ENSGALG00000005778	352	248	346	236	263	140	169	353	311	432	373	290	327	325
ENSGALG00000005779	91	106	68	125	112	115	134	123	125	114	136	140	107	94
ENSGALG00000005781	1739	1657	2072	1339	1336	1209	1189	2033	2186	2293	2428	2157	2391	2271
ENSGALG00000005782	2979	3174	4061	2069	2285	1978	2122	3284	3306	3627	3930	3064	3623	3473
ENSGALG00000005784	437	377	400	315	340	329	287	423	433	468	458	378	432	419
ENSGALG00000005787	645	532	417	457	437	429	432	468	499	560	505	469	595	506
ENSGALG00000005788	1072	1066	1163	943	890	811	902	1503	1521	1555	1573	1548	1603	1690
ENSGALG00000005789	5829	6564	4031	6241	5542	6027	5872	5362	5112	5594	6388	5253	5556	5560
ENSGALG00000005790	36	15	4	25	32	12	11	27	28	32	34	42	53	32
ENSGALG00000005792	60	48	54	70	63	58	44	76	94	91	124	107	132	129
ENSGALG00000005794	385	367	620	265	271	247	212	645	617	761	759	582	684	674
ENSGALG00000005795	2	0	2	3	5	0	0	2	4	5	12	1	3	1
ENSGALG00000005796	2333	2406	2718	2020	2048	1769	1871	3144	3279	3243	3198	2885	3016	2714
ENSGALG00000005797	12	43	16	14	32	47	30	38	73	39	56	161	229	107
ENSGALG00000005800	2150	0	2559	1471	1443	1361	1369	2321	2309	2509	2738	2221	2576	2511
ENSGALG00000005801	56	44	35	43	45	35	24	99	51	64	80	106	105	68
ENSGALG00000005802	1047	1182	803	1259	1113	1079	1041	1294	1410	1335	1516	1449	1456	1363
ENSGALG00000005803	546	428	374	472	470	430	474	549	464	644	578	468	505	511
ENSGALG00000005805	671	712	698	468	569	622	628	929	1280	1214	962	1152	1469	1326
ENSGALG00000005806	458	0	451	249	292	225	247	390	517	469	530	418	441	483
ENSGALG00000005807	8041	7219	9149	4394	4779	4026	4063	8096	8264	7935	8292	6982	8535	8164
ENSGALG00000005808	832	594	478	683	447	421	464	892	569	749	1195	755	661	962
ENSGALG00000005809	2304	2221	2163	1510	1548	1272	1393	2652	2732	2949	2930	2675	3102	2979
ENSGALG00000005811	288	260	240	368	335	413	486	316	298	427	413	312	304	379
ENSGALG00000005814	18	0	20	20	29	27	20	26	28	39	26	24	36	41
ENSGALG00000005815	879	663	1291	397	510	373	371	1144	1193	1291	1257	1068	1347	1276
ENSGALG00000005820	1419	1490	1147	1349	1358	1389	1390	1829	2112	2131	2096	2159	2226	2323
ENSGALG00000005821	237	0	199	151	167	138	156	174	210	209	196	216	234	224
ENSGALG00000005822	54	28	31	75	44	32	49	52	36	42	103	70	50	59
ENSGALG00000005823	27927	30620	22974	23873	24829	26654	26012	29240	32884	30557	30081	31870	35343	33717
ENSGALG00000005824	3	1	1	3	0	1	3	2	0	3	1	1	2	0
ENSGALG00000005826	27	28	34	25	32	24	46	34	60	45	54	57	76	57
ENSGALG00000005830	631	640	391	774	600	728	695	802	793	837	821	766	788	836
ENSGALG00000005831	101	0	131	124	99	86	90	154	143	151	183	130	122	142
ENSGALG00000005834	6233	5959	7363	4355	4607	4138	4229	7198	7451	7893	8111	7021	8132	7764
ENSGALG00000005839	203	0	115	263	177	215	229	144	77	116	212	104	106	125
ENSGALG00000005840	1082	998	1060	659	783	643	697	1222	1392	1303	1325	1353	1570	1386
ENSGALG00000005842	35	40	17	56	39	44	43	47	30	41	54	37	37	45
ENSGALG00000005843	301	190	131	318	198	102	92	268	387	252	205	427	399	322
ENSGALG00000005844	716	880	534	834	985	990	1055	726	1056	922	667	784	854	744
ENSGALG00000005845	2789	2690	1775	2695	2733	2732	2586	2949	2727	2962	3248	3212	3252	3455
ENSGALG00000005846	2520	0	2654	1621	1654	1312	1370	2653	2684	2473	3161	2592	2771	2599
ENSGALG00000005848	4413	0	3861	4935	5381	5750	5809	8423	8569	10227	9565	7776	8050	7367
ENSGALG00000005849	868	547	540	1105	651	470	562	1007	934	1209	1297	978	1007	1119
ENSGALG00000005850	3122	2887	3274	2079	2200	1691	1847	3653	3807	4166	4190	3530	4058	3948
ENSGALG00000005852	22	6	9	8	11	16	11	12	3	9	10	9	4	8
ENSGALG00000005853	6	8	6	9	2	7	21	13	19	12	16	22	26	36
ENSGALG00000005854	1909	1918	1617	1568	1660	1561	1612	1873	1903	1986	2187	1919	1999	2075
ENSGALG00000005855	136	109	113	92	132	134	166	126	149	188	146	173	202	182
ENSGALG00000005856	2624	2371	2491	1960	1986	1676	1900	2545	2752	2995	2815	2479	2857	2817
ENSGALG00000005857	28	38	15	24	22	25	34	39	58	66	44	56	57	58
ENSGALG00000005858	1303	1148	1969	873	941	882	909	1840	1924	1846	1990	1691	1959	1754
ENSGALG00000005860	832	903	798	707	682	719	912	900	1067	1114	1039	938	1122	1145
ENSGALG00000005861	110	140	98	113	98	111	114	70	105	112	89	92	90	79
ENSGALG00000005862	0	0	0	0	0	1	0	0	0	0	0	0	0	0
ENSGALG00000005867	267	260	348	147	169	136	148	322	340	401	282	306	354	362
ENSGALG00000005869	8768	8954	6593	8919	8354	7904	7911	9329	9850	9709	9820	9891	11343	10456
ENSGALG00000005872	499	516	304	472	444	461	434	563	545	543	543	512	607	540
ENSGALG00000005878	1895	2047	1548	1787	1735	1759	1697	2092	2093	2329	2421	2379	2442	2319
ENSGALG00000005882	417	366	499	281	308	270	265	519	608	625	500	515	590	557
ENSGALG00000005884	1146	1128	1101	1009	935	916	1035	1914	1980	1806	1756	1829	1946	1817
ENSGALG00000005885	510	497	460	418	375	348	328	541	593	610	568	552	659	575
ENSGALG00000005886	447	424	420	324	333	338	389	580	498	629	520	524	540	634
ENSGALG00000005888	724	804	715	710	735	768	783	935	1081	1185	1021	1050	1128	993
ENSGALG00000005889	402	301	458	205	256	149	178	393	476	567	342	337	399	329
ENSGALG00000005891	2437	2352	1708	2412	2066	2022	2005	2677	2564	2772	2800	2393	2788	2751
ENSGALG00000005893	345	337	482	179	249	159	175	452	517	632	466	461	569	510
ENSGALG00000005894	1314	1130	1778	715	876	669	745	1707	1797	1956	1834	1588	2032	1921
ENSGALG00000005896	27	3	1	2	4	1	1	4	4	1	2	2	1	2
ENSGALG00000005897	1212	1206	825	1365	1072	1235	1420	1292	1292	1487	1464	1338	1453	1542
ENSGALG00000005900	1121	1037	848	906	918	792	821	1060	1059	1155	1138	1058	1203	1185
ENSGALG00000005901	364	249	385	199	183	140	153	404	414	488	357	309	374	339
ENSGALG00000005902	2792	2994	3553	2071	2391	2086	2024	3244	3469	3611	3541	3277	3926	3658
ENSGALG00000005903	33	5	10	6	18	121	104	35	74	82	9	969	1137	1029
ENSGALG00000005904	3487	3304	6119	2003	2515	2064	2196	5011	5842	6092	5528	5135	6555	5815
ENSGALG00000005905	35	47	40	46	45	55	49	59	55	80	60	61	78	64
ENSGALG00000005907	8377	8543	8297	7060	6823	6403	6550	11332	12015	12494	11656	11940	13548	13590
ENSGALG00000005908	737	738	879	627	625	584	634	994	1159	1202	1029	1033	1252	1175
ENSGALG00000005909	36	65	55	54	42	47	48	154	392	292	96	95	94	87
ENSGALG00000005914	1285	1123	1512	830	1050	756	825	1667	1751	2061	1643	1541	1810	1714
ENSGALG00000005918	8	2	7	3	4	3	3	9	6	9	14	12	6	11
ENSGALG00000005919	0	0	0	0	0	0	0	0	0	0	0	0	0	0
ENSGALG00000005922	1245	1358	1305	1884	1471	1332	1403	2604	2445	2632	2610	2369	2635	2779
ENSGALG00000005923	0	0	0	0	1	2	0	1	13	33	0	5	8	7
ENSGALG00000005924	918	947	750	888	826	834	942	852	1128	1451	1071	1052	1260	1379
ENSGALG00000005927	354	311	317	420	396	327	329	527	510	513	534	635	669	569
ENSGALG00000005928	3	4	11	0	6	1	3	10	11	6	3	13	8	12
ENSGALG00000005929	1070	1112	722	982	901	1013	944	1092	1170	1214	1184	1039	1242	1210
ENSGALG00000005930	5440	4854	5508	3783	3793	3039	3121	5854	5792	6115	6840	5763	6625	6649
ENSGALG00000005931	1835	1868	2248	1223	1413	1198	1263	2026	2113	2126	2360	1885	2216	2109
ENSGALG00000005932	18	4	4	13	14	10	16	8	5	6	8	5	3	2
ENSGALG00000005933	1	7	1	4	2	2	7	2	1	3	4	1	0	1
ENSGALG00000005934	0	0	0	0	0	0	0	1	0	0	0	0	0	0
ENSGALG00000005936	178	107	56	142	126	60	40	67	57	28	64	75	108	31
ENSGALG00000005937	0	0	0	0	0	0	0	0	0	0	0	0	0	0
ENSGALG00000005938	52	52	14	26	37	39	22	44	34	22	43	28	28	34
ENSGALG00000005944	1287	1292	1320	967	948	858	852	1290	1354	1432	1347	1186	1409	1286
ENSGALG00000005946	0	0	0	0	0	0	0	0	0	0	1	0	0	0
ENSGALG00000005947	764	769	803	648	621	616	660	920	911	948	1051	903	1056	988
ENSGALG00000005948	11201	11242	11915	8852	8188	7303	7161	19869	17313	21040	22360	19632	23195	22974
ENSGALG00000005951	20	13	11	2	5	6	9	9	10	14	6	8	10	8
ENSGALG00000005953	226	190	341	114	129	95	106	282	347	345	323	279	351	346
ENSGALG00000005956	177	132	112	107	121	78	113	282	146	233	372	210	216	279
ENSGALG00000005957	51	34	12	33	37	18	16	22	19	5	16	17	31	17
ENSGALG00000005958	224	132	94	222	186	97	128	286	207	187	298	293	237	219
ENSGALG00000005959	254	265	369	140	188	123	130	341	372	378	361	282	357	372
ENSGALG00000005961	1554	1485	1842	1003	1092	907	897	1775	1718	1679	2052	1664	2042	1987
ENSGALG00000005964	33	18	7	30	28	14	19	30	18	26	22	16	21	16
ENSGALG00000005966	2536	2499	2545	1752	1987	1599	1654	3521	4205	4125	3680	4018	4626	4164
ENSGALG00000005968	689	680	438	936	605	542	580	596	504	685	701	633	613	675
ENSGALG00000005969	505	453	640	390	428	406	427	821	865	926	707	882	985	910
ENSGALG00000005971	230	207	190	182	164	153	163	215	268	302	284	265	288	308
ENSGALG00000005972	4	2	3	1	4	2	2	2	2	3	1	1	1	1
ENSGALG00000005973	469	430	513	343	394	264	333	602	632	644	702	551	691	632
ENSGALG00000005974	1146	1361	552	1978	1659	1973	1362	3365	5194	2861	4355	5484	6688	5975
ENSGALG00000005975	20	21	27	15	18	17	21	56	78	122	37	104	98	101
ENSGALG00000005976	1742	1922	1733	1447	1399	1416	1495	2248	2371	2542	2369	2062	2336	2435
ENSGALG00000005977	77	76	169	55	64	42	60	99	123	155	144	151	187	186
ENSGALG00000005978	5	3	1	3	2	2	4	19	30	21	16	14	8	12
ENSGALG00000005979	917	905	1013	572	670	676	849	960	865	1085	1069	966	1091	1132
ENSGALG00000005981	19	12	8	14	38	22	29	53	67	37	71	87	127	80
ENSGALG00000005982	1479	1445	1584	876	902	789	751	1403	1612	1577	1566	1371	1605	1573
ENSGALG00000005983	3628	3898	2858	3478	3188	2981	2966	3813	3553	3899	4434	3713	4259	4050
ENSGALG00000005985	268	210	147	213	469	363	335	777	1094	840	1038	1416	1977	1313
ENSGALG00000005986	609	624	541	338	396	312	345	730	801	723	764	659	735	729
ENSGALG00000005992	305	365	330	154	287	210	282	334	508	472	303	435	581	507
ENSGALG00000005994	463	407	296	380	350	268	247	578	577	633	601	577	557	581
ENSGALG00000005995	34	35	22	11	18	21	14	51	147	104	29	89	103	109
ENSGALG00000005996	0	1	2	0	1	0	1	0	3	3	1	2	2	1
ENSGALG00000005997	1289	1214	1799	753	846	740	696	1655	1684	1644	1625	1542	1833	1610
ENSGALG00000005998	1101	1062	1653	613	706	621	592	1523	1595	1391	1426	1354	1435	1426
ENSGALG00000005999	1322	1215	1118	1064	1048	876	875	1366	1485	1533	1269	1279	1420	1319
ENSGALG00000006001	3581	3630	3356	2992	2908	2767	2695	3727	3570	3933	3817	3405	3830	3591
ENSGALG00000006002	382	350	449	333	338	246	332	590	589	728	676	639	774	692
ENSGALG00000006007	5	2	0	16	6	7	5	16	6	3	16	10	2	4
ENSGALG00000006008	1187	921	613	755	589	451	373	842	660	611	924	492	520	564
ENSGALG00000006009	586	673	515	464	482	506	529	601	683	583	606	713	718	656
ENSGALG00000006010	1215	1046	1882	783	770	587	567	1130	1151	1351	1314	1048	1271	1198
ENSGALG00000006011	545	433	661	280	391	271	287	615	766	882	625	584	731	682
ENSGALG00000006013	2610	2135	1817	2782	2320	2162	2230	3715	3655	3975	4122	3616	3801	3720
ENSGALG00000006015	4814	4751	5171	3415	3700	3008	3124	5149	5468	5561	5837	5238	6260	5765
ENSGALG00000006016	679	708	649	665	647	673	671	778	810	812	875	755	772	745
ENSGALG00000006017	377	290	289	212	207	167	224	512	543	432	425	455	508	511
ENSGALG00000006018	0	1	0	0	0	0	1	1	0	1	0	0	0	0
ENSGALG00000006019	3	2	18	2	2	2	12	11	11	10	12	10	10	16
ENSGALG00000006020	1240	1267	1792	783	914	766	842	1728	1883	1948	2024	1743	2028	1855
ENSGALG00000006022	4291	4780	3390	3847	3395	3264	3148	4371	4205	4509	4942	4144	4737	4680
ENSGALG00000006025	560	588	345	132	310	178	109	417	1103	749	520	830	850	698
ENSGALG00000006027	47	71	93	42	28	40	45	87	91	93	61	36	71	62
ENSGALG00000006031	0	0	0	0	0	0	0	0	0	0	0	0	0	1
ENSGALG00000006033	1144	1017	1276	749	755	678	743	1370	1429	1446	1488	1262	1522	1539
ENSGALG00000006034	236	199	241	130	171	141	164	331	407	421	298	334	370	380
ENSGALG00000006035	2544	2287	2633	1482	1798	1266	1157	3017	3027	2401	2346	2202	2538	2243
ENSGALG00000006036	563	557	996	264	295	299	253	945	904	966	810	753	934	847
ENSGALG00000006037	9032	9231	6744	8860	7912	7856	7416	7313	7325	7510	8456	7182	8276	8118
ENSGALG00000006038	831	544	820	432	421	308	350	1409	1455	1741	1210	1345	1426	1440
ENSGALG00000006040	491	241	188	688	470	350	347	740	557	667	869	649	614	656
ENSGALG00000006041	378	239	316	116	54	70	46	376	207	364	284	114	112	174
ENSGALG00000006043	2092	1829	2939	1387	1664	1401	1381	2855	3045	3201	2781	2671	2951	2908
ENSGALG00000006044	2	0	2	5	2	2	1	3	1	1	4	2	0	3
ENSGALG00000006045	296	213	265	164	149	90	87	344	273	277	328	274	280	236
ENSGALG00000006047	1322	1191	1154	1066	1041	887	956	1270	1406	1620	1428	1281	1488	1371
ENSGALG00000006048	151	122	128	85	96	94	88	162	139	169	161	135	160	177
ENSGALG00000006049	1779	1760	2971	736	1089	900	925	3575	4796	4069	2900	3624	4663	4005
ENSGALG00000006050	108	83	150	66	82	65	69	160	220	212	173	171	213	196
ENSGALG00000006051	569	648	596	357	430	358	307	447	542	559	518	495	634	561
ENSGALG00000006052	971	914	1393	543	655	498	468	1196	1190	1369	1170	1071	1323	1184
ENSGALG00000006053	32	29	17	44	32	11	15	42	31	38	47	41	29	27
ENSGALG00000006054	75	53	34	56	40	32	17	65	68	53	43	29	51	50
ENSGALG00000006056	1134	1236	965	1130	988	929	1005	1231	1218	1196	1378	1249	1345	1264
ENSGALG00000006057	823	729	1034	565	771	518	552	1092	1272	1480	1065	954	1183	1090
ENSGALG00000006061	1496	1410	1101	1479	1354	1377	1366	1901	1798	1958	2036	1834	1792	1868
ENSGALG00000006062	893	925	573	850	827	941	826	879	1189	1074	937	953	1041	967
ENSGALG00000006064	42	37	40	24	31	20	15	58	79	57	47	59	62	59
ENSGALG00000006068	4205	3979	4280	3104	3356	2763	2844	4641	4920	5169	4956	4669	5179	5115
ENSGALG00000006069	499	439	308	480	499	547	547	614	682	638	602	591	655	598
ENSGALG00000006072	3	1	0	1	0	1	1	3	2	3	1	0	2	1
ENSGALG00000006073	617	545	601	440	440	411	423	598	564	624	841	600	747	751
ENSGALG00000006074	351	350	248	162	258	222	169	584	553	470	379	466	532	421
ENSGALG00000006076	81	48	39	45	52	45	72	85	49	64	97	78	70	110
ENSGALG00000006077	2354	2453	2645	1914	2027	1808	1880	2991	2906	2948	3234	2939	3211	3084
ENSGALG00000006078	512	470	571	438	389	373	360	575	585	632	573	484	502	509
ENSGALG00000006080	3864	3443	3064	4463	4164	4729	4712	7804	8646	8197	8599	8808	9975	9785
ENSGALG00000006083	254	231	227	152	112	113	131	256	228	210	180	183	239	209
ENSGALG00000006087	1527	1041	538	1971	1614	2136	2080	860	379	537	1677	895	1099	1259
ENSGALG00000006088	983	1034	776	951	831	794	793	903	848	1002	1052	901	1092	1032
ENSGALG00000006091	57	35	109	15	23	24	16	88	95	139	43	71	83	75
ENSGALG00000006092	1375	1257	1234	1218	1110	927	1067	1433	1347	1557	1532	1356	1505	1420
ENSGALG00000006094	835	735	1160	409	543	380	452	986	998	1063	1028	857	1092	931
ENSGALG00000006095	1	1	0	0	1	1	1	2	1	0	2	3	0	1
ENSGALG00000006096	7610	7377	8002	5834	5348	4930	4468	13089	11822	12868	13088	10350	12186	11969
ENSGALG00000006097	6019	5545	3982	5956	5144	5747	5671	5886	6245	5621	5938	6314	6757	7001
ENSGALG00000006098	213	209	341	137	149	120	144	350	420	386	385	378	408	418
ENSGALG00000006099	703	839	411	707	865	920	780	1020	1191	908	900	1069	1112	928
ENSGALG00000006101	608	605	682	435	466	360	367	662	642	716	696	577	727	684
ENSGALG00000006104	657	497	475	448	313	455	370	1357	1637	765	1050	1085	1451	1048
ENSGALG00000006106	1	0	1	1	0	1	1	1	3	1	3	1	3	1
ENSGALG00000006108	1054	1077	1182	808	737	703	719	1194	1234	1270	1367	1107	1387	1306
ENSGALG00000006109	667	525	832	358	383	295	288	711	785	803	695	667	838	731
ENSGALG00000006110	7582	8835	5240	8343	8162	9100	8973	6952	6791	7407	9421	7460	7950	8423
ENSGALG00000006112	37	35	203	18	37	21	32	55	39	225	45	40	52	94
ENSGALG00000006113	2528	2398	3557	1653	1773	1584	1594	3071	3295	3489	3257	2809	3187	3067
ENSGALG00000006117	572	594	468	451	485	529	533	617	590	638	670	639	631	592
ENSGALG00000006118	1625	1813	1296	1572	1494	1467	1589	1631	1616	1628	1533	1448	1451	1421
ENSGALG00000006119	16	6	21	10	10	4	5	15	11	24	13	20	17	14
ENSGALG00000006120	124	100	129	66	82	63	54	78	141	126	121	80	107	107
ENSGALG00000006121	2500	1994	2696	1429	1584	1193	1193	2571	2675	2385	2632	2303	2768	2548
ENSGALG00000006122	252	263	152	259	266	286	245	243	248	273	261	293	253	244
ENSGALG00000006123	990	837	913	679	759	583	653	861	983	1052	977	868	1016	988
ENSGALG00000006127	4614	4368	6235	3117	3277	2684	2892	6645	6582	6625	6492	5792	7082	6278
ENSGALG00000006130	1	6	1	2	3	3	5	14	6	9	5	7	6	3
ENSGALG00000006131	1	0	0	0	0	0	0	0	0	0	0	0	0	0
ENSGALG00000006132	795	820	1102	471	557	470	426	997	1065	1046	1045	956	1112	974
ENSGALG00000006133	0	0	1	0	0	0	0	0	0	0	0	0	0	0
ENSGALG00000006134	14	7	3	10	5	9	7	9	13	14	11	8	16	11
ENSGALG00000006137	121	67	86	83	72	72	63	117	85	107	141	86	97	106
ENSGALG00000006138	193	193	136	162	193	189	191	153	211	208	168	203	195	191
ENSGALG00000006140	216	191	216	133	158	123	166	266	321	387	267	279	311	331
ENSGALG00000006141	1433	1324	1610	953	935	744	853	1926	2058	2267	2010	2067	2567	2378
ENSGALG00000006143	98	111	109	135	116	105	117	166	170	179	169	165	147	163
ENSGALG00000006144	715	706	451	815	773	731	744	753	708	877	962	725	757	807
ENSGALG00000006147	1138	1090	1562	625	762	652	623	1919	2164	1861	1939	1965	2264	2083
ENSGALG00000006149	1520	1586	925	1949	1602	1636	1804	1786	1749	1969	1986	1898	1863	1983
ENSGALG00000006152	142	138	71	186	142	160	153	196	154	166	161	189	191	184
ENSGALG00000006153	650	635	692	506	510	377	401	775	797	931	834	794	921	887
ENSGALG00000006156	1103	1081	926	932	956	834	868	1180	1309	1523	1380	1355	1532	1396
ENSGALG00000006157	854	829	987	480	615	460	481	944	1047	1150	942	891	1084	1024
ENSGALG00000006158	1470	1031	813	1213	991	814	888	1392	943	766	1036	813	740	746
ENSGALG00000006160	4902	5960	3736	6351	6128	7936	6579	6304	6440	6426	7091	6158	5941	5827
ENSGALG00000006161	921	930	671	906	821	784	828	836	816	920	858	804	838	884
ENSGALG00000006165	28	19	38	39	26	22	38	26	55	59	62	64	89	91
ENSGALG00000006167	331	265	505	147	182	115	131	519	445	417	401	394	468	408
ENSGALG00000006168	27	14	25	13	18	6	7	22	38	30	24	19	31	30
ENSGALG00000006170	522	402	519	260	340	201	215	566	604	594	577	597	679	682
ENSGALG00000006172	409	109	144	776	184	74	223	388	146	173	682	235	245	310
ENSGALG00000006173	359	332	410	235	230	197	211	354	413	467	404	399	451	465
ENSGALG00000006174	546	365	876	410	328	290	381	908	1249	1130	1098	1218	1664	1227
ENSGALG00000006175	54	36	15	58	47	53	56	39	68	61	43	71	80	88
ENSGALG00000006179	20235	21809	16823	21683	17710	17872	16810	27401	24022	27134	28653	24716	26982	26838
ENSGALG00000006180	795	740	486	778	721	678	665	907	966	943	958	872	872	786
ENSGALG00000006181	531	466	645	327	378	281	276	651	676	673	667	565	707	636
ENSGALG00000006182	1889	2043	1397	1711	1704	1669	1545	1627	1602	1742	1974	1830	1995	1992
ENSGALG00000006186	178	68	68	95	89	53	72	159	100	134	159	99	90	88
ENSGALG00000006188	325	348	669	159	206	190	158	451	556	576	427	476	636	528
ENSGALG00000006189	11	12	8	12	9	9	9	1	4	15	4	7	10	22
ENSGALG00000006190	687	392	140	119	135	153	40	2724	1730	268	527	1062	1470	602
ENSGALG00000006192	33	30	62	15	19	13	6	33	26	21	23	12	15	16
ENSGALG00000006194	235	263	138	283	279	301	312	288	307	322	327	326	303	302
ENSGALG00000006197	3601	3726	4037	2755	2979	2675	2699	4123	4238	4737	4786	4285	4898	4677
ENSGALG00000006198	1327	1258	918	1600	1284	1445	1338	1383	1590	1595	1809	1828	1789	1652
ENSGALG00000006201	562	569	288	572	535	506	479	657	642	705	723	709	751	728
ENSGALG00000006202	217	153	107	234	210	157	161	244	175	243	338	180	124	216
ENSGALG00000006203	127	78	75	113	73	48	59	189	138	164	170	120	130	133
ENSGALG00000006205	781	703	978	425	475	409	380	881	886	921	845	796	986	917
ENSGALG00000006207	3727	4091	3507	3536	3798	3671	3799	5214	5464	5586	5066	5330	5928	5691
ENSGALG00000006208	82	52	164	32	32	23	19	41	42	48	21	15	19	12
ENSGALG00000006211	919	1019	566	998	1004	984	904	1045	1041	1030	1072	1030	1104	1170
ENSGALG00000006216	389	495	297	95	308	264	187	831	1123	894	518	761	565	617
ENSGALG00000006217	7	3	5	3	4	13	8	12	13	14	9	12	14	11
ENSGALG00000006219	1185	1150	1619	670	785	645	590	1019	1173	1255	1180	1039	1313	1105
ENSGALG00000006220	19	17	15	25	25	22	23	24	36	30	29	37	46	32
ENSGALG00000006221	4715	3684	2625	4397	3889	3590	3359	4114	4181	3153	3107	3883	4019	3561
ENSGALG00000006222	507	534	490	430	404	467	472	640	625	641	648	683	610	672
ENSGALG00000006225	1085	865	1286	816	680	571	541	1087	988	1171	1249	1028	1215	1136
ENSGALG00000006229	13	3	2	11	9	4	3	16	19	14	15	22	23	31
ENSGALG00000006231	244	247	192	193	177	178	179	207	231	295	237	213	239	240
ENSGALG00000006233	668	755	706	438	544	495	494	764	1111	1164	757	1128	1415	1241
ENSGALG00000006236	67	46	50	27	42	40	32	118	86	64	35	90	88	51
ENSGALG00000006237	1508	1276	1707	826	890	782	749	1538	1501	1523	1552	1405	1739	1496
ENSGALG00000006239	0	2	0	1	0	1	2	0	1	0	2	2	0	0
ENSGALG00000006241	9	6	16	8	6	5	5	14	16	20	16	13	18	17
ENSGALG00000006242	4	4	2	10	14	7	9	4	5	2	6	8	8	3
ENSGALG00000006246	563	622	358	603	516	641	622	697	704	796	635	641	695	713
ENSGALG00000006250	532	493	408	422	386	366	313	608	618	694	582	524	683	592
ENSGALG00000006252	3878	3509	2864	2591	2342	2176	1992	5065	4772	4137	3646	4347	4576	3711
ENSGALG00000006253	1397	1578	1171	1418	1385	1295	1288	1616	1536	1643	1821	1554	1558	1512
ENSGALG00000006254	662	609	850	452	482	382	355	658	751	792	672	626	767	698
ENSGALG00000006258	619	734	453	859	746	952	872	945	1061	1416	1363	1444	1695	1661
ENSGALG00000006260	20	22	8	7	21	22	8	27	65	34	34	61	49	28
ENSGALG00000006261	1637	1601	2598	1071	1189	999	1029	2309	2324	2506	2240	2066	2480	2395
ENSGALG00000006266	324	213	504	162	184	134	143	465	455	457	427	409	414	407
ENSGALG00000006267	5065	5207	5333	3720	4004	3550	3468	4359	4340	4524	5399	4381	5414	5182
ENSGALG00000006270	75	72	67	96	104	81	74	116	114	130	150	84	139	129
ENSGALG00000006272	169	143	113	161	153	142	158	247	262	303	269	268	321	300
ENSGALG00000006273	5	16	21	2	8	14	12	16	13	16	7	14	10	6
ENSGALG00000006282	548	588	425	518	492	511	454	528	521	603	559	595	657	653
ENSGALG00000006283	855	1009	688	885	845	842	756	955	1010	1002	1074	972	1009	983
ENSGALG00000006284	1569	1285	1948	867	1012	788	939	1723	1971	1763	1757	1601	1882	1740
ENSGALG00000006286	925	926	874	930	852	777	810	1022	1136	1221	1193	1076	1148	1279
ENSGALG00000006290	8	3	1	1	2	5	5	4	3	5	4	5	4	2
ENSGALG00000006292	237	245	313	169	166	139	155	297	286	334	312	280	313	309
ENSGALG00000006294	9039	10456	6067	10790	9723	11192	10708	8870	8847	9302	10828	9674	9864	9698
ENSGALG00000006297	11	17	21	4	9	11	16	15	9	10	24	11	7	14
ENSGALG00000006298	523	481	447	400	400	330	392	633	603	683	684	628	696	754
ENSGALG00000006300	2666	4211	4343	2281	2878	3454	3886	4652	5092	4625	4631	4907	6008	5850
ENSGALG00000006301	156	204	213	203	183	196	213	203	240	264	253	232	268	239
ENSGALG00000006302	1	0	2	1	0	0	0	1	0	0	0	0	0	0
ENSGALG00000006305	1527	1680	1394	1520	1542	1387	1600	1346	1363	1474	1494	1312	1432	1454
ENSGALG00000006306	43	26	28	27	36	20	17	51	48	63	50	30	53	31
ENSGALG00000006307	404	476	429	332	337	361	294	484	421	514	607	465	497	511
ENSGALG00000006309	2496	2104	2019	1522	1468	1257	1320	2504	2447	2624	2853	2468	2871	2722
ENSGALG00000006312	1534	1606	1810	1178	1248	1033	1069	2121	2230	2318	2153	2009	2424	2212
ENSGALG00000006317	186	191	138	175	182	213	163	245	281	289	290	292	243	270
ENSGALG00000006318	1	0	0	0	0	0	0	0	1	0	0	0	1	1
ENSGALG00000006320	0	0	0	0	0	0	1	0	0	0	0	0	0	0
ENSGALG00000006322	1	1	0	0	0	0	0	0	0	0	0	0	2	0
ENSGALG00000006323	6	6	12	3	8	6	3	9	13	12	13	17	18	14
ENSGALG00000006325	1	0	0	1	1	1	2	4	4	4	9	4	6	7
ENSGALG00000006326	4363	5500	2631	6203	5166	6578	5410	3684	3638	3822	5026	4518	4612	4532
ENSGALG00000006327	402	363	484	240	267	196	174	599	572	623	619	536	665	626
ENSGALG00000006328	449	441	687	291	321	292	287	462	506	523	539	412	546	521
ENSGALG00000006329	1	1	0	1	0	0	0	0	1	1	0	0	0	0
ENSGALG00000006331	60	111	129	29	68	59	66	111	130	164	100	87	151	144
ENSGALG00000006332	1599	1535	1677	1206	1184	1103	1066	1520	1534	1739	1606	1473	1710	1569
ENSGALG00000006334	1890	2267	1762	1402	1590	1655	1711	2115	2196	2013	2070	2026	2295	2204
ENSGALG00000006341	63	45	16	41	48	31	35	46	37	20	51	52	51	46
ENSGALG00000006342	771	716	742	642	589	520	553	818	802	977	1031	784	906	961
ENSGALG00000006343	502	607	369	166	393	317	178	375	1431	1089	378	1405	2239	1383
ENSGALG00000006344	24	31	74	29	38	32	63	52	101	113	74	117	125	151
ENSGALG00000006345	1002	919	1163	675	712	619	654	1407	1384	1510	1316	1219	1347	1258
ENSGALG00000006346	6411	3664	2886	5797	3709	2872	2661	9312	4401	3756	11072	6757	5763	6401
ENSGALG00000006350	2060	2088	1885	1714	1822	1735	2085	1982	2477	2685	2154	2518	2913	2934
ENSGALG00000006351	43	29	46	18	17	12	17	22	32	20	16	22	42	43
ENSGALG00000006352	59	67	122	28	56	42	51	96	86	200	111	98	141	173
ENSGALG00000006354	4	2	3	2	0	0	2	1	6	1	5	4	0	3
ENSGALG00000006355	449	476	537	387	406	375	377	626	690	641	643	582	627	607
ENSGALG00000006356	920	855	1083	592	600	511	542	915	912	1015	1132	869	1111	1055
ENSGALG00000006357	783	742	777	611	664	540	562	746	760	917	843	689	798	690
ENSGALG00000006358	67	61	41	85	53	31	38	74	71	101	89	78	65	73
ENSGALG00000006361	25	40	20	28	46	42	25	31	35	36	27	45	43	40
ENSGALG00000006362	1	0	0	0	0	0	0	0	0	0	0	0	1	0
ENSGALG00000006363	2136	1907	1958	1579	1507	1349	1461	2048	2081	2081	2209	2045	2260	2299
ENSGALG00000006367	471	625	344	456	689	739	711	561	629	568	538	818	1091	900
ENSGALG00000006368	250	221	151	154	143	120	127	150	189	160	189	145	179	157
ENSGALG00000006371	654	670	619	626	591	585	522	935	1199	1329	1071	1229	1437	1343
ENSGALG00000006372	1609	1557	1285	1274	1333	1271	1333	1626	1917	2074	1740	1748	1963	1852
ENSGALG00000006374	24	12	7	25	11	13	13	28	25	31	46	29	31	39
ENSGALG00000006375	5	13	0	1	9	9	10	8	12	9	6	12	13	12
ENSGALG00000006376	145	88	100	112	79	19	35	100	76	112	78	55	49	60
ENSGALG00000006378	182	188	201	155	162	176	192	204	217	337	251	270	308	348
ENSGALG00000006379	5	1	29	5	4	2	25	2	4	12	6	5	5	11
ENSGALG00000006382	327	361	305	131	206	159	178	289	317	281	258	320	317	322
ENSGALG00000006385	607	588	648	405	444	431	466	679	760	760	710	637	792	686
ENSGALG00000006387	0	0	2	1	0	1	0	1	1	1	0	0	3	1
ENSGALG00000006388	687	1134	1254	522	545	621	561	1068	1963	1498	674	1062	1472	1089
ENSGALG00000006389	64	90	83	70	36	56	73	141	113	180	111	97	98	111
ENSGALG00000006390	1109	1129	1129	906	954	869	931	1387	1493	1516	1469	1382	1538	1472
ENSGALG00000006392	647	661	718	455	499	456	475	704	732	814	754	713	749	713
ENSGALG00000006393	0	0	1	3	0	2	1	1	1	3	2	0	4	2
ENSGALG00000006394	0	0	0	0	0	0	0	1	0	0	0	0	0	0
ENSGALG00000006395	934	903	863	1029	925	973	950	1119	1118	1228	1211	1101	1194	1251
ENSGALG00000006399	1044	911	684	1082	888	852	881	1405	1226	1334	1730	1330	1334	1368
ENSGALG00000006401	1576	1220	1153	1186	935	716	820	1770	1824	1567	1967	1762	1951	1912
ENSGALG00000006402	4	5	7	6	13	4	8	10	7	4	9	9	9	17
ENSGALG00000006403	2498	2734	4004	1395	1663	1322	1442	3115	3288	3407	3270	2814	3288	3006
ENSGALG00000006404	2999	2762	3802	1866	2116	1775	1814	3307	3401	3656	3668	3120	3655	3263
ENSGALG00000006405	158	151	157	133	130	104	117	195	237	246	224	193	220	184
ENSGALG00000006406	1	3	0	0	0	0	0	0	0	1	3	0	1	1
ENSGALG00000006407	187	119	130	179	104	95	102	158	139	184	235	164	174	180
ENSGALG00000006408	585	597	350	629	506	606	578	587	617	622	625	532	600	577
ENSGALG00000006409	1114	1042	864	822	940	844	777	922	1158	1120	863	805	1056	967
ENSGALG00000006410	829	757	733	629	616	498	515	828	882	890	911	835	959	895
ENSGALG00000006411	716	721	791	541	603	513	565	741	878	936	884	779	826	855
ENSGALG00000006412	172	118	173	177	148	112	161	232	139	236	326	211	172	272
ENSGALG00000006413	18	19	21	12	16	17	53	32	9	30	71	43	42	41
ENSGALG00000006415	0	0	0	0	0	0	0	0	0	0	0	0	0	0
ENSGALG00000006417	2174	1999	2025	1512	1546	1383	1460	2393	2778	2731	2721	2865	3249	3016
ENSGALG00000006418	2463	2150	3479	1369	1597	1229	1285	2824	3073	3147	2958	2626	3365	2992
ENSGALG00000006420	570	621	639	481	525	554	525	722	770	662	737	711	737	775
ENSGALG00000006421	37	38	49	29	13	30	28	39	81	93	89	119	172	140
ENSGALG00000006422	297	299	293	229	226	194	209	362	400	456	396	400	462	401
ENSGALG00000006423	478	455	510	371	338	303	326	662	674	760	716	679	697	653
ENSGALG00000006424	296	345	210	213	227	281	243	489	470	470	281	360	388	352
ENSGALG00000006425	398	377	376	323	206	213	259	758	531	844	644	450	467	531
ENSGALG00000006426	930	868	1128	660	725	609	713	1360	1399	1441	1493	1402	1577	1522
ENSGALG00000006427	1262	1000	1800	688	769	642	639	1508	1521	1465	1532	1390	1745	1573
ENSGALG00000006428	2112	2035	3395	1207	1421	1072	1054	2771	2892	2953	3064	2534	3267	3001
ENSGALG00000006430	528	477	596	429	426	336	369	685	715	763	680	630	783	735
ENSGALG00000006431	724	832	1604	489	486	362	433	933	1147	1479	1010	875	1117	1162
ENSGALG00000006434	315	329	313	315	333	259	257	423	472	509	509	431	460	414
ENSGALG00000006436	2	2	1	0	4	0	3	4	4	3	2	0	3	0
ENSGALG00000006437	234	209	236	157	184	152	151	234	266	272	296	293	284	291
ENSGALG00000006439	1767	1527	1166	1745	1281	1196	1309	1717	1766	1746	1909	1651	1756	1817
ENSGALG00000006440	0	0	0	0	0	0	0	0	0	0	0	0	0	0
ENSGALG00000006441	638	644	627	521	531	439	459	613	710	806	765	667	772	704
ENSGALG00000006443	1	0	0	3	0	1	1	0	0	2	3	1	1	4
ENSGALG00000006445	1141	1123	908	1117	1051	856	929	1050	998	1123	1407	1091	1176	1168
ENSGALG00000006446	2460	2206	3802	1288	1498	1057	1148	2971	2993	3182	3279	2815	3359	3047
ENSGALG00000006453	132	95	80	236	122	146	150	197	202	231	225	281	303	288
ENSGALG00000006454	15	11	5	11	21	18	13	15	32	18	19	45	48	28
ENSGALG00000006455	783	773	694	622	637	562	538	787	836	929	995	805	896	860
ENSGALG00000006456	720	731	891	487	554	431	503	747	832	818	812	667	832	767
ENSGALG00000006457	5986	6425	6171	5587	5352	4806	4833	5817	5704	6245	6282	5299	6190	5776
ENSGALG00000006459	688	663	658	537	540	489	533	699	713	793	868	709	839	789
ENSGALG00000006460	137	139	140	110	151	104	109	227	265	256	195	214	232	214
ENSGALG00000006461	836	804	1167	436	536	399	432	1073	1123	1131	1137	1023	1251	1104
ENSGALG00000006462	4330	4138	5514	3220	3497	2983	3013	4742	4626	4850	5231	4115	4814	4665
ENSGALG00000006465	434	379	484	312	322	264	296	430	442	406	462	418	423	386
ENSGALG00000006467	19	26	22	14	20	28	25	27	24	32	21	18	22	22
ENSGALG00000006469	3	0	4	5	1	1	0	4	2	1	6	2	5	6
ENSGALG00000006471	48	33	28	44	31	27	37	54	54	71	61	62	72	60
ENSGALG00000006473	712	1005	673	502	640	749	813	1256	1145	1463	1751	1115	1189	1163
ENSGALG00000006474	3109	2608	4080	2122	2106	1644	1784	4488	4242	4860	4914	3861	4791	4563
ENSGALG00000006477	1098	1109	1614	650	739	595	640	1543	1622	1654	1562	1400	1661	1579
ENSGALG00000006479	99	95	52	175	115	105	105	90	135	110	141	109	131	160
ENSGALG00000006480	265	274	170	306	261	298	268	214	187	260	312	209	218	234
ENSGALG00000006482	19	11	12	49	32	16	16	28	11	20	65	30	13	28
ENSGALG00000006483	574	653	350	605	646	764	733	749	973	828	870	1058	1193	1136
ENSGALG00000006486	387	397	426	299	270	258	248	498	511	531	544	487	562	503
ENSGALG00000006487	1251	978	1785	1296	753	551	715	1745	1817	2125	2692	1683	1900	1851
ENSGALG00000006488	1199	1231	1155	922	967	888	899	1424	1452	1534	1629	1421	1655	1675
ENSGALG00000006489	2276	2274	2117	1931	1824	1730	1784	2596	2405	2552	3064	2567	2733	2734
ENSGALG00000006490	553	675	662	305	487	429	474	605	762	678	651	534	515	548
ENSGALG00000006491	34	22	34	7	7	13	8	35	67	60	44	67	59	47
ENSGALG00000006494	428	347	309	256	264	246	291	387	450	440	282	381	422	374
ENSGALG00000006502	21	38	49	17	23	23	23	45	88	75	54	68	78	54
ENSGALG00000006503	1614	1177	1837	1296	1003	571	919	1508	1013	1238	1887	1195	1077	1263
ENSGALG00000006505	912	884	1203	750	710	543	587	1220	1170	1209	1346	1144	1266	1247
ENSGALG00000006506	1991	1925	3216	1238	1381	1129	1174	2868	3298	3354	2782	2952	3572	3172
ENSGALG00000006507	2369	2587	1741	2218	2001	2125	2012	2476	3096	3325	2933	3267	3735	3431
ENSGALG00000006508	89	107	66	29	55	86	49	42	113	52	31	75	126	82
ENSGALG00000006511	1	2	8	1	0	1	3	4	7	9	1	4	5	7
ENSGALG00000006512	34202	39486	32248	34094	34745	32988	34105	34438	37177	38954	44431	37208	39078	38575
ENSGALG00000006513	0	0	0	0	0	0	0	0	1	2	0	1	0	0
ENSGALG00000006515	0	0	0	0	1	0	0	0	1	0	0	0	0	2
ENSGALG00000006516	315	343	323	229	273	236	227	383	363	371	416	392	435	502
ENSGALG00000006519	20	11	11	21	26	4	2	9	9	13	34	10	5	11
ENSGALG00000006520	149	88	160	83	77	58	65	135	158	148	194	147	180	152
ENSGALG00000006521	0	1	1	0	1	0	1	0	1	1	2	0	0	1
ENSGALG00000006522	6	3	4	6	8	7	4	10	8	17	12	13	8	14
ENSGALG00000006525	470	463	691	271	377	272	333	490	532	515	606	531	564	578
ENSGALG00000006526	993	1345	1008	851	1092	1163	1121	914	1252	1308	1036	1221	1364	1316
ENSGALG00000006527	5	1	0	0	1	0	0	2	1	0	3	2	2	3
ENSGALG00000006530	1509	1553	1699	1248	1201	1063	1101	1660	1620	1766	1869	1629	1774	1664
ENSGALG00000006531	4605	4778	4731	3793	3848	3653	3630	5030	5118	5278	5715	4576	5346	5086
ENSGALG00000006532	214	234	279	181	183	156	160	333	426	436	374	345	470	435
ENSGALG00000006534	60	45	46	46	38	48	56	48	58	57	61	42	55	62
ENSGALG00000006539	1599	1366	1155	1638	1285	1184	1394	1752	1604	1950	1747	1487	1641	1677
ENSGALG00000006540	0	0	0	0	1	0	0	1	0	1	0	0	0	0
ENSGALG00000006542	599	760	1024	365	494	508	561	848	1094	1236	1052	1063	1287	1312
ENSGALG00000006543	1884	1988	1148	2879	2536	2608	2657	2225	2265	2407	2474	2599	2469	2461
ENSGALG00000006544	129	99	141	78	93	77	87	177	225	285	188	166	166	150
ENSGALG00000006546	4210	3708	3703	3242	3078	3080	2936	6437	6335	6701	6103	5648	7045	6670
ENSGALG00000006547	49	72	44	90	82	98	81	101	146	117	119	132	187	144
ENSGALG00000006552	7	3	3	2	1	1	4	5	2	5	1	3	1	1
ENSGALG00000006558	237	170	294	114	147	101	103	216	232	295	280	222	313	278
ENSGALG00000006560	2034	1910	2802	1172	1260	789	819	2898	3378	4337	2964	2605	2702	2630
ENSGALG00000006561	922	1002	1088	613	781	659	646	1172	1144	1191	1468	1310	1410	1269
ENSGALG00000006562	616	531	514	412	439	320	318	614	818	727	599	705	829	702
ENSGALG00000006563	1371	2054	2588	590	1031	1343	1575	3692	5412	4326	2715	3908	4855	4237
ENSGALG00000006564	1335	1535	1633	1248	1316	1256	1331	2021	2019	2288	2145	1965	2131	2178
ENSGALG00000006565	35	50	27	55	39	36	31	28	27	39	36	21	26	25
ENSGALG00000006566	672	687	454	773	718	696	756	708	774	837	836	743	740	757
ENSGALG00000006567	1159	1557	942	883	1005	1258	1150	1089	1949	1863	1468	1642	1830	1658
ENSGALG00000006568	1518	1540	1582	1266	1349	1091	1244	1797	2064	2247	2046	2092	2399	2058
ENSGALG00000006571	3484	3678	3253	3166	3018	3061	2991	3789	4184	4549	4026	3854	4384	4047
ENSGALG00000006572	473	547	319	118	359	180	79	520	1112	771	582	877	895	702
ENSGALG00000006574	1	1	0	1	0	4	0	1	5	7	1	1	1	3
ENSGALG00000006575	80	133	288	35	135	111	128	33	89	134	45	54	153	104
ENSGALG00000006576	4	15	1	1	6	6	1	3	81	17	3	7	19	16
ENSGALG00000006583	3075	2950	1792	1796	1690	1538	1223	3831	3923	2163	2509	3027	3259	2342
ENSGALG00000006584	1180	911	808	1116	1042	771	758	1254	1619	1812	1184	1126	1309	1280
ENSGALG00000006586	855	816	579	727	705	696	644	670	767	834	886	723	787	787
ENSGALG00000006588	526	510	345	653	478	514	573	604	509	630	712	558	561	609
ENSGALG00000006591	521	571	252	212	356	223	120	489	982	740	555	981	853	751
ENSGALG00000006593	0	0	0	0	0	0	0	0	1	0	0	0	3	0
ENSGALG00000006594	1797	1964	1760	1433	1649	1503	1393	1964	1946	2193	2186	2115	2268	2149
ENSGALG00000006596	4572	4738	5549	3690	3731	3738	3417	5605	5425	5962	6451	5240	6379	6073
ENSGALG00000006597	31	27	27	42	32	25	21	30	27	37	30	49	29	31
ENSGALG00000006598	1296	1257	1047	1316	1182	1137	1179	1403	1831	1748	1494	1469	1570	1560
ENSGALG00000006599	1446	1387	1295	1036	1084	933	933	1478	1522	1994	1544	1451	1789	1707
ENSGALG00000006600	0	0	1	1	0	0	0	0	1	0	0	0	0	0
ENSGALG00000006601	1026	1064	797	1111	998	972	1010	897	951	1018	1198	955	967	1013
ENSGALG00000006602	36	30	18	47	27	26	27	53	33	51	57	45	31	31
ENSGALG00000006604	1454	1321	1514	1101	1077	952	992	1530	1481	1636	1644	1491	1708	1624
ENSGALG00000006607	148	139	103	115	107	101	118	186	167	202	185	160	161	189
ENSGALG00000006608	255	227	160	258	216	179	192	298	346	309	218	257	270	270
ENSGALG00000006609	2754	1986	1286	3204	3260	2157	1702	3414	3389	4185	3930	5219	5141	4637
ENSGALG00000006611	2345	2625	1512	2801	2390	2641	2560	2322	2400	2631	2628	2313	2460	2425
ENSGALG00000006612	1548	1386	1283	1271	1265	1089	1159	1525	1558	1669	1625	1476	1595	1551
ENSGALG00000006613	2092	1969	1583	2518	1806	1880	2187	2710	2840	3655	2953	3094	3342	3993
ENSGALG00000006617	989	942	1232	668	730	575	648	1137	1159	1209	1457	1145	1366	1318
ENSGALG00000006622	351	300	655	200	207	148	192	544	603	672	645	509	608	576
ENSGALG00000006623	2696	2906	3744	2344	2020	2076	2316	2577	3063	3789	3117	2801	3282	3341
ENSGALG00000006626	10	6	36	4	4	2	4	13	19	22	25	17	13	17
ENSGALG00000006627	11	10	13	7	11	8	6	12	14	23	9	13	26	12
ENSGALG00000006629	6	4	21	3	6	2	4	13	14	9	8	9	8	9
ENSGALG00000006630	835	936	899	657	735	614	629	1058	1076	1091	1088	916	1176	1115
ENSGALG00000006631	1890	2152	2120	1481	1561	1590	1520	1717	1977	1950	2028	1731	2024	2013
ENSGALG00000006632	593	619	425	606	529	533	493	616	677	763	689	667	748	646
ENSGALG00000006633	75	90	73	50	58	46	45	80	109	86	80	85	100	58
ENSGALG00000006635	3	0	4	2	2	1	3	2	3	2	2	1	2	1
ENSGALG00000006636	0	0	0	0	0	0	0	0	0	1	0	0	0	0
ENSGALG00000006637	29	25	11	23	33	14	21	34	51	33	47	54	40	41
ENSGALG00000006638	466	417	232	446	387	325	347	344	386	354	440	346	380	381
ENSGALG00000006639	124	104	202	74	93	59	72	167	147	156	142	175	154	176
ENSGALG00000006641	593	610	304	707	581	627	563	627	627	750	630	552	553	566
ENSGALG00000006642	132	112	78	94	118	118	129	144	186	163	150	192	227	178
ENSGALG00000006644	22	15	8	15	15	9	15	27	30	18	12	18	17	17
ENSGALG00000006645	22	14	22	28	22	12	17	16	42	37	17	24	25	17
ENSGALG00000006646	1310	1125	1704	842	847	707	805	1646	1643	2129	1948	1584	1861	1777
ENSGALG00000006647	443	349	159	564	372	417	356	754	552	362	631	725	586	523
ENSGALG00000006648	3642	3452	3922	2543	2380	2343	2548	4193	4178	4811	4764	4300	5059	5023
ENSGALG00000006649	536	545	381	672	660	590	640	638	723	808	699	726	703	718
ENSGALG00000006651	353	354	157	442	436	449	391	333	396	458	383	357	363	393
ENSGALG00000006652	595	651	474	363	449	480	427	692	722	777	742	782	841	805
ENSGALG00000006653	0	0	0	0	0	0	0	0	0	0	0	0	0	0
ENSGALG00000006655	644	632	500	614	614	540	595	710	762	911	845	756	763	714
ENSGALG00000006657	6337	6339	6950	5209	5262	5083	5000	6559	6975	7117	7948	6842	8020	7722
ENSGALG00000006658	728	736	679	524	644	550	553	728	817	829	851	837	883	819
ENSGALG00000006662	4	3	3	1	2	3	4	2	0	2	4	1	0	3
ENSGALG00000006663	3397	3814	3259	2743	2804	2983	3118	3983	4266	4157	4107	4058	4536	4449
ENSGALG00000006666	0	1	0	2	3	1	2	0	2	1	5	1	1	1
ENSGALG00000006670	19	22	31	32	19	13	19	21	44	29	22	43	43	38
ENSGALG00000006672	676	616	680	351	466	405	417	803	881	834	810	864	929	929
ENSGALG00000006673	8	2	3	3	7	5	2	8	8	9	10	6	6	5
ENSGALG00000006674	1	2	0	0	0	0	0	0	1	0	2	1	2	2
ENSGALG00000006676	699	719	262	528	829	548	350	817	690	475	844	1078	894	657
ENSGALG00000006677	568	618	588	440	595	469	504	861	1107	968	758	1141	1391	1143
ENSGALG00000006679	5	1	2	1	3	6	2	9	6	9	2	18	15	8
ENSGALG00000006680	503	937	815	424	608	736	619	608	900	1100	614	804	1188	1008
ENSGALG00000006681	68	71	83	56	52	40	37	46	87	65	62	52	58	60
ENSGALG00000006682	326	417	670	233	272	248	260	535	558	696	495	472	636	639
ENSGALG00000006688	1463	1652	1048	1878	1754	2005	1932	1782	1780	1886	1963	1794	1826	1914
ENSGALG00000006689	305	307	228	192	235	180	235	347	361	377	338	343	404	393
ENSGALG00000006690	526	718	502	510	609	529	566	605	694	768	625	554	754	706
ENSGALG00000006691	2190	2625	1657	2885	2427	2424	2574	2974	2858	3239	3660	3571	3607	3781
ENSGALG00000006693	2	3	0	3	5	2	2	4	6	5	4	4	6	2
ENSGALG00000006695	1019	1076	1030	823	803	788	836	1001	1218	1228	1090	1088	1287	1189
ENSGALG00000006697	498	468	698	354	390	298	348	728	770	884	822	758	845	847
ENSGALG00000006700	202	251	211	156	161	159	168	224	264	257	213	281	343	280
ENSGALG00000006702	1246	1079	547	1501	1259	1577	1476	1390	1973	2039	1524	2042	2278	2198
ENSGALG00000006703	2929	2943	3028	2305	2300	2018	2024	3181	2958	3239	3431	2802	3221	3084
ENSGALG00000006704	3047	3036	2515	2408	2383	2232	2403	2721	2723	3083	2993	2780	3109	3101
ENSGALG00000006705	1038	976	861	677	677	661	607	1345	1415	1239	1816	1328	1402	1593
ENSGALG00000006707	2	9	4	6	12	3	6	8	18	11	9	8	3	11
ENSGALG00000006708	408	489	267	418	469	553	480	426	420	735	444	476	490	536
ENSGALG00000006710	201	142	87	164	109	68	70	138	99	143	220	90	65	88
ENSGALG00000006712	27	16	3	17	17	16	11	17	16	16	19	10	19	14
ENSGALG00000006714	1247	1356	769	1579	1430	1496	1504	1413	1442	1531	1485	1300	1313	1390
ENSGALG00000006715	2600	2572	1426	2994	2759	3175	2813	3494	3378	2974	3950	3649	3790	3491
ENSGALG00000006717	4	5	5	1	8	0	2	11	14	23	15	8	9	11
ENSGALG00000006719	72	77	147	37	46	29	25	107	161	226	110	101	131	151
ENSGALG00000006723	842	795	956	713	694	657	612	1123	1131	1126	1460	1274	1342	1249
ENSGALG00000006724	825	731	740	463	635	819	744	1337	1892	2063	1054	1727	2540	2324
ENSGALG00000006725	3075	7407	4095	1551	7555	9635	8200	11558	26823	18912	9733	24212	32939	23063
ENSGALG00000006728	73	58	36	56	46	32	27	67	40	62	56	52	41	43
ENSGALG00000006731	1745	1651	1788	1441	1314	1294	1276	2047	1899	2013	2100	1900	2097	2000
ENSGALG00000006738	687	708	497	598	619	573	556	671	716	838	765	616	787	746
ENSGALG00000006743	3245	3190	3503	3125	2877	2556	2604	4439	4789	4664	4930	4321	4709	4699
ENSGALG00000006746	9	11	20	19	14	12	16	21	19	14	16	19	18	19
ENSGALG00000006749	369	315	342	234	240	210	196	420	426	513	454	406	477	470
ENSGALG00000006750	876	884	619	821	771	785	817	827	840	925	978	821	925	872
ENSGALG00000006751	366	335	231	312	372	420	344	1154	1448	1050	1285	1714	1457	1323
ENSGALG00000006753	4435	4483	5179	3263	3441	2719	3083	4810	4696	4938	5306	4314	5087	4758
ENSGALG00000006755	212	206	162	242	172	189	155	288	309	296	364	312	286	268
ENSGALG00000006756	139	142	99	303	180	193	235	246	305	403	298	383	420	516
ENSGALG00000006757	518	545	314	408	455	483	464	674	977	760	587	1018	1043	947
ENSGALG00000006758	18	26	17	31	40	63	48	44	115	68	71	174	169	142
ENSGALG00000006760	1523	1816	1243	1728	1694	1773	1663	1870	1756	2070	2223	2101	1981	2007
ENSGALG00000006763	388	342	514	267	259	237	244	506	514	562	548	529	591	586
ENSGALG00000006766	1073	1081	910	896	848	718	770	1039	1202	1444	1107	1163	1246	1278
ENSGALG00000006771	16076	15531	14567	15044	12198	10906	11123	21635	18801	20809	20979	17365	20584	19745
ENSGALG00000006773	389	390	229	479	479	481	417	463	529	578	468	472	487	484
ENSGALG00000006775	266	248	176	294	324	332	732	385	1251	1195	473	1157	1292	1457
ENSGALG00000006776	255	282	159	351	297	287	322	303	286	281	354	270	261	278
ENSGALG00000006777	1148	1342	945	1300	1193	1161	1189	1395	1366	1523	1713	1428	1397	1459
ENSGALG00000006779	27	33	13	41	40	25	25	30	29	35	32	35	24	25
ENSGALG00000006780	2060	1964	2090	1547	1398	1245	1325	1674	1685	2037	2074	1675	1906	1907
ENSGALG00000006782	581	650	675	608	614	538	503	622	633	666	730	639	694	631
ENSGALG00000006783	2549	3374	5176	1308	2172	1921	1862	3549	6500	5322	3348	5240	7263	5465
ENSGALG00000006785	13	13	13	25	17	23	17	23	43	37	34	34	47	43
ENSGALG00000006786	193	178	140	227	185	181	207	188	215	238	208	256	247	267
ENSGALG00000006787	519	452	445	314	320	308	353	585	612	669	621	576	625	593
ENSGALG00000006788	2749	2519	4100	1787	1924	1570	1611	3696	3589	3919	3784	3202	4040	3625
ENSGALG00000006791	421	437	285	426	391	397	400	473	506	551	434	415	468	477
ENSGALG00000006792	1248	1126	774	1584	1486	1613	2006	1638	913	1125	1495	843	717	933
ENSGALG00000006794	1215	1022	1341	755	848	667	607	1131	1158	1351	1257	1098	1276	1218
ENSGALG00000006795	591	611	273	659	564	580	537	699	700	626	602	595	630	558
ENSGALG00000006796	178	285	294	298	320	392	420	381	445	534	570	663	634	670
ENSGALG00000006797	84	101	36	48	59	38	57	48	49	50	83	50	41	62
ENSGALG00000006799	5495	5267	6131	3895	4018	3232	3708	6236	6698	7103	6913	5919	7106	7275
ENSGALG00000006801	0	0	0	0	0	0	0	0	0	0	0	0	0	0
ENSGALG00000006802	520	488	362	539	670	632	545	1177	1800	1610	851	1601	1632	1590
ENSGALG00000006803	1	0	0	2	3	0	0	1	1	0	1	1	1	0
ENSGALG00000006804	13	13	26	7	4	1	4	6	14	22	10	7	7	9
ENSGALG00000006805	249	424	516	132	214	245	202	465	893	1357	219	394	672	571
ENSGALG00000006806	625	689	326	724	591	701	602	560	531	562	516	540	544	522
ENSGALG00000006807	35	99	124	5	6	18	25	86	310	857	13	59	86	143
ENSGALG00000006808	3644	3773	3543	4328	3842	3768	4447	4494	4914	6241	4837	4882	5246	5622
ENSGALG00000006809	5	1	2	0	1	0	0	3	1	1	1	1	0	3
ENSGALG00000006810	3	11	4	1	2	0	4	4	4	7	0	0	0	1
ENSGALG00000006812	11	11	5	4	12	7	11	20	14	7	6	3	6	8
ENSGALG00000006817	1923	2051	1833	1663	1484	1397	1361	1927	1818	1874	2230	1812	2081	1955
ENSGALG00000006818	1512	1454	1483	1026	1192	1171	1234	1314	1412	1293	1331	1283	1430	1465
ENSGALG00000006819	25	34	35	10	4	5	3	29	17	14	10	5	2	9
ENSGALG00000006821	36	44	111	145	176	174	312	286	328	441	508	906	1025	1047
ENSGALG00000006822	452	450	360	642	457	505	676	617	676	639	786	832	744	922
ENSGALG00000006824	3333	3562	2358	3721	3267	3322	3346	3487	3489	3639	3669	3068	3291	3348
ENSGALG00000006826	550	493	360	376	260	245	339	481	270	424	422	277	289	291
ENSGALG00000006827	0	0	0	0	0	0	0	0	0	0	0	0	0	0
ENSGALG00000006829	2470	2322	2623	1525	1732	1641	1905	2094	2430	2534	2388	2373	2661	2654
ENSGALG00000006830	88	73	172	48	47	32	30	159	170	216	126	142	184	193
ENSGALG00000006833	17	14	26	6	11	15	10	14	13	15	15	16	27	17
ENSGALG00000006834	4	7	10	6	8	7	1	4	8	7	3	4	12	1
ENSGALG00000006835	1307	1380	577	606	1101	766	491	1098	2244	1447	1238	2244	2082	1689
ENSGALG00000006836	458	528	334	612	583	601	681	796	784	902	828	862	773	803
ENSGALG00000006837	1059	1019	739	452	567	570	360	1062	1562	1246	1050	1145	1515	1141
ENSGALG00000006838	96	94	92	66	58	37	78	98	169	169	131	181	204	154
ENSGALG00000006840	1294	1529	1481	833	1012	1069	1168	1287	1646	1472	1108	1443	1631	1460
ENSGALG00000006841	960	1117	958	1010	900	895	991	1275	1270	1507	1695	1405	1491	1567
ENSGALG00000006842	411	447	275	480	461	492	438	409	505	536	561	520	482	479
ENSGALG00000006843	2765	2820	3089	2415	2224	2397	2206	3229	3353	3581	3747	3148	3569	3379
ENSGALG00000006848	149	107	83	165	169	155	165	165	122	168	189	180	175	159
ENSGALG00000006851	1072	933	2034	1108	1061	626	829	1285	1495	1889	2066	1748	2013	2231
ENSGALG00000006854	228	265	144	252	255	278	252	266	249	322	328	284	295	270
ENSGALG00000006855	263	203	219	228	237	137	142	256	249	338	232	215	246	234
ENSGALG00000006856	1142	1756	1609	839	1025	1147	1014	1481	1837	2093	1561	1640	2067	2218
ENSGALG00000006857	1242	1169	702	1425	1201	1142	1102	1454	1506	1756	1602	1546	1501	1677
ENSGALG00000006860	1414	1214	1686	887	952	685	783	1489	1475	1689	1580	1339	1516	1404
ENSGALG00000006861	368	324	544	278	303	274	321	506	529	591	544	499	586	504
ENSGALG00000006862	7	16	10	7	7	7	5	6	17	22	7	8	20	17
ENSGALG00000006864	161	204	234	157	123	108	104	183	353	312	165	214	260	230
ENSGALG00000006867	3567	3531	3030	3072	2854	2940	2863	3725	3755	3899	3969	3495	3930	3743
ENSGALG00000006868	54	55	63	31	61	66	52	58	94	97	46	89	104	90
ENSGALG00000006871	744	432	252	450	539	334	251	1018	541	451	523	685	581	497
ENSGALG00000006872	359	337	301	304	285	265	282	347	342	363	428	347	387	392
ENSGALG00000006873	2084	2078	2273	1502	1660	1459	1414	2321	2420	2488	2583	2370	2696	2552
ENSGALG00000006876	2228	2305	1541	2549	2107	2199	2217	2378	2566	2982	2544	2771	2808	3027
ENSGALG00000006877	79	57	63	84	70	65	60	82	86	108	93	90	126	112
ENSGALG00000006880	6634	7524	5226	7227	6900	7232	6903	6806	8399	8299	7386	8185	8850	7823
ENSGALG00000006882	1219	801	375	975	978	723	571	1030	930	580	950	1215	1156	980
ENSGALG00000006886	544	167	249	622	341	184	355	480	216	268	514	343	277	481
ENSGALG00000006887	122	140	87	117	122	95	133	175	150	143	147	147	147	167
ENSGALG00000006889	195	161	254	121	122	107	128	255	212	243	336	209	247	261
ENSGALG00000006891	14	2	4	19	12	4	3	43	11	11	43	23	18	17
ENSGALG00000006895	2730	2960	1954	3607	3040	2983	3163	2810	3013	3306	3042	2667	2692	2604
ENSGALG00000006898	1106	1061	1050	847	856	812	744	1155	1238	1339	1210	1010	1250	1253
ENSGALG00000006899	3558	3963	1993	4621	3731	4587	3977	4471	4148	4572	5687	5141	5062	5304
ENSGALG00000006900	17	21	14	26	36	25	21	18	34	31	29	24	30	33
ENSGALG00000006901	573	716	455	670	691	791	721	579	909	1004	613	778	928	899
ENSGALG00000006904	3840	4170	3074	3650	3245	3414	3269	4198	4282	4342	4589	4061	4361	4145
ENSGALG00000006906	977	756	1558	465	494	318	413	1287	1296	1435	1298	1126	1424	1399
ENSGALG00000006908	2676	2235	3308	1852	1821	1416	1513	3179	3356	3806	3553	2924	3587	3425
ENSGALG00000006910	5952	6810	4535	6469	6187	6667	6360	6581	6225	6642	7789	6872	7089	7151
ENSGALG00000006911	24	19	35	27	30	19	13	55	24	40	53	40	50	33
ENSGALG00000006912	90	86	70	83	61	54	49	130	138	145	123	109	141	126
ENSGALG00000006916	297	266	340	241	253	170	235	453	450	547	452	376	448	419
ENSGALG00000006919	413	270	329	238	265	147	273	360	317	347	367	292	280	359
ENSGALG00000006921	1156	1286	1281	1016	1062	942	967	1440	1428	1484	1565	1367	1387	1390
ENSGALG00000006922	0	0	0	0	0	1	2	0	3	2	1	5	1	1
ENSGALG00000006925	645	525	749	446	430	312	406	860	828	936	977	823	837	853
ENSGALG00000006926	1	0	0	5	0	1	1	1	1	2	1	1	1	1
ENSGALG00000006929	1116	1050	1509	566	721	542	580	1370	1492	1732	1395	1340	1592	1473
ENSGALG00000006933	55	56	66	54	48	46	53	66	78	97	83	82	84	91
ENSGALG00000006934	1677	1689	1240	1576	1472	1714	1651	1655	1740	1836	1792	1597	1813	1713
ENSGALG00000006936	1260	1199	596	1574	1605	1578	1566	1629	1819	2098	1706	1614	1548	1547
ENSGALG00000006937	293	251	199	274	278	245	239	322	397	425	307	326	360	357
ENSGALG00000006939	3129	3156	2732	2244	2507	2272	2189	3298	3561	3284	4075	3592	3948	3653
ENSGALG00000006942	512	488	378	493	474	413	421	609	553	741	562	524	549	552
ENSGALG00000006944	48	51	47	36	51	50	57	60	39	59	116	74	73	86
ENSGALG00000006947	3938	3965	3555	3698	3376	3323	3688	5293	4970	5073	5657	4769	5090	5316
ENSGALG00000006949	3339	3125	3007	2587	2778	2382	2502	3420	3556	3714	3605	3381	3870	3584
ENSGALG00000006950	1355	897	786	1066	821	702	693	1642	1108	1314	1700	1105	1104	1222
ENSGALG00000006951	20	12	10	23	12	10	14	23	29	19	17	15	21	12
ENSGALG00000006955	279	296	334	225	241	229	219	289	316	381	271	295	320	313
ENSGALG00000006956	1192	1209	1059	1045	925	948	899	1122	1132	1266	1311	1121	1167	1200
ENSGALG00000006958	1355	1258	1025	975	1464	1290	1249	3032	3384	3071	1941	3343	3553	2779
ENSGALG00000006960	1225	1220	1269	857	888	833	886	1346	1398	1552	1502	1445	1613	1637
ENSGALG00000006963	313	303	250	366	274	291	290	432	455	521	476	449	415	398
ENSGALG00000006964	34	14	13	20	18	16	17	34	34	31	34	20	31	25
ENSGALG00000006965	170	186	150	159	127	169	145	191	192	187	213	182	174	174
ENSGALG00000006966	353	270	620	199	188	147	172	387	387	512	459	381	498	448
ENSGALG00000006968	16	7	14	15	13	21	10	27	16	21	17	17	17	15
ENSGALG00000006969	1127	1232	906	1083	1121	948	883	1122	1226	1302	1208	1177	1320	1219
ENSGALG00000006973	37	45	75	29	27	23	51	131	85	121	93	76	66	142
ENSGALG00000006974	2580	2713	2551	2125	2386	2138	2018	2685	2736	2929	3225	2802	2958	2802
ENSGALG00000006976	560	457	475	548	395	317	435	672	664	816	721	646	662	773
ENSGALG00000006978	324	267	388	171	182	121	149	430	457	485	411	379	386	437
ENSGALG00000006979	1753	1834	1721	1270	1354	1239	1246	2071	2092	2373	2207	1867	2405	2252
ENSGALG00000006982	320	292	265	211	195	162	171	331	333	320	407	327	393	347
ENSGALG00000006983	2	0	4	3	1	1	2	27	5	10	20	2	5	6
ENSGALG00000006989	0	0	1	0	1	0	1	3	0	5	8	6	2	3
ENSGALG00000006992	9	8	7	7	8	6	10	10	23	42	11	29	24	21
ENSGALG00000006995	18	13	15	18	16	25	10	22	25	34	23	20	19	18
ENSGALG00000006997	439	341	364	473	326	265	352	752	803	1464	1136	1015	658	925
ENSGALG00000007000	3000	2215	859	1442	1568	1600	1379	4115	4325	1456	2104	2612	3562	3274
ENSGALG00000007001	17	18	19	36	12	16	30	42	54	80	47	86	96	125
ENSGALG00000007003	0	2	0	0	0	0	0	1	0	3	0	0	0	0
ENSGALG00000007004	1	2	0	0	1	1	0	4	1	2	1	2	2	1
ENSGALG00000007007	218	78	297	109	96	68	137	221	194	248	193	235	263	234
ENSGALG00000007008	783	814	749	638	625	559	657	856	883	1048	986	902	991	901
ENSGALG00000007009	1109	1163	886	935	932	920	896	1086	1090	1158	1178	1024	1145	1168
ENSGALG00000007012	231	157	134	115	155	96	104	252	252	212	193	203	212	211
ENSGALG00000007014	132	95	66	137	112	71	44	121	108	92	92	95	72	65
ENSGALG00000007015	347	278	174	372	290	365	327	381	346	385	397	358	326	387
ENSGALG00000007016	100	101	116	47	81	62	70	101	89	113	130	91	129	134
ENSGALG00000007017	1343	1453	994	1375	1310	1309	1180	1368	1303	1319	1459	1309	1446	1468
ENSGALG00000007018	423	345	200	477	388	404	407	576	600	744	548	531	565	575
ENSGALG00000007021	2304	2054	3005	1285	1662	1193	1332	2080	2206	2402	2389	2018	2395	2394
ENSGALG00000007022	7	3	2	5	8	3	5	9	7	8	7	6	6	4
ENSGALG00000007023	1459	1534	1332	1202	1240	1152	1114	1444	1601	1572	1597	1479	1579	1531
ENSGALG00000007025	22	20	24	17	16	11	19	121	74	72	60	67	75	71
ENSGALG00000007027	578	542	379	669	610	622	639	672	774	923	689	639	688	728
ENSGALG00000007028	2	1	3	1	0	0	4	0	6	8	3	8	3	11
ENSGALG00000007030	209	149	269	140	123	92	106	274	340	357	276	277	331	295
ENSGALG00000007036	1058	940	1352	633	695	618	608	1338	1415	1566	1535	1392	1579	1507
ENSGALG00000007037	1530	1423	2084	988	1066	894	867	1880	2039	2132	1948	1747	2101	2012
ENSGALG00000007038	1869	2241	1289	1310	1322	1885	1900	2153	2274	2664	1950	1730	1743	2164
ENSGALG00000007040	814	764	1116	633	498	416	518	862	946	1157	1017	837	1005	1092
ENSGALG00000007041	472	414	553	262	266	257	277	532	543	543	465	468	529	512
ENSGALG00000007042	103	83	65	53	68	53	43	103	93	87	112	82	83	90
ENSGALG00000007044	1278	1063	1567	647	747	588	624	1752	1667	1751	1613	1596	1878	1775
ENSGALG00000007045	98	64	98	80	86	58	75	207	321	255	332	387	482	428
ENSGALG00000007047	0	1	0	1	1	2	0	2	0	0	1	1	1	2
ENSGALG00000007048	470	356	910	197	286	254	341	659	695	949	615	593	669	782
ENSGALG00000007052	120	119	165	74	66	63	95	148	147	151	170	137	164	171
ENSGALG00000007054	1197	1237	862	1361	1051	1081	1055	1193	1148	1296	1239	1133	1202	1199
ENSGALG00000007057	553	563	801	378	403	351	330	771	730	862	886	717	834	838
ENSGALG00000007058	1280	1411	1118	1190	1125	1029	1004	1253	1275	1299	1422	1226	1343	1347
ENSGALG00000007059	32	19	29	33	13	13	14	41	35	41	35	29	40	39
ENSGALG00000007065	39	63	40	17	37	25	12	65	110	90	66	110	130	101
ENSGALG00000007070	792	290	299	306	317	149	209	820	548	646	490	448	456	484
ENSGALG00000007072	1711	1756	1281	1689	1625	1439	1636	1646	1674	1956	1872	1686	1850	1848
ENSGALG00000007075	1237	1195	1317	778	885	812	830	1355	1444	1440	1491	1399	1589	1519
ENSGALG00000007076	157	185	187	98	130	107	106	278	289	350	288	314	359	361
ENSGALG00000007077	843	779	865	568	580	486	598	851	998	1313	942	934	1241	1316
ENSGALG00000007078	1350	735	842	1627	840	474	484	1258	777	914	2187	965	972	1121
ENSGALG00000007079	625	544	248	577	632	454	445	624	816	618	782	833	932	774
ENSGALG00000007080	591	987	766	571	748	821	928	685	891	1548	1015	870	873	1027
ENSGALG00000007082	68	52	94	49	58	38	61	116	112	102	94	110	129	110
ENSGALG00000007084	320	328	237	356	324	335	359	433	367	458	397	357	391	367
ENSGALG00000007090	511	323	193	1046	462	352	350	684	321	377	849	589	502	621
ENSGALG00000007092	337	324	232	350	339	289	310	454	416	564	487	387	410	412
ENSGALG00000007093	861	825	608	1099	920	890	930	906	1111	1305	1137	1248	1221	1270
ENSGALG00000007095	1308	1189	1638	793	876	688	753	1418	1547	1504	1512	1367	1644	1505
ENSGALG00000007097	300	233	331	166	177	153	167	325	350	398	351	285	374	335
ENSGALG00000007098	737	1390	1796	283	505	440	518	1113	1488	1978	945	956	1198	1083
ENSGALG00000007101	1278	1310	1111	1336	1339	1170	1180	1705	1708	1698	1708	1541	1582	1667
ENSGALG00000007102	2762	3133	2636	2699	2646	2768	2962	3385	3698	4247	3883	3744	4214	4227
ENSGALG00000007109	2	2	0	0	1	1	0	4	0	4	0	1	1	2
ENSGALG00000007110	228	150	113	114	163	68	92	138	160	141	134	134	101	80
ENSGALG00000007111	503	434	510	426	391	348	406	568	602	671	639	618	727	666
ENSGALG00000007112	111	92	145	57	81	47	42	94	104	122	133	108	118	103
ENSGALG00000007114	19	39	14	35	33	47	17	135	313	94	108	187	236	169
ENSGALG00000007115	354	322	401	216	212	210	213	468	427	455	495	445	456	420
ENSGALG00000007116	10	9	12	7	5	5	10	5	11	19	7	9	23	12
ENSGALG00000007118	442	396	245	304	291	225	212	323	338	288	321	262	229	204
ENSGALG00000007119	483	461	522	416	418	363	351	599	615	746	584	500	594	574
ENSGALG00000007121	0	0	0	1	0	0	0	0	1	1	1	1	0	0
ENSGALG00000007123	11	10	15	7	11	4	4	20	37	32	22	22	31	19
ENSGALG00000007124	730	875	527	927	797	956	975	835	821	903	929	905	840	920
ENSGALG00000007125	2286	1872	2275	1501	1420	1251	1365	2667	2518	2614	2789	2467	2794	2592
ENSGALG00000007127	777	756	805	746	701	613	616	1057	1075	1207	1149	1144	1400	1164
ENSGALG00000007128	6470	5497	11989	3482	4268	3296	3752	10449	10825	13118	11129	10311	12083	11684
ENSGALG00000007130	6283	6123	7785	4825	4898	4474	4755	8590	8161	9441	9684	8367	9705	9372
ENSGALG00000007131	5102	5231	5893	3122	3270	3015	2941	4351	4409	4251	5268	4489	5238	4963
ENSGALG00000007132	270	336	243	228	237	270	241	310	263	343	320	232	300	343
ENSGALG00000007133	49	40	30	39	48	42	35	69	62	66	75	76	56	80
ENSGALG00000007135	99	93	141	63	73	50	66	122	118	154	87	87	118	102
ENSGALG00000007138	545	552	827	384	447	373	359	1015	946	1051	1172	983	1176	1047
ENSGALG00000007139	1	1	0	1	1	4	2	0	0	2	1	0	0	0
ENSGALG00000007140	570	495	740	459	546	477	537	1123	997	1763	1423	1121	1220	1484
ENSGALG00000007141	311	305	272	273	234	286	274	453	484	459	398	456	481	494
ENSGALG00000007144	858	994	786	858	913	944	975	1124	1306	1589	1273	1173	1326	1284
ENSGALG00000007145	7346	7123	8856	5199	5867	5261	5295	10084	11622	11977	10756	11398	13844	12572
ENSGALG00000007147	15	18	7	14	11	19	19	10	12	12	26	15	15	16
ENSGALG00000007149	305	220	389	162	170	136	136	421	543	588	569	509	603	598
ENSGALG00000007150	1189	1125	1716	675	812	654	729	1344	1388	1511	1426	1334	1470	1501
ENSGALG00000007151	706	810	981	463	504	494	523	746	928	1037	959	829	910	991
ENSGALG00000007152	0	0	2	0	0	0	0	1	2	2	4	1	3	1
ENSGALG00000007153	4137	4382	4256	4378	3908	4311	3955	4769	4982	5167	5258	4621	5151	4846
ENSGALG00000007155	313	287	340	305	259	266	264	475	407	468	398	382	353	437
ENSGALG00000007157	3	9	11	2	3	8	2	13	14	15	10	9	11	7
ENSGALG00000007158	25	36	19	31	36	32	36	62	40	33	53	57	66	66
ENSGALG00000007160	5	3	3	2	3	1	0	6	20	17	5	12	28	12
ENSGALG00000007161	264	239	352	182	210	138	216	382	430	420	444	359	405	395
ENSGALG00000007162	794	842	1047	579	740	547	599	1136	1331	1315	1176	1180	1438	1376
ENSGALG00000007167	388	326	460	217	234	180	257	368	337	413	427	364	423	411
ENSGALG00000007168	20	13	29	12	5	4	5	22	17	26	18	19	22	11
ENSGALG00000007169	1097	1062	1111	782	835	649	747	1289	1324	1607	1347	1220	1471	1380
ENSGALG00000007170	1359	1548	1730	1107	1332	1312	1278	1941	1935	1780	2211	2107	2210	2290
ENSGALG00000007171	5	1	5	0	2	1	3	4	3	1	5	3	4	8
ENSGALG00000007172	68	50	50	40	57	46	40	52	65	88	64	65	85	81
ENSGALG00000007174	20	13	6	9	10	4	7	100	34	21	42	76	45	43
ENSGALG00000007177	2195	2217	1584	1157	1764	1682	1288	1653	2346	1934	1509	2146	2695	2115
ENSGALG00000007178	1718	1479	1661	1545	1381	1160	1129	2072	2423	2162	2669	2487	2491	2253
ENSGALG00000007179	0	0	0	0	1	0	1	0	2	0	1	1	1	3
ENSGALG00000007181	1386	1439	1256	1107	1080	952	1015	1409	1421	1560	1691	1383	1620	1490
ENSGALG00000007182	46	40	58	21	30	14	19	57	47	56	49	50	60	66
ENSGALG00000007183	2072	2109	2416	1548	1721	1473	1541	2262	2418	2459	2496	2217	2655	2424
ENSGALG00000007184	5	5	6	0	2	4	4	5	5	2	2	5	2	3
ENSGALG00000007185	745	657	739	563	554	472	405	839	811	943	921	711	896	849
ENSGALG00000007186	55	55	49	69	55	69	73	135	111	138	133	114	100	131
ENSGALG00000007190	1935	2011	2043	1594	1549	1381	1399	2153	2118	2040	2371	1909	2094	1994
ENSGALG00000007191	2241	2359	2066	1918	2036	1941	2132	2488	2294	2568	2981	2414	2475	2749
ENSGALG00000007193	149	96	125	218	167	133	145	187	258	264	237	265	262	277
ENSGALG00000007195	657	753	559	756	708	689	707	586	597	625	738	709	687	655
ENSGALG00000007199	690	727	785	672	670	539	563	966	959	1052	1138	952	1014	1018
ENSGALG00000007203	419	390	268	533	389	404	483	504	575	675	652	699	707	703
ENSGALG00000007205	3460	3864	2830	3778	3476	3682	3626	6135	5685	5683	5700	4961	5376	5541
ENSGALG00000007210	87	85	47	105	102	94	74	80	101	64	91	100	114	109
ENSGALG00000007211	49	33	6	38	42	49	45	64	90	59	71	63	70	50
ENSGALG00000007215	2931	2764	3126	2079	2092	1811	1964	3156	3429	3562	3505	3143	3520	3139
ENSGALG00000007216	24	24	43	24	16	12	21	83	84	66	54	62	64	63
ENSGALG00000007217	1	2	0	5	0	0	1	1	1	3	3	2	3	3
ENSGALG00000007218	389	346	240	406	335	312	355	356	334	359	456	408	449	404
ENSGALG00000007220	13842	13671	10327	17127	12410	12003	13014	15416	15582	19204	19369	19075	20966	22985
ENSGALG00000007222	0	1	1	3	1	0	1	3	0	1	2	7	8	4
ENSGALG00000007224	2670	2672	1880	2731	2475	2514	2555	2574	2605	2772	2789	2617	2655	2680
ENSGALG00000007226	1	3	4	3	5	8	2	19	30	49	15	37	30	35
ENSGALG00000007227	1497	1756	1202	1487	1530	1583	1499	1348	1446	1564	1520	1539	1645	1551
ENSGALG00000007234	504	397	360	345	295	282	347	498	474	475	468	405	491	533
ENSGALG00000007236	0	0	2	0	0	0	0	0	0	0	0	1	0	0
ENSGALG00000007237	5110	6206	4631	5258	5240	5549	5117	5483	5277	5127	5876	4789	5301	5327
ENSGALG00000007240	615	724	420	775	729	869	860	684	1016	1045	1009	1009	1263	1196
ENSGALG00000007241	574	567	493	552	550	452	445	636	638	649	634	597	563	536
ENSGALG00000007242	295	134	205	174	197	142	210	415	443	331	557	389	460	581
ENSGALG00000007244	202	213	148	217	175	134	153	195	231	253	262	210	235	230
ENSGALG00000007245	0	0	0	0	0	0	0	0	0	0	0	1	0	0
ENSGALG00000007246	4153	4251	3499	3402	3429	3025	3393	3897	3926	3915	4125	3618	4061	4062
ENSGALG00000007247	1571	1470	1018	1452	1369	1329	1407	1851	1863	2018	1951	1989	2176	2164
ENSGALG00000007248	177	145	174	160	133	131	125	235	348	296	234	405	429	363
ENSGALG00000007251	1894	2069	1417	2029	2052	1908	1914	2481	2738	2855	2583	2705	2770	2769
ENSGALG00000007252	75	38	42	86	48	44	57	69	63	68	77	81	88	79
ENSGALG00000007253	364	331	313	321	349	323	314	383	462	430	380	473	623	499
ENSGALG00000007254	522	413	515	274	348	221	264	487	522	580	558	508	611	549
ENSGALG00000007257	27	16	33	15	10	7	12	61	18	26	38	31	29	37
ENSGALG00000007260	753	904	1635	556	639	750	956	1113	1587	1676	1289	1226	1699	1671
ENSGALG00000007262	711	683	1050	525	485	375	438	1014	1012	1118	1059	894	1188	1076
ENSGALG00000007266	180	182	240	120	130	101	126	209	285	334	244	194	298	292
ENSGALG00000007267	1195	1115	535	1870	1348	1628	1503	1327	1272	1310	1677	1327	1213	1269
ENSGALG00000007268	25	38	24	8	26	16	15	30	26	21	23	38	31	40
ENSGALG00000007269	320	160	34	160	116	85	67	235	144	52	104	73	60	42
ENSGALG00000007272	3029	3007	2177	3120	2736	2724	2721	3549	3612	4053	3968	3632	4004	3842
ENSGALG00000007276	5517	5460	4979	4286	4533	4091	4226	4559	4907	4753	5180	4521	5191	5017
ENSGALG00000007278	40	16	33	42	25	26	33	67	55	37	112	127	193	140
ENSGALG00000007282	28	27	11	10	20	13	7	17	11	8	5	7	7	2
ENSGALG00000007284	70	60	49	60	39	48	29	176	96	81	139	131	115	107
ENSGALG00000007286	263	245	165	272	294	240	284	333	343	345	261	289	296	248
ENSGALG00000007287	859	847	589	945	822	862	891	1026	1076	1189	1142	1140	1231	1175
ENSGALG00000007288	0	0	0	0	0	0	1	0	0	0	0	0	0	0
ENSGALG00000007289	2247	2058	2533	1555	1515	1320	1200	2676	2905	3050	2732	2619	3214	2834
ENSGALG00000007291	784	813	808	776	841	818	819	862	901	902	1044	996	978	910
ENSGALG00000007298	1343	1399	813	1645	1443	1556	1474	1585	1655	1739	1849	1638	1730	1737
ENSGALG00000007299	1216	1304	2032	743	814	731	735	1773	1843	1761	1951	1644	1915	1825
ENSGALG00000007300	1396	1629	1076	1749	1622	1692	1485	1920	2235	2184	2197	2289	2379	2308
ENSGALG00000007302	302	305	306	238	252	211	199	480	565	519	421	432	513	491
ENSGALG00000007304	969	969	690	1102	778	817	878	923	954	935	963	901	951	1005
ENSGALG00000007305	253	308	157	203	210	213	217	730	791	689	293	115	171	178
ENSGALG00000007307	4467	4409	6279	2872	3097	2760	3090	4899	4768	5279	5513	4405	5422	5377
ENSGALG00000007308	1477	1287	1905	872	908	709	734	1802	2034	2041	2108	1956	2250	2061
ENSGALG00000007310	548	450	435	414	469	346	378	542	565	652	593	490	559	569
ENSGALG00000007311	0	2	0	1	0	0	0	0	0	0	0	0	1	0
ENSGALG00000007314	16	15	4	25	38	13	10	8	13	8	10	10	13	18
ENSGALG00000007315	1929	2070	2566	1617	1787	1595	1519	2169	2243	2506	2617	2285	2588	2493
ENSGALG00000007319	13	13	3	12	20	12	10	15	9	13	19	19	12	7
ENSGALG00000007320	4	2	1	2	2	1	4	4	4	3	1	4	2	2
ENSGALG00000007324	428	382	242	585	311	364	486	546	300	523	675	424	365	579
ENSGALG00000007326	713	672	1008	477	486	473	439	875	978	1019	1069	1000	1182	1110
ENSGALG00000007330	3209	3414	2017	3572	3257	3486	3392	3370	3370	3576	3580	3379	3668	3610
ENSGALG00000007331	7721	5270	6018	5397	3753	3150	3680	10429	9771	9470	13679	9650	10609	10095
ENSGALG00000007332	496	998	710	503	1039	1360	1359	1031	1672	1729	1734	1516	1648	1503
ENSGALG00000007333	52	60	37	58	64	63	46	73	85	80	66	76	52	53
ENSGALG00000007334	533	344	446	426	301	255	329	444	459	603	655	514	552	631
ENSGALG00000007335	2	3	0	0	3	0	3	2	1	2	0	3	2	0
ENSGALG00000007337	342	286	235	268	281	306	331	418	514	422	413	420	402	433
ENSGALG00000007341	475	621	409	618	507	683	647	853	819	790	798	785	832	868
ENSGALG00000007346	1401	1600	1323	1021	1018	955	877	1795	2447	2569	1757	2065	2458	2270
ENSGALG00000007349	4	0	2	2	5	6	2	5	9	5	3	9	13	9
ENSGALG00000007350	1147	1215	756	1386	1233	1240	1310	1474	1427	1613	1452	1450	1578	1610
ENSGALG00000007351	775	852	1228	453	559	514	483	1102	1102	1223	1417	1123	1225	1284
ENSGALG00000007353	342	332	400	296	264	225	261	434	488	518	457	443	500	469
ENSGALG00000007354	1216	1181	1278	832	983	937	1041	1124	1150	1277	1363	1206	1342	1304
ENSGALG00000007356	6	6	16	14	12	4	11	9	10	19	20	12	20	18
ENSGALG00000007357	703	989	759	300	473	594	598	1122	1598	1280	822	813	988	817
ENSGALG00000007358	581	206	69	112	279	148	90	788	528	213	304	721	575	419
ENSGALG00000007361	0	1	0	1	0	0	0	0	0	2	3	1	1	0
ENSGALG00000007362	1109	1260	786	1226	1254	1340	1297	1667	1767	1914	1857	1819	1830	1957
ENSGALG00000007364	372	340	471	240	316	261	253	651	878	952	743	815	1102	995
ENSGALG00000007365	620	391	422	333	319	282	294	513	510	421	329	476	576	547
ENSGALG00000007367	162	157	120	183	188	50	74	87	30	63	188	57	40	36
ENSGALG00000007370	1010	1085	642	1322	1103	1270	1217	943	934	1018	1205	1174	1182	1241
ENSGALG00000007371	182	92	66	198	137	88	136	113	119	59	81	137	103	113
ENSGALG00000007373	1254	1109	1164	1032	986	894	844	1523	1454	1576	1493	1287	1431	1393
ENSGALG00000007374	1	1	0	3	0	3	2	0	2	0	1	3	1	0
ENSGALG00000007378	616	818	701	656	712	703	709	892	903	938	1169	912	967	940
ENSGALG00000007381	1805	1712	982	2345	1747	2055	1986	2298	2520	2876	2249	2443	2752	2608
ENSGALG00000007382	11	9	15	7	19	4	11	36	22	39	19	16	23	24
ENSGALG00000007383	193	202	118	103	146	125	97	283	470	407	350	532	473	406
ENSGALG00000007386	3671	3081	5008	2346	2687	1873	1841	4834	5475	6472	4690	4272	5161	4487
ENSGALG00000007387	2479	2305	2164	1984	2027	1647	1841	2376	2533	2886	2582	2215	2458	2508
ENSGALG00000007388	6	0	2	3	1	2	1	1	0	1	3	1	1	3
ENSGALG00000007389	492	459	404	564	464	475	450	639	564	698	651	544	531	526
ENSGALG00000007393	1834	1626	2174	1196	1158	981	1031	2143	2196	2377	2224	1869	2405	2150
ENSGALG00000007395	38	28	11	33	44	32	32	24	42	37	30	45	27	38
ENSGALG00000007396	1393	1242	1007	1135	1045	1015	999	1673	1702	1327	1500	1280	1388	1394
ENSGALG00000007403	10695	11439	7986	12315	11028	11872	12177	13983	13151	14270	15654	12625	14003	14120
ENSGALG00000007404	1810	1783	1842	1638	1609	1521	1505	2299	2625	2449	2430	2577	2916	2610
ENSGALG00000007406	0	0	0	0	0	0	1	0	0	0	1	0	0	0
ENSGALG00000007408	125	120	110	84	91	98	83	156	161	142	183	148	159	147
ENSGALG00000007409	31	51	31	25	47	56	61	73	75	60	53	77	124	108
ENSGALG00000007410	408	363	362	210	218	260	347	308	336	295	206	204	244	313
ENSGALG00000007412	287	224	287	234	218	150	202	358	308	356	383	298	301	349
ENSGALG00000007416	105	76	76	111	82	52	64	121	90	121	84	88	83	69
ENSGALG00000007417	29	14	12	9	11	8	10	12	36	29	19	13	25	13
ENSGALG00000007418	4	9	9	24	19	11	11	20	10	20	21	19	24	20
ENSGALG00000007419	535	596	68	257	195	242	63	455	536	49	175	253	303	110
ENSGALG00000007426	201	158	45	412	333	319	188	392	780	294	449	751	1123	715
ENSGALG00000007430	7106	7358	6083	7020	6707	6400	6339	8095	8510	8467	8830	8892	9622	9212
ENSGALG00000007431	1442	1388	1100	1217	1189	1310	1111	1381	1824	1737	1457	1434	1710	1585
ENSGALG00000007434	756	689	546	626	626	596	528	891	890	988	888	971	995	1020
ENSGALG00000007435	1711	1444	2718	973	1156	951	868	2479	2608	2797	2684	2325	3062	2567
ENSGALG00000007437	703	686	759	483	523	403	483	786	825	965	911	854	981	980
ENSGALG00000007438	638	605	562	599	519	405	451	664	624	638	752	580	643	617
ENSGALG00000007439	1510	1346	2414	922	1046	825	862	2138	2211	2395	2402	2158	2491	2305
ENSGALG00000007441	226	198	216	157	166	144	140	355	341	330	345	281	338	317
ENSGALG00000007443	1312	1389	1053	1224	1090	1266	1230	1258	1340	1532	1508	1434	1680	1610
ENSGALG00000007447	490	376	476	302	273	240	280	548	535	548	575	461	556	529
ENSGALG00000007448	15	29	17	30	31	44	35	21	64	32	29	39	73	45
ENSGALG00000007456	402	373	372	330	328	300	343	518	537	653	573	606	631	595
ENSGALG00000007462	795	971	989	775	780	769	810	1186	1313	1589	1406	1394	1643	1553
ENSGALG00000007465	685	753	507	760	727	763	747	798	787	943	848	764	809	810
ENSGALG00000007466	24	12	11	55	25	19	47	181	96	134	243	255	181	302
ENSGALG00000007467	141	141	99	137	124	128	101	185	172	168	189	189	213	222
ENSGALG00000007470	342	471	322	326	369	424	390	391	384	432	422	354	429	441
ENSGALG00000007473	1165	1275	1007	1202	1005	1066	1118	1369	1260	1406	1549	1319	1456	1516
ENSGALG00000007474	260	278	197	222	234	205	250	258	304	311	320	294	338	337
ENSGALG00000007476	1030	1028	1036	923	860	722	836	1241	1167	1352	1261	1138	1316	1337
ENSGALG00000007477	3044	2673	3027	2145	2125	1728	1761	2931	2803	3025	3226	2587	3131	2991
ENSGALG00000007478	3	7	5	11	6	5	4	6	7	4	7	0	8	10
ENSGALG00000007479	1467	1392	887	1598	1459	1421	1399	1690	1728	2078	1856	1742	1790	1849
ENSGALG00000007481	1830	1592	2287	1219	1209	1094	1148	2095	2315	2549	2476	2159	2513	2479
ENSGALG00000007483	1548	2224	1071	827	1399	1415	1038	1581	2241	1691	1111	1647	1797	1471
ENSGALG00000007484	2230	2591	1962	2440	2394	2799	2741	2471	2674	2891	3221	2950	3020	3076
ENSGALG00000007485	2627	3260	2624	2677	3192	3184	3206	3439	4299	3875	4342	4916	5402	4884
ENSGALG00000007488	393	346	336	328	283	216	289	449	275	403	589	352	308	443
ENSGALG00000007489	1561	931	250	2277	1423	642	277	1876	928	206	2127	1143	440	265
ENSGALG00000007490	2613	2921	1599	3215	2900	3186	3085	2663	2543	2678	3073	2506	2516	2566
ENSGALG00000007491	1215	1204	1217	918	952	821	912	1228	1247	1459	1409	1190	1427	1394
ENSGALG00000007492	3560	3331	5026	2197	2450	2098	2105	4607	4672	5021	4964	4424	5426	5011
ENSGALG00000007493	312	303	373	265	268	217	206	316	333	338	513	408	420	398
ENSGALG00000007494	2929	2799	2941	2143	2281	1874	1961	2818	2845	3201	3298	2667	2987	2864
ENSGALG00000007495	1	0	0	0	0	0	0	0	0	1	0	0	1	0
ENSGALG00000007503	1	0	0	1	0	0	2	1	1	4	1	1	1	0
ENSGALG00000007507	271	223	331	148	185	161	172	290	328	353	350	332	375	329
ENSGALG00000007508	2127	1477	570	1862	1644	631	230	2283	1455	328	2439	1430	599	232
ENSGALG00000007510	525	498	775	295	331	239	244	676	687	760	852	692	769	725
ENSGALG00000007511	68	58	32	126	69	53	85	97	117	137	146	150	128	193
ENSGALG00000007512	611	622	482	514	540	438	449	587	587	596	681	532	620	568
ENSGALG00000007513	771	745	770	710	560	545	613	945	870	980	1073	911	1060	1039
ENSGALG00000007515	0	0	0	0	0	0	0	0	0	0	0	0	0	0
ENSGALG00000007516	1163	1173	1367	853	944	849	789	1286	1354	1453	1409	1429	1519	1477
ENSGALG00000007519	482	428	547	371	385	333	341	664	716	697	736	611	729	668
ENSGALG00000007520	8583	9226	5988	8819	8134	8429	8042	7607	7392	7504	8506	7365	7837	7727
ENSGALG00000007522	2912	3326	2573	2362	2664	1836	1799	4020	5018	5475	4387	3885	3869	3586
ENSGALG00000007525	59	37	39	68	74	32	56	66	75	75	72	85	66	91
ENSGALG00000007526	98	91	73	132	107	72	87	127	69	111	145	106	94	121
ENSGALG00000007527	694	579	726	494	480	367	422	923	980	1042	862	887	1004	984
ENSGALG00000007528	3435	3431	3524	2785	2999	2970	2733	3960	4271	4553	4191	3775	4266	4102
ENSGALG00000007530	6	10	1	5	10	5	5	22	14	29	25	25	23	25
ENSGALG00000007531	370	354	280	367	347	321	332	488	470	568	471	457	491	478
ENSGALG00000007533	1753	1792	1721	1513	1563	1476	1468	2001	2121	2247	2290	1957	2223	2159
ENSGALG00000007536	306	378	165	384	317	427	380	281	309	344	305	269	283	308
ENSGALG00000007537	4206	4494	4214	3146	3614	3391	3252	3801	3866	3863	4588	3794	4290	4000
ENSGALG00000007538	17	9	4	15	17	10	5	14	6	8	6	9	8	6
ENSGALG00000007539	13	17	11	23	15	22	16	24	29	28	22	23	15	15
ENSGALG00000007541	1059	1047	1499	665	732	621	670	1283	1435	1550	1567	1312	1438	1373
ENSGALG00000007543	440	484	564	426	247	571	541	1470	2627	3466	1628	1628	2238	1683
ENSGALG00000007546	1	0	0	0	0	0	0	0	0	0	0	1	0	1
ENSGALG00000007547	1426	1375	1703	893	1057	980	939	2047	2209	2397	2134	2053	2490	2427
ENSGALG00000007549	1669	1470	2622	893	1038	888	842	2610	2891	2716	2471	2123	2638	2347
ENSGALG00000007550	258	237	293	177	166	148	171	340	338	348	369	304	314	344
ENSGALG00000007554	699	529	1120	358	395	292	345	1181	1330	1385	1264	1195	1380	1298
ENSGALG00000007555	2280	2346	1527	1954	2019	2156	1859	2289	2216	2222	2772	2278	2666	2505
ENSGALG00000007556	313	270	522	154	212	193	166	405	444	489	459	439	519	472
ENSGALG00000007557	216	201	148	231	188	177	217	244	261	243	252	262	292	293
ENSGALG00000007559	592	665	581	570	563	545	516	685	753	804	785	749	698	736
ENSGALG00000007562	2	3	0	1	2	0	2	0	3	1	2	11	5	3
ENSGALG00000007564	190	168	190	129	146	98	119	252	223	310	262	258	263	268
ENSGALG00000007565	1011	622	330	932	676	612	509	842	671	569	736	651	617	594
ENSGALG00000007569	302	220	291	192	185	132	141	388	340	390	328	351	392	394
ENSGALG00000007570	99	117	67	121	103	124	120	161	113	159	259	122	125	183
ENSGALG00000007572	2262	2375	1349	2846	2591	2693	2714	2391	2459	2724	2934	2605	2700	2775
ENSGALG00000007575	1164	1046	1762	553	676	564	608	1460	1781	1989	1691	1462	1872	1692
ENSGALG00000007579	59	174	173	81	223	185	164	182	430	531	197	404	471	389
ENSGALG00000007581	2835	2805	3668	1851	2010	1741	1779	3496	3742	3951	3804	3478	4110	3747
ENSGALG00000007582	7287	6831	3637	6157	6025	5207	4518	5674	5262	3813	5971	5477	5549	5159
ENSGALG00000007585	372	324	219	432	432	417	451	492	469	537	553	493	522	531
ENSGALG00000007590	1705	1528	2468	902	1134	862	938	1597	1682	1874	2056	1597	1978	1913
ENSGALG00000007592	564	620	388	732	638	622	786	729	757	917	830	797	764	856
ENSGALG00000007593	737	721	892	490	581	480	532	800	908	998	783	834	902	913
ENSGALG00000007594	55	63	28	21	45	22	16	58	109	62	48	62	43	65
ENSGALG00000007595	669	661	647	402	471	392	475	687	893	895	787	730	800	760
ENSGALG00000007596	7	6	4	3	5	3	6	6	5	10	8	11	9	5
ENSGALG00000007599	1170	1243	951	1076	1029	1188	1257	1250	1450	1469	1548	1391	1477	1436
ENSGALG00000007606	13528	17443	10960	15236	16361	19853	18745	15848	16212	15948	17982	18682	19772	18558
ENSGALG00000007607	12	7	17	3	9	8	4	11	8	8	11	15	13	7
ENSGALG00000007608	122	126	80	134	111	110	121	194	218	195	311	209	208	202
ENSGALG00000007609	3211	3149	2566	3134	3017	2908	2898	3560	3106	3348	4547	3379	3676	4099
ENSGALG00000007610	1775	1789	1724	1466	1623	1353	1438	1798	1977	2250	2278	1855	2146	2081
ENSGALG00000007611	0	0	0	0	0	0	0	0	0	0	0	0	0	0
ENSGALG00000007615	2178	1916	2127	1744	1697	1386	1452	2531	2347	2699	2893	2439	2842	2784
ENSGALG00000007618	0	0	0	0	0	0	0	0	0	0	0	0	0	0
ENSGALG00000007619	848	913	761	900	764	765	797	1242	1284	1485	1074	1132	1198	1198
ENSGALG00000007620	7	7	10	10	8	10	4	11	22	17	3	20	21	9
ENSGALG00000007623	3139	2561	2009	3955	2729	2452	2703	4087	4000	4186	4479	4215	3672	3931
ENSGALG00000007624	0	6	1	4	3	2	4	3	3	2	4	0	3	0
ENSGALG00000007625	705	664	932	392	423	345	358	926	1022	1175	1043	953	1096	1048
ENSGALG00000007631	315	189	103	350	201	119	226	424	274	310	422	268	190	275
ENSGALG00000007636	0	0	0	0	0	0	0	1	0	0	0	0	0	0
ENSGALG00000007638	1115	1294	1041	1227	1067	1010	1043	1331	1229	1443	1413	1162	1317	1238
ENSGALG00000007641	2195	2570	1801	2360	2245	2431	2482	2812	2892	3675	3062	2923	3188	3154
ENSGALG00000007642	6093	5748	7209	3863	4399	3960	3863	7083	6964	7245	7611	6670	7829	7185
ENSGALG00000007643	1032	868	1002	737	752	535	572	1136	1100	1340	1179	988	1075	1069
ENSGALG00000007645	71	69	56	63	80	61	73	82	91	101	93	81	106	92
ENSGALG00000007646	1098	1060	907	947	1016	999	929	1213	1584	1363	1379	1562	2262	1992
ENSGALG00000007647	82	38	94	36	36	11	35	67	64	96	84	46	51	51
ENSGALG00000007649	956	961	1002	754	773	588	644	1075	1037	1149	1097	979	1152	1070
ENSGALG00000007650	1156	813	496	1613	1104	987	1016	1057	920	912	1358	1044	888	1071
ENSGALG00000007651	1369	1095	1330	926	908	741	776	1485	1325	1601	1656	1320	1547	1578
ENSGALG00000007652	1525	1563	1777	929	1047	926	840	1540	1720	1742	1846	1490	1959	1879
ENSGALG00000007653	1753	1564	1876	1172	1234	1039	1050	1806	1718	1926	2136	1812	2069	1972
ENSGALG00000007656	0	0	0	0	1	0	0	0	0	0	0	0	0	0
ENSGALG00000007657	0	0	0	0	0	0	0	0	0	0	0	0	0	0
ENSGALG00000007658	1962	1978	1599	1883	1695	1581	1569	2021	1987	2273	2263	2043	2095	2084
ENSGALG00000007659	5389	5865	5934	4380	4857	4676	4720	6658	7175	7290	7087	6698	7256	7011
ENSGALG00000007661	388	278	257	367	336	214	245	408	475	629	435	381	350	326
ENSGALG00000007663	2996	2824	2943	2134	2234	1870	1981	2682	2988	3307	2927	2610	3203	2971
ENSGALG00000007664	6377	6746	5565	5584	5587	5468	5363	5395	5810	6007	6789	5888	6496	6201
ENSGALG00000007665	1426	1315	890	1384	1327	1311	1296	1181	1249	1234	1280	1196	1266	1261
ENSGALG00000007666	202	22	13	346	41	14	17	63	25	12	93	31	18	12
ENSGALG00000007667	95	28	26	49	79	24	18	104	48	24	62	92	121	129
ENSGALG00000007668	1093	1223	1068	829	777	941	1123	1533	1421	1795	1493	1078	1144	1145
ENSGALG00000007669	101	126	84	49	142	185	129	294	468	471	425	569	499	507
ENSGALG00000007673	1440	1508	1295	1341	1314	1239	1236	1652	1780	1801	1793	1931	2013	1973
ENSGALG00000007675	1	1	0	1	2	3	2	3	4	0	4	4	4	1
ENSGALG00000007676	776	844	802	608	622	564	591	743	779	805	879	744	801	749
ENSGALG00000007677	220	148	212	124	121	92	113	227	245	264	263	207	263	245
ENSGALG00000007680	10	11	28	2	5	9	12	24	28	25	14	17	16	23
ENSGALG00000007681	42	13	25	32	13	8	7	15	30	45	30	28	25	23
ENSGALG00000007683	5832	5932	4341	6437	5578	5829	5618	6586	6106	6851	7387	6199	6409	6155
ENSGALG00000007684	0	0	0	0	0	0	0	0	0	0	0	0	0	0
ENSGALG00000007685	2655	2893	1994	3151	2808	3292	3186	3322	3678	4193	3745	3556	3784	3835
ENSGALG00000007687	1703	1762	1981	1187	1310	1145	1234	2094	2228	2439	2316	2103	2479	2239
ENSGALG00000007689	195	176	146	154	168	127	128	242	249	330	244	219	247	219
ENSGALG00000007690	655	774	506	626	723	829	767	413	292	509	551	384	356	520
ENSGALG00000007691	373	398	341	273	279	242	240	412	392	401	488	393	446	432
ENSGALG00000007694	380	252	488	197	208	158	140	433	414	518	475	424	529	485
ENSGALG00000007695	795	585	833	662	546	445	600	1025	952	1129	1101	971	1117	1100
ENSGALG00000007697	4575	3837	4729	3165	3225	2423	2462	4827	4580	5352	4983	4202	4655	4407
ENSGALG00000007698	21	22	21	16	24	13	17	28	27	27	27	34	29	37
ENSGALG00000007699	12602	13451	9610	12968	10990	10638	10083	14788	12773	14864	15475	13505	14865	14722
ENSGALG00000007700	2854	2614	3234	1913	1965	1719	1746	3507	3838	4110	3709	3547	4314	3920
ENSGALG00000007701	99	100	54	77	80	88	98	127	157	121	80	165	190	174
ENSGALG00000007702	156	147	105	192	183	177	204	251	263	241	186	213	186	179
ENSGALG00000007703	739	662	511	618	504	424	423	657	583	491	610	529	563	558
ENSGALG00000007706	300	325	120	132	180	268	187	118	82	62	39	54	59	70
ENSGALG00000007707	825	860	675	1058	915	909	975	1150	1202	1353	1295	1188	1300	1332
ENSGALG00000007709	1516	1388	1867	903	993	811	793	1517	1514	1677	1707	1435	1722	1611
ENSGALG00000007710	243	351	405	288	249	218	258	200	371	553	338	321	433	348
ENSGALG00000007711	49601	52220	41942	50600	44077	43060	43042	66688	59614	66659	66400	58212	66890	66825
ENSGALG00000007712	4285	3845	5751	2198	2835	2144	2339	5121	4174	4823	4468	3724	4390	4337
ENSGALG00000007713	26	35	13	30	28	37	36	29	35	48	46	39	45	54
ENSGALG00000007714	26	33	9	49	38	32	44	29	29	16	61	41	41	53
ENSGALG00000007716	570	648	503	522	523	503	512	638	716	791	628	644	736	714
ENSGALG00000007717	157	200	87	50	96	111	49	115	128	102	65	95	92	93
ENSGALG00000007720	182	101	55	223	107	77	93	162	64	34	183	79	52	58
ENSGALG00000007721	2308	2011	2509	1515	1590	1196	1374	2626	2706	2950	2739	2466	2805	2872
ENSGALG00000007723	227	260	237	249	246	203	247	335	351	349	343	256	301	329
ENSGALG00000007727	0	1	2	2	0	1	5	3	3	3	7	9	11	4
ENSGALG00000007728	573	637	188	379	578	672	418	581	603	532	508	496	552	458
ENSGALG00000007731	558	634	398	628	567	596	581	591	617	592	750	630	639	681
ENSGALG00000007732	90	177	59	45	151	143	55	92	225	155	93	153	255	137
ENSGALG00000007736	809	832	823	528	601	481	523	790	744	799	825	691	784	746
ENSGALG00000007740	56	44	44	52	39	27	48	87	98	94	84	85	65	73
ENSGALG00000007741	0	0	1	1	0	0	0	2	1	1	2	2	0	1
ENSGALG00000007744	213	175	95	89	133	134	85	234	195	177	190	172	142	144
ENSGALG00000007747	1059	1012	782	1184	939	893	1055	1234	1193	1431	1253	1148	1245	1268
ENSGALG00000007748	3435	2667	2555	2323	1815	1740	1589	5897	6463	6817	4402	3826	4861	3860
ENSGALG00000007750	1857	1981	1983	1359	1454	1257	1266	1777	1761	1925	1845	1711	1933	1744
ENSGALG00000007752	1481	1418	1586	1103	1214	995	1143	1470	1503	1595	1748	1522	1757	1688
ENSGALG00000007753	280	284	230	311	296	298	258	304	304	368	296	298	311	282
ENSGALG00000007755	420	378	345	211	223	176	188	252	406	256	139	267	264	251
ENSGALG00000007757	1014	1007	1003	754	787	740	669	1086	1077	1313	1170	995	1258	1124
ENSGALG00000007758	507	499	307	519	504	473	434	563	668	715	568	582	609	607
ENSGALG00000007759	899	579	639	665	473	391	402	1030	689	682	947	1070	1179	988
ENSGALG00000007762	5709	6004	5059	5216	5123	5486	5364	6998	7097	6818	6985	6529	7228	7036
ENSGALG00000007765	40	32	11	39	36	46	37	39	38	37	44	31	43	48
ENSGALG00000007766	1993	1931	1595	2152	1698	1526	1789	2343	2513	2708	2767	2681	2919	2940
ENSGALG00000007767	1309	1277	945	1266	1080	1103	1132	1307	1173	1272	1271	1222	1278	1241
ENSGALG00000007768	1115	1142	1527	691	833	643	666	1158	1089	1209	1411	1101	1335	1366
ENSGALG00000007769	1494	1621	1319	1371	1470	1774	1798	2718	3438	2362	2241	2750	3444	3148
ENSGALG00000007771	412	337	557	249	244	193	253	493	570	580	504	462	603	633
ENSGALG00000007777	1910	1639	1644	1676	1359	1301	1396	1730	1787	2073	2077	1669	1964	1805
ENSGALG00000007778	3177	3604	1899	3980	3626	3842	3764	3205	3219	3557	3827	3385	3566	3735
ENSGALG00000007779	2593	2736	2093	2664	2427	2635	2789	3223	3592	3812	3550	3462	3884	3991
ENSGALG00000007780	543	355	381	277	302	275	304	677	453	556	518	456	534	577
ENSGALG00000007781	129	334	166	107	323	318	348	376	670	509	351	687	773	606
ENSGALG00000007785	61	60	19	15	46	39	35	48	36	43	36	63	55	45
ENSGALG00000007786	486	280	306	275	238	160	169	438	310	240	312	316	228	227
ENSGALG00000007788	606	679	659	351	440	354	409	691	733	783	739	709	823	768
ENSGALG00000007791	0	0	0	0	0	0	1	0	0	0	0	0	0	0
ENSGALG00000007792	524	474	931	335	308	265	226	797	745	707	734	605	771	698
ENSGALG00000007793	472	533	505	345	390	352	397	634	687	711	677	694	768	701
ENSGALG00000007794	1	1	0	1	1	0	2	2	2	2	4	0	2	1
ENSGALG00000007796	126	77	66	31	52	9	27	43	32	34	20	16	28	25
ENSGALG00000007798	261	172	264	152	139	117	119	275	222	259	312	251	290	274
ENSGALG00000007800	60	57	88	29	35	27	37	76	91	80	87	79	98	90
ENSGALG00000007803	26	16	20	29	44	13	28	35	41	42	37	27	30	27
ENSGALG00000007804	1157	560	650	660	492	378	405	1509	1182	1186	1387	1156	1419	1443
ENSGALG00000007806	110	168	124	51	90	123	88	145	170	101	61	134	136	126
ENSGALG00000007807	2104	2197	1078	3253	3096	3054	2767	3582	3406	2937	4329	4379	4217	3942
ENSGALG00000007808	658	553	502	560	549	493	477	684	634	733	662	612	679	617
ENSGALG00000007809	488	496	1029	405	444	389	408	898	1520	1126	877	910	1017	863
ENSGALG00000007810	2601	2273	4017	1510	1719	1310	1378	3189	3200	3514	3459	2813	3470	3220
ENSGALG00000007814	13	17	4	11	17	12	5	17	14	12	7	13	14	18
ENSGALG00000007815	5	2	1	2	3	1	1	2	4	3	1	3	3	2
ENSGALG00000007817	1	1	0	0	0	0	1	0	1	0	1	1	0	1
ENSGALG00000007819	1443	1682	1158	1494	1564	1527	1468	1983	2266	2122	2594	2578	2834	2587
ENSGALG00000007820	654	590	505	641	571	546	568	655	732	792	785	713	780	802
ENSGALG00000007821	1550	1529	1188	1336	1325	1319	1313	1444	1422	1651	1616	1500	1596	1619
ENSGALG00000007822	497	483	599	326	355	311	337	566	587	619	599	553	575	552
ENSGALG00000007825	241	127	215	107	101	66	99	284	260	258	252	200	238	204
ENSGALG00000007831	0	2	4	0	0	0	0	2	0	0	0	0	0	0
ENSGALG00000007832	673	559	926	420	424	352	383	786	815	929	871	787	862	858
ENSGALG00000007833	257	229	183	237	206	171	178	162	226	235	190	187	212	224
ENSGALG00000007835	397	318	545	245	275	171	199	458	472	532	481	392	504	445
ENSGALG00000007837	932	1362	1068	1767	1764	2138	1970	1664	2139	2313	2162	2629	3237	2953
ENSGALG00000007839	13625	10469	7459	8223	8465	7859	7183	14685	11921	10118	10623	10280	11257	10764
ENSGALG00000007840	459	407	224	487	496	478	468	573	562	629	609	618	603	574
ENSGALG00000007841	189	218	157	100	129	114	91	231	234	157	205	170	229	200
ENSGALG00000007843	4287	3662	6454	2352	2660	2127	2258	4722	4765	4820	4888	4232	5079	4612
ENSGALG00000007845	398	331	320	311	321	266	272	560	573	592	546	594	683	611
ENSGALG00000007848	399	338	304	305	308	227	245	495	498	469	620	533	599	569
ENSGALG00000007853	0	0	0	0	0	0	0	0	0	0	0	0	0	0
ENSGALG00000007861	2713	2865	3345	2000	2064	1844	2002	3023	3151	3578	3284	2848	3428	3080
ENSGALG00000007862	313	224	253	215	189	113	133	344	397	401	272	315	301	241
ENSGALG00000007863	2339	2206	2243	1957	1909	1763	1711	3890	3513	4126	4702	4210	4715	4577
ENSGALG00000007864	27	20	26	29	14	27	20	23	23	39	15	19	35	35
ENSGALG00000007867	53	55	26	60	61	51	44	69	88	89	56	105	106	73
ENSGALG00000007868	197	62	58	167	129	49	30	116	139	129	76	63	41	61
ENSGALG00000007874	52	35	52	36	29	32	21	250	161	178	184	133	118	90
ENSGALG00000007875	6	3	2	10	4	7	18	7	1	3	5	18	54	39
ENSGALG00000007877	1838	1711	1984	1107	1045	1063	1087	1789	2002	2246	1972	1551	1951	2140
ENSGALG00000007878	2147	2208	2329	1943	1882	1867	2042	2776	2642	2778	3064	2763	3088	3011
ENSGALG00000007882	472	523	465	492	455	392	392	601	641	651	644	569	551	576
ENSGALG00000007885	69	65	86	58	51	48	57	71	77	79	64	50	73	78
ENSGALG00000007886	180	183	227	195	161	140	142	427	349	310	287	320	350	241
ENSGALG00000007887	2068	1974	2186	1502	1429	1303	1439	2199	2270	2298	2178	1998	2282	2141
ENSGALG00000007892	112	104	86	71	90	56	55	98	103	83	87	74	86	92
ENSGALG00000007899	151	151	50	48	81	65	20	158	260	174	169	196	162	130
ENSGALG00000007900	1413	1593	919	2065	1732	1925	1752	1639	1513	1680	1999	1818	1682	1848
ENSGALG00000007902	1255	1146	1471	734	814	691	723	1296	1454	1691	1355	1431	1663	1539
ENSGALG00000007904	1432	1407	1193	1207	1181	1113	1125	1622	1548	1753	1967	1694	1800	1794
ENSGALG00000007905	9744	9666	5700	11118	9768	10340	9829	9316	10770	10983	10549	10280	11635	10806
ENSGALG00000007906	174	182	61	51	108	66	45	151	270	199	167	267	222	214
ENSGALG00000007907	40	41	28	39	49	37	42	49	25	46	43	41	40	47
ENSGALG00000007909	216	251	217	190	157	142	166	288	309	385	236	229	276	268
ENSGALG00000007912	601	331	302	375	382	230	205	313	333	310	236	251	305	275
ENSGALG00000007914	1095	925	969	748	709	556	519	1205	1165	1162	1043	1070	1189	1003
ENSGALG00000007917	1961	1032	1115	1494	839	709	882	2704	1898	3248	2573	2234	1974	2830
ENSGALG00000007919	1449	1703	1195	1368	1418	1325	1332	1496	1450	1534	1713	1668	1769	1650
ENSGALG00000007920	69	52	63	72	69	81	86	96	92	88	96	84	119	85
ENSGALG00000007924	125	111	220	78	85	69	68	270	272	281	295	264	315	238
ENSGALG00000007926	3107	3371	2550	3370	3066	3278	3358	3485	3258	3260	3694	3105	3360	3346
ENSGALG00000007927	5	4	7	4	0	3	0	3	4	3	3	2	4	8
ENSGALG00000007928	957	913	887	774	795	712	705	966	999	1202	1030	974	1155	1055
ENSGALG00000007929	653	654	685	712	538	461	576	585	517	859	732	539	634	706
ENSGALG00000007930	2122	2059	1720	1984	1855	1973	1967	2423	2393	2365	2618	2358	2563	2532
ENSGALG00000007931	3768	3794	4105	2997	2720	2486	2676	3842	3797	4439	4647	3793	4293	4121
ENSGALG00000007932	273	225	200	203	203	150	145	277	310	336	326	281	310	299
ENSGALG00000007934	4315	4111	4323	3056	3115	2813	3003	4933	4794	5112	5378	4614	5246	5143
ENSGALG00000007936	6731	8085	6753	6755	7594	7307	7127	7521	7551	6492	9021	7868	8761	7670
ENSGALG00000007937	6649	6781	5653	5700	5882	5415	5430	6635	6602	7131	7472	6517	7520	7254
ENSGALG00000007938	21	13	13	3	10	2	2	21	12	11	28	8	13	5
ENSGALG00000007941	92	64	126	46	38	36	29	114	132	114	103	104	129	114
ENSGALG00000007944	1066	1020	1057	828	873	794	823	1028	1111	1011	1172	1092	1290	1237
ENSGALG00000007945	113	71	67	20	57	32	29	162	266	225	154	290	257	260
ENSGALG00000007948	8	20	17	15	38	37	53	35	126	191	46	82	169	162
ENSGALG00000007950	0	0	0	0	0	0	0	0	0	0	0	0	0	0
ENSGALG00000007952	4587	4958	4427	3397	3584	3590	3851	5435	5427	5382	5612	5185	5647	5580
ENSGALG00000007954	1663	1873	1005	2131	1862	1997	1931	2177	2318	2363	2273	2237	2424	2365
ENSGALG00000007955	83	26	27	59	38	23	14	104	75	72	45	43	38	40
ENSGALG00000007956	353	321	247	253	179	164	136	295	382	294	370	347	420	411
ENSGALG00000007958	756	697	766	526	548	443	496	771	793	958	839	739	912	783
ENSGALG00000007959	1	1	0	0	0	0	0	1	1	0	0	0	0	0
ENSGALG00000007961	412	391	372	378	287	275	307	550	475	571	548	465	529	514
ENSGALG00000007963	36	60	49	24	69	66	72	91	125	80	38	160	190	179
ENSGALG00000007964	228	213	106	244	185	201	171	320	277	307	311	262	298	303
ENSGALG00000007965	4249	4261	4816	2876	3185	2909	2916	5851	5803	6146	6601	6166	6998	6874
ENSGALG00000007967	273	286	219	224	255	219	234	374	378	419	357	365	386	415
ENSGALG00000007970	641	639	602	413	480	391	434	947	1083	851	842	758	946	851
ENSGALG00000007971	3392	3051	6893	1909	2291	1883	1759	5848	6054	6433	6757	5765	7113	6554
ENSGALG00000007972	18	7	9	8	2	1	9	19	7	7	11	9	12	12
ENSGALG00000007974	4103	4227	3436	3371	3721	3368	3467	4143	4162	4411	4565	3868	4433	4324
ENSGALG00000007976	29	21	15	15	17	14	17	28	22	27	17	19	25	20
ENSGALG00000007979	318	366	292	311	293	315	304	460	472	535	543	541	607	548
ENSGALG00000007980	1525	696	369	218	276	176	130	951	199	87	252	289	202	199
ENSGALG00000007981	1177	1343	904	1083	976	1068	1042	1746	1521	1518	1803	1587	1607	1656
ENSGALG00000007986	399	412	369	387	342	405	407	404	390	441	567	487	524	530
ENSGALG00000007989	7019	6476	8009	4460	5095	4198	4233	7139	7639	8188	7655	7014	8717	7706
ENSGALG00000007992	1645	1470	1687	1223	1266	1067	1156	1883	2058	2279	2041	1769	2066	2018
ENSGALG00000007993	636	316	504	594	358	222	337	561	458	353	1065	729	476	536
ENSGALG00000007994	305	246	231	117	121	101	102	208	202	192	192	156	198	167
ENSGALG00000007996	2346	2385	2529	1697	1811	1667	1760	2492	2771	3092	2764	2592	3013	3044
ENSGALG00000007998	255	268	303	224	264	227	201	240	244	319	232	263	258	239
ENSGALG00000007999	1143	1097	1245	824	812	686	767	1456	1443	1525	1650	1383	1630	1439
ENSGALG00000008003	860	969	654	909	885	929	875	974	966	1043	1253	1098	1019	1144
ENSGALG00000008005	696	655	786	419	416	347	379	854	900	1123	947	829	1105	1051
ENSGALG00000008006	287	175	178	239	136	119	203	291	126	220	368	142	108	228
ENSGALG00000008007	1576	1059	462	1810	1381	1211	1072	2066	1607	1043	1953	2321	2352	2084
ENSGALG00000008009	1069	1027	1418	689	709	668	716	1520	1585	1833	1628	1351	1708	1622
ENSGALG00000008010	497	436	523	345	352	309	343	544	587	664	592	590	661	660
ENSGALG00000008011	164	130	146	144	136	89	108	283	271	315	282	249	253	267
ENSGALG00000008013	530	496	414	454	458	410	427	498	532	584	556	484	565	587
ENSGALG00000008014	22	28	26	35	21	16	38	53	49	62	77	64	49	77
ENSGALG00000008015	1634	1409	2180	969	1039	887	932	1761	1736	1898	2137	1655	1946	1879
ENSGALG00000008016	1632	1591	2009	1207	1274	1212	1209	2010	2278	2382	2221	2085	2267	2222
ENSGALG00000008018	2925	3877	2815	5844	4122	3781	4199	2617	3949	3836	5293	3568	3919	3629
ENSGALG00000008021	702	511	1302	474	448	374	407	1013	1151	1286	1253	936	1223	1102
ENSGALG00000008022	372	322	187	471	384	348	346	400	331	377	367	388	355	305
ENSGALG00000008023	2099	1978	1699	1721	1882	1693	1755	2074	2319	2440	2310	2243	2509	2397
ENSGALG00000008025	691	605	726	459	433	377	425	737	758	789	784	655	789	792
ENSGALG00000008026	290	253	506	142	177	128	126	391	380	449	409	364	483	403
ENSGALG00000008028	0	1	2	0	0	0	3	0	1	1	0	2	0	1
ENSGALG00000008032	0	0	0	0	0	0	0	0	0	1	0	1	2	1
ENSGALG00000008034	916	866	558	1071	911	1002	958	1020	1119	1278	1225	1256	1245	1198
ENSGALG00000008036	1304	1204	1290	993	1017	874	941	1410	1499	1847	1644	1418	1659	1684
ENSGALG00000008037	6	5	5	0	6	1	2	4	4	5	5	1	2	4
ENSGALG00000008038	9792	9377	9803	7534	7723	6263	6754	10751	11574	13294	11274	10388	12478	11917
ENSGALG00000008039	901	880	643	729	780	675	745	891	884	904	933	875	894	866
ENSGALG00000008040	34	44	25	12	18	19	17	19	31	47	19	24	21	20
ENSGALG00000008043	388	368	155	360	377	323	287	466	658	487	498	625	783	643
ENSGALG00000008045	1190	947	1487	671	811	518	560	1653	2018	2526	1636	1606	1871	1783
ENSGALG00000008047	2	1	0	1	1	0	1	3	2	2	4	3	2	2
ENSGALG00000008048	0	0	0	0	0	0	0	0	0	0	1	1	0	1
ENSGALG00000008049	755	738	789	585	518	480	499	937	959	1048	1128	913	1095	1103
ENSGALG00000008050	785	776	678	596	557	472	451	874	856	1060	763	810	995	838
ENSGALG00000008051	2654	2742	2280	2205	2047	1851	1928	3038	3460	4209	2944	2825	3000	3047
ENSGALG00000008053	518	539	576	394	407	429	437	723	842	839	753	724	858	818
ENSGALG00000008054	143	193	142	119	125	110	100	326	360	333	332	278	296	289
ENSGALG00000008055	35	40	39	41	34	19	25	54	25	35	53	32	20	18
ENSGALG00000008056	3	8	0	2	1	1	6	2	1	3	5	3	2	2
ENSGALG00000008057	1353	937	842	914	864	607	792	1307	1276	1397	1294	1073	1218	1245
ENSGALG00000008058	1074	1037	1214	714	779	761	735	1206	1371	1306	1284	1269	1382	1321
ENSGALG00000008059	639	640	517	517	553	401	412	751	727	783	760	672	773	715
ENSGALG00000008060	63	65	94	46	57	36	54	68	109	82	79	90	120	122
ENSGALG00000008063	41	44	29	91	60	44	44	110	88	97	150	85	61	98
ENSGALG00000008066	1661	2020	1339	1840	1578	1995	2035	1874	1992	2262	2427	2429	2661	2569
ENSGALG00000008070	581	678	504	515	490	562	506	731	794	918	746	712	837	816
ENSGALG00000008072	1032	1977	2337	162	942	1049	1485	1644	1654	1570	1383	1379	1985	1719
ENSGALG00000008073	4419	4753	3873	4122	3924	3738	3795	4544	4321	4414	5064	4451	4977	4699
ENSGALG00000008074	283	281	232	221	223	234	258	291	338	359	332	308	339	378
ENSGALG00000008076	1016	911	1255	525	736	699	762	1548	1657	1400	1192	1290	1580	1366
ENSGALG00000008077	23	7	8	26	23	23	26	45	42	50	41	52	39	54
ENSGALG00000008080	117	83	105	96	96	101	92	123	240	274	142	295	358	314
ENSGALG00000008081	162	167	258	105	101	90	115	241	298	329	265	255	332	352
ENSGALG00000008084	1172	1255	1040	984	1077	1018	1037	1448	1510	1479	1720	1451	1676	1597
ENSGALG00000008085	2	3	3	6	0	1	4	3	9	11	6	3	3	4
ENSGALG00000008086	4393	4627	4385	3582	3472	3310	3378	5134	5013	5306	5661	5002	5794	5336
ENSGALG00000008087	0	0	0	1	0	0	0	0	0	0	1	0	0	0
ENSGALG00000008088	473	462	573	282	309	231	269	490	579	595	527	513	531	546
ENSGALG00000008089	695	705	523	610	633	604	614	668	689	789	776	712	797	723
ENSGALG00000008091	482	562	377	650	642	672	703	586	572	681	764	705	707	749
ENSGALG00000008092	1220	1204	1495	978	971	839	928	1378	1294	1455	1401	1282	1387	1387
ENSGALG00000008094	8697	8993	10041	6782	7503	6765	6798	7932	8050	8478	10087	8066	9429	8856
ENSGALG00000008095	2784	2903	2903	2104	2352	1947	2205	2747	2929	3056	3160	2578	3158	3020
ENSGALG00000008096	1192	1371	1482	947	1009	1091	1247	1351	1926	2380	1719	1778	2141	2008
ENSGALG00000008097	1283	1208	1073	942	1038	964	974	1290	1297	1286	1471	1310	1462	1343
ENSGALG00000008098	493	433	738	299	343	270	302	628	697	788	696	716	837	769
ENSGALG00000008100	212	232	120	90	183	123	95	202	326	279	171	308	273	244
ENSGALG00000008103	345	347	316	322	276	265	278	379	354	438	400	344	363	368
ENSGALG00000008105	1	0	3	1	3	2	2	3	0	1	0	1	0	2
ENSGALG00000008107	1585	1464	1300	1224	1123	1053	1042	1283	1634	1724	1246	1361	1593	1480
ENSGALG00000008108	4596	5008	3997	4291	4148	3995	4006	4915	4868	5144	5635	4679	5090	4889
ENSGALG00000008109	34	24	29	22	38	7	11	27	26	28	23	14	25	16
ENSGALG00000008111	150	164	215	142	153	126	145	211	235	243	254	222	252	252
ENSGALG00000008113	198	130	243	177	119	113	135	223	222	273	178	203	384	363
ENSGALG00000008114	1003	1017	603	1177	939	1032	1014	1107	1109	1321	1293	1256	1293	1395
ENSGALG00000008115	374	308	405	225	278	220	238	458	498	565	471	473	572	522
ENSGALG00000008120	2399	2924	1869	2849	2726	3029	2922	4205	3967	6486	4971	3701	3920	4480
ENSGALG00000008121	8	10	10	14	2	10	6	6	17	18	13	14	19	13
ENSGALG00000008122	1252	1177	1152	1087	1066	811	978	1647	1724	1710	1859	1830	2075	1857
ENSGALG00000008123	673	600	809	484	516	381	387	760	816	806	803	728	823	776
ENSGALG00000008124	1401	1446	988	1451	1356	1455	1251	1334	1415	1555	1657	1411	1627	1615
ENSGALG00000008127	27	26	31	49	33	32	26	62	64	92	81	87	106	139
ENSGALG00000008128	1543	1382	2331	1008	1068	781	924	1983	2021	2280	2172	1872	2292	2024
ENSGALG00000008132	497	457	652	276	360	257	313	568	594	703	647	582	690	660
ENSGALG00000008133	173	255	194	190	215	331	305	189	345	409	173	325	428	407
ENSGALG00000008135	75	30	25	57	104	100	108	102	173	71	189	332	341	335
ENSGALG00000008136	352	362	492	241	288	234	216	539	544	551	567	495	621	538
ENSGALG00000008139	404	362	738	271	285	274	267	652	605	731	617	621	706	665
ENSGALG00000008141	3099	1921	1366	2801	1531	1353	1400	2566	1393	1537	2714	1267	1023	1407
ENSGALG00000008144	2451	2450	2223	2059	1944	1706	1972	2291	2336	2593	2697	2165	2585	2399
ENSGALG00000008145	221	206	230	143	176	110	126	223	271	287	239	253	319	272
ENSGALG00000008146	3783	3999	4610	2631	2839	2266	2444	4497	4374	5345	4823	4158	4828	4592
ENSGALG00000008148	246	243	218	61	150	70	37	370	616	471	375	517	473	430
ENSGALG00000008149	4509	4456	3371	4865	4881	5009	4748	5700	5670	6041	6051	5421	5571	5634
ENSGALG00000008150	24	31	26	23	33	35	40	58	92	105	74	62	68	80
ENSGALG00000008151	2952	3107	1800	3539	3093	3313	3639	3807	3693	4018	4186	3913	3998	4125
ENSGALG00000008152	680	495	749	371	418	319	329	802	835	842	994	794	999	949
ENSGALG00000008153	44	33	28	56	47	30	37	38	27	31	51	38	42	36
ENSGALG00000008154	859	887	1148	468	596	442	565	1024	981	1193	1078	917	1219	1117
ENSGALG00000008155	192	157	210	122	145	87	124	193	208	246	225	173	184	219
ENSGALG00000008160	724	802	588	700	786	880	885	792	986	1105	830	900	1046	1053
ENSGALG00000008162	669	612	513	545	506	402	428	509	508	603	534	458	560	492
ENSGALG00000008163	1228	1139	1377	752	875	781	768	1317	1516	1510	1473	1372	1585	1560
ENSGALG00000008164	176	273	153	136	154	167	150	309	410	383	254	332	365	403
ENSGALG00000008165	184	223	178	244	250	295	327	263	298	372	319	301	313	387
ENSGALG00000008166	4	10	9	7	4	4	3	5	8	14	9	8	7	13
ENSGALG00000008167	2872	2125	3345	1478	1792	1227	1375	4202	4671	5335	3956	3820	4773	4303
ENSGALG00000008168	252	246	179	277	244	263	236	355	341	353	351	339	376	343
ENSGALG00000008169	11838	12111	12142	10148	9810	9390	9556	13820	14169	14293	15727	13930	16599	15528
ENSGALG00000008172	842	842	922	600	709	637	644	1126	1283	1378	1147	1170	1412	1376
ENSGALG00000008174	1072	0	1236	725	715	477	541	974	902	1067	1520	886	972	1022
ENSGALG00000008175	589	570	748	411	404	363	376	643	713	789	815	603	750	719
ENSGALG00000008176	641	618	678	491	483	404	483	732	708	837	805	646	769	713
ENSGALG00000008177	3	0	1	0	4	0	0	2	5	1	3	1	1	2
ENSGALG00000008178	2	3	1	1	2	0	1	0	4	5	0	2	0	0
ENSGALG00000008179	2470	2506	2060	2634	2263	2296	2313	2745	2677	2617	3556	2754	2934	2737
ENSGALG00000008180	2161	2087	1868	1820	1947	1703	1706	2147	2396	2622	2292	1985	2381	2381
ENSGALG00000008181	1188	1180	1242	861	1029	947	1028	1211	1354	1454	1424	1329	1423	1415
ENSGALG00000008182	24	26	23	34	28	19	20	43	49	52	37	38	46	52
ENSGALG00000008185	118	91	148	48	86	67	74	101	157	160	137	136	153	119
ENSGALG00000008187	1941	2099	2641	1460	1640	1371	1414	2571	2611	2758	2818	2434	2763	2618
ENSGALG00000008188	195	0	176	127	131	126	142	193	238	190	180	166	215	188
ENSGALG00000008193	3982	2059	2859	2371	2482	2446	3135	5151	2291	3925	2545	1885	2393	3379
ENSGALG00000008195	1150	993	1135	831	870	737	748	1363	1393	1582	1519	1346	1486	1470
ENSGALG00000008197	299	0	409	285	276	193	218	358	391	423	438	421	416	408
ENSGALG00000008198	621	510	537	426	412	303	331	840	807	1031	851	695	812	818
ENSGALG00000008199	1718	1578	2889	1081	1181	1029	995	2634	2783	2910	2799	2318	2995	2712
ENSGALG00000008201	941	993	823	846	846	830	824	1147	1075	1226	1205	1044	1231	1142
ENSGALG00000008204	290	0	331	168	189	192	187	290	296	325	281	255	323	313
ENSGALG00000008206	95	125	94	150	145	122	191	389	221	393	427	314	224	283
ENSGALG00000008207	861	810	591	1045	909	726	824	916	806	1029	1066	809	862	918
ENSGALG00000008208	2965	2875	3408	2180	2406	2207	2322	3901	4337	4328	3870	4079	4565	4237
ENSGALG00000008211	921	983	1018	771	791	761	805	1195	1282	1375	1169	1214	1290	1407
ENSGALG00000008217	524	410	364	444	406	318	362	553	583	698	595	492	520	458
ENSGALG00000008218	596	580	669	443	487	417	467	797	718	820	772	711	839	768
ENSGALG00000008220	8159	8419	9849	5816	6437	5396	5832	8635	8792	9697	9918	8737	10394	9927
ENSGALG00000008222	214	225	418	179	171	133	170	269	326	376	301	301	356	334
ENSGALG00000008226	709	783	677	633	678	752	694	763	817	873	801	815	892	956
ENSGALG00000008228	441	409	324	378	360	281	294	454	365	445	493	375	452	438
ENSGALG00000008229	6957	0	6024	5752	5144	4719	4884	6633	6989	7549	7881	6056	6635	6588
ENSGALG00000008230	291	253	287	215	249	211	210	299	331	325	312	268	307	261
ENSGALG00000008231	952	1250	809	788	831	878	842	1025	1088	1034	1066	1034	1233	1047
ENSGALG00000008233	3278	3345	3288	2335	2654	2266	2296	2863	2961	3205	3598	2940	3433	3296
ENSGALG00000008234	344	325	421	255	256	232	232	486	484	511	546	447	515	544
ENSGALG00000008236	4748	5007	4053	4124	3899	3586	3702	5075	5044	5369	6116	4964	5608	5358
ENSGALG00000008237	288	0	308	147	127	112	112	516	484	502	440	357	450	433
ENSGALG00000008238	2241	1984	1767	1487	1507	1423	1544	2320	2268	2333	2182	2166	2461	2463
ENSGALG00000008239	717	807	812	597	589	528	530	911	935	1021	980	965	1054	1104
ENSGALG00000008240	455	335	616	242	298	200	217	651	741	856	771	632	812	758
ENSGALG00000008241	1748	1535	2126	1190	1256	1116	1125	1873	1902	2059	2035	1758	2082	1937
ENSGALG00000008247	1895	2024	1566	1726	1681	1587	1599	1847	1843	1859	1984	1652	2013	1794
ENSGALG00000008249	1258	1280	2019	686	870	687	679	1697	1674	1786	1923	1603	1731	1588
ENSGALG00000008253	10887	9203	9533	25	52	19	23	15177	12036	18219	79	51	26	30
ENSGALG00000008254	2706	2826	2398	2244	2364	2178	2283	2413	2625	2828	3050	2604	2908	2906
ENSGALG00000008255	382	378	401	320	319	282	281	404	416	470	469	398	473	396
ENSGALG00000008256	1350	1593	1242	1272	1315	1320	1192	1288	1348	1322	1586	1244	1416	1383
ENSGALG00000008257	891	734	418	1171	915	852	767	949	930	984	1075	1141	1371	1384
ENSGALG00000008262	74	88	16	65	54	27	21	50	53	27	23	32	32	13
ENSGALG00000008263	245	123	77	769	446	301	256	536	566	278	1529	664	538	474
ENSGALG00000008265	2415	2544	2582	2005	2094	1895	1913	2390	2521	2724	2628	2280	2690	2596
ENSGALG00000008266	2986	1805	1382	2536	1335	1197	1295	2674	1366	1518	2374	1219	955	1155
ENSGALG00000008267	8	3	3	8	5	1	3	13	7	1	19	6	8	7
ENSGALG00000008269	1868	1712	2209	1181	1439	1140	1132	2095	2098	2351	2110	2025	2355	2140
ENSGALG00000008270	25	38	17	28	31	43	33	49	47	48	42	66	54	61
ENSGALG00000008271	0	0	0	0	0	0	1	0	0	0	0	0	0	0
ENSGALG00000008272	713	730	489	878	863	870	853	1207	1345	1349	1024	1306	1458	1311
ENSGALG00000008273	0	0	0	0	1	0	0	1	0	0	0	0	2	1
ENSGALG00000008274	487	396	412	310	285	228	240	492	458	458	465	368	480	420
ENSGALG00000008275	0	0	0	0	0	0	0	0	0	0	0	0	0	0
ENSGALG00000008280	1335	1400	1306	980	1022	927	975	1442	1475	1550	1711	1424	1705	1683
ENSGALG00000008281	60	44	30	20	36	32	22	60	44	39	52	43	69	55
ENSGALG00000008282	526	487	646	276	382	279	324	590	738	847	682	678	881	761
ENSGALG00000008283	4	0	2	1	2	0	1	1	2	4	0	2	2	0
ENSGALG00000008285	337	320	445	181	235	193	211	347	313	315	260	340	363	398
ENSGALG00000008286	345	310	281	276	256	257	281	332	306	398	371	393	429	408
ENSGALG00000008287	793	910	613	904	866	961	927	1062	1108	1080	1114	1090	1090	1108
ENSGALG00000008288	48	51	91	29	35	30	40	78	92	77	62	74	91	86
ENSGALG00000008289	1832	1829	1768	1747	1679	1631	1646	1663	1669	1778	2101	1815	1910	1945
ENSGALG00000008290	1	2	0	0	1	0	0	1	4	6	2	7	4	3
ENSGALG00000008291	1296	1329	791	1480	1343	1466	1311	2079	2193	2247	1969	1997	2034	1935
ENSGALG00000008293	1119	866	1171	713	758	655	763	1496	1928	2032	1597	2001	2268	2243
ENSGALG00000008294	782	623	768	622	606	532	700	944	1063	1147	1156	1093	1221	1179
ENSGALG00000008297	2370	2336	1379	3089	2584	2917	2782	2627	2635	2889	2755	2573	2771	2826
ENSGALG00000008298	1535	1198	1989	735	756	515	446	2773	2408	1890	3046	2319	3015	2304
ENSGALG00000008301	107	101	119	76	75	87	73	131	137	164	124	145	144	175
ENSGALG00000008302	0	0	0	0	0	0	0	0	0	0	0	0	0	0
ENSGALG00000008303	0	1	0	0	0	0	0	0	0	0	0	0	0	0
ENSGALG00000008304	356	384	478	198	263	200	215	377	434	433	396	327	430	400
ENSGALG00000008306	7	7	5	8	1	2	5	7	23	19	12	13	13	15
ENSGALG00000008308	121	130	59	155	143	135	115	215	240	154	198	256	226	175
ENSGALG00000008309	2	0	0	3	1	0	2	2	3	3	4	1	5	4
ENSGALG00000008312	424	312	416	241	282	221	215	525	564	583	498	442	535	508
ENSGALG00000008313	207	199	188	169	186	134	163	298	364	404	282	318	348	311
ENSGALG00000008314	1546	1394	1878	980	1159	867	856	1854	1830	2004	2042	1799	2081	2015
ENSGALG00000008317	4	10	4	2	8	7	4	3	4	6	1	6	4	4
ENSGALG00000008318	2168	2037	2834	989	1351	1081	1104	1678	1970	1900	1997	1748	2337	2089
ENSGALG00000008319	1273	1187	845	1595	1382	1379	1447	1630	1968	2247	1757	1927	2064	2158
ENSGALG00000008320	698	646	590	479	577	536	443	777	938	972	816	924	1053	1005
ENSGALG00000008321	264	217	206	170	150	140	178	301	283	319	321	317	352	351
ENSGALG00000008322	476	433	693	361	376	254	297	542	577	633	631	590	735	704
ENSGALG00000008325	4936	4890	5470	3271	3679	3288	3454	4445	4829	5150	5376	4667	5545	5321
ENSGALG00000008326	40	43	19	50	37	29	21	48	79	103	78	90	75	79
ENSGALG00000008328	561	521	595	444	417	360	385	671	691	751	691	611	732	698
ENSGALG00000008330	289	281	328	185	182	154	182	397	469	471	460	412	515	446
ENSGALG00000008332	39	52	68	40	33	31	31	39	46	59	60	36	58	70
ENSGALG00000008335	417	419	659	225	241	166	175	521	684	686	556	540	603	520
ENSGALG00000008337	101	106	70	156	128	113	140	139	178	281	139	166	226	251
ENSGALG00000008340	65	57	22	133	68	59	93	103	105	127	95	111	101	127
ENSGALG00000008341	1877	1934	1060	2292	1972	2328	2234	2403	2939	3200	2548	3055	2944	3030
ENSGALG00000008346	8	5	8	8	9	4	2	7	9	25	22	16	19	29
ENSGALG00000008347	1011	1049	1192	727	834	718	675	1274	1297	1467	1321	1336	1628	1528
ENSGALG00000008348	12179	13212	12576	10407	10951	10168	10757	14866	16202	16400	16153	16011	17594	17070
ENSGALG00000008349	1306	1527	723	972	977	1302	770	2007	1778	694	1352	995	1272	904
ENSGALG00000008350	528	506	423	516	475	386	393	552	643	684	670	667	689	691
ENSGALG00000008351	11	9	5	5	10	3	6	17	45	38	19	40	45	24
ENSGALG00000008352	20	5	6	19	11	15	23	18	18	14	24	25	14	15
ENSGALG00000008353	213	163	204	194	131	86	122	266	245	287	357	320	328	320
ENSGALG00000008354	188	200	142	238	200	241	210	225	263	301	277	203	284	307
ENSGALG00000008355	100	70	105	79	82	75	52	78	69	71	109	73	73	83
ENSGALG00000008357	915	943	1009	691	711	593	685	968	1134	1478	1101	995	1145	1077
ENSGALG00000008358	2016	2187	1583	2147	1865	2016	1952	2059	2113	2318	2225	2097	2392	2348
ENSGALG00000008359	693	754	382	925	839	967	904	998	1199	1099	1058	1268	1437	1347
ENSGALG00000008362	15	13	6	10	14	14	1	7	11	6	6	21	11	6
ENSGALG00000008365	119	124	142	193	144	173	197	167	147	253	161	215	213	253
ENSGALG00000008367	9278	15313	15842	16872	12310	17773	20490	17271	15089	26259	14664	14897	17499	19330
ENSGALG00000008368	1080	1093	949	804	867	737	845	1030	996	983	1078	912	996	952
ENSGALG00000008369	1478	1247	1407	1217	1267	962	1058	1731	2120	2524	1804	1848	1969	1932
ENSGALG00000008370	426	371	339	274	296	252	298	416	435	482	502	455	520	486
ENSGALG00000008372	3278	3273	4184	2481	2624	2295	2291	4370	4357	4855	4971	4402	5059	4921
ENSGALG00000008373	335	313	397	249	279	234	203	467	485	519	516	431	512	493
ENSGALG00000008376	1362	1318	1238	1137	1118	981	1018	1185	1341	1353	1399	1224	1380	1399
ENSGALG00000008378	2821	2191	1618	2771	2380	2177	2135	2427	2181	2008	2670	2493	2518	2415
ENSGALG00000008380	1280	1288	1047	1587	1210	1395	1496	1464	1633	2007	1552	1584	1684	1932
ENSGALG00000008381	310	276	318	254	231	183	212	463	500	609	480	449	586	523
ENSGALG00000008382	1130	1213	1626	716	855	806	826	1229	1434	1427	1499	1293	1592	1489
ENSGALG00000008383	249	286	400	177	185	156	156	304	304	272	300	291	350	285
ENSGALG00000008385	336	270	256	233	235	258	240	298	354	368	305	321	364	342
ENSGALG00000008386	502	430	362	526	419	366	417	519	517	600	508	435	504	529
ENSGALG00000008389	1408	1450	2422	797	968	785	754	1996	2136	2182	2375	2030	2430	2147
ENSGALG00000008393	275	246	139	212	223	249	170	347	513	336	406	690	859	762
ENSGALG00000008394	1881	2087	1945	1783	1706	1530	1556	2138	2202	2290	2382	2039	2300	2079
ENSGALG00000008398	65	38	59	57	47	38	29	83	89	108	69	76	88	82
ENSGALG00000008399	401	268	418	206	217	150	154	478	493	470	439	434	497	456
ENSGALG00000008400	3114	2752	2603	2174	1853	2037	1737	4083	4162	3605	3182	3240	4040	3577
ENSGALG00000008401	119	106	72	145	118	101	105	154	129	158	123	119	151	136
ENSGALG00000008403	1394	1367	1649	942	1028	985	976	1637	1848	1980	1658	1648	2122	1929
ENSGALG00000008404	1974	1771	1847	1521	1528	1266	1378	2326	2335	2605	2486	2186	2520	2684
ENSGALG00000008405	3182	2796	2831	2574	2336	2043	2125	3905	3576	3533	3940	3340	3769	3591
ENSGALG00000008407	907	987	1406	396	742	628	619	1558	1603	1784	1440	1554	1802	1618
ENSGALG00000008408	4	9	7	7	8	5	10	12	8	11	10	19	22	18
ENSGALG00000008409	1135	1129	1004	874	855	749	787	1169	1135	1036	1299	1042	1223	1244
ENSGALG00000008411	4	4	10	2	5	1	2	8	6	7	7	5	5	3
ENSGALG00000008414	3840	3919	2601	4078	3829	3657	3914	4092	4060	4595	4602	4364	4541	4590
ENSGALG00000008415	1081	948	1300	746	867	695	838	1161	1266	1519	1251	1137	1286	1446
ENSGALG00000008416	65	49	64	39	41	28	52	65	68	86	79	57	68	51
ENSGALG00000008417	35	24	33	20	17	10	15	44	32	21	26	28	24	29
ENSGALG00000008418	745	804	524	988	755	874	911	883	690	945	1125	811	798	919
ENSGALG00000008419	4333	4504	3690	3981	3773	3585	3443	4580	4584	4519	4803	4391	5112	4822
ENSGALG00000008420	429	466	401	356	358	329	350	523	691	643	618	636	718	700
ENSGALG00000008421	870	933	621	938	916	860	906	1030	972	1175	1068	998	999	1057
ENSGALG00000008424	138	141	62	272	164	173	214	260	126	197	387	213	150	216
ENSGALG00000008425	685	511	643	384	350	294	368	534	800	638	667	775	844	820
ENSGALG00000008427	1	0	0	1	4	1	0	2	2	0	2	3	3	2
ENSGALG00000008428	20	31	19	15	21	24	28	10	15	28	41	24	44	32
ENSGALG00000008429	1163	1225	1639	767	832	639	689	1387	1575	1645	1685	1376	1747	1561
ENSGALG00000008431	1312	1117	1879	736	819	628	686	1913	2067	2251	2052	1816	2457	2176
ENSGALG00000008432	10887	11332	9582	10125	9479	8583	9621	11701	11914	12846	13087	12038	13620	13347
ENSGALG00000008434	120	110	102	99	86	63	153	85	52	75	109	59	56	80
ENSGALG00000008435	2377	2312	3742	1380	1640	1312	1298	3280	3288	3445	3681	3279	3843	3481
ENSGALG00000008436	1010	904	685	897	902	806	835	1065	1266	1387	1145	1149	1289	1180
ENSGALG00000008437	3887	4158	3883	4416	4403	4112	3876	7940	8044	5990	6344	10029	11298	8587
ENSGALG00000008438	1620	1759	1141	1500	1583	1698	1659	2039	2038	2025	1831	1996	2319	2196
ENSGALG00000008439	3	2	7	13	4	4	9	13	24	57	28	41	59	76
ENSGALG00000008440	673	347	190	1276	559	560	339	757	483	272	1152	651	688	602
ENSGALG00000008442	157	75	46	130	65	44	75	116	123	134	176	153	134	194
ENSGALG00000008443	9803	9914	7967	8773	8347	8259	8350	10967	11171	11477	12696	12096	13059	12741
ENSGALG00000008444	3278	3140	2152	3293	3114	2883	2694	3979	4588	4112	4766	5497	5370	4767
ENSGALG00000008445	209	181	157	176	170	145	141	174	191	215	209	216	236	218
ENSGALG00000008447	0	0	0	0	0	0	0	1	2	0	1	2	9	1
ENSGALG00000008452	2226	2079	2199	1651	1635	1486	1618	2306	2275	2253	2409	1952	2303	2185
ENSGALG00000008454	2649	2701	2647	2098	2061	1888	1773	2427	2435	2687	3066	2297	2699	2633
ENSGALG00000008456	29	19	22	24	29	25	19	133	461	339	106	107	71	105
ENSGALG00000008457	1343	1155	1431	1025	872	640	798	1744	1654	2061	1701	1549	1869	1911
ENSGALG00000008459	1988	1676	1550	1505	1454	1315	1389	2401	2364	2057	2522	2580	2852	2596
ENSGALG00000008460	1120	1288	907	933	1076	1125	1101	1298	1362	1387	1420	1459	1722	1602
ENSGALG00000008462	0	0	0	1	1	0	0	1	0	1	0	0	0	1
ENSGALG00000008465	942	525	313	234	516	249	277	664	847	591	511	554	626	637
ENSGALG00000008466	321	305	303	266	216	225	242	381	392	420	427	314	386	355
ENSGALG00000008469	1106	894	537	1030	855	698	625	981	677	676	1124	1010	932	860
ENSGALG00000008470	1507	1716	1541	1464	1467	1461	1450	1583	1779	1882	2088	1795	2038	1906
ENSGALG00000008473	2739	2913	1935	3804	2935	3231	3608	3646	4272	4101	4218	4918	5665	5716
ENSGALG00000008474	271	280	204	215	190	189	179	327	362	384	331	289	348	333
ENSGALG00000008475	524	463	375	454	467	455	435	694	622	571	645	659	656	634
ENSGALG00000008477	2730	2511	2159	2342	2123	1930	2055	2662	2584	2744	2834	2344	2558	2671
ENSGALG00000008479	127	126	126	92	80	106	114	158	181	185	162	178	211	195
ENSGALG00000008480	3293	3462	2226	4130	3705	3769	3768	3994	4063	4220	4193	3962	4054	3983
ENSGALG00000008482	2708	2441	2633	1661	1827	1578	1520	2514	2713	2841	2781	2542	2943	2757
ENSGALG00000008485	2789	2630	3195	1832	1922	1670	1643	3325	3467	3385	3803	3337	4010	3664
ENSGALG00000008486	271	200	318	83	111	76	60	288	402	461	258	340	366	336
ENSGALG00000008487	709	630	619	514	563	570	567	633	707	755	742	693	778	847
ENSGALG00000008490	6	8	12	2	10	3	3	12	7	6	12	10	8	11
ENSGALG00000008491	136	157	204	86	99	74	81	198	202	238	236	203	231	238
ENSGALG00000008493	309	318	261	334	313	310	306	400	399	461	398	363	407	406
ENSGALG00000008494	2027	1882	2552	1426	1550	1422	1494	2599	2930	3082	2725	2561	3091	2773
ENSGALG00000008496	812	758	787	519	542	532	531	836	928	932	905	842	952	870
ENSGALG00000008497	2858	2580	4646	1814	2602	1738	1891	4157	6001	7612	5032	5485	6670	6293
ENSGALG00000008498	1	1	1	0	3	0	1	3	1	3	3	3	6	5
ENSGALG00000008500	1166	1031	1298	728	796	729	692	1437	1367	1505	1478	1349	1449	1460
ENSGALG00000008501	59	46	44	57	48	29	53	75	86	78	75	80	92	80
ENSGALG00000008503	587	658	443	749	729	763	728	822	987	1012	924	892	958	960
ENSGALG00000008504	1825	1808	1960	1413	1491	1483	1437	1797	1852	1945	2001	1650	1836	1846
ENSGALG00000008506	572	597	800	450	486	436	450	836	903	950	958	805	881	926
ENSGALG00000008507	2725	2296	4306	1519	1776	1263	1445	3638	3914	4129	3733	3343	4004	3741
ENSGALG00000008508	1729	1564	1142	1742	1541	1448	1549	2249	2244	2443	2306	2329	2317	2355
ENSGALG00000008513	0	0	0	0	0	0	0	0	0	0	0	0	0	0
ENSGALG00000008514	132	204	91	118	163	219	147	181	220	178	190	178	236	197
ENSGALG00000008516	0	0	0	0	0	0	0	0	0	0	0	1	0	0
ENSGALG00000008517	877	742	1287	497	556	472	452	1121	1122	1210	1412	1096	1215	1122
ENSGALG00000008518	38	18	12	35	26	16	30	56	29	32	31	35	26	42
ENSGALG00000008519	664	523	655	419	463	353	393	752	828	863	797	798	840	874
ENSGALG00000008520	9679	11359	8096	10694	11005	12023	11401	9818	11770	11394	11202	10996	11660	11398
ENSGALG00000008523	2511	2651	2321	2307	2116	1955	1985	2436	2444	2523	2781	2333	2558	2579
ENSGALG00000008525	1898	1828	1677	1645	1483	1411	1423	2471	2518	3018	2876	2850	2981	3014
ENSGALG00000008529	958	912	864	809	774	715	801	877	878	1010	1099	939	997	1023
ENSGALG00000008530	6717	7568	5734	6680	6648	6815	6728	7001	7047	7224	7747	6734	7879	7392
ENSGALG00000008532	2440	2524	2137	2160	2088	1914	1869	2111	1992	2194	2513	1946	2282	2173
ENSGALG00000008534	1470	1585	941	1519	1312	1464	1404	1401	1313	1499	1694	1370	1546	1586
ENSGALG00000008536	576	522	398	631	541	646	546	762	760	823	772	800	854	815
ENSGALG00000008537	4041	4450	2893	5573	4254	5249	5569	6751	6062	6987	6932	5565	5816	6284
ENSGALG00000008538	1019	1051	726	1072	1063	977	1030	1069	1057	1172	1192	1021	995	1100
ENSGALG00000008539	1942	1865	3049	1022	1445	1120	1109	2927	3552	3694	3043	3051	3704	3181
ENSGALG00000008542	3022	2382	2599	2756	2162	1788	1886	3581	3430	4210	4359	3298	3720	3724
ENSGALG00000008544	187	187	153	240	155	183	228	436	322	438	535	390	465	488
ENSGALG00000008545	1429	1329	1923	953	1049	815	913	1720	1789	1921	1824	1619	1868	1749
ENSGALG00000008546	685	661	689	447	510	414	519	682	877	889	808	878	1012	1207
ENSGALG00000008548	44	47	33	42	41	23	28	46	41	44	67	48	49	44
ENSGALG00000008549	1707	1747	1837	1199	1298	1216	1252	1840	1967	2145	2063	1862	2194	2095
ENSGALG00000008550	1126	1088	1250	889	893	880	840	1330	1235	1374	1592	1239	1447	1410
ENSGALG00000008551	862	895	1063	702	771	717	698	1334	1432	1366	1354	1270	1437	1298
ENSGALG00000008552	2	4	4	2	2	1	2	7	10	10	8	8	10	10
ENSGALG00000008553	1097	1129	1073	805	891	763	797	1237	1257	1321	1268	1165	1589	1278
ENSGALG00000008554	14	7	12	5	11	5	4	21	12	14	11	17	18	21
ENSGALG00000008555	590	482	534	437	319	301	271	646	658	599	665	571	693	645
ENSGALG00000008557	1490	1351	2763	746	943	682	676	1785	2019	2292	1954	1903	2348	2312
ENSGALG00000008559	1979	1750	2731	1101	1307	1086	1094	2305	2417	2529	2486	2227	2686	2363
ENSGALG00000008561	835	815	1468	469	553	468	463	1093	1074	1177	1231	1072	1327	1136
ENSGALG00000008562	6	1	1	1	3	2	0	3	2	4	1	1	4	0
ENSGALG00000008563	559	548	699	450	463	434	464	713	860	969	865	842	1012	950
ENSGALG00000008564	145	124	142	89	98	77	89	167	191	256	169	141	194	166
ENSGALG00000008567	2121	2130	1315	2366	1951	1963	1989	2344	2401	2566	2397	2132	2256	2295
ENSGALG00000008569	2079	2554	3079	1253	1891	1662	1672	2245	2717	2843	2512	2544	3255	3157
ENSGALG00000008572	865	740	1006	574	578	404	459	1263	1362	1456	1286	1193	1446	1399
ENSGALG00000008574	2753	2926	2600	2485	2418	2332	2246	2708	2509	2587	2924	2456	2632	2630
ENSGALG00000008579	374	429	298	422	394	385	374	372	380	382	372	350	354	349
ENSGALG00000008582	282	345	367	202	218	228	236	433	510	515	554	555	653	554
ENSGALG00000008584	1491	1404	2168	873	1019	786	841	1873	1914	2117	2157	1745	2201	2211
ENSGALG00000008585	4790	4586	5873	3088	3518	2684	2804	4299	4318	4873	4976	4016	4859	4630
ENSGALG00000008586	13062	14520	8034	15835	14232	16891	15297	12782	13570	13455	15728	14039	14471	14767
ENSGALG00000008587	2313	2440	2317	1863	1976	1745	1777	2565	2550	2482	2678	2390	2439	2494
ENSGALG00000008589	41	44	36	38	43	22	27	46	71	73	53	72	81	69
ENSGALG00000008590	17908	16109	17683	14888	13409	11190	10632	24622	22341	22838	22640	19010	22307	21443
ENSGALG00000008591	83	81	144	78	87	78	103	95	114	316	139	129	153	218
ENSGALG00000008593	8	10	9	2	5	8	6	12	12	8	8	15	14	12
ENSGALG00000008595	1722	1750	1906	1190	1166	1056	1027	1883	1939	2068	2116	1805	2168	2002
ENSGALG00000008597	1849	2175	1173	2524	2049	2599	2365	2386	2190	2223	2528	2288	2088	2303
ENSGALG00000008599	22	12	11	3	7	3	9	10	18	23	10	9	13	13
ENSGALG00000008601	1	0	0	0	0	1	0	3	4	1	1	4	2	2
ENSGALG00000008602	133	47	95	111	51	20	24	94	65	108	160	54	50	48
ENSGALG00000008603	970	882	869	590	559	507	496	999	1067	775	1060	801	935	801
ENSGALG00000008604	153	133	90	116	115	113	135	189	218	240	224	205	241	257
ENSGALG00000008606	4373	4403	3755	3717	3746	3468	3462	4216	4021	4324	5032	4273	4770	4740
ENSGALG00000008608	0	0	0	0	1	0	0	4	1	0	1	0	0	0
ENSGALG00000008609	14777	17107	9559	17092	17489	21739	20859	17961	19837	22110	20778	20895	22371	21565
ENSGALG00000008611	1603	1526	1712	1084	1110	970	1010	1787	1843	2078	2047	1935	2114	2101
ENSGALG00000008613	807	923	454	1124	945	1071	1033	1210	1187	1338	1346	1204	1242	1255
ENSGALG00000008614	7934	7489	7490	6595	6291	5354	6016	8852	8931	9470	9554	8658	9395	9304
ENSGALG00000008615	221	115	165	216	141	78	170	163	181	193	232	109	113	157
ENSGALG00000008616	3851	3442	3608	4192	3296	2818	3783	3923	4023	6233	5037	3760	4055	4615
ENSGALG00000008618	1069	976	1275	928	889	742	769	1232	1244	1369	1287	1140	1301	1252
ENSGALG00000008620	8703	8443	8584	7321	6484	5475	5748	16657	16308	20300	20336	17868	21087	20552
ENSGALG00000008621	2820	2942	2349	3304	2945	3005	2801	4346	4155	3232	3922	4607	5185	4778
ENSGALG00000008623	68	44	23	98	63	52	44	37	50	59	86	61	89	57
ENSGALG00000008624	837	1002	803	689	746	765	745	872	925	971	980	826	937	876
ENSGALG00000008625	2731	3072	1737	3447	2858	3352	3230	2837	2849	3197	3261	2859	3044	3048
ENSGALG00000008627	312	300	272	204	251	239	240	363	405	426	362	365	422	392
ENSGALG00000008628	114	113	38	81	77	80	74	72	123	109	69	77	90	108
ENSGALG00000008629	48	26	55	53	39	37	31	55	46	81	100	57	87	113
ENSGALG00000008631	2876	3688	2729	2152	2442	2468	2438	2693	2889	2982	2727	2849	2973	2978
ENSGALG00000008632	152	213	229	112	196	242	234	193	382	381	214	421	501	457
ENSGALG00000008633	2492	2356	2718	1793	1854	1754	1789	2917	3174	3109	3142	2799	3328	3201
ENSGALG00000008635	0	0	0	0	0	0	0	1	0	1	1	0	1	1
ENSGALG00000008638	7	6	3	12	2	10	11	17	15	37	19	32	27	49
ENSGALG00000008645	1038	1084	1129	780	817	756	711	1070	1001	1110	1104	1071	1198	1152
ENSGALG00000008646	0	0	0	0	0	1	0	9	3	3	6	3	3	5
ENSGALG00000008648	1817	1787	2637	1161	1367	1096	1106	2429	2512	2793	2608	2489	2960	2628
ENSGALG00000008651	1251	1254	1447	1157	1024	914	1088	1732	1651	1878	1701	1443	1771	1664
ENSGALG00000008652	1578	1523	1379	1238	1213	1061	1071	1565	1588	1848	1707	1566	1764	1802
ENSGALG00000008653	1171	1142	1372	791	923	885	890	1064	1326	1392	1235	1272	1508	1413
ENSGALG00000008656	0	0	0	0	0	0	0	0	1	0	3	3	3	2
ENSGALG00000008658	207	230	301	173	170	157	157	305	289	292	285	284	358	304
ENSGALG00000008659	35	52	38	25	42	43	49	64	88	119	71	92	98	96
ENSGALG00000008660	1	0	0	0	1	0	1	2	1	0	1	2	1	1
ENSGALG00000008661	870	1132	739	669	994	943	1003	1796	1967	1591	1316	2003	2279	2028
ENSGALG00000008663	500	618	475	393	450	408	460	622	685	555	578	651	757	663
ENSGALG00000008666	0	0	0	1	1	0	1	2	7	23	0	6	16	5
ENSGALG00000008667	16646	17013	18974	12632	12429	11112	11220	18461	18354	19092	21696	18867	21383	20787
ENSGALG00000008669	2	7	1	3	2	1	2	2	2	1	3	3	5	4
ENSGALG00000008670	66	69	59	47	42	63	53	101	71	94	102	106	89	99
ENSGALG00000008671	53	52	77	49	42	42	61	119	130	149	147	157	195	215
ENSGALG00000008675	5206	5209	3723	5774	5521	5718	5740	6570	6129	6298	7478	6806	7218	7362
ENSGALG00000008676	2270	2627	2200	2026	2604	2414	2165	3122	3894	3647	2595	3690	4231	3613
ENSGALG00000008677	25489	22304	17134	27374	21295	22355	21436	37369	33800	30823	43347	43022	46207	46027
ENSGALG00000008681	104	80	89	41	58	36	40	93	143	142	86	110	129	144
ENSGALG00000008682	301	271	400	221	219	211	217	298	364	391	283	313	387	406
ENSGALG00000008684	14217	14304	19350	10651	11463	9298	9671	18969	19718	21290	21814	18375	22816	21408
ENSGALG00000008686	402	288	613	205	255	169	177	570	675	726	594	550	695	652
ENSGALG00000008689	325	264	447	159	199	131	147	420	428	538	423	358	477	456
ENSGALG00000008691	277	289	434	208	207	186	217	489	472	530	481	401	516	523
ENSGALG00000008692	207	207	203	176	192	177	171	231	232	224	265	279	259	272
ENSGALG00000008696	13	14	21	7	8	11	4	13	15	20	12	18	23	11
ENSGALG00000008697	80	74	93	57	68	59	72	77	77	85	107	57	73	90
ENSGALG00000008698	668	641	997	363	451	325	304	949	894	900	858	655	875	771
ENSGALG00000008700	3165	3004	3567	2367	2217	1698	1618	3290	3186	3528	3293	2670	3031	2804
ENSGALG00000008701	4	0	0	0	2	0	2	8	3	8	9	2	2	2
ENSGALG00000008702	48	49	34	43	36	42	38	92	50	58	88	53	49	55
ENSGALG00000008703	1566	1811	1533	1368	1468	1392	1332	1818	1915	1697	1847	1555	1776	1693
ENSGALG00000008704	116	70	69	82	92	52	38	102	149	133	90	124	168	102
ENSGALG00000008707	1719	1637	1731	1462	1279	1148	1284	1637	1586	1919	2043	1605	1939	1966
ENSGALG00000008709	2	7	7	0	3	5	1	5	6	8	7	11	6	7
ENSGALG00000008713	1155	1385	1033	1157	1083	1113	1041	1235	1235	1298	1741	1571	1592	1787
ENSGALG00000008714	3993	3429	3353	3261	3062	2860	3134	4171	4072	4224	4337	3933	4295	4296
ENSGALG00000008716	1886	2040	1404	1687	1510	1739	1346	2955	3027	2453	2832	2700	3109	2417
ENSGALG00000008722	7	14	8	20	17	7	14	20	26	28	20	56	95	64
ENSGALG00000008725	304	236	333	136	179	116	146	331	347	376	350	274	319	344
ENSGALG00000008727	27	32	89	35	30	27	47	159	157	189	128	187	199	212
ENSGALG00000008728	381	375	425	367	359	350	353	520	545	604	585	514	560	606
ENSGALG00000008730	1011	1049	1177	840	809	735	778	1355	1451	1612	1343	1233	1459	1382
ENSGALG00000008731	179	148	174	116	142	112	111	198	182	228	181	183	193	176
ENSGALG00000008732	1	0	4	3	0	0	0	7	3	4	0	1	3	0
ENSGALG00000008733	4	8	2	1	2	0	2	7	11	13	10	20	15	18
ENSGALG00000008734	329	166	85	165	135	105	95	421	317	197	333	301	252	254
ENSGALG00000008735	2	3	3	2	3	1	2	2	1	4	4	3	7	0
ENSGALG00000008736	2371	2364	1829	2414	1956	1901	2044	2148	2208	2632	2546	2171	2322	2396
ENSGALG00000008738	339	341	320	300	264	282	249	395	407	469	479	406	495	496
ENSGALG00000008739	314	359	407	171	207	182	185	367	458	488	428	406	494	440
ENSGALG00000008740	485	374	788	229	293	209	239	601	658	690	660	568	780	691
ENSGALG00000008741	0	0	0	0	0	0	0	0	0	1	0	0	2	2
ENSGALG00000008744	194	120	114	111	80	55	66	184	224	208	220	214	238	248
ENSGALG00000008745	273	246	293	170	160	151	141	267	274	322	293	241	294	296
ENSGALG00000008746	791	824	675	850	716	854	763	854	820	898	1034	950	918	961
ENSGALG00000008747	1606	2218	2327	1330	1787	1862	1851	3424	4724	6316	5107	4847	4471	4724
ENSGALG00000008749	631	645	752	463	476	475	402	661	687	676	752	637	733	651
ENSGALG00000008750	1565	1612	1091	1785	1469	1518	1599	1654	1468	1677	1823	1476	1596	1603
ENSGALG00000008752	99	87	111	84	84	80	87	146	135	154	148	163	202	179
ENSGALG00000008753	53	38	39	35	34	40	29	54	60	92	58	65	63	61
ENSGALG00000008756	45	39	50	37	44	26	26	64	50	83	96	61	80	89
ENSGALG00000008757	4	6	1	8	2	3	4	24	14	23	24	19	22	8
ENSGALG00000008759	6	3	5	2	5	4	2	7	10	11	9	11	15	11
ENSGALG00000008760	1008	905	1084	874	925	705	759	1007	959	1120	1091	856	905	884
ENSGALG00000008761	1	2	0	0	2	0	0	1	1	0	0	1	0	0
ENSGALG00000008763	98	94	108	34	55	41	52	97	113	100	83	128	116	117
ENSGALG00000008764	3068	3303	2916	2576	2608	2637	2627	3854	3692	3919	4177	3510	3997	3775
ENSGALG00000008765	464	415	760	299	324	254	255	681	548	700	769	550	673	714
ENSGALG00000008771	443	411	608	250	289	241	272	564	613	673	602	527	651	617
ENSGALG00000008776	0	0	0	0	0	0	0	0	0	0	0	0	0	0
ENSGALG00000008778	1026	975	633	824	820	883	893	1197	1299	1421	1228	1239	1371	1338
ENSGALG00000008779	3651	3451	3700	3013	2974	2703	2816	4511	4556	4917	5139	4587	4946	4886
ENSGALG00000008780	199	150	244	112	134	110	98	302	322	361	253	254	296	257
ENSGALG00000008784	51	21	65	21	16	7	21	90	53	53	54	27	59	49
ENSGALG00000008785	956	739	1133	615	655	526	531	1008	1134	1300	1063	976	1236	1168
ENSGALG00000008786	697	487	575	343	393	285	372	600	756	651	663	835	804	729
ENSGALG00000008787	943	911	639	1013	914	884	830	924	927	1038	1025	951	957	914
ENSGALG00000008791	463	442	573	220	275	217	234	722	774	637	835	654	793	682
ENSGALG00000008793	2073	2227	1948	2041	2094	1931	1862	2488	2763	2791	2850	3001	3257	3048
ENSGALG00000008794	265	229	303	219	234	178	180	336	332	349	394	324	422	329
ENSGALG00000008795	438	420	502	232	303	223	266	456	459	428	469	421	444	405
ENSGALG00000008796	435	380	666	187	223	184	181	519	455	521	520	446	511	485
ENSGALG00000008797	1489	1164	2019	847	917	760	802	2101	2127	2360	2100	1922	2371	2329
ENSGALG00000008798	689	799	785	577	653	608	558	809	773	870	862	732	807	774
ENSGALG00000008802	0	1	0	0	0	0	0	0	0	1	0	1	0	1
ENSGALG00000008803	205	233	158	165	175	139	140	189	193	183	229	180	209	210
ENSGALG00000008805	25	30	15	3	15	11	0	16	33	14	16	38	62	31
ENSGALG00000008806	11104	11044	10122	10749	9143	8585	8250	19558	17585	19638	20675	18125	19288	19688
ENSGALG00000008807	1280	1128	1929	770	840	693	703	1678	1697	1778	1779	1540	1883	1803
ENSGALG00000008808	889	871	1109	519	642	450	482	893	889	980	1092	854	1096	990
ENSGALG00000008810	60	47	64	52	55	49	36	57	66	78	66	62	73	64
ENSGALG00000008811	547	554	514	477	457	475	551	519	632	655	588	605	658	622
ENSGALG00000008812	9417	10769	9161	8353	8760	8391	8152	8453	8647	8693	11072	8615	9264	9272
ENSGALG00000008813	2857	2442	2405	1978	2021	1625	1755	3292	3178	3291	3517	3036	3590	3379
ENSGALG00000008814	0	1	0	0	1	1	0	0	3	1	0	1	1	2
ENSGALG00000008815	241	196	172	271	204	177	181	240	262	229	365	314	277	314
ENSGALG00000008818	5333	5021	4763	4089	3718	3306	3540	5642	5502	5446	5932	5311	6362	5786
ENSGALG00000008819	889	851	669	999	821	779	825	1063	1061	1235	1112	1030	1181	1083
ENSGALG00000008821	712	672	1002	484	547	408	450	1080	1094	1101	1117	976	1184	1057
ENSGALG00000008823	27	28	29	17	16	19	17	35	40	53	38	28	40	33
ENSGALG00000008827	378	340	533	342	280	239	278	395	280	385	541	289	304	415
ENSGALG00000008828	551	483	687	377	381	302	339	591	617	743	674	574	702	692
ENSGALG00000008834	1	0	2	1	1	0	0	0	0	0	1	1	0	1
ENSGALG00000008835	199	168	313	99	105	81	72	290	264	237	260	220	292	236
ENSGALG00000008836	490	442	664	318	338	307	390	838	939	961	891	1097	1298	1210
ENSGALG00000008837	2971	2611	3000	2201	2209	1982	1956	2654	2559	2935	2843	2584	3115	2824
ENSGALG00000008838	1467	1397	1194	1348	1201	1102	1141	1517	1567	1695	1693	1523	1628	1727
ENSGALG00000008839	2183	2249	2885	1609	1640	1453	1427	2918	3108	3323	3188	3184	3695	3444
ENSGALG00000008840	11	5	5	14	8	4	14	22	24	11	22	21	33	20
ENSGALG00000008842	1012	947	972	712	691	647	739	972	1021	1131	993	940	1068	1030
ENSGALG00000008844	1703	1564	1655	1467	1340	1292	1384	1895	2300	2507	2294	2298	2682	2539
ENSGALG00000008845	4	8	3	8	4	0	9	4	8	8	5	6	10	10
ENSGALG00000008847	672	655	776	384	503	345	399	715	773	789	641	658	839	776
ENSGALG00000008850	178	155	229	108	108	59	75	292	264	254	265	235	329	234
ENSGALG00000008852	357	299	480	224	299	192	217	570	544	498	561	462	514	491
ENSGALG00000008855	1954	1771	2412	1039	1363	1201	1262	2470	3843	3560	2355	3631	4767	3649
ENSGALG00000008856	320	251	431	246	226	139	116	540	628	487	712	544	665	574
ENSGALG00000008857	1254	1369	1047	1117	1261	1104	1097	1231	1135	1339	1413	1346	1445	1313
ENSGALG00000008858	4644	4573	4656	3721	3776	3406	3593	4482	4403	4393	5233	4598	5146	4986
ENSGALG00000008859	100	90	26	73	72	77	53	127	111	79	72	85	95	79
ENSGALG00000008860	300	169	164	332	264	155	211	214	201	145	261	237	196	215
ENSGALG00000008861	33	58	24	34	34	43	49	70	60	49	47	55	59	54
ENSGALG00000008862	1400	1167	1867	980	986	759	852	1721	1871	2088	1981	1788	2068	1956
ENSGALG00000008864	2689	2450	3322	1835	2018	1530	1533	3368	3739	4147	3673	3170	3646	3388
ENSGALG00000008865	1879	2089	1314	2203	2002	2168	2131	2543	2395	2331	2534	2309	2489	2264
ENSGALG00000008866	114	84	61	79	96	75	89	113	112	102	94	100	134	123
ENSGALG00000008867	2013	1786	1931	1469	1495	1239	1269	1859	1729	1803	1985	1599	1824	1801
ENSGALG00000008870	1222	1228	1418	933	979	1040	997	1349	1436	1436	1443	1388	1530	1505
ENSGALG00000008872	445	360	568	268	314	312	270	587	603	612	644	547	662	640
ENSGALG00000008873	2703	2453	2635	2094	2048	1739	1792	3004	2662	2816	3358	2675	2999	2833
ENSGALG00000008874	0	0	1	0	0	0	0	0	0	0	0	2	0	0
ENSGALG00000008875	275	190	302	122	155	112	142	331	318	413	359	327	325	407
ENSGALG00000008880	357	407	411	348	318	286	265	557	521	623	598	490	592	600
ENSGALG00000008881	1630	1195	662	1716	1216	1009	753	2117	1681	1530	1814	1823	1914	1635
ENSGALG00000008883	1340	1567	1182	1065	1532	1135	1037	1581	1938	1647	1684	1710	2092	1824
ENSGALG00000008885	65	66	165	34	49	30	44	92	133	173	99	86	91	134
ENSGALG00000008886	1149	1117	963	819	850	891	983	1115	1309	1222	1331	1211	1441	1439
ENSGALG00000008888	129	65	79	86	48	24	37	223	120	145	148	96	91	122
ENSGALG00000008889	1012	780	1318	518	684	444	443	1245	1498	1637	1120	1038	1293	1138
ENSGALG00000008890	88	82	93	67	79	57	53	104	152	152	154	143	221	185
ENSGALG00000008896	5	2	4	4	9	5	7	13	16	22	17	28	32	20
ENSGALG00000008898	1	0	0	0	1	0	1	0	0	1	1	1	0	0
ENSGALG00000008901	171	161	158	111	118	93	72	232	274	135	267	231	254	214
ENSGALG00000008902	68	62	65	27	66	43	41	82	101	68	77	84	100	73
ENSGALG00000008903	288	324	309	291	311	307	364	397	471	549	637	576	589	657
ENSGALG00000008905	31	27	19	9	21	21	12	36	32	7	41	38	37	30
ENSGALG00000008907	940	638	508	586	514	397	305	898	729	576	1018	696	741	599
ENSGALG00000008908	0	1	0	0	1	1	0	1	0	0	0	1	0	0
ENSGALG00000008909	80	70	86	25	45	44	27	96	176	102	95	142	150	128
ENSGALG00000008910	12	2	14	6	1	3	5	3	5	8	3	7	8	13
ENSGALG00000008911	237	379	258	289	453	418	464	377	559	469	367	527	522	446
ENSGALG00000008912	15	10	26	16	16	8	11	26	14	32	29	26	35	36
ENSGALG00000008914	173	157	105	55	98	49	21	114	268	151	108	310	346	201
ENSGALG00000008916	245	186	267	144	149	107	95	305	336	382	323	287	356	296
ENSGALG00000008918	123	68	66	80	96	50	47	121	176	180	165	176	222	207
ENSGALG00000008920	622	674	411	713	596	644	623	703	716	848	841	779	753	775
ENSGALG00000008925	662	648	381	781	704	668	770	902	867	899	928	790	889	878
ENSGALG00000008926	238	229	209	101	183	155	120	198	384	231	156	300	364	336
ENSGALG00000008930	158	173	350	56	94	97	102	280	331	317	232	228	330	311
ENSGALG00000008931	676	663	842	568	612	488	594	1000	992	994	1174	932	1034	1046
ENSGALG00000008932	2	1	0	4	6	2	1	12	8	6	5	6	2	4
ENSGALG00000008933	65	53	46	32	41	26	36	47	67	54	79	63	74	76
ENSGALG00000008934	850	668	899	467	497	388	467	854	858	1037	925	801	989	948
ENSGALG00000008936	51	40	53	78	48	45	51	106	117	142	148	121	115	148
ENSGALG00000008937	774	727	910	432	489	333	380	767	885	933	891	771	989	894
ENSGALG00000008938	865	881	1167	516	598	496	517	1011	964	1034	1093	927	1124	1013
ENSGALG00000008939	12574	11842	13825	8178	8883	8195	7515	12357	13320	14483	14739	12929	15322	14390
ENSGALG00000008940	22	96	142	37	66	56	66	281	326	242	237	312	400	328
ENSGALG00000008941	0	1	0	0	0	1	1	0	0	0	0	0	0	0
ENSGALG00000008942	381	415	437	276	321	292	315	525	591	590	561	518	629	558
ENSGALG00000008944	1985	2079	2456	1252	1440	1247	1270	2293	2464	2692	2438	2254	2670	2468
ENSGALG00000008945	2679	2143	4842	1231	1560	1070	1114	2995	3455	3694	3426	2981	3617	3374
ENSGALG00000008946	520	473	591	274	343	284	307	573	703	701	656	622	690	659
ENSGALG00000008947	140	89	43	180	79	57	50	141	102	50	185	145	168	156
ENSGALG00000008949	27	16	2	27	24	21	24	22	30	20	18	19	20	9
ENSGALG00000008950	232	286	233	237	254	240	239	333	508	428	354	528	598	492
ENSGALG00000008951	80	78	140	59	67	36	55	127	133	129	112	93	124	131
ENSGALG00000008952	51	28	33	54	29	19	23	59	45	43	59	39	38	36
ENSGALG00000008953	413	257	513	301	229	191	262	634	542	734	715	614	689	769
ENSGALG00000008954	247	178	346	130	147	108	113	241	216	218	243	226	237	256
ENSGALG00000008956	317	258	388	173	193	168	152	368	396	405	371	310	408	329
ENSGALG00000008957	3470	3908	3927	2563	2825	2948	2942	3614	3975	4216	3807	3497	4041	3913
ENSGALG00000008959	106	102	86	105	74	56	55	81	94	95	116	94	121	101
ENSGALG00000008960	40	96	77	26	43	60	43	79	207	158	64	118	162	131
ENSGALG00000008962	3769	4499	3775	2877	2926	3025	3022	3105	3478	3608	3762	3272	3796	3669
ENSGALG00000008963	731	651	979	406	523	431	413	851	822	917	884	803	957	907
ENSGALG00000008969	1224	1194	1188	934	760	709	799	1369	813	1146	1791	939	934	1203
ENSGALG00000008970	2228	1685	1968	1343	1527	1311	1466	3227	3178	3045	3280	3480	3600	3426
ENSGALG00000008974	752	630	978	404	472	351	392	979	954	1118	960	873	1070	983
ENSGALG00000008975	533	477	944	248	314	249	245	830	874	958	876	778	1041	928
ENSGALG00000008976	266	220	315	222	157	146	164	368	363	435	342	344	382	404
ENSGALG00000008979	432	440	396	357	441	383	368	549	611	636	531	510	562	492
ENSGALG00000008980	69	49	25	51	65	52	51	60	36	55	67	38	42	39
ENSGALG00000008983	1606	1612	1184	1296	1256	1266	1098	1694	1843	1875	1885	1730	2013	1790
ENSGALG00000008985	1247	1176	1311	891	933	717	776	1318	1415	1503	1643	1423	1671	1565
ENSGALG00000008988	935	930	1228	570	642	528	539	975	1085	1186	1102	971	1193	1017
ENSGALG00000008990	289	254	324	155	231	172	186	486	414	499	477	416	449	486
ENSGALG00000008991	944	768	1096	597	591	439	474	1196	1290	1283	1173	1166	1396	1196
ENSGALG00000008996	16	20	9	13	17	9	10	23	35	29	27	26	38	23
ENSGALG00000008997	1	2	3	0	6	2	1	9	7	8	4	10	18	17
ENSGALG00000008998	28	82	36	16	45	33	22	52	64	40	33	37	32	36
ENSGALG00000008999	424	286	193	322	269	239	213	339	493	324	330	404	461	367
ENSGALG00000009001	1221	1050	1752	687	780	563	570	1288	1332	1377	1348	1145	1399	1342
ENSGALG00000009002	628	601	715	354	378	368	361	782	781	994	767	622	750	661
ENSGALG00000009003	3	3	2	3	0	4	7	1	2	11	3	5	16	8
ENSGALG00000009004	111	24	26	15	23	17	16	116	117	118	100	110	109	108
ENSGALG00000009006	5	9	6	5	8	9	10	18	38	38	18	48	40	38
ENSGALG00000009007	0	4	3	0	1	0	0	0	1	2	2	1	2	2
ENSGALG00000009012	119	136	110	106	101	110	123	226	306	302	217	330	372	311
ENSGALG00000009013	1028	892	1290	617	672	500	529	1078	1098	1254	1071	954	1137	1035
ENSGALG00000009015	964	938	1616	485	576	441	482	1268	1434	1585	1298	1180	1487	1526
ENSGALG00000009016	391	368	450	236	306	284	285	384	424	510	443	418	523	526
ENSGALG00000009017	53	55	96	54	51	39	32	102	106	128	107	86	105	110
ENSGALG00000009018	1001	910	1358	683	755	584	635	1283	1356	1445	1360	1374	1503	1459
ENSGALG00000009020	2596	2340	1357	1388	2339	2446	1975	1649	2035	2056	1513	1880	2460	2460
ENSGALG00000009021	398	330	469	383	252	222	301	569	511	875	590	374	456	578
ENSGALG00000009023	403	402	574	278	294	238	292	509	575	577	524	470	658	612
ENSGALG00000009024	214	194	160	104	97	123	117	225	397	360	159	192	369	272
ENSGALG00000009026	61	68	79	28	41	29	39	98	96	72	59	66	91	85
ENSGALG00000009027	233	228	275	183	197	153	166	228	300	355	322	274	291	308
ENSGALG00000009028	596	618	601	308	338	362	323	634	725	751	568	583	742	606
ENSGALG00000009029	239	221	390	183	177	168	177	390	331	329	425	353	349	366
ENSGALG00000009031	2632	2545	2247	1954	1932	1657	1584	2413	2200	2149	2508	1868	2105	2199
ENSGALG00000009032	390	489	299	358	397	356	404	302	279	355	355	281	324	348
ENSGALG00000009033	23	27	13	29	22	17	20	29	16	31	30	24	21	15
ENSGALG00000009034	39	21	14	18	16	18	12	30	38	55	36	37	39	46
ENSGALG00000009035	728	758	968	536	550	480	560	939	971	990	1069	819	957	872
ENSGALG00000009036	346	362	471	191	274	227	230	517	591	626	526	518	629	530
ENSGALG00000009037	41	49	54	30	37	18	26	50	35	34	53	38	45	47
ENSGALG00000009038	243	266	185	234	213	223	252	260	321	315	303	261	303	321
ENSGALG00000009040	552	413	558	426	384	273	303	569	516	489	580	504	583	551
ENSGALG00000009041	0	0	0	2	0	1	0	5	2	1	3	3	4	8
ENSGALG00000009042	171	545	1354	276	223	317	494	180	608	1198	402	459	547	632
ENSGALG00000009044	1203	1093	1467	790	717	661	680	1680	1685	1721	1699	1422	1846	1655
ENSGALG00000009045	1676	1998	1873	1589	1660	1537	1502	2010	1899	2030	2371	1933	2032	2035
ENSGALG00000009047	1096	937	1782	724	717	549	585	1328	1486	1636	1326	1323	1629	1471
ENSGALG00000009048	375	315	209	195	185	174	141	244	317	242	189	195	258	202
ENSGALG00000009050	7	6	8	6	3	2	4	7	24	23	18	23	25	27
ENSGALG00000009052	4003	1895	1322	4637	4526	2824	2679	3547	2938	2029	3559	4683	4430	3844
ENSGALG00000009056	2049	1875	2501	1367	1448	1270	1282	2330	2568	2742	2261	2374	2857	2727
ENSGALG00000009057	105	106	147	92	94	66	84	128	137	152	151	122	168	149
ENSGALG00000009061	2061	1931	2759	1269	1517	1199	1171	2555	2584	2596	2665	2367	2631	2416
ENSGALG00000009062	521	473	599	308	245	177	235	589	696	637	681	611	652	738
ENSGALG00000009063	29	39	35	38	22	10	21	38	76	110	57	46	27	60
ENSGALG00000009064	2195	2493	1816	2882	2508	2734	2456	4177	3967	4644	4805	4065	3676	3744
ENSGALG00000009065	922	710	1163	500	501	387	417	1065	1106	1231	1076	976	1184	1137
ENSGALG00000009066	26	11	11	26	19	16	26	39	30	39	32	52	36	33
ENSGALG00000009067	157	48	85	121	58	52	53	397	163	168	251	181	198	183
ENSGALG00000009068	735	829	583	900	833	857	783	942	1020	1000	1117	1161	1241	1126
ENSGALG00000009069	0	0	0	2	0	1	2	1	0	0	1	0	0	1
ENSGALG00000009070	2436	2596	2956	2022	2225	1960	2071	2817	2837	2969	3620	2665	3027	2952
ENSGALG00000009071	13245	12177	15449	10038	9913	8305	8019	13091	12315	13203	13707	12276	14270	12977
ENSGALG00000009073	593	563	515	541	530	416	473	727	781	938	814	698	766	840
ENSGALG00000009075	2152	1355	1507	1591	1373	954	1038	2272	2142	2101	1808	2119	2154	2210
ENSGALG00000009076	1889	1906	2027	1564	1530	1295	1452	2068	2076	2153	2191	1900	2220	2164
ENSGALG00000009078	107	39	25	110	51	38	15	134	75	32	67	80	66	56
ENSGALG00000009081	1423	1489	1421	785	910	890	802	1277	1937	1621	1502	1716	1865	1622
ENSGALG00000009082	2423	2842	2630	1578	2105	2162	1943	2905	3421	3239	2782	2879	3746	3193
ENSGALG00000009085	1468	1306	1612	841	881	765	821	1737	1642	1905	1784	1614	1805	1816
ENSGALG00000009086	3543	4050	4138	3202	3267	3279	3087	4181	4891	4941	4759	4701	5428	4942
ENSGALG00000009089	10	13	11	2	10	5	3	14	31	33	16	33	23	20
ENSGALG00000009091	393	444	487	259	265	248	242	344	400	404	453	403	439	398
ENSGALG00000009092	984	881	903	601	596	507	503	989	1188	1114	1076	968	1297	1226
ENSGALG00000009093	741	870	816	676	759	706	729	1050	1051	995	1171	926	1089	1039
ENSGALG00000009095	77	98	38	69	63	68	42	92	126	83	107	111	183	142
ENSGALG00000009096	172	137	211	116	95	102	95	196	228	244	196	230	253	233
ENSGALG00000009097	957	758	1027	615	583	460	478	990	1008	1080	1024	947	1079	1005
ENSGALG00000009098	410	433	355	450	411	401	366	563	563	654	586	540	602	558
ENSGALG00000009100	49	56	55	7	13	21	21	67	164	68	26	62	111	71
ENSGALG00000009104	741	634	967	418	489	402	425	806	812	867	770	675	731	743
ENSGALG00000009107	358	778	1496	208	306	394	323	900	2434	1539	644	1281	2186	1587
ENSGALG00000009110	367	350	450	298	331	264	229	408	362	428	436	398	416	379
ENSGALG00000009111	609	574	782	412	429	329	366	753	741	825	793	713	807	725
ENSGALG00000009112	172	162	253	135	154	102	134	294	275	295	283	250	335	289
ENSGALG00000009119	442	431	524	358	389	327	358	535	583	633	631	549	655	666
ENSGALG00000009128	173	178	223	146	107	96	128	244	249	282	315	241	285	275
ENSGALG00000009129	1826	769	1142	2132	1230	921	1171	2815	1274	1625	4044	2130	1986	2306
ENSGALG00000009130	737	624	940	351	454	323	347	894	989	1090	894	821	1047	974
ENSGALG00000009134	947	1099	1698	600	871	560	673	1494	1534	1775	1442	1306	1455	1424
ENSGALG00000009135	211	166	308	121	141	102	107	283	378	357	327	306	371	365
ENSGALG00000009139	618	636	995	443	475	360	434	972	1072	1166	920	790	1020	927
ENSGALG00000009145	268	140	214	215	189	150	182	346	312	318	264	303	364	408
ENSGALG00000009147	983	927	875	738	770	645	684	1143	1211	1458	1256	1196	1436	1366
ENSGALG00000009149	1112	1116	1330	961	971	1042	966	1452	1706	1703	1433	1752	2239	2019
ENSGALG00000009152	1004	616	608	506	533	479	378	737	799	715	855	732	803	714
ENSGALG00000009153	12198	12622	9817	11143	11266	10268	10541	12619	13511	13842	14124	13030	15136	14036
ENSGALG00000009154	341	397	399	286	267	199	207	423	486	526	380	431	510	440
ENSGALG00000009156	834	735	748	580	615	483	558	800	808	900	808	788	821	829
ENSGALG00000009157	700	766	964	535	633	463	500	631	691	766	818	694	869	805
ENSGALG00000009158	1467	1381	2004	1064	1132	1087	1235	1823	2033	2113	2087	1962	2375	2410
ENSGALG00000009168	686	617	883	539	486	467	643	1045	959	1463	1342	1068	955	1187
ENSGALG00000009169	554	544	650	378	425	310	341	627	616	621	641	591	683	592
ENSGALG00000009170	233	211	167	144	156	150	168	220	224	227	284	235	305	281
ENSGALG00000009172	242	155	198	145	125	76	116	237	196	181	222	167	185	192
ENSGALG00000009173	330	114	221	210	146	99	113	824	910	663	1107	940	892	902
ENSGALG00000009176	87	78	76	37	45	40	46	70	80	88	69	73	83	69
ENSGALG00000009177	1304	1159	1597	985	944	786	857	1461	1512	1763	1606	1387	1563	1503
ENSGALG00000009179	690	607	441	565	583	570	434	703	787	683	724	828	1073	811
ENSGALG00000009182	0	0	0	0	0	0	0	0	0	0	0	0	0	0
ENSGALG00000009185	7	3	6	12	4	5	4	8	6	12	15	7	13	11
ENSGALG00000009192	669	583	665	460	466	381	345	763	829	916	699	794	978	819
ENSGALG00000009195	745	682	738	572	568	466	472	765	886	944	821	691	834	793
ENSGALG00000009202	1074	1128	1206	768	912	747	747	1378	1435	1522	1364	1289	1507	1399
ENSGALG00000009205	356	768	333	331	521	738	568	544	738	628	501	636	712	581
ENSGALG00000009207	807	379	317	536	385	297	245	543	263	460	648	403	415	525
ENSGALG00000009209	8	14	6	6	13	4	6	7	8	3	3	8	14	12
ENSGALG00000009212	907	771	1048	376	548	393	322	1409	1138	1189	1288	995	1277	1159
ENSGALG00000009214	476	490	620	333	393	329	380	765	783	860	872	791	938	865
ENSGALG00000009216	731	1013	494	394	599	632	414	413	442	286	478	385	361	321
ENSGALG00000009217	898	955	700	724	704	717	759	790	874	889	871	873	909	909
ENSGALG00000009219	155	200	79	86	112	132	95	82	109	53	100	82	50	48
ENSGALG00000009222	1208	1131	1092	827	985	916	958	1490	1843	1796	1569	1962	2222	1885
ENSGALG00000009224	595	609	540	526	472	535	599	860	826	824	879	763	849	845
ENSGALG00000009228	6589	7350	7558	5194	5443	5088	5060	6239	6325	6676	7308	6030	7071	6523
ENSGALG00000009229	2461	2809	3163	2189	2391	2274	2314	2860	3507	3644	3511	3459	3849	3674
ENSGALG00000009230	3111	2255	2612	2174	2195	1368	1305	4850	3727	3467	4707	3115	3564	3380
ENSGALG00000009231	0	0	0	0	0	1	0	0	0	3	4	1	1	2
ENSGALG00000009233	246	219	395	141	180	112	143	311	340	322	324	251	377	338
ENSGALG00000009234	176	168	138	201	185	199	216	284	246	269	258	240	211	260
ENSGALG00000009236	1446	1482	2899	796	946	725	1027	2249	2179	2276	2299	1859	2072	2067
ENSGALG00000009239	0	0	0	0	0	0	0	0	0	0	0	0	0	0
ENSGALG00000009240	700	726	1329	407	413	363	495	1118	1135	1224	1117	949	1102	1072
ENSGALG00000009241	4379	2645	2500	9842	5231	2888	2537	13009	8066	9714	18091	11518	11897	9924
ENSGALG00000009246	1701	1673	1691	1387	1486	1280	1322	1958	2195	2129	1984	2101	2268	1955
ENSGALG00000009248	346	509	673	153	368	555	618	703	1153	1310	496	940	1105	1054
ENSGALG00000009249	1058	993	1248	603	739	632	727	1104	1256	1387	1233	1154	1333	1241
ENSGALG00000009250	29080	28928	39525	19093	21067	18161	18791	30734	31491	33646	33768	27192	32969	30622
ENSGALG00000009252	334	427	304	443	368	514	497	493	673	597	626	635	670	682
ENSGALG00000009253	1469	1403	1664	1138	1169	998	958	1561	1672	1700	1641	1455	1597	1582
ENSGALG00000009254	68	38	66	31	43	29	28	58	53	58	81	54	43	52
ENSGALG00000009256	2	0	0	5	6	8	3	2	5	1	3	8	7	8
ENSGALG00000009257	1829	1770	1919	1324	1399	1212	1195	1794	1820	1949	2078	1721	2140	1850
ENSGALG00000009260	167	228	300	106	159	139	163	318	358	370	330	321	369	343
ENSGALG00000009261	1	0	2	1	2	3	0	0	0	0	0	0	2	0
ENSGALG00000009262	28	44	31	16	27	16	19	37	34	48	40	42	60	32
ENSGALG00000009264	1298	1166	1169	849	919	753	812	1499	1368	1405	1555	1394	1510	1333
ENSGALG00000009265	0	0	0	0	0	0	0	0	0	0	0	0	0	0
ENSGALG00000009266	1	1	2	0	1	0	0	0	2	1	0	0	0	0
ENSGALG00000009268	6	5	4	5	1	1	2	3	4	2	1	0	1	2
ENSGALG00000009269	1158	1077	1252	777	719	593	632	1367	1422	1493	1419	1147	1393	1466
ENSGALG00000009270	317	540	867	14	65	271	336	239	847	1170	28	118	741	617
ENSGALG00000009272	508	458	523	279	316	265	290	563	605	594	610	565	582	624
ENSGALG00000009274	1233	10631	11784	11	2223	6799	6625	310	16292	19198	7	3358	15896	12783
ENSGALG00000009275	174	187	197	142	146	106	109	247	286	268	229	256	280	293
ENSGALG00000009276	83	91	111	51	55	54	54	127	129	152	180	93	77	113
ENSGALG00000009278	7	8	9	4	4	5	2	10	12	4	5	7	4	1
ENSGALG00000009279	271	114	186	256	250	211	300	425	205	297	493	344	296	371
ENSGALG00000009280	171	247	193	126	214	234	185	126	212	218	116	211	273	233
ENSGALG00000009282	414	392	407	266	264	229	270	488	553	561	549	493	610	533
ENSGALG00000009286	5200	7162	5227	4881	5232	5067	5279	6638	6763	6716	8383	6956	7505	7475
ENSGALG00000009287	1296	1310	1151	1005	986	885	937	1502	1613	1615	1638	1435	1648	1585
ENSGALG00000009288	3320	3667	3589	3002	3118	3290	3054	4025	4353	4606	4591	4290	4900	4614
ENSGALG00000009289	21	26	32	26	10	12	6	45	113	33	24	23	22	16
ENSGALG00000009291	311	209	332	219	179	123	164	303	299	302	327	292	345	315
ENSGALG00000009292	164	154	134	167	133	119	150	247	221	247	275	233	211	279
ENSGALG00000009293	845	1028	1447	549	733	665	643	1280	1340	1315	1347	1231	1417	1250
ENSGALG00000009297	692	653	517	580	586	518	555	649	695	852	723	649	815	815
ENSGALG00000009298	1573	2272	1667	899	1522	2017	2006	2084	2545	2665	1887	2458	2584	2613
ENSGALG00000009300	651	595	578	580	569	465	562	626	759	902	740	784	856	821
ENSGALG00000009301	493	487	302	156	310	238	160	606	854	692	395	680	620	548
ENSGALG00000009302	315	373	382	325	271	253	327	787	948	998	445	345	330	447
ENSGALG00000009303	3883	3456	4271	2837	2819	2314	2476	4242	4409	4580	4796	4153	4567	4228
ENSGALG00000009304	771	824	930	400	405	384	435	1021	1271	1273	877	869	947	1013
ENSGALG00000009305	3961	3774	4875	2494	2868	2426	2485	3931	4205	4235	4770	3908	4719	4440
ENSGALG00000009306	5	10	7	2	10	10	6	4	3	5	8	7	5	2
ENSGALG00000009307	498	478	686	332	348	309	254	664	633	718	665	546	601	554
ENSGALG00000009308	2	0	1	0	2	0	1	2	1	3	2	1	3	0
ENSGALG00000009309	12840	13360	16483	8530	9704	9046	8458	12821	13535	14127	15249	13780	15758	14780
ENSGALG00000009312	4232	3842	4504	3444	2707	2270	2149	3744	3582	4112	4150	3177	4073	3942
ENSGALG00000009314	353	283	447	212	213	163	171	462	385	532	464	345	404	433
ENSGALG00000009315	352	355	501	338	370	485	604	301	365	648	382	323	370	496
ENSGALG00000009318	1237	1224	1088	1009	990	778	914	1128	1141	1307	1277	1160	1295	1258
ENSGALG00000009320	870	860	1043	615	624	540	623	983	1074	1234	1011	900	1008	1069
ENSGALG00000009322	964	952	1010	722	761	644	691	1056	1032	1185	1217	1068	1137	1092
ENSGALG00000009325	1422	1157	1941	809	827	694	691	1879	1740	1604	2071	1730	1895	1809
ENSGALG00000009328	13240	12673	11704	11199	10350	9546	9555	13187	13121	13713	13332	11470	13002	12588
ENSGALG00000009330	1221	1246	1651	1003	1097	910	978	1610	1949	2094	1709	1795	2230	1998
ENSGALG00000009331	498	503	616	394	422	362	385	518	608	632	586	483	637	597
ENSGALG00000009332	2271	2034	3495	1522	1704	1313	1407	3170	3411	3673	3195	2873	3551	3013
ENSGALG00000009336	1101	1074	1445	744	784	650	677	1432	1404	1773	1485	1343	1523	1468
ENSGALG00000009338	824	837	829	640	623	567	572	956	985	1067	882	827	953	850
ENSGALG00000009341	719	712	609	571	580	515	550	819	874	1036	768	783	916	889
ENSGALG00000009345	603	514	490	543	440	385	491	693	705	779	690	601	648	631
ENSGALG00000009346	4046	3640	5406	2275	2734	2049	2035	4928	4798	4903	5822	5125	6172	5725
ENSGALG00000009349	1	0	0	1	3	1	0	1	0	0	0	0	0	0
ENSGALG00000009350	385	394	533	291	355	250	305	545	546	630	549	530	646	657
ENSGALG00000009352	72	57	137	41	51	34	66	45	59	85	19	30	48	35
ENSGALG00000009355	83	82	66	85	94	91	78	103	82	96	86	71	73	88
ENSGALG00000009356	554	508	659	412	381	286	322	744	831	682	806	747	814	763
ENSGALG00000009360	312	374	402	214	299	285	249	603	958	862	597	834	959	763
ENSGALG00000009361	556	538	752	434	450	358	462	1001	1120	1774	1174	1085	1299	1365
ENSGALG00000009364	3386	2915	4795	1929	2050	1476	1486	4067	3852	4327	4138	3247	3926	3727
ENSGALG00000009365	1526	1337	1342	1494	1381	1315	1228	1852	1998	1998	2523	2294	2365	2126
ENSGALG00000009366	2	1	5	0	2	1	1	2	2	1	2	2	0	4
ENSGALG00000009368	26	9	14	45	26	16	28	26	23	15	49	39	46	37
ENSGALG00000009369	2516	2748	2799	1748	1936	1774	1850	3113	2963	3129	3623	2781	3330	3106
ENSGALG00000009372	82	52	62	63	71	50	50	90	102	121	100	115	105	116
ENSGALG00000009373	962	919	1678	655	674	508	579	1134	1208	1560	1340	1094	1409	1373
ENSGALG00000009378	1281	1500	2142	964	1504	1323	1062	1774	1987	1802	1819	1775	2111	1681
ENSGALG00000009379	1732	1624	2102	1116	1288	951	1025	2057	2259	2423	1927	1717	2187	1912
ENSGALG00000009381	1466	1303	1228	1017	1001	824	898	1502	1426	1238	1666	1444	1516	1534
ENSGALG00000009382	7	8	8	0	6	1	4	6	7	9	9	4	8	3
ENSGALG00000009383	4	0	1	1	1	1	0	2	0	1	3	0	2	0
ENSGALG00000009387	46	45	56	28	46	40	45	64	68	66	60	65	74	92
ENSGALG00000009388	17	13	19	14	15	3	14	22	40	32	33	55	37	43
ENSGALG00000009392	27	40	69	27	31	15	17	75	109	104	79	96	110	92
ENSGALG00000009395	25	29	29	17	20	12	12	32	38	32	34	26	34	36
ENSGALG00000009397	9	3	14	3	3	8	0	6	17	6	8	5	9	6
ENSGALG00000009399	312	333	372	214	314	277	256	424	366	447	463	467	454	451
ENSGALG00000009400	552	1392	1589	282	599	1166	1346	1079	1787	1264	1095	1462	2197	1800
ENSGALG00000009402	117	104	78	52	63	46	47	107	109	104	91	78	96	107
ENSGALG00000009403	105	219	178	38	83	86	83	245	289	292	135	189	218	193
ENSGALG00000009405	135	89	247	166	155	62	96	196	181	275	352	119	106	157
ENSGALG00000009409	527	490	508	407	412	395	380	593	592	652	628	556	613	637
ENSGALG00000009410	340	371	481	179	245	206	212	358	405	419	496	379	488	463
ENSGALG00000009413	205	194	315	119	137	97	102	231	261	276	258	250	267	275
ENSGALG00000009415	136	621	722	66	186	632	734	572	922	526	648	856	1341	931
ENSGALG00000009421	3155	3031	3631	2573	2777	2381	2509	4449	5188	6223	4591	4446	5026	4788
ENSGALG00000009422	133	197	161	46	64	76	48	335	344	281	226	238	285	241
ENSGALG00000009424	1368	1610	1904	1338	1571	1561	1552	1936	2554	2184	2360	2719	3568	2781
ENSGALG00000009426	1921	1814	2353	1344	1475	1198	1226	2177	2438	2526	2460	2230	2739	2512
ENSGALG00000009427	1608	1573	2159	1021	1120	977	1001	2054	2084	2283	2042	1798	2135	1996
ENSGALG00000009428	345	414	333	313	334	343	385	391	466	507	479	479	542	509
ENSGALG00000009429	12	9	12	17	8	7	9	40	32	45	18	30	30	30
ENSGALG00000009431	42	43	28	35	23	33	33	37	37	47	31	41	42	34
ENSGALG00000009432	1603	1643	1726	1597	1618	1453	1559	2252	2286	2104	2317	2226	2276	2241
ENSGALG00000009433	1008	1073	1135	828	877	848	972	1307	1529	1486	1381	1330	1483	1491
ENSGALG00000009435	10	10	9	3	2	4	0	6	10	5	3	15	10	9
ENSGALG00000009438	2007	1878	2651	1378	1456	1415	1408	2543	2920	2981	2757	2624	3214	2907
ENSGALG00000009439	50	43	63	51	32	23	54	42	45	77	90	63	67	75
ENSGALG00000009440	516	532	920	245	318	255	218	825	877	855	798	673	882	781
ENSGALG00000009441	399	408	609	315	326	262	276	585	607	696	655	664	651	623
ENSGALG00000009442	2159	2133	2645	1514	1522	1294	1417	2444	2557	2967	2862	2258	2921	2675
ENSGALG00000009443	705	666	740	496	527	459	455	813	782	887	821	797	917	884
ENSGALG00000009445	463	449	518	303	326	266	280	440	485	595	511	437	565	569
ENSGALG00000009446	0	0	0	0	0	0	0	2	3	1	1	4	4	2
ENSGALG00000009448	1669	1666	2512	1252	1308	1085	1204	2441	2440	2788	2796	2219	2298	2271
ENSGALG00000009450	288	258	294	256	297	344	297	632	880	602	807	1069	1156	929
ENSGALG00000009451	1023	976	1730	593	692	571	498	1434	1253	1255	1627	1208	1414	1437
ENSGALG00000009452	234	166	129	77	112	101	101	184	250	170	151	185	197	182
ENSGALG00000009453	611	590	958	425	474	398	428	846	928	1086	886	805	954	1030
ENSGALG00000009454	351	320	527	201	266	178	197	356	366	411	488	405	490	408
ENSGALG00000009455	2453	2565	2342	1923	1874	1785	1817	2719	2768	2797	2865	2688	3133	3035
ENSGALG00000009456	1119	959	1127	889	967	758	923	1397	1396	1536	1487	1281	1384	1331
ENSGALG00000009457	0	0	0	0	0	7	0	0	0	2	0	3	1	1
ENSGALG00000009458	5177	4664	2502	4923	4384	4924	4783	6403	5407	4615	5867	4964	5177	4704
ENSGALG00000009463	188	194	162	119	146	144	123	185	191	189	163	176	176	196
ENSGALG00000009464	1314	1408	1278	881	1096	985	972	1597	1897	1785	1595	1662	1934	1635
ENSGALG00000009466	1255	1288	1272	896	974	822	884	1351	1509	1557	1431	1299	1581	1435
ENSGALG00000009467	191	149	220	129	143	129	133	195	208	264	199	170	238	198
ENSGALG00000009468	5	6	14	5	1	4	2	15	15	18	8	17	23	20
ENSGALG00000009470	812	839	2093	316	384	264	370	1080	1276	1541	779	619	759	740
ENSGALG00000009473	19	14	26	24	13	7	17	29	32	37	31	33	40	33
ENSGALG00000009475	1281	1096	2340	605	833	597	611	1645	1690	1865	1852	1621	1955	1805
ENSGALG00000009476	5603	6950	7442	1611	3709	3727	3165	6381	9355	8164	4612	7072	8513	7561
ENSGALG00000009477	474	424	983	217	257	183	230	697	709	788	762	665	872	825
ENSGALG00000009479	0	0	0	0	0	0	0	0	0	0	0	0	0	0
ENSGALG00000009480	288	289	326	168	212	132	171	316	377	423	347	356	400	414
ENSGALG00000009481	8	0	0	6	3	1	1	42	16	9	8	12	12	11
ENSGALG00000009482	1	0	0	0	1	0	0	0	1	0	3	0	1	0
ENSGALG00000009483	997	969	1024	705	754	584	597	1201	1190	1358	1186	1070	1310	1164
ENSGALG00000009485	16	28	18	11	18	12	11	16	30	22	22	22	26	23
ENSGALG00000009487	1	0	1	0	0	2	1	1	1	6	1	3	1	2
ENSGALG00000009488	45	29	72	56	35	21	23	61	87	87	117	142	212	133
ENSGALG00000009491	158	139	187	117	99	123	132	153	176	200	197	171	208	209
ENSGALG00000009492	286	269	543	151	189	135	158	475	492	506	458	434	603	495
ENSGALG00000009493	709	634	776	527	508	383	408	729	937	1020	808	818	840	794
ENSGALG00000009494	705	734	1169	386	471	401	398	1001	1002	1174	1074	906	1104	1159
ENSGALG00000009495	3749	3714	4487	3382	3140	2893	3605	7688	6311	8072	6622	5660	6173	6683
ENSGALG00000009496	354	326	426	283	322	241	285	463	475	446	492	435	492	460
ENSGALG00000009497	9	1	13	26	16	4	17	6	69	30	29	29	27	25
ENSGALG00000009498	6	1	9	9	5	3	8	12	2	6	5	7	4	6
ENSGALG00000009499	51	25	40	38	31	20	29	54	15	33	57	15	11	32
ENSGALG00000009500	664	577	771	392	451	354	399	657	699	751	743	689	837	815
ENSGALG00000009501	449	350	484	305	307	209	237	578	521	589	605	515	602	580
ENSGALG00000009502	1052	997	1329	726	736	612	718	1404	1444	1533	1520	1301	1519	1382
ENSGALG00000009503	1514	1351	1579	1014	1085	819	1017	1620	1757	1957	1823	1633	1786	1732
ENSGALG00000009504	478	445	482	330	352	327	276	568	494	459	581	469	561	509
ENSGALG00000009505	585	511	783	350	356	246	307	634	556	678	660	497	675	663
ENSGALG00000009507	68	92	181	98	48	33	47	80	113	128	81	84	94	100
ENSGALG00000009509	104	105	57	21	104	59	77	140	104	70	128	279	226	189
ENSGALG00000009510	288	250	256	236	200	205	186	418	458	450	446	473	443	457
ENSGALG00000009511	20	2	1	7	8	3	3	44	14	5	19	17	12	9
ENSGALG00000009512	151	201	92	105	212	194	123	309	602	302	332	1128	897	639
ENSGALG00000009514	96	70	158	61	114	89	112	122	160	145	128	182	307	294
ENSGALG00000009519	1075	1341	1205	884	930	959	943	1178	1301	1660	1364	1245	1356	1343
ENSGALG00000009520	536	301	409	245	256	190	185	493	399	497	368	414	402	479
ENSGALG00000009523	423	285	1072	396	248	215	629	955	574	969	900	661	794	1128
ENSGALG00000009525	1247	1274	1522	761	902	756	728	1271	1258	1272	1524	1190	1436	1337
ENSGALG00000009526	497	597	582	521	503	389	475	637	704	762	716	687	842	745
ENSGALG00000009528	206	198	318	124	133	105	140	255	290	274	268	262	369	281
ENSGALG00000009530	287	142	161	523	154	159	187	286	222	275	513	197	238	209
ENSGALG00000009532	1221	1013	1978	739	797	548	640	1550	1773	1814	1886	1579	1886	1701
ENSGALG00000009533	652	651	682	458	448	408	416	765	728	758	817	760	777	812
ENSGALG00000009537	270	219	161	219	188	198	210	293	303	273	268	292	288	303
ENSGALG00000009538	793	816	849	704	715	709	694	805	933	976	866	808	928	876
ENSGALG00000009540	486	402	786	332	354	302	287	593	620	647	582	557	699	580
ENSGALG00000009544	408	399	719	262	286	213	242	706	771	851	805	741	839	751
ENSGALG00000009545	797	734	1204	448	546	428	485	1202	1390	1828	1243	1215	1529	1428
ENSGALG00000009547	1054	1146	1222	765	779	618	669	1101	1182	1164	1282	1077	1370	1263
ENSGALG00000009549	3533	3498	5220	2107	2365	1993	2043	4057	4352	4843	4820	4218	4933	4670
ENSGALG00000009551	3241	2992	3564	2558	2429	2255	2496	4183	4254	4599	4573	4105	4590	4575
ENSGALG00000009552	51	41	44	38	34	27	25	46	44	54	61	39	62	40
ENSGALG00000009553	2290	2292	3614	1361	1654	1345	1272	2530	2833	3058	3099	2739	3347	3147
ENSGALG00000009554	1250	1249	1387	927	1015	854	924	1314	1466	1352	1427	1416	1527	1397
ENSGALG00000009556	2202	2180	1976	1419	1947	1752	1738	3185	2709	2494	3449	2962	3448	3238
ENSGALG00000009559	989	919	1341	708	608	497	596	916	1069	1303	1160	996	1215	1195
ENSGALG00000009560	665	463	754	501	459	359	337	818	917	967	964	858	1025	863
ENSGALG00000009562	43	43	78	31	30	24	47	91	35	61	59	43	35	53
ENSGALG00000009564	52	41	55	29	32	27	36	53	72	88	94	55	78	99
ENSGALG00000009565	3201	3408	3512	2688	2646	2447	2555	3384	3363	3526	3963	3433	4020	3827
ENSGALG00000009566	1739	1755	1717	1449	1403	1268	1340	1922	2101	2009	2121	1804	2317	2160
ENSGALG00000009567	821	1106	1202	400	752	745	693	815	1107	925	782	919	1498	1223
ENSGALG00000009568	4553	4721	4491	2018	2645	2300	2294	3592	4853	4440	2403	3276	4294	3785
ENSGALG00000009569	1207	1109	2222	591	841	632	640	1516	1790	2106	1476	1488	1900	1841
ENSGALG00000009570	982	956	1256	704	786	541	601	1262	1231	1275	1355	1193	1404	1266
ENSGALG00000009572	99	139	190	83	116	137	137	122	310	483	216	350	443	536
ENSGALG00000009573	1	1	0	2	1	0	0	0	2	2	0	0	2	2
ENSGALG00000009574	2	1	0	2	0	2	1	1	0	1	0	0	1	1
ENSGALG00000009576	739	709	890	527	566	483	538	722	700	742	809	661	765	738
ENSGALG00000009577	261	198	319	206	206	143	160	305	332	382	341	261	354	301
ENSGALG00000009581	354	313	435	227	241	233	243	383	406	466	465	383	466	445
ENSGALG00000009583	2224	2151	2285	1745	1871	1621	1713	2881	3146	3088	2896	2899	3590	3138
ENSGALG00000009586	221	174	267	95	126	98	111	238	316	360	247	257	333	301
ENSGALG00000009587	681	803	788	572	606	596	635	863	1191	1310	1057	1010	1144	1258
ENSGALG00000009592	1896	1887	1753	1714	1666	1420	1505	1695	1731	1849	2068	1798	1879	1786
ENSGALG00000009593	797	666	819	544	637	411	506	801	957	1049	936	775	903	930
ENSGALG00000009594	198	143	161	216	118	105	139	230	230	291	291	299	344	379
ENSGALG00000009595	1225	1223	2571	666	816	591	629	1590	1765	1880	2162	1652	2239	1928
ENSGALG00000009596	9	9	7	10	9	2	7	11	20	14	21	31	31	20
ENSGALG00000009598	8013	7623	9284	5592	5949	4901	5124	8875	9356	8820	9322	8419	9548	8873
ENSGALG00000009601	912	869	690	630	788	1192	1156	1318	1039	1039	637	1143	1625	1611
ENSGALG00000009602	11	14	22	6	7	12	13	31	35	42	35	25	37	45
ENSGALG00000009603	5	4	9	0	3	6	2	7	10	2	3	4	4	6
ENSGALG00000009604	92	89	104	28	79	63	40	189	115	46	70	146	199	120
ENSGALG00000009606	20	28	28	29	15	13	12	29	23	31	28	19	32	21
ENSGALG00000009608	560	496	733	347	395	293	343	597	627	784	625	566	644	643
ENSGALG00000009610	127	137	110	109	87	89	104	170	158	171	180	131	152	148
ENSGALG00000009611	1311	1265	1816	840	940	780	847	1484	1735	1876	1650	1625	1946	1756
ENSGALG00000009612	1192	1715	2068	1409	1859	1738	1536	3184	4465	2708	3186	4320	4924	3155
ENSGALG00000009615	425	460	560	387	388	347	333	475	462	417	553	467	517	439
ENSGALG00000009616	47	18	51	12	27	18	12	46	42	35	33	38	66	69
ENSGALG00000009619	226	275	246	201	214	168	180	258	329	354	300	298	373	351
ENSGALG00000009621	136901	134470	97349	135125	122131	122404	123033	138992	134602	137368	170556	152423	162864	165470
ENSGALG00000009622	338	275	520	156	191	134	162	404	495	493	403	362	506	496
ENSGALG00000009624	46	25	31	20	18	18	7	25	18	22	25	27	26	22
ENSGALG00000009626	4819	8989	8495	2300	5808	6012	6001	9558	16771	15022	6852	16528	20384	15851
ENSGALG00000009627	844	784	1249	508	562	498	500	1081	1147	1104	1176	1106	1322	1215
ENSGALG00000009628	202	232	146	375	285	268	255	388	490	532	515	802	773	786
ENSGALG00000009633	480	389	853	223	298	207	208	734	760	799	742	595	798	672
ENSGALG00000009634	1779	1784	1596	1628	1473	1502	1500	1753	1810	2066	2184	1899	2117	2107
ENSGALG00000009637	373	430	455	275	338	306	315	531	556	562	482	480	546	534
ENSGALG00000009638	201	98	108	116	138	85	59	278	203	112	166	394	347	218
ENSGALG00000009639	5	5	5	0	2	0	0	4	6	7	1	4	3	3
ENSGALG00000009640	0	0	3	2	2	4	2	2	3	4	2	7	14	8
ENSGALG00000009641	87480	78178	37146	95659	92264	76270	57686	111235	114955	72698	92423	128929	129042	100584
ENSGALG00000009642	528	594	762	282	434	412	410	749	790	727	675	823	905	770
ENSGALG00000009645	128	110	79	123	98	110	103	159	152	174	155	172	206	204
ENSGALG00000009650	5145	5011	4778	4199	4154	4014	3942	5921	6626	7549	7090	6198	7455	6939
ENSGALG00000009651	28	29	29	21	9	17	14	51	52	62	50	50	53	52
ENSGALG00000009652	134	57	88	138	72	69	81	53	93	44	73	72	121	123
ENSGALG00000009653	489	403	645	275	288	255	276	636	721	728	593	587	744	650
ENSGALG00000009654	686	664	999	491	552	425	471	1031	1164	1382	1060	1017	1175	1123
ENSGALG00000009655	640	531	854	323	283	212	248	820	704	671	785	591	672	634
ENSGALG00000009667	41	53	44	29	49	28	28	69	50	35	74	47	60	61
ENSGALG00000009668	1824	1904	1747	1843	1629	1550	1481	1869	1785	1771	2126	1826	1912	1891
ENSGALG00000009669	594	521	731	521	438	288	392	825	771	848	990	673	746	854
ENSGALG00000009670	847	763	800	738	570	570	605	946	1015	1092	1076	1134	1303	1175
ENSGALG00000009674	968	879	906	652	685	645	589	1008	1054	1047	1018	984	1173	1060
ENSGALG00000009676	515	461	578	396	331	292	283	707	670	729	671	566	647	617
ENSGALG00000009677	1072	986	2155	571	692	560	564	1563	1580	1691	1716	1563	1700	1707
ENSGALG00000009678	2619	2485	2262	1970	2299	2085	2176	2491	2821	2900	2667	2654	2894	2742
ENSGALG00000009680	45	54	47	47	40	74	71	89	87	91	92	94	94	108
ENSGALG00000009681	3535	3507	3486	2963	2853	2503	2602	3448	3325	3656	4174	3563	4029	3843
ENSGALG00000009682	65	89	71	36	57	44	57	64	71	144	46	61	70	68
ENSGALG00000009683	1204	1025	1455	809	824	561	719	1380	1519	1707	1626	1310	1658	1495
ENSGALG00000009684	0	1	2	0	2	0	0	0	2	0	0	1	1	1
ENSGALG00000009686	90	76	60	63	46	39	37	62	61	53	87	75	73	61
ENSGALG00000009687	76	75	73	41	71	48	47	45	47	30	67	67	64	36
ENSGALG00000009689	234	190	187	174	166	135	178	250	183	228	266	213	215	263
ENSGALG00000009690	2306	1941	3717	1162	1391	963	1144	2360	2319	2554	2773	2249	2753	2744
ENSGALG00000009691	0	0	0	0	0	0	0	0	0	0	0	0	0	0
ENSGALG00000009692	1155	1310	937	685	750	762	761	1045	1162	1108	1124	939	1228	1041
ENSGALG00000009693	598	435	406	897	697	598	734	633	627	296	783	539	843	621
ENSGALG00000009698	1142	1121	1901	555	760	573	638	1704	2247	2460	1907	1588	2001	1774
ENSGALG00000009699	1105	1157	963	998	996	988	869	1491	1573	1844	1448	1429	1576	1538
ENSGALG00000009700	80	57	126	50	66	40	38	60	88	121	82	114	147	113
ENSGALG00000009703	2392	2536	1477	3125	2487	2775	2834	2589	2352	2724	2983	2495	2406	2545
ENSGALG00000009704	937	669	934	390	431	235	176	596	532	436	606	562	580	538
ENSGALG00000009705	49	34	79	10	20	11	16	63	70	85	57	66	66	66
ENSGALG00000009709	1291	1277	1139	1153	1126	914	963	1185	1217	1446	1276	1082	1158	1155
ENSGALG00000009714	234	215	360	153	208	137	149	309	290	334	303	294	388	330
ENSGALG00000009718	463	438	208	456	501	536	362	603	611	455	549	535	549	452
ENSGALG00000009719	2892	3717	4029	3819	4644	5948	5310	4347	4065	5652	5307	5210	6308	6091
ENSGALG00000009722	239	121	143	303	197	181	233	292	234	316	484	369	367	380
ENSGALG00000009723	199	182	256	131	147	119	137	211	262	248	274	284	308	285
ENSGALG00000009724	32	16	12	75	49	37	12	37	37	24	176	92	91	91
ENSGALG00000009725	442	388	434	388	337	253	181	394	396	347	551	409	460	365
ENSGALG00000009728	899	622	860	684	619	478	552	887	729	725	1063	791	801	839
ENSGALG00000009730	12	7	10	7	13	0	1	20	19	4	8	22	14	21
ENSGALG00000009731	1070	1125	1614	603	809	613	652	1023	1092	1150	1362	1084	1266	1256
ENSGALG00000009732	6313	4343	4807	6807	5401	3850	3969	7011	5129	5706	6687	5599	6259	6238
ENSGALG00000009733	1517	1290	1515	1218	1215	1036	1043	2220	2115	2272	2741	2288	2405	2309
ENSGALG00000009737	38	8	15	23	35	22	15	19	124	73	15	90	112	116
ENSGALG00000009738	2585	5133	2647	2122	3610	4975	3913	2960	4046	3092	2675	2718	2945	2810
ENSGALG00000009739	70	114	141	37	76	92	77	86	304	535	203	252	492	314
ENSGALG00000009740	70	41	53	92	41	24	38	59	97	73	140	94	99	64
ENSGALG00000009743	584	616	1229	284	363	273	284	888	977	973	944	820	1078	894
ENSGALG00000009744	1130	970	1339	752	795	691	742	1300	1244	1292	1580	1348	1436	1373
ENSGALG00000009747	634	604	632	543	527	437	467	730	731	713	721	677	821	680
ENSGALG00000009748	930	858	1080	509	511	463	428	945	966	924	1115	947	1084	1038
ENSGALG00000009752	2079	1821	2425	1192	1336	1088	1131	2328	2666	2802	2588	2435	2961	2828
ENSGALG00000009755	2740	3144	3398	1480	2029	1621	1577	3951	4623	3253	2915	3106	3940	3039
ENSGALG00000009758	35	33	33	22	23	25	18	35	51	31	44	48	62	41
ENSGALG00000009759	99	116	181	40	79	96	74	168	268	173	147	229	325	269
ENSGALG00000009774	796	928	1040	601	626	588	558	1071	1069	1284	1079	1060	1157	1155
ENSGALG00000009782	2025	2016	3353	1127	1372	1077	1148	2122	2242	2253	2571	2087	2522	2431
ENSGALG00000009784	825	724	670	577	575	652	696	932	1291	1318	1081	1080	1314	1344
ENSGALG00000009787	0	0	0	0	0	0	0	0	0	0	0	1	0	1
ENSGALG00000009788	618	781	763	394	457	473	449	633	711	671	654	631	666	683
ENSGALG00000009790	1441	1239	1565	1006	1078	892	896	1802	1861	1777	1989	1788	2022	1887
ENSGALG00000009791	45	110	77	35	47	122	82	62	84	107	50	52	78	93
ENSGALG00000009792	136	151	99	131	162	142	110	132	182	188	176	199	197	196
ENSGALG00000009795	1927	1962	2407	1172	1421	1076	1076	2321	2900	2779	2155	2402	2914	2658
ENSGALG00000009796	578	562	645	341	392	284	305	643	640	668	602	591	672	654
ENSGALG00000009800	1514	1348	1293	1075	1063	989	979	1719	1816	1741	1778	1647	1788	1670
ENSGALG00000009801	490	317	788	352	276	210	277	666	612	743	657	535	732	772
ENSGALG00000009802	485	494	714	316	399	316	321	696	724	806	701	640	763	718
ENSGALG00000009803	3	1	4	1	0	1	2	3	6	8	7	7	12	11
ENSGALG00000009805	222	375	384	182	309	330	205	264	339	387	145	295	265	301
ENSGALG00000009807	291	312	308	161	248	298	310	290	352	360	311	339	368	358
ENSGALG00000009809	536	523	331	339	408	444	390	512	622	655	477	553	652	565
ENSGALG00000009811	284	261	346	176	191	147	167	290	304	306	327	263	311	282
ENSGALG00000009813	2001	1639	2411	1127	1098	828	903	2307	2409	2676	2477	2095	2563	2499
ENSGALG00000009814	472	469	541	340	333	306	320	602	579	634	660	583	685	626
ENSGALG00000009815	249	218	343	176	167	139	182	324	336	330	338	317	325	330
ENSGALG00000009817	239	198	291	139	153	128	137	304	323	372	334	302	354	353
ENSGALG00000009821	1147	989	1779	780	855	721	733	1499	1413	1725	1622	1303	1618	1528
ENSGALG00000009822	305	263	348	182	250	210	232	366	375	433	342	354	473	456
ENSGALG00000009823	79	87	67	37	52	64	43	78	104	97	71	74	86	78
ENSGALG00000009825	1809	1839	2322	1380	1643	1408	1618	2489	2885	2948	2534	2899	3165	3176
ENSGALG00000009826	163	174	276	73	111	77	74	156	224	181	126	145	155	141
ENSGALG00000009828	1879	1645	1937	959	1053	902	871	2376	2158	2506	2416	1978	2327	2326
ENSGALG00000009830	8	10	18	3	5	1	2	6	9	11	3	4	6	7
ENSGALG00000009835	2040	1966	2658	1327	1527	1205	1298	2606	2696	2650	2807	2459	2866	2564
ENSGALG00000009836	1686	1596	2382	921	1096	946	991	2275	2358	2710	2381	2030	2590	2432
ENSGALG00000009837	1024	954	756	737	809	794	744	872	806	794	962	808	873	898
ENSGALG00000009838	2454	2282	2894	1482	1613	1439	1405	2637	2714	2731	3050	2586	2979	2820
ENSGALG00000009839	2048	1854	3279	1280	1375	1074	1144	2351	2444	2733	2764	2263	2776	2396
ENSGALG00000009840	779	626	1150	439	527	397	421	1060	1083	1269	993	931	1134	1047
ENSGALG00000009841	333	318	442	184	206	166	208	384	409	427	397	346	461	364
ENSGALG00000009842	1020	808	1439	577	497	411	542	1090	1248	1357	1368	1026	1277	1231
ENSGALG00000009843	1384	1419	1479	1022	1111	978	947	1199	1238	1353	1359	1094	1272	1248
ENSGALG00000009844	7357	7625	3583	1936	4587	2907	1579	8418	13909	10716	8623	11442	10852	9384
ENSGALG00000009845	61	51	15	12	28	16	15	40	67	55	49	67	68	37
ENSGALG00000009846	360	311	691	172	204	162	179	430	418	601	482	417	517	480
ENSGALG00000009847	152	188	344	82	135	102	94	192	255	296	233	277	323	302
ENSGALG00000009848	845	784	854	510	590	589	572	1206	1008	1081	1054	987	1150	1085
ENSGALG00000009850	1150	1066	1373	683	845	652	618	1094	1378	1705	1286	1182	1481	1396
ENSGALG00000009854	603	688	551	516	577	553	472	615	541	618	669	583	696	603
ENSGALG00000009855	1247	1380	1467	866	1015	954	1011	1464	1730	1866	1450	1469	1660	1641
ENSGALG00000009856	2426	1854	2811	1554	1539	1098	1319	2750	3425	3676	2985	2961	3720	3441
ENSGALG00000009858	549	531	469	534	504	539	555	729	760	848	821	810	848	825
ENSGALG00000009859	165	121	100	84	66	60	65	91	108	77	109	97	149	128
ENSGALG00000009861	79	42	37	92	32	24	45	75	43	63	128	39	32	71
ENSGALG00000009863	374	358	513	266	226	213	227	410	395	407	457	400	459	468
ENSGALG00000009864	125	95	97	64	80	43	45	166	110	109	198	126	154	120
ENSGALG00000009865	883	888	622	468	632	655	664	995	1155	941	917	1006	1211	1084
ENSGALG00000009868	1303	1191	1250	1072	972	826	758	1213	1323	1546	1372	1119	1400	1281
ENSGALG00000009870	0	0	1	3	1	1	0	3	1	4	1	2	10	5
ENSGALG00000009871	2187	2004	2752	1612	1685	1525	1551	2823	3087	3451	3215	2847	3359	3149
ENSGALG00000009873	843	923	811	723	791	690	717	1020	1107	1081	1179	1026	1096	1055
ENSGALG00000009875	1764	1434	1828	1478	1628	1502	1512	2095	1818	2417	2930	2490	2164	2316
ENSGALG00000009877	10	17	10	7	6	7	10	25	19	21	18	13	9	8
ENSGALG00000009879	727	632	1024	401	509	430	481	847	1059	1183	1043	1011	1279	1220
ENSGALG00000009880	522	423	531	279	330	254	281	523	638	717	566	582	662	607
ENSGALG00000009881	325	273	320	212	182	196	181	295	306	378	323	298	328	351
ENSGALG00000009884	16	11	10	7	8	7	4	4	9	11	7	7	7	12
ENSGALG00000009885	337	257	397	162	187	168	171	469	588	625	413	473	509	437
ENSGALG00000009886	644	681	945	420	488	476	534	903	937	1004	949	1002	1071	956
ENSGALG00000009887	1049	1097	1292	826	876	795	760	1225	1243	1247	1333	1221	1430	1403
ENSGALG00000009890	377	411	494	250	267	229	229	521	481	530	551	404	511	476
ENSGALG00000009895	719	619	622	409	382	292	343	559	568	598	585	536	582	567
ENSGALG00000009896	403	390	462	345	359	331	410	631	707	710	474	625	716	677
ENSGALG00000009898	1048	802	1448	624	629	484	546	1510	1694	1776	1555	1492	1850	1634
ENSGALG00000009899	1588	1608	1894	1013	1170	912	998	1678	1669	1711	1745	1534	1942	1743
ENSGALG00000009900	1080	830	1106	599	617	476	517	1233	1229	1587	982	953	1072	1102
ENSGALG00000009901	417	422	446	250	300	269	286	550	695	645	543	592	667	682
ENSGALG00000009902	11	17	6	8	11	4	10	21	13	19	20	10	11	18
ENSGALG00000009903	0	0	0	0	1	0	0	0	0	0	0	0	0	1
ENSGALG00000009904	0	0	0	0	0	1	0	0	1	1	1	0	0	0
ENSGALG00000009905	873	745	1040	510	518	388	429	1039	1047	1219	1122	966	1222	1095
ENSGALG00000009906	1505	1339	1635	948	1042	881	983	1556	1728	1875	1707	1580	1898	1691
ENSGALG00000009907	1193	976	1903	565	622	490	515	1369	1435	1610	1475	1231	1486	1502
ENSGALG00000009909	1	0	0	1	0	0	0	0	0	1	0	0	0	0
ENSGALG00000009911	536	394	490	351	376	263	304	652	662	779	727	736	815	698
ENSGALG00000009913	3292	3735	5175	1918	2609	2157	2015	3395	3630	3654	3867	3482	3929	3624
ENSGALG00000009915	4000	4410	5904	3145	3676	3619	3744	6210	7439	7593	6336	6885	8771	8408
ENSGALG00000009916	1041	976	1426	596	717	501	569	1388	1427	1336	1361	1236	1452	1363
ENSGALG00000009919	984	374	312	1102	254	153	213	593	377	495	792	274	346	310
ENSGALG00000009920	12	6	5	5	14	9	4	5	12	7	7	18	13	9
ENSGALG00000009925	1031	925	1017	644	615	516	520	843	859	968	975	847	1063	977
ENSGALG00000009926	1	1	1	1	1	0	3	0	0	0	2	2	0	0
ENSGALG00000009927	2235	1913	3308	1174	1282	1030	1073	2716	2983	2988	3066	2579	3185	3236
ENSGALG00000009929	52	89	61	43	61	78	65	38	15	16	49	24	27	26
ENSGALG00000009932	1250	1080	1457	900	912	794	865	1333	1411	1808	1526	1341	1566	1507
ENSGALG00000009934	2824	2852	2579	2211	2170	1989	1979	2569	2633	2801	3063	2507	2907	2727
ENSGALG00000009935	84	56	32	47	82	78	60	87	82	111	110	96	91	120
ENSGALG00000009936	100	60	154	43	48	33	42	114	136	152	152	134	152	141
ENSGALG00000009939	1412	1445	1304	1047	1023	963	975	1542	1509	1552	1523	1355	1564	1396
ENSGALG00000009940	2092	1952	2212	1702	1879	1804	1832	2856	3914	3725	2899	4082	4507	3936
ENSGALG00000009942	465	426	494	282	277	232	228	479	554	645	613	529	649	591
ENSGALG00000009943	290	293	227	282	341	244	303	381	394	437	420	406	355	374
ENSGALG00000009944	2666	2764	2893	1916	2201	2010	1846	2716	2656	2786	2915	2308	2801	2620
ENSGALG00000009945	162	117	164	183	106	90	103	140	174	221	227	137	140	174
ENSGALG00000009946	3921	3567	4453	2427	2717	2227	2384	3823	3910	4337	4130	3803	4384	4132
ENSGALG00000009947	462	486	921	257	368	327	397	544	715	1005	472	639	908	898
ENSGALG00000009948	75	191	415	45	144	188	169	442	835	852	657	658	687	534
ENSGALG00000009954	288	245	530	187	203	143	218	438	480	569	475	407	490	500
ENSGALG00000009955	18	14	37	10	11	5	4	24	29	27	23	23	17	20
ENSGALG00000009957	973	1112	492	1533	1130	1274	1175	1162	1414	1329	1393	1391	1663	1491
ENSGALG00000009958	0	0	0	0	0	0	0	0	1	2	0	0	1	0
ENSGALG00000009959	1094	1280	1514	544	836	633	611	1138	1347	1140	1089	1059	1336	986
ENSGALG00000009961	4193	4240	5982	2602	3077	2542	2567	5020	5069	5287	5699	4509	5321	5062
ENSGALG00000009963	4	3	0	4	0	0	1	3	5	2	4	7	8	0
ENSGALG00000009965	75	72	43	97	114	111	124	94	136	113	138	85	100	103
ENSGALG00000009966	351	296	476	189	229	221	203	515	561	660	535	564	634	576
ENSGALG00000009967	5964	5474	6959	3977	4171	3432	3401	6074	5804	6225	6978	5670	6810	6503
ENSGALG00000009968	1613	1473	1623	1128	1147	1016	1111	1657	1749	1964	1742	1603	1844	1740
ENSGALG00000009969	14	3	17	4	5	3	3	15	17	16	13	13	8	28
ENSGALG00000009971	3134	3770	2598	3380	3364	3753	3446	2829	2769	2860	3702	3188	3474	3552
ENSGALG00000009973	58	36	70	26	33	32	25	68	74	69	73	68	56	67
ENSGALG00000009974	185	146	229	126	123	97	112	242	270	321	263	254	284	300
ENSGALG00000009975	7618	8356	7351	6545	6945	6449	6414	6441	6631	6641	8109	6477	7120	6849
ENSGALG00000009976	0	0	0	0	0	0	0	0	0	0	0	0	0	1
ENSGALG00000009977	1220	1152	1048	884	900	782	755	1306	1287	1381	1395	1171	1343	1278
ENSGALG00000009978	84	83	108	74	77	59	57	173	177	194	198	164	176	184
ENSGALG00000009981	204	156	255	115	123	95	100	201	210	283	247	195	240	222
ENSGALG00000009982	581	433	496	469	417	379	383	628	669	827	758	700	733	756
ENSGALG00000009983	444	356	425	262	300	277	292	537	441	423	543	496	568	536
ENSGALG00000009985	331	314	657	181	217	214	176	529	524	631	673	564	688	642
ENSGALG00000009988	1119	1318	811	1156	1103	1020	1205	1380	1582	1811	1628	1647	1861	1758
ENSGALG00000009990	784	714	1285	451	497	382	377	1023	1106	1215	1130	1043	1283	1224
ENSGALG00000009992	3268	2384	4107	1580	1725	1263	1414	3926	3803	3953	4220	3687	4206	3935
ENSGALG00000009993	193	183	154	157	150	124	152	209	209	195	182	185	193	178
ENSGALG00000009995	105	62	73	24	42	33	22	80	113	100	101	90	102	84
ENSGALG00000010000	266	209	235	204	196	127	183	349	317	413	405	321	405	435
ENSGALG00000010001	34	50	38	47	49	49	55	65	75	57	119	96	137	76
ENSGALG00000010002	4	7	5	7	1	7	4	15	15	18	10	17	17	16
ENSGALG00000010003	1	0	1	0	1	0	0	0	0	0	1	0	0	0
ENSGALG00000010005	772	689	707	434	573	549	473	1051	1455	1234	1056	1334	2124	1490
ENSGALG00000010006	733	775	1542	413	561	486	517	1414	1804	1840	1497	1692	2086	1921
ENSGALG00000010007	572	576	713	485	447	407	407	623	647	695	650	534	674	591
ENSGALG00000010009	29	16	50	29	29	12	13	31	19	53	62	25	25	36
ENSGALG00000010010	102	83	107	99	100	86	102	175	199	270	233	310	309	334
ENSGALG00000010013	1606	1577	2249	766	1142	813	614	2141	3116	3093	2210	2470	3251	2425
ENSGALG00000010014	1036	989	1336	702	711	583	527	1126	1075	1371	1237	1036	1246	1103
ENSGALG00000010016	722	600	862	439	480	399	451	1494	1190	1405	1111	1143	1465	1482
ENSGALG00000010017	1406	1119	1751	768	872	645	707	2075	2008	2043	1863	1826	2135	1981
ENSGALG00000010018	1	0	0	0	0	0	0	0	1	0	0	0	0	0
ENSGALG00000010019	1346	1258	2202	816	996	778	808	1899	2082	2247	1888	1641	2141	1852
ENSGALG00000010020	357	359	291	258	277	246	301	448	404	387	462	464	535	461
ENSGALG00000010022	1122	1115	1190	836	923	722	727	1088	1161	1221	1221	1126	1195	1164
ENSGALG00000010023	11731	10376	15143	8179	8752	6721	7325	13534	12495	13387	14216	12150	15286	14188
ENSGALG00000010024	23	16	20	35	21	28	24	36	26	53	50	37	24	60
ENSGALG00000010025	2091	1780	3641	1144	1333	1000	1055	2512	2732	3313	3033	2634	3326	3058
ENSGALG00000010026	2861	2601	3977	1653	1862	1537	1542	3668	3651	3699	3849	3503	4028	3745
ENSGALG00000010027	2339	2402	3279	1271	1652	1429	1469	3282	3699	3470	3511	3508	4138	3692
ENSGALG00000010029	15	9	8	1	5	3	6	10	12	4	6	12	6	7
ENSGALG00000010030	444	340	784	351	335	348	504	927	948	2568	1170	1067	1424	1869
ENSGALG00000010031	424	387	588	241	302	204	231	502	607	644	613	558	620	548
ENSGALG00000010032	1	0	3	1	3	0	0	7	0	1	4	2	2	5
ENSGALG00000010034	136	140	189	78	107	86	77	175	221	264	220	222	239	269
ENSGALG00000010035	925	921	1001	712	706	654	605	1334	1453	1280	1437	1313	1769	1618
ENSGALG00000010036	31	46	23	44	41	55	54	57	88	62	66	113	112	94
ENSGALG00000010039	3027	2733	3566	2193	2074	1747	1771	3475	3339	3802	4300	3459	3979	3947
ENSGALG00000010042	2040	1798	2033	1297	1356	1064	1109	1935	1892	1999	2050	1748	2116	1893
ENSGALG00000010043	382	395	413	326	287	301	296	400	431	443	385	387	405	387
ENSGALG00000010044	987	492	228	503	450	283	216	864	498	314	513	420	538	385
ENSGALG00000010046	592	624	1153	311	393	396	412	1131	1412	1466	1141	1223	1618	1518
ENSGALG00000010047	622	606	657	475	502	420	422	714	652	705	669	616	685	596
ENSGALG00000010048	500	489	405	545	486	507	459	573	647	695	634	654	685	655
ENSGALG00000010049	235	234	165	165	196	167	181	209	338	325	300	325	380	396
ENSGALG00000010050	14	16	5	16	4	6	5	16	11	10	13	14	24	20
ENSGALG00000010051	419	494	338	332	276	235	212	323	370	341	357	306	298	333
ENSGALG00000010052	389	311	526	238	260	183	223	475	487	459	495	397	542	484
ENSGALG00000010053	7404	7218	5464	7797	6553	7647	7531	8279	6757	8508	9574	8144	8132	9304
ENSGALG00000010055	2796	1372	1933	803	915	785	851	2865	2801	3114	2235	2300	2828	2713
ENSGALG00000010057	0	2	6	0	4	2	0	3	3	5	3	1	9	2
ENSGALG00000010060	2643	2887	2681	2239	2252	2020	2143	3214	3247	3188	3706	3120	3717	3543
ENSGALG00000010061	2070	1868	3481	2147	1430	1194	1726	2081	1877	2203	2570	1703	1748	2125
ENSGALG00000010068	4	5	5	11	8	5	5	22	8	9	23	15	13	22
ENSGALG00000010072	263	257	176	256	275	308	279	373	403	409	434	417	450	427
ENSGALG00000010073	4233	4842	4293	3920	3941	4014	3770	5915	6705	6847	6239	6473	7528	7125
ENSGALG00000010074	2377	2539	1959	2128	2048	2030	2034	2023	2134	2195	2232	2018	2325	2086
ENSGALG00000010077	38337	38796	39342	37723	31608	27327	29261	47474	42121	51977	51954	41321	49247	47592
ENSGALG00000010078	989	660	893	529	564	378	375	1212	972	1146	1061	894	1038	977
ENSGALG00000010079	8863	8181	10173	6228	6197	5225	5622	10018	9219	10502	11409	9116	10935	10897
ENSGALG00000010081	338	203	392	123	148	124	116	341	287	214	297	304	325	320
ENSGALG00000010083	1477	1719	1363	1529	1551	1707	1915	1983	2246	2322	2340	2108	2392	2466
ENSGALG00000010084	4161	4551	4271	3734	3823	3940	3951	4781	5341	4764	4711	4540	5226	4925
ENSGALG00000010087	1745	2317	1333	1945	1932	2442	2596	1710	2061	2433	2184	1854	2121	2578
ENSGALG00000010088	2239	2042	2517	1437	1636	1385	1371	2605	3032	3253	2596	2524	2879	2676
ENSGALG00000010089	431	466	292	486	404	455	443	444	447	502	478	449	434	425
ENSGALG00000010090	137	93	107	64	71	71	76	130	168	112	165	165	221	184
ENSGALG00000010091	569	670	551	553	575	566	523	896	960	1015	977	998	980	1006
ENSGALG00000010093	904	682	1374	515	513	397	403	1227	1284	1271	1275	1076	1322	1165
ENSGALG00000010094	4382	4852	2866	4928	4687	5223	5165	5275	5498	5813	6490	6486	6135	6523
ENSGALG00000010096	262	250	429	195	201	150	150	419	412	468	447	422	486	395
ENSGALG00000010097	418	439	481	272	276	253	300	372	401	469	446	445	543	466
ENSGALG00000010098	1587	1885	1099	1930	2036	2302	2373	2061	2543	2479	2336	2552	2671	2552
ENSGALG00000010101	17	9	8	17	18	19	19	15	32	20	24	36	21	28
ENSGALG00000010103	715	861	724	737	692	630	633	706	754	820	774	682	771	724
ENSGALG00000010104	726	800	604	763	701	762	697	774	788	856	857	793	833	819
ENSGALG00000010106	1645	1648	1292	1528	1432	1362	1389	1636	1743	1818	1935	1635	1808	1908
ENSGALG00000010108	183	131	252	162	144	104	128	280	231	304	278	256	279	285
ENSGALG00000010109	2040	2380	1111	1723	1721	1726	1286	2436	2352	1523	2348	1987	2171	1710
ENSGALG00000010110	472	420	340	465	412	422	411	507	394	437	534	432	488	449
ENSGALG00000010114	462	29	34	4071	429	37	157	815	47	70	4487	598	105	252
ENSGALG00000010115	140	153	353	87	139	73	102	241	262	331	276	243	319	262
ENSGALG00000010116	4	1	1	1	0	1	0	1	4	6	1	1	6	0
ENSGALG00000010117	115	56	174	127	81	50	97	146	88	165	279	132	150	171
ENSGALG00000010118	383	289	533	315	261	179	241	432	301	458	483	327	313	386
ENSGALG00000010119	108	144	190	78	89	81	99	205	236	243	257	303	363	304
ENSGALG00000010120	1682	1713	1728	1327	1471	1337	1364	1500	1446	1579	1984	1526	1782	1876
ENSGALG00000010122	74	71	61	42	57	48	63	72	100	73	74	98	100	116
ENSGALG00000010124	28520	28939	21828	29970	25641	23285	23727	37326	33405	38476	38169	32428	36156	35952
ENSGALG00000010125	213	210	270	146	187	173	231	404	805	795	526	864	1192	1016
ENSGALG00000010127	2670	1976	5395	1242	1358	866	953	4424	4371	4506	4087	3318	4705	4039
ENSGALG00000010129	548	504	205	619	581	430	435	510	509	474	657	559	567	454
ENSGALG00000010130	1235	1395	1581	980	1026	950	909	1436	1508	1566	1637	1452	1808	1628
ENSGALG00000010131	1271	1076	1557	701	744	594	681	1445	1513	1597	1655	1479	1711	1658
ENSGALG00000010133	175	622	1018	175	773	1645	2313	1185	3474	4009	1157	2786	2870	3085
ENSGALG00000010134	517	420	265	517	433	414	427	461	501	504	455	461	559	452
ENSGALG00000010136	517	464	526	387	382	327	394	710	813	944	753	738	805	771
ENSGALG00000010137	2	2	4	4	0	0	3	2	4	7	4	4	1	3
ENSGALG00000010139	63	52	21	127	85	49	52	117	99	148	167	134	88	91
ENSGALG00000010140	1052	1199	1271	790	943	831	787	1230	1273	1257	1364	1290	1544	1400
ENSGALG00000010145	67	59	99	111	166	63	34	79	99	83	171	134	72	78
ENSGALG00000010147	639	0	858	495	441	328	356	636	630	720	767	635	709	664
ENSGALG00000010148	2	3	5	5	3	7	5	2	3	3	10	9	7	9
ENSGALG00000010149	1258	1180	1175	887	996	802	894	1179	1278	1397	1326	1126	1287	1323
ENSGALG00000010150	2781	2581	2417	2336	2219	1993	1940	3346	3503	3577	3651	3693	4308	3894
ENSGALG00000010151	768	647	563	641	602	463	523	822	790	812	875	824	956	850
ENSGALG00000010152	1	1	1	0	0	0	0	1	3	1	0	2	1	7
ENSGALG00000010154	826	851	962	690	706	629	619	963	956	971	1038	860	1019	1015
ENSGALG00000010156	268	0	260	269	207	163	219	137	112	215	228	200	187	257
ENSGALG00000010157	371	325	475	304	319	252	264	502	473	462	520	404	426	487
ENSGALG00000010158	3083	0	2250	2660	2126	1985	1925	2431	2097	2141	2664	2418	2354	2447
ENSGALG00000010160	116	0	9	75	57	43	37	73	25	16	25	33	50	39
ENSGALG00000010161	5	0	3	0	0	4	0	1	0	1	1	3	4	2
ENSGALG00000010163	2790	2893	8397	2442	3342	2199	3630	2977	2262	9699	5476	4027	3269	5614
ENSGALG00000010164	6370	0	7043	4304	4736	3811	4140	8033	8206	8795	8298	7517	8806	8205
ENSGALG00000010165	115	59	48	120	61	55	72	114	107	102	117	106	95	112
ENSGALG00000010166	392	0	298	333	294	228	200	444	380	324	352	475	452	533
ENSGALG00000010167	2815	2739	3043	2227	2535	1989	1992	3272	3502	4102	3285	2796	3171	2920
ENSGALG00000010169	181	141	95	280	199	166	220	167	166	132	175	211	203	178
ENSGALG00000010170	582	521	663	452	434	309	316	723	684	689	755	644	732	682
ENSGALG00000010173	0	0	0	0	0	0	0	1	0	0	0	0	0	0
ENSGALG00000010174	851	987	584	882	826	1038	984	1027	1342	1272	1187	1424	1543	1476
ENSGALG00000010175	21715	22961	17160	22297	19969	19228	19413	17323	17997	19882	22767	18145	19562	19995
ENSGALG00000010177	1950	1673	2726	999	1331	911	1042	2460	2960	3419	2391	2518	2908	2658
ENSGALG00000010178	1034	0	1924	605	706	575	594	1401	1453	1473	1637	1256	1576	1484
ENSGALG00000010179	242	0	204	130	177	135	180	187	237	239	174	221	242	225
ENSGALG00000010180	6	0	3	3	2	5	2	8	1	5	3	2	5	9
ENSGALG00000010182	580	546	342	534	520	479	481	701	865	776	767	767	811	788
ENSGALG00000010183	862	839	1522	565	564	482	521	1178	1264	1235	1291	1103	1341	1248
ENSGALG00000010185	2570	2569	3355	1663	2009	1774	1750	2908	3281	3522	3510	3091	3583	3434
ENSGALG00000010186	3517	3174	2070	4372	3182	2970	3411	3982	4058	4400	4617	4124	4138	4240
ENSGALG00000010187	19	0	11	32	25	13	14	41	21	38	21	22	21	22
ENSGALG00000010189	599	641	993	434	527	403	417	839	918	1123	924	877	1003	964
ENSGALG00000010190	1017	900	1687	506	561	395	436	1309	1356	1460	1349	1148	1460	1278
ENSGALG00000010192	423	431	383	374	440	363	416	462	550	514	475	482	559	515
ENSGALG00000010193	796	938	843	681	746	557	619	869	814	917	921	864	953	855
ENSGALG00000010195	1345	1302	1643	791	977	830	850	1424	1367	1433	1612	1300	1601	1576
ENSGALG00000010196	175	150	220	116	141	95	110	256	266	316	239	218	245	241
ENSGALG00000010197	968	980	613	927	816	905	873	860	853	889	1020	842	957	966
ENSGALG00000010198	31	32	35	29	19	18	31	32	33	47	52	106	138	110
ENSGALG00000010199	207	136	201	104	114	81	81	240	245	321	224	220	290	254
ENSGALG00000010200	45	25	50	30	8	9	15	77	94	118	184	90	116	116
ENSGALG00000010201	948	749	1383	528	608	418	422	1199	1308	1413	1173	1064	1321	1170
ENSGALG00000010202	399	341	524	241	288	222	237	614	738	827	702	695	830	749
ENSGALG00000010203	176	143	104	188	207	214	201	368	496	499	289	388	422	440
ENSGALG00000010204	127	168	239	97	153	210	232	232	372	441	237	290	353	366
ENSGALG00000010207	578	450	604	379	438	352	374	920	1004	1036	786	839	1000	871
ENSGALG00000010208	39	43	114	13	17	10	14	56	46	55	34	31	31	33
ENSGALG00000010209	560	543	495	515	528	515	500	758	775	702	651	590	628	608
ENSGALG00000010211	1575	1436	1188	1264	1143	963	1057	1582	1562	1898	1774	1587	1744	1771
ENSGALG00000010214	349	405	405	218	332	304	315	400	503	598	433	474	547	561
ENSGALG00000010217	1063	1048	684	1010	855	848	887	1013	958	1065	1102	936	996	998
ENSGALG00000010218	48	42	34	36	37	31	41	41	28	41	44	33	38	43
ENSGALG00000010219	30	32	23	36	43	37	32	53	44	61	35	41	44	45
ENSGALG00000010221	528	572	365	653	543	638	632	752	767	780	732	652	655	614
ENSGALG00000010222	2	1	5	0	2	0	1	0	7	1	0	1	1	1
ENSGALG00000010223	2	2	3	0	2	0	0	6	1	2	1	0	3	1
ENSGALG00000010224	100	61	70	56	47	35	36	84	101	66	36	74	72	70
ENSGALG00000010225	14	6	5	7	3	11	9	9	17	12	13	11	10	11
ENSGALG00000010226	596	571	293	762	595	574	606	529	529	598	592	514	558	580
ENSGALG00000010227	710	626	984	458	465	387	417	766	784	843	886	651	868	753
ENSGALG00000010228	784	787	618	688	735	701	654	799	728	804	896	745	829	792
ENSGALG00000010229	468	498	394	477	466	429	482	568	589	728	562	574	651	665
ENSGALG00000010230	353	304	348	248	250	194	184	387	455	389	360	366	432	386
ENSGALG00000010232	10	16	5	9	8	12	3	7	7	3	5	4	8	8
ENSGALG00000010233	11	4	4	14	18	5	8	20	14	18	45	29	31	38
ENSGALG00000010234	59	41	58	47	47	42	33	62	65	61	61	48	91	76
ENSGALG00000010237	835	781	616	819	651	764	709	1053	1122	1281	1060	1265	1334	1430
ENSGALG00000010238	10108	8907	14640	5490	5862	4503	4746	11228	11093	12320	12931	10786	13361	12283
ENSGALG00000010242	185	151	106	188	238	163	167	249	369	454	321	249	217	255
ENSGALG00000010243	6890	6648	9515	4037	4615	3793	4040	8006	8085	9011	9464	8053	9545	8958
ENSGALG00000010244	2109	1864	2016	1631	1772	1562	1637	2491	2467	2625	2794	2864	3406	3070
ENSGALG00000010246	4236	2873	5419	2456	2229	1528	1902	6518	5003	6204	6282	4271	4356	4502
ENSGALG00000010253	946	753	1305	561	593	401	499	1110	1127	1338	1153	979	1122	1059
ENSGALG00000010255	8854	10240	9888	7873	8296	7570	7192	7914	7766	7949	8970	7575	8206	7166
[truncated: 1,266,688 more chars]
