# Supplementary material for: Evidence against tetrapod-wide digit identities and for a limited frame shift in bird wings
Source: Nat Commun. 2019 Jul 19;10:3244. doi: 10.1038/s41467-019-11215-8 (PMC6642197; doi:10.1038/s41467-019-11215-8)
Supplement: Supplementary file 9 — Source Data [file 41467_2019_11215_MOESM9_ESM.xlsx]

## Sheet: Figure 4b
Figure 4b
	gene_symbol	gg_FL_D1_E	gg_FL_D2_E	gg_FL_D3_E	gg_HL_D1_E	gg_HL_D2_E	gg_HL_D3_E	gg_HL_D4_E	gg_FL_D1_L	gg_FL_D2_L	gg_FL_D3_L	gg_HL_D1_L	gg_HL_D2_L	gg_HL_D3_L	gg_HL_D4_L	FL_E_D1_1	FL_E_D1_2	FL_E_D1_3	FL_E_D2_1	FL_E_D2_2	FL_E_D2_3	FL_E_D3_1	FL_E_D3_2	FL_E_D4_1	FL_E_D4_2	FL_E_D4_3	FL_E_D5_1	FL_E_D5_2	FL_E_D5_3	FL_L_D1_1	FL_L_D1_2	FL_L_D1_3	FL_L_D2_1	FL_L_D2_2	FL_L_D2_3	FL_L_D3_1	FL_L_D3_2	FL_L_D3_3	FL_L_D4_1	FL_L_D4_2	FL_L_D4_3	FL_L_D5_1	FL_L_D5_2	FL_L_D5_3	ac_FL_D1_1	ac_FL_D1_2	ac_FL_D1_3	ac_FL_D2_1	ac_FL_D2_2
	ALX1	9.01179	2.35396	3.23689	31.4451	2.63246	0.301748	0.765246	7.43964	1.13033	1.65442	17.2649	1.91266	1.04368	0.594969	10.0785	6.24643	13.5997	1.48109	0.855843	1.33783	1.17393	0.772814	1.05585	1.8768	0.759591	2.80278	0.878582	0.221257	6.00564	6.16905	5.71143	0.852929	1.45713	1.33933	2.02387	1.60386	1.52998	0.850581	1.54365	2.73725	1.07252	0.911856	0.90022	33.4398	19.3035	23.3961	23.5444	9.13674
	DLX6	79.8989	19.1754	47.0527	119.773	47.1399	21.9317	75.4492	141.324	17.535	36.2893	195.424	59.3673	29.863	58.2848	64.5805	93.017	86.5286	38.8047	33.3643	39.7498	49.9082	13.3864	31.8485	28.0358	35.1502	143.267	114.786	98.2843	53.3525	60.6375	68.3831	39.0921	30.5136	44.8748	15.618	18.4437	16.9008	22.5841	29.8334	33.4077	69.5569	76.1965	73.4135	30.2071	11.6053	20.801	17.0917	7.62866
	DMRT2	9.32609	0	24.3664	24.2826	43.7415	44.8644	43.9235	17.9344	29.0462	35.5008	42.5805	60.1638	79.1463	69.6886	21.2161	19.9457	18.686	27.278	38.3937	21.283	36.9747	29.1893	42.9993	45.446	32.51	33.2358	22.6939	25.3584	24.7776	21.9567	33.1292	32.1351	43.9785	32.0034	53.4708	45.9744	42.2333	46.8305	47.4172	49.2507	35.5816	37.7336	39.9032	1.57939	3.03946	4.9971	11.6689	11.5131
	HAND2	68.3998	639.622	890.484	78.3261	487.373	905.412	1066.26	31.6216	422.181	663.318	115.852	385.031	576.953	632.058	279.29	351.698	229.571	516.57	525.935	524.552	953.356	837.775	1161.23	1069.73	1235.16	1935.99	1541.77	1531.71	305.542	300.365	303.376	538.72	463.822	457.19	645.916	578.564	646.052	1065.93	912.664	1044.18	1336.38	1239.92	1318.15	7.0791	7.85908	10.0097	15.1146	10.1896
	HOXD11	58.8562	379.774	488.839	0.61524	61.3773	370.615	379.102	13.0697	461.41	596.077	0.429402	55.0418	339.16	321.579	86.3351	94.8991	86.4922	188.048	188.721	205.448	405.682	272.022	316.533	315.096	330.278	396.267	317.68	300.706	100.639	94.8465	104.576	188.726	185.125	184.33	251.283	202.492	238.874	335.14	309.422	276.357	286.15	303.443	327.213	0.0754142	0.529599	0.0805681	3.53741	6.71042
	HOXD12	123.436	1096.54	1253.53	1.21252	256.421	809.068	799.728	25.6201	1320.42	1473.6	0.538535	281.431	1189.56	999.772	321.671	476.619	336.682	637.808	673.221	634.854	1869.52	752.177	758.817	751.615	892.345	1410.84	891.625	810.748	440.618	432.233	439.276	679.747	648.958	730.771	790.102	820.217	729.717	1004.31	918.644	845.232	685.704	698.185	824.86	0.5986	0.525462	1.27902	8.69087	7.45695
	PAX9	46.3426	48.8102	54.0865	39.734	43.0177	38.5732	40.2416	37.7203	38.8361	40.7749	37.5738	36.0254	38.6578	34.5942	9.22829	6.34883	11.9244	3.33332	4.10083	3.24677	4.02696	2.22179	1.67545	1.63506	1.09189	2.61618	2.93409	2.12034	8.67424	8.06167	7.916	3.06515	4.5224	3.17229	3.28318	3.39337	3.57781	1.90548	2.01723	2.40901	1.31912	2.27488	3.08805	0.912153	0.400352	0	0.254677	0.20291
	PITX1	104.898	134.727	108.507	45.0429	130.126	105.581	96.0453	119.604	168.679	136.286	98.7467	145.614	113.845	105.78	2.54341	3.21838	3.79737	16.0253	24.804	13.8844	35.8374	22.5769	5.82871	5.90942	5.40088	4.64172	0.603569	0.227999	5.86292	3.22978	5.35042	11.7555	17.3146	7.24576	21.5746	14.6384	16.1809	4.69553	5.79464	5.1808	0.585106	0.640664	1.04361	0	0	0.117837	0	0
	SALL1	3.57493	4.42996	9.44534	2.60645	3.11717	7.98202	15.7864	1.07681	0.938659	2.48173	0.371256	1.13242	1.80563	3.01937	71.1911	70.6592	75.3502	59.6899	55.0063	55.2485	69.2392	52.1715	98.2573	93.5386	97.4497	106.985	99.4213	88.2462	56.6118	58.0508	55.2013	51.9085	51.2851	46.3214	47.7687	39.9963	48.9162	80.2503	73.1513	78.0047	89.6609	79.6607	80.1507	18.0157	31.1109	31.7219	9.42962	8.28931
	TFAP2B	68.999	232.776	97.709	45.9683	190.094	299.985	190.032	75.6906	134.434	85.7373	45.1848	103.615	165.371	142.734	189.252	228.289	262.96	261.984	262.006	285.692	493.445	315.443	394.077	366.389	412.279	236.112	218.791	235.365	185.943	175.335	190.843	262.507	231.318	254.635	242.083	246.226	278.603	352.373	361.503	293.671	257.876	251.758	205.27	7.18841	2.92643	2.78249	3.60685	3.8007
[truncated: 25 more columns]

## Sheet: Figure 4c
Figure 4c
	gene_symbol	gg_FL_D1_E	gg_FL_D2_E	gg_FL_D3_E	gg_HL_D1_E	gg_HL_D2_E	gg_HL_D3_E	gg_HL_D4_E	gg_FL_D1_L	gg_FL_D2_L	gg_FL_D3_L	gg_HL_D1_L	gg_HL_D2_L	gg_HL_D3_L	gg_HL_D4_L	am_FL_L_D1_1	am_FL_L_D1_2	am_FL_L_D1_3	am_FL_L_D2_1	am_FL_L_D2_2	am_FL_L_D2_3	am_FL_L_D3_1	am_FL_L_D3_2	am_FL_L_D4_1	am_FL_L_D4_2	am_FL_L_D4_3	am_FL_L_D5_1	am_FL_L_D5_2	am_FL_L_D5_3	am_FL_L_D1_1	am_FL_L_D1_2	am_FL_L_D1_3	am_FL_L_D2_1	am_FL_L_D2_2	am_FL_L_D2_3	am_FL_L_D3_1	am_FL_L_D3_2	am_FL_L_D3_3	am_FL_L_D4_1	am_FL_L_D4_2	am_FL_L_D4_3	am_FL_L_D5_1	am_FL_L_D5_2	am_FL_L_D5_3	ac_FL_D1_1	ac_FL_D1_2	ac_FL_D1_3	ac_FL_D2_1	ac_FL_D2_2
	TBX2	4.02938	4.15157	68.91	28.5385	3.01151	8.60836	65.1323	23.5997	37.2498	134.475	39.167	38.8382	28.4923	64.7883	91.7109	152.944	124.602	128.251	135.612	117.296	269.661	102.031	95.9266	74.7529	76.7925	68.497	55.0382	55.0777	99.899	101.554	113.972	131.212	122.701	149.998	130.991	147.338	118.092	119.948	97.6877	76.452	96.3839	79.479	74.0288	0.708403	0.994957	1.05954	1.10762	1.13462
	TBX3	90.4109	53.3892	463.731	162.1	48.9721	66.2412	343.202	239.021	94.2041	752.073	163.441	76.7337	49.8019	298.26	70.5353	85.2161	96.7443	56.5228	53.6283	51.5326	166.393	86.2667	331.119	297.877	344.283	590.739	477.088	443.953	67.8533	68.9094	80.9037	73.4094	52.8395	63.951	75.8867	83.7217	76.5112	332.809	353.934	302.417	442.546	470.52	461.807	0.893433	2.35281	1.14539	2.39473	0.794984
	TBX15	132.773	261.593	279.861	51.9135	206.684	224.173	200.613	72.4768	204.012	230.819	36.8573	147.902	188.373	174.222	143.105	152.292	147.081	163.005	170.431	186.195	315.39	213.678	206.421	188.744	204.191	164.384	140.179	128.78	139.818	145.966	139.159	164.064	172.577	160.053	197.344	165.453	197.485	220.557	227.237	185.944	115.835	137.482	158.445	4.661	9.46986	14.9788	24.4322	31.5403
[truncated: 25 more columns]

## Sheet: Figure 6c
Figure 6c
	gene_symbol	FL_E_D1_1	FL_E_D1_2	FL_E_D1_3	FL_E_D2_1	FL_E_D2_2	FL_E_D2_3	FL_E_D3_1	FL_E_D3_2	FL_E_D4_1	FL_E_D4_2	FL_E_D4_3	FL_E_D5_1	FL_E_D5_2	FL_E_D5_3	FL_L_D1_1	FL_L_D1_2	FL_L_D1_3	FL_L_D2_1	FL_L_D2_2	FL_L_D2_3	FL_L_D3_1	FL_L_D3_2	FL_L_D3_3	FL_L_D4_1	FL_L_D4_2	FL_L_D4_3	FL_L_D5_1	FL_L_D5_2	FL_L_D5_3
	TBX2	91.7109	152.944	124.602	128.251	135.612	117.296	269.661	102.031	95.9266	74.7529	76.7925	68.497	55.0382	55.0777	99.899	101.554	113.972	131.212	122.701	149.998	130.991	147.338	118.092	119.948	97.6877	76.452	96.3839	79.479	74.0288
	TBX3	70.5353	85.2161	96.7443	56.5228	53.6283	51.5326	166.393	86.2667	331.119	297.877	344.283	590.739	477.088	443.953	67.8533	68.9094	80.9037	73.4094	52.8395	63.951	75.8867	83.7217	76.5112	332.809	353.934	302.417	442.546	470.52	461.807
	SALL1	71.1911	70.6592	75.3502	59.6899	55.0063	55.2485	69.2392	52.1715	98.2573	93.5386	97.4497	106.985	99.4213	88.2462	56.6118	58.0508	55.2013	51.9085	51.2851	46.3214	47.7687	39.9963	48.9162	80.2503	73.1513	78.0047	89.6609	79.6607	80.1507
